# Supplementary material for: Tapping into non-English-language science for the conservation of global biodiversity
Source: PLoS Biol. 2021 Oct 7;19(10):e3001296. doi: 10.1371/journal.pbio.3001296 (PMC8496809; doi:10.1371/journal.pbio.3001296)
Supplement: S1 Data — The explanations of column names are as follows: Language: journal publication language, Country: journal publication country, Journal title in English: journal title in English, Journal title in non-English language: journal title in the non-English language, First publication year: the first publication year, Latest publication year: the latest publication year (as of March 2021), Link (URL): link to the journal website, Research areas/taxa: broad research area and taxa covered in the journal, Searcher: searcher name, Years screened first: the publication year of the first volume screened, Years screened last: the publication year of the last volume screened, Years screened total: the number of years screened, Volumes screened: the number of volumes screened, Number of papers screened: the number of studies screened, Number of papers id as relevant by collaborators: the number of studies initially identified as eligible by searchers, Number of papers validated as relevant: the number of studies validated as eligible, Number of papers added ad hoc from CE dataset: the number of studies added from the Conservation Evidence database, Total relevant: the total number of eligible studies, Comments: any other relevant notes. (CSV) [file pbio.3001296.s009.csv]

Language	Country	Journal title in English	Journal title in non-English language	First publication year	Latest publication year	Link (URL)	Research areas/taxa	Searcher	Years screened first	Years screened last	Years screened total	Volumes screened	Number of papers screened	Number of papers id as relevant by collaborators	Number of papers validated as relevant	Number of papers added ad hoc from CE dataset	Total relevant	Comments
Arabic	Lebanon	Baghdad Science Journal	???? ????? ??????	2004	2020	http://bsj.uobaghdad.edu.iq/index.php/BSJ	biology, chemistry, computer sciences, physics, and mathematics	Perla Farhat	2004	2020	16	17	3	0	0		0
Arabic	Lebanon	Journal of King Abdulaziz University .Environmental Design Science	???? ????? ????? ??? ??????: ???? ?????? ??????	2003	2017	https://www.kau.edu.sa/AccessPage.aspx?Site_ID=320&lng=AR&SYS_ID=202&URL=www.kau.edu.sa&URL=www.kau.edu.sa	Environmental Design, Urban design	Perla Farhat	2003	2017	14	11	2	0	0		0
Arabic	Lebanon	Journal of King Abdulaziz University: Economics and Administration	???? ????? ????? ?????????: ???????? ????????	1988	2020	https://www.kau.edu.sa/AccessPage.aspx?Site_ID=320&lng=AR&SYS_ID=189&URL=www.kau.edu.sa&URL=www.kau.edu.sa	Economics, law and Administration	Perla Farhat	2015	2020	5	5	1	0	0		0
Arabic	Lebanon	The Arab Journal for Arid Environments	?????? ??????? ??????? ??????	2009	2018	https://acsad.org/?p=1824	Biodiversity, desertification, rangeland management, stresses, and various agricultural sciences related to arid and semi-arid environments.	Perla Farhat	2009	2018	9	11	9	1	1		1
Arabic	Lebanon	Journal of Marine Sciences and Environmental Techniques	???? ???? ?????? ????????? ???????	2015	2019	https://www.asmarya.edu.ly/journal/%d9%85%d8%ac%d9%84%d8%a9-%d8%b9%d9%84%d9%88%d9%85-%d8%a7%d9%84%d8%a8%d8%ad%d8%a7%d8%b1/	marine geology, marine biology, fish farming and marine fisheries, marine environment, oceanography, coastal and deep water science including studies (biological, chemical and physical), engineering, design and construction of piers and offshore platforms, construction and architecture of ships, mechanics of marine machines, exploration of shores Marine materials science, corrosion engineering, e…	Perla Farhat	2016	2019	3	4	3	0	0		0
Arabic	Lebanon	Journal of Plant Protection	???? ????? ?????? ???????	1983	2020	https://ajpp.asplantprotection.org/	plant health for crops grown in the Arab and Near East region and for safe food production and transfer of new knowledge on plant pests and their sustainable management.	Perla Farhat	1993	2019	26	10	4	0	0		0
Arabic	Lebanon	Afak Ilmia journal	???? ???? ?????	2017	2020	https://afak.cu-tamanrasset.dz/	literature; linguistics; humanities; legal and economic studies	Perla Farhat	2017	2020	3	3	1	1	1		1
Arabic	Lebanon	Journal of thi-qar science	???? ???? ?? ???	2008	2018	http://www.jsciutq.com/index.php?name=News&countpage=12&currenpage=0&new_topic=0	Science, medicine, pharmacology.	Perla Farhat	2014	2018	4	5	3	1	1		1
Arabic	Lebanon	Tishreen University Journal for Research and Scientific Studies - Biological Sciences Series	???? ????? ????? ?????? ????????? ??????? _ ????? ?????? ??????????	2001	2020	http://journal.tishreen.edu.sy/index.php/bioscnc	Biology, enviroment, ecology, biodiversity	Perla Farhat	2001	2020	19	19	30	6	4		4
Arabic	Lebanon	Journal of King Abdulaziz University: Marine Sciences	???? ????? ????? ?????????: ???? ??????	1990	2018	https://www.kau.edu.sa/AccessPage.aspx?Site_ID=320&lng=AR&SYS_ID=204&URL=www.kau.edu.sa&URL=www.kau.edu.sa	marine geology, marine biology and biodiversity, marine environment ( chemical and physical)	Perla Farhat	2000	2018	18	10	5	0	0		0
Arabic	Lebanon	Journal of Agricultural, Environmental and Veterinary Sciences	???? ?????? ???????? ???????? ?????????	2017	2020	https://www.ajsrp.com/journal/index.php/jaevs/issue/archive	environment, agriculture and Veterinary	Perla Farhat	2018	2020	2	2	1	0	0		0
Arabic	Lebanon	Marsh Bulletin	???? ???????	2006	2020	https://www.iasj.net/iasj?func=issueTOC&isId=4089&uiLanguage=ar	Biology; Ecology and nature conservation; Aquaculture and fisheries; Environmental studies (General)	Perla Farhat	2010	2020	10	10	3	0	0		0
French	Africa	African Agronomy	Agronomie Africaine	2000	2020	https://www.ajol.info//index.php/aga	Agronomy, environment	Not screened					0
French	France	Alauda	Alauda	1929	2020	https://bibliotheques.mnhn.fr/medias/search.aspx?instance=EXPLOITATION&SC=CATALOGUE&QUERY=alauda#/Search/%7B%22query%22%3A%7B%22CloudTerms%22%3A%5B%5D%2C%22ForceSearch%22%3Atrue%2C%22Page%22%3A0%2C%22QueryString%22%3A%22alauda%22%2C%22ResultSize%22%3A10%2C%22ScenarioCode%22%3A%22IFD_BIBNUM%22%2C%22SearchLabel%22%3A%22%22%2C%22SortField%22%3Anull%2C%22SortOrder%22%3A0%2C%22FacetFilter%22%3A%22%7B%…	Ornithology	Marie-Morgane Rouyer	2000	2005	5	6	348	28	24		24
French	France	Rural alternatives	Alternatives rurales	2014	2019	http://alternatives-rurales.org/	Agronomy, forestry	Not screened					0
French	France	Annals of the national water and forest school and of the research and experimental station	Annales de l'?cole nationale des eaux et for?ts et de la station de recherches et exp?riences	1923	1963	http://documents.irevues.inist.fr/handle/2042/32998	Forest science	Not screened			0		0
French	France	Sientific annals of Limousin	Annales Scientifiques du Limousin	1985	2019	https://www.unilim.fr/asl/71	Ecology	Not screened			0		0
French	France	Biotechnology, Agronomy, Society and Environment	Biotechnologie, Agronomie, Soci?t? et Environnement	2004	2020	https://doaj.org/toc/1780-4507?source=%7B%22query%22%3A%7B%22filtered%22%3A%7B%22filter%22%3A%7B%22bool%22%3A%7B%22must%22%3A%5B%7B%22terms%22%3A%7B%22index.issn.exact%22%3A%5B%221370-6233%22%2C%221780-4507%22%5D%7D%7D%2C%7B%22term%22%3A%7B%22_type%22%3A%22article%22%7D%7D%5D%7D%7D%2C%22query%22%3A%7B%22match_all%22%3A%7B%7D%7D%7D%7D%2C%22size%22%3A100%2C%22_source%22%3A%7B%7D%7D	Biotechnology, Agronomy, Society and Environment (several articles on invasive species)	Not screened	2008	2020	12	13	321	9	5		5
French	France	Tropical Woodlands and Forests	Bois et For?ts des Tropiques	1947	2020	https://revues.cirad.fr/index.php/BFT/issue/archive	Forest science	Ana Laura Reboredo Segovia	2009	2020	11	41	193	20	10		10
French	France	Bulletin of the Vaud Natural Sciences Society	Bulletin de la Soci?t? Vaudoise des Sciences Naturelles	1864	2019	https://www.e-periodica.ch/digbib/volumes?UID=bsv-002	Natural Sciences	Not screened					0
French	France	Bulletin of the French zoology Society	Bulletin de la Soci?t? zoologique de France	1876	2020	http://societe-zoologique.fr/articles-bulletin	Zoology	Ana Laura Reboredo Segovia	1973	2015	42	32	387	3	0		0
French	France	Scientific Letters from the regional natural Park of Luberon et and the biosphere Reserve Luberon-Lure	Courrier scientifique du Parc naturel r?gional du Luberon et de la R?serve de biosph?re Luberon-Lure	1997	2016	http://documents.irevues.inist.fr/handle/2042/57941	Natural Science research and application in the Luberon region	Ingrid Pollet	1997	2016	19	14	144	1	0		0
French	France	Ecologia mediterranea	Ecologia mediterranea	1975	2019	https://ecologia-mediterranea.univ-avignon.fr/	Ecology of the Mediterranean Sea	Marie-Morgane Rouyer	2000	2019	19	20	158	8	8		8
French	France	Ecological science	?coscience	2015	2020	https://www.tandfonline.com/toc/teco20/current	Ecology	Ingrid Pollet	2017	2019	2	3	76	0	0		0
French	France	Applied aquatic ecology	Hydro?cologie Appliqu?e	1989	2018	https://www.hydroecologie.org/fr/component/issues/	Aquatic ecology	Not screened					0
French	France	Earth and life	La terre et la vie (Revue d'?cologie)	1931	2018	http://documents.irevues.inist.fr/handle/2042/54106	Ecology	Ingrid Pollet	2006	2018	12	13	427	15	11		11
French	France	Lambillionea	Lambillionea	1900	2020	http://www.lambillionea.be/	Entomology	Not screened					0
French	France	The avocet	L'avocette	1976	2012	http://www.picardie-nature.org/archives/2012/l-avocette-revue-naturaliste-de/	Ornithological Natural history	Not screened					0
French	Canada	The Canadian Naturalist	Le Naturaliste Canadien	1868	2020	https://www.provancher.org/le-naturaliste-canadien/	Ecology, biology, conservation	Ingrid Pollet	2008	2018	10	11	229	4	3		3
French	France	Naturae	Naturae	2017	2020	http://sciencepress.mnhn.fr/en/articles/naturae	Ecology	Ingrid Pollet	2017	2020	3	4	29	0	0		0
French	France	Nature Sciences Society	Natures Sciences Soci?t?s	1993	2020	https://www.nss-journal.org/component/issues/?task=all	Interdiscplinary research at the human-nature interface	Not screened					0
French	France	Journal of soil studies and management	Revue ?tude et Gestion des Sols	1994	2021	https://www.afes.fr/publications/revue-etude-et-gestion-des-sols/	Soil science	Not screened					0
French	France	French forestry journal	Revue foresti?re fran?aise	1949	2019	http://documents.irevues.inist.fr/handle/2042/4752	Forest science	Not screened					0
French	France	Water and Land Sciences	Sciences Eaux et Territoires	2010	2020	http://www.set-revue.fr/tous-les-numeros	Managing sustainably natural areas	Not screened					0
French	France	Scientific reports of the Vanoise national park	Travaux scientifiques du Parc national de la Vanoise	1970	2009	http://www.vanoise-parcnational.fr/fr/des-connaissances/recueil-et-partage-des-connaissances/revue-des-travaux-scientifiques-du-parc	Ecology	Ingrid Pollet	1986	2009	23	10	86	1	1		1
French	France	Scientific reports of the Port-Cros national park	Travaux Scientifiques du Parc National de Port-Cros	1975	2020	http://www.portcros-parcnational.fr/fr/rapports-scientifiques	Ecology	Marie-Morgane Rouyer	2000	2019	19	16	186	26	24		24
French	France	Tropicultura	Tropicultura	2017	2020	https://popups.uliege.be/2295-8010/index.php?page=map	Environmental management, sustainable development	Not screened					0
French	France	VertigO	VertigO	2000	2020	https://journals.openedition.org/vertigo/	Environmental sciences	Marie-Morgane Rouyer	2009	2019	10	11	617	5	4		4
French	France	Bulletin of the Herpetological Society of France	Bulletin de la Societe Herpetologique de France	1976	2020	http://lashf.org/presentation-bulletins/	Ecology	CE database	2010	2010	1					1	1
French	France	French Bulletin of Fish and Fish Farming	Bulletin fran?ais de la p?che et de la pisciculture	2003	2007		Ecology and Biodiversity	CE database	2010	2010	1					1	1
French	France	Ruminant Research Meeting	Rencontre Recherche Ruminants	1994	2018	http://journees3r.fr/	Farming	CE database	2010	2010	1					1	1
German	Germany	ABU-Info (ABU=Workgroup biological environmental protectin in Soest district)	ABU-Info (ABU = Arbeitskreis Biologischer Umweltschutz im Kreis Soest e.V.)	1981-1988; 2006 - 2017	2021	http://www.abu-naturschutz.de/nachrichten.html	Monitoring, wetlands,	Dominik Schwab	2006	2017	11	4	44	4	4		4
German	Germany	German Journal of Forestresearch	Allgemeine Forst und Jagdzeitung	2000	2017	http://www.sauerlaender-verlag.com/CMS/index.php?id=29	Forests, Plants	Dominik Schwab	2000	2016	16	16	473	4	4		4
German	Germany	Concerning Nature	ANLiegen Natur	2006	2021	http://www.anl.bayern.de/publikationen/anliegen/index.htm	Conservation practice, landscape planning, species conservation	Dominik Schwab	2006	2017	11	10	156	8	8		8
German	Germany	Arachnological Notes	Arachnologische Mitteilungen	1991	2021	http://arages.de/publikationen/arachnologische-mitteilungen/	Invertebrates (others)	Dominik Schwab	1991	2017	26	53	254	0	0		0
German	Germany	Archive for forestry and landscape ecology	Archiv f?r Forstwesen und Landschafts?kologie	only 2013	2013	http://archiv-forstwesen-landschaftsoekologie.de/fachbeitraege.html	Forest/Forestry, Invasive Plants	Dominik Schwab	2013	2017	4	1	6	0	0		0
German	Germany	Floodplains Journal	Auenmagazin	2010	2020	http://www.auenzentrum-neuburg-ingolstadt.de/auenforum/auenmagazin.html	Wetland, policy frameworks, environmental services, monitoring	Dominik Schwab	2010	2017	7	12	58	4	4		4
German	Germany	Austrian Journal of Forest Science	Centralblatt f?r das gesamte Forstwesen	1998	2020	http://www.forestscience.at/ausgaben-archiv/	Forests	Not screened					0
German	Germany	Biodiversity and Conservation Biology in Eastern Austria	Biodiversit?t und Naturschutz in Ost?sterreich	2015	2020	http://www.bcbea.at/	biodiversity and ecology	Dominik Schwab	2015	2018	3	3	27	0	0		0
German	Germany	Botany and Nature Conservation in Hessen	Botanik und Naturschutz in Hessen	1987	2020	http://www.bvnh.de/bnh/	Plants/Flora	Dominik Schwab	1987	2018	31	30	212	0	0		0
German	Luxemburg	Bulletin of the luxemburgian naturalist society (Articles are in either French or German)	Bulletin de la Soci?t? des naturalistes luxembourgeois	1891	2020	http://www.snl.lu/publications-wp/bulletin-de-la-snl/bulletins-depuis-1891-pdf/?modus=issues	Ecology and Biodiversity in LUX	Dominik Schwab	1950	2017	67	66	113	4	4		4
German	Germany	The Zoological Garden	Der Zoologische Garten - Zeitschrift f?r die gesamte Tierg?rtnerei (Neue Folge)	1928	2018	https://www.journals.elsevier.com/der-zoologische-garten	Management of captive animals	Dominik Schwab	2007	2017	10	no data available		0	0		0
German	Germany	The Soil Culture: Journal f?r Land Management, Food and Environment	Die Bodenkultur: Journal f?r Land Management, Food und Environment	1991	2020	https://www.degruyter.com/view/j/boku	Agriculture, Soil, Soil quality	Dominik Schwab	2016	2017	1	2	30	0	0		0
German	Germany	The Earth	Die Erde	1833	2020	http://www.die-erde.org/index.php/die-erde/index	Geography, Ecosystem Services	Dominik Schwab	1952	2004	52	54	976	0	0		0
German	Germany	The Orchid	Die Orchidee	1949	2021	http://orchidee.de/	Orchids	Dominik Schwab	1949	2016	67	no data available		0	0		0
German	Germany	The Bird Observatory	Die Vogelwarte	2004	2020	http://www.do-g.de/publikationen/vogelwarte/	Ornithology	Dominik Schwab	2005	2017	12	13	1285	4	4		4
German	Germany	The bird fauna	Die Vogelwelt	2005-2017	2019	http://www.vogelwelt.com/	Birds	Dominik Schwab	2005	2017	12	12	195	1	1		1
German	Germany	Journal for Forest ecology, landscape research and conservation	Fachzeitschrift f?r Wald?kologie, Landschaftsforschung und Naturschutz/Wald?kologie Online	2004	2020	http://www.afsv.de/index.php/waldoekologie-landschaftsforschung-und-naturschutz	Forests, Restoration, Plants	Dominik Schwab	2004	2016	12	12	107	2	2		2
German	Germany	FOG - Freiberg Online Geoscience	FOG - Freiberg Online Geoscience	1998	2020	http://tu-freiberg.de/geo/fog	Water quality	Dominik Schwab	1998	2017	19	50	54	0	0		0
German	Germany	Forestry Archive	Forstarchiv	1924	2020	https://www.forstpraxis.de/forstarchiv-startseite-home	Forests	Dominik Schwab	2007	2017	10	no data available		1	1		1
German	Germany	Healthy Plants - Plant Protection/Customer Protection/Environmental Protection	Gesunde Pflanzen - Pflanzenschutz/Verbraucherschutz/Umweltschutz	2002	2020	http://link.springer.com/journal/10343	Agriculture, Pest Control, ...	Dominik Schwab	2002	2017	15	16	199	0	0		0
German	Germany	Hercynia	Hercynia	1963	2020	https://public.bibliothek.uni-halle.de/index.php/hercynia	Conservation and managment of natural resources	Dominik Schwab	1963	2017	54	50	897	4	4		4
German	Germany	Inatura Research Online	Inatura Forschung Online	2011	2021	https://www.inatura.at/forschung-und-naturwissen/forschung-online/	Moving water, Invertebrates, Birds, Plants (Dornbirn area -AT)	Dominik Schwab	1996	2007	11	20	193	0	0		0
German	Germany	Insecta	Insecta	1992-2014	2020	https://www.nabu.de/tiere-und-pflanzen/insekten-und-spinnen/zeitschrift.html	Insects	Dominik Schwab	1992	2014	22	14	120	2	0		0
German	Germany	Journal of Ornithology	Journal f?r Ornithologie	1853	2012	http://www.do-g.de/publikationen/journal-of-ornithology/	Ornithology	Dominik Schwab	1959	2004	45	46	1229	1	1		1
German	Germany	Libellula	Libellula	1981	2020	http://www.libellula.org/libellula/	Dragonflies	Dominik Schwab	1982	2016	34	35	502	5	5		5
German	Germany	Mertensiella	Mertensiella	1988	2020	https://www.dght.de/mertensiella	amphibians, reptiles and their conservation	Kerstin Jantke	1988	2018	30	25	502	32	29		29
German	Germany	Notes of the Baden Association for Natural History and Nature Conservation	Mitteilungen des Badischen Landesvereins f?r Naturkunde und Naturschutz	1882	2020	https://freidok.uni-freiburg.de/data/881	Botany, Zoology, Conservation	Dominik Schwab	1953	2015	62	15	465	1	1		1
German	Germany	Nature and Landscape	Natur & Landschaft	1990	2021	https://www.natur-und-landschaft.de/magazin/100	Landscape Planning, Restoration, Policy	Dominik Schwab (1/2007 to 7/2017) and Isabel Mangold (12/1990 to 1/2009)	1990	2017	27	29	1692	45	44		44
German	Germany	Conservation and Landscape planning	Naturschutz und Landschaftsplanung	2003	2021	http://www.nul-online.de/	Landscape Planning, Restoration, Conservation	Dominik Schwab	2003	2017	14	17	454	22	22		22
German	Germany	International journal for bat science	Nyctalus	1978	2019	https://nyctalus.com/index.php/de/startseite-de-de	Bats	Dominik Schwab	2005	2017	12	8	212	6	5		5
German	Germany	Ornithological Observer	Ornithologische Beobachter	1902	1923	https://www.biodiversitylibrary.org/bibliography/8611#/summary	Ornithology	Dominik Schwab and CE database	1950	2017	67	68	1057	8	8	1	9
German	Germany	Ornithological Journal	Ornithologischer Anzeiger (Orn. Anz.)	1919	2020	https://www.og-bayern.de/ornithol-anz-2006-2014/	Ornithology in Southern Germany	Dominik Schwab	1951	2017	66	56	1364	3	3		3
German	Germany	Pulsatilla	Pulsatilla	1990	2016	https://www.nabu.de/tiere-und-pflanzen/pflanzen/aktivitaeten/pulsatilla.html	Plants/Flora	Dominik Schwab	2000	2007	7	7	35	1	1		1
German	Germany	RANA - Notes for Fielherpetology and Ichtyofauna	RANA - Mitteilungen f?r Feldherpetologie und Ichtyofaunistik	1983-1989	2006-2020	http://www.rana-internet.de/	Amphibians, Reptiles	Dominik Schwab	1983-1992	2006-2016	9	17	173	1	1		1
German	Germany	Silva Fera: Scientific News from the Wildlife Area D?rrenstein	Silva Fera: Wissenschaftliche Nachrichten aus dem Wildnisgebiet D?rrenstein	2012	2017	https://www.wildnisgebiet.at/en/pk/silva-fera/	Wetlands, Invertebrates, Bats, Alpine habitats	Dominik Schwab	2012	2017	5	6	30	1	1		1
German	Germany	Salamandra	Salamandra	1965	2020	http://www.salamandra-journal.com/	amphibians, reptiles and their conservation	Kerstin Jantke	1965	2018	53	54	1498	15	14		14
German	Germany	Spixiana	Spixiana	1977	2020	http://www.zsm.mwn.de/die-zsm/spixiana/archiv/		Not screened					0
German	Germany	Telma	Telma	1971	2020	http://www.dgmtev.de/publikationen_telma.html	peatland regeneration/conservation	Kerstin Jantke	1971	2019	48	50	756	18	18		18
German	Germany	Teuxenia	Tuexenia	1981	2020	https://www.tuexenia.de/en/publications/tuexenia-2/tuexenia-volumes-pdf/	Plants	Dominik Schwab	1981	2016	35	35	995	3	3		3
German	Germany	Wulfenia	Wulfenia	2002	2021	http://www.landesmuseum.ktn.gv.at/210226w_DE.htm?seite=15	Botany	Dominik Schwab				0	0	0	0		0
German	Germany	Journal for field herpetology	Zeitschrift fuer Feldherpetologie	1994	2020	http://shop.laurenti.de/index.php?cPath=6&MODsid=8smpptntl5pr4h4id0i7bjogp1	Reptiles, Amphibians	Dominik Schwab	1994	2017	23	24	428	5	5		5
German	Germany	European Journal of Wildlife Research (Springer) (prior to Jan 2004 named Zeitschrift f?r Jagdwissenschaft)	Zeitschrift f?r Jagdwissenschaft	1955	2021	http://link.springer.com/journal/10344	Mammal - herbivore/omnivore, Wildlife Management	Dominik Schwab and CE database	1955	2005	50	51	1142	3	3	5	8
German	Germany	Journal for Nature Conservation	Zeitschrift f?r ?kologie und Naturschutz	1992	2000	https://www.tib.eu/en/search/id/TIBKAT%3A131140663/Zeitschrift-f%C3%BCr-%C3%96kologie-und-Naturschutz/	biodiversity and ecology, conservation	Not screened
German	Germany	Braunschweig Natural History Papers	Braunschweiger Naturkundliche Schriften	1981	2004	https://www.zobodat.at/publikation_series.php?id=21033		CE database								1	1
German	Denmark	German Society for Herpetology and Terrarial Science	Deutsche Gesellschaft f?r Herpetologie und Terrarienkunde	2006	2018	https://www.dght.de/elaphe		CE database								1	1
German	Slovakia	Journal of Pest Science	Anzeiger Fur Schadlingskunde	2000	2003	https://onlinelibrary.wiley.com/loi/14390280		CE database								2	2
German	Austria	Communications of the German Society for General and Applied Entomology	Mitteilungen Der Deutschen Gesellschaft Fuer Allgemeine Und Angewandte Entomologie	2004	2020	https://www.dgaae.de/de/mitteilungen-der-dgaae.html		CE database								11	11
German	Germany	Negotiations of the Society for Ecology	Verhandlungen der Gesellschaft fur Okologie	1984	2004	https://gfoe.org/de/node/66		CE database								2	2
German	Germany	Journal of Plant Diseases and Protection	Zeitschrift fur Pflanzenkrankheiten und Pflanzenschutz	1970	2005	https://www.jstor.org/journal/zeitpflapfla		CE database								2	2
German	Netherlands	Journal For Applied Entomology	Zeitschrift Fur Angewandte Entomologie	1919	2021	https://onlinelibrary.wiley.com/loi/14390418a		CE database								1	1
German	Switzerland	Communications of the Federal Biological Research Centre for Agriculture and Forestry	Mitteilungen der Biologischen Bundesanstalt f?r Land-u. Forstwirtschaft	1906	2007	https://ojs.openagrar.de/index.php/MittBBA		CE database								1	1
Hungarian	Hungary	Journal of Zoology	?llattani K?zlem?nyek	1902	2020	http://mbt-bot.mbt-biologia.hu/gen/pro/mod/let/let_fajl_kiiras_lista.php?i_faj_konyvtar_azo=15	zoology	Flora Vanja and CE database	2010	2019	9		64	5	4	2	6
Hungarian	Hungary	Journal of Botany	Botanikai K?zlem?nyek	1913	2020	http://mbt-bot.mbt-biologia.hu/gen/pro/mod/let/let_fajl_kiiras_lista.php?i_faj_konyvtar_azo=64.	botany	Flora Vanja	2010	2020	10	13	89	4	4	0	4
Hungarian	Hungary	Journal of Landscape Ecology	T?j?kol?giai Lapok	2003	2020	http://www.tajokologiailapok.szie.hu/hkiv8.html	landscape ecology, biogeography	Flora Vanja	2010	2019	9	24	210	20	14	0	14
Hungarian	Hungary	Journal of Nature Conservation	Term?szetv?delmi K?zlem?nyek	1994	2020	http://mbt-bot.mbt-biologia.hu/gen/pro/mod/let/let_fajl_kiiras_lista.php?i_faj_konyvtar_azo=108	nature conservation	Flora Vanja	2010	2019	9	10	170	40	26	0	26
Italian	Italy	Sicilian Naturalist	Naturalista Siciliano	1881 (available online from 2010)	2019	http://www.sssn.it/indice_.htm	Ornithology, Distributions, Entomology, Species Status updates	Not screened					0
Italian	Italy	Proceedings of the Tuscan Society of Natural Sciences	Atti della Societ? Toscana di Scienze Naturali	1970	2017	http://www.stsn.it/it/pubblicazioni.html	Ornithology, Mammals, Botany	Not screened					0
Italian	Italy	Avocetta	Avocetta	1956	2020	http://ciso-coi.it/avocetta/archivio-pubblicazioni	Ornithology	Sandro Bertolino	2000	2013	13	14	178	3	0	0	0
Italian	Italy	Alula	Alula	1992	2019	http://www.sropu.org/alula.html#24	Ornithology	Valentina Marconi	1992	2019	27	26	790	13	13	0	13
Italian	Italy	PICUS	PICUS	1982	2019	http://www.cisniar.it/riviste/picus/arretrati/index.php	Ornithology	Sandro Bertolino	2004	2018	14	15	197	15	10	0	10
Italian	Italy	Research in Ornithology	Rivista Italiana di Ornitologia	1911 (available online from 2010)	2021	https://sisn.pagepress.org/index.php/rio/index	Ornithology	Sandro Bertolino	2010	2019	9	10	182	7	2	0	2
Italian	Italy	Environmental Biology	Biologia Ambientale	1994	2021	http://www.cisba.eu/rivista/tutti-i-numeri-della-rivista	Conservation, Climate change, Biodiversity, Reintroductions	Valentina Marconi	1994	2018	24	64	691	3	3	0	3
Italian	Italy	Forest @ Journal of Forestry and Forest Ecology	Forest@ Rivista di Selvicoltura ed Ecologia Forestale	2004	2021	https://foresta.sisef.org/archive/	Forestry and forest ecology	Valentina Marconi	2004	2020	16	86	531	1	1	0	1
Italian	Italy	Hystrix, the Italian Journal of Mammalogy	Hystrix, the Italian Journal of Mammalogy	1986	2020	http://www.italian-journal-of-mammalogy.it/	Theriology	Sandro Bertolino	1986	1993	7	7	94	0	0	0	0
Italian	Italy	Bulletin of the Institute of Entomology of the University of Bologna	Bollettino dell'Istituto di Entomologia della Universit???? di Bologna	1928	2020	http://www.journals4free.com/link.jsp?l=3052352	Entomology	CE database					0			1	1
Italian	Italy	Natura Societa Italiana di Scienze Naturale e Museo Civico di Storia Naturale Milan	Natura Societa Italiana di Scienze Naturale e Museo Civico di Storia Naturale Milan	1922	2009	https://www.biodiversitylibrary.org/bibliography/157691#/summary		CE database					0			1	1
Japanese	Japan	Japanese Journal of Conservation Ecology	ÛS¶Ôw¤	1996	2020	https://www.jstage.jst.go.jp/browse/hozen/list/-char/en	General	Yushin Shinoda	1996	2016	20	Vol.1 Issue1 (1996)- Vol.21 Issue2 (2016)	307	29	29		29
Japanese	Japan	Japanese Journal of Ecology	ú{¶Ôwï	1954	2020	http://www.wildlife-humansociety.org/gakkaisi/gakkaisi.html#yasei2	AnimalsiMammalsj	Yushin Shinoda	1954	2017	63	Vol.4 Issue1 (1954)- Vol.67 Issue2 (2017)	3016	8	8		8
Japanese	Japan	Bulletin of the Herpetological Society of Japan	à¦¼±Þwïñ	1999	2008	https://www.jstage.jst.go.jp/browse/hrghsj1999/list/-char/en	AnimalsiMammalsj	Ko Konno	1999	2008	9	Vol.1999 Issue1 (1999)- Vol.2008 Issue2 (2008)	159	4	2		2
Japanese	Japan	Mammalian Science	MûÞÈw	1961	2020	http://www.stork.u-hyogo.ac.jp/research/journal/	General	Ko Konno	1961	2016	55	Vol.1 Issue1 (1961) - Vol.56 Issue2 (2016)	805	40	34		34
Japanese	Japan	Journal of Mammalogical Society of Japan	Mû®¨wG	1952	1995	http://www.jila-zouen.org/journal/lrj	General	Ko Konno	1959	1986	27	Vol.1 Issue1 (1959) - Vol.11 Issue 3-4 (1986)	308	9	7		7
Japanese	Japan	Doubutsugaku zasshi	®¨wG	1888	1983	http://www.jila-zouen.org/journal/lrj	General	Yushin Shinoda	1888	1983	95	Vol.1 Issue1 (1888)-Vol.92 Issue4 (1983)	3985	0			0
Japanese	Japan	Japanese Journal of Ornithology	ú{¹wï	1915	2021	https://www.jstage.jst.go.jp/browse/osj/list/-char/en	General	Ko Konno	1917	2015	98	Vol.1 Issue1 (1917) - Vol.64 Issue2 (2015)	1559	45	36		36
Japanese	Japan	Strix	XgNX	1982	2020	https://www.wbsj.org/activity/conservation/publications/strix/	Forest	Ko Konno	1982	2017	35	Vol.1 (1982) - Vol.33 (2017)	782	61	50		50
Japanese	Japan	Ecology and Civil Engineering	p¶ÔHw	1998	2020	https://www.jstage.jst.go.jp/browse/ece/-char/en	Forest	Ko Konno	1998	2017	19	Vol.1 Issue1 (1998) - Vol.19 Issue2 (2017)	273	38	37		37
Japanese	Japan	Landscape Ecology and Management	iÏ¶Ôw	2004	2020	https://www.jstage.jst.go.jp/browse/jale2004/-char/en	Forest	Ko Konno	2005	2016	11	Vol.9 Issue1 (2005)-Vol.20 Issue2 (2016)	147	9	9		9
Japanese	Japan	Bulletion of the International Association for Landscape Ecology-Japan	ÛiÏ¶Ôwïú{xïñ	1992	2003	https://www.jstage.jst.go.jp/browse/jale1994/-char/en	Forest	Ko Konno	2002	2003	1	Vol.7 Issue1 (2002)-Vol.8 Issue3 (2003)	17	1	1		1
Japanese	Japan	Wildlife Conservation Japan	ì¶¶¨Ûì	1995	2013	http://www.jsrt.jp/publication.html#a	Generaliplantsj	Yushin Shinoda	1995	2013	18	Vol.1 Issue1 (1995)-Vol.14 Issue1-2 (2013)	121	3	3		3
Japanese	Japan	Wildlife and Human Society	ì¶¶¨ÆÐï	2013	2020	https://www.jstage.jst.go.jp/browse/awhswhs/-char/en	General	Ko Konno	2013	2017	4	Vol.1 Issue1 (2013)-Vol.4 Issue2 (2017)	42	1	1		1
Japanese	Japan	Reintroduction	ì¶A	2011			Aquatic organisms	Tatsuya Amano	2011	2019	8	Vol.1 (2011)-Vol.7 (2019)	60	16	16		16
Japanese	Japan	The Journal of the Japanese Landscape Architectual Society	¢wG	1925	1927	https://www.jstage.jst.go.jp/browse/jila1925/list/-char/en	Plants	Ko Konno	1925	1927	2	Vol.1 Issue1 (1925)-Vol.3 Issue6 (1927)	135	0			0
Japanese	Japan	Journal of the Japanese Institute of Landscape Architects	¢G	1934	1994	https://www.jstage.jst.go.jp/browse/jila1934/list/-char/en	Plants	Ko Konno	1934	1993	59	Vol.1 Issue1 (1934)-Vol.57 Issue5 (1993)	1717	64	14		14
Japanese	Japan	Journal of the Japanese Institute of Landscape Architecture	hXP[v¤	1994	2020	https://www.jstage.jst.go.jp/browse/jila/-char/en	General	Ko Konno	1994	2017	23	Vol.58 Issue1 (1994)-Vol.80 Issue5 (2017)	2318	46	39		39
Japanese	Japan	Landscape Research Japan Online	hXP[v¤(IC_¶W)	2008		http://jsgs.chobi.net/	Plants	Ko Konno	2008	2017	9	Vol.1 (2008)-Vol.10 (2017)	123	5	4		4
Japanese	Japan	The Journal of the Society of Forestry	Ñ{ðG	1919	1934	https://www.jstage.jst.go.jp/browse/jjfs1919/list/-char/en	Plants	Not screened					0				0
Japanese	Japan	The Journal of the Japanese Forestry Society	ú{Ñ{ð	1934	1952	https://www.jstage.jst.go.jp/browse/jjfs1934/list/-char/en	Benthic organisms	Not screened					0				0
Japanese	Japan	Journal of the Japanese Forestry Society	ú{Ñwï	1953	2004	https://www.jstage.jst.go.jp/browse/jjfs1953/list/-char/en	General	Ko Konno	no data available	no data available	no data available	no data available	0		9		9
Japanese	Japan	Journal of the Japanese Forest Society	ú{XÑwï	2005	2020	https://www.jstage.jst.go.jp/browse/jjfs/list/-char/en	General	Ko Konno	2005	2017	12	Vol.87 Issue 1 (2005)-Vol.99 Issue 5 (2017)		66	26		26
Japanese	Japan	The Japanese Society of Revegetation Technology	ú{Î»Hwï	1989	2020	https://www.jstage.jst.go.jp/browse/jjsrt1989/-char/en	AnimalsiTerrestrial Invertebratesj	Not screened					0				0
Japanese	Japan	JSCE Magazine	yØwï	1915	2021	https://www.jsce.or.jp/journal/index.shtml	Aquaculture	Not screened					0				0
Japanese	Japan	Japanese Journal of Limnology	¤ wG	1931	2021		General	Not screened					0				0
Japanese	Japan	Vegetation Science (1984 - 1995)	Q¤	1984	1995	http://www.jaes.jp/jounal/backnumber	General	Not screened					0				0
Japanese	Japan	Vegetation Science (since 1996)	A¶wï	1996	2016	http://www.jsia.net/2_convention/research_paper.html	General	Not screened					0				0
Japanese	Japan	Journal of Environmental Conservation Engineering	Â«Zp	1972	2021	https://www.jswe.or.jp/publications/journals/index.html	Aquatic organisms	Not screened					0				0
Japanese	Japan	Japanese Journal of Grassland Science	ú{nwï	2002	2019	http://www.coastalocean.net/backno.html	Aquatic organisms	Not screened					0				0
Japanese	Japan	Journal of Weed Science and Technology	G¤	1962	2021	http://www.fish-isj.jp/publication/index.html	Fish	Not screened					0				0
Japanese	Japan	Japanese Journal of Benthology	ú{xgXwï	1999	2020	http://benthos-society.jp/newpage2.html		Not screened					0				0
Japanese	Japan	Journal of Rural Planning Association	_ºvæwï	1982	2019	http://www.rural-planning.jp/?page_id=12		Not screened					0				0
Japanese	Japan	Tohoku journal of forest science	kXÑÈwï	1996	2019	http://www.tsfs.jp/		Not screened					0				0
Japanese	Japan	Japanese Journal of Environmental Entomology and Zoology	Â®©	1989	2020	https://www.jstage.jst.go.jp/browse/jjeez/-char/en		Not screened					0				0
Japanese	Japan	Nippon Suisan Gakkaishi	ú{ Ywï	1932	2021	https://www.jstage.jst.go.jp/browse/suisan/list/-char/en		Not screened					0				0
Japanese	Japan	Japanese Journal of Environmental Education	Â«³ç	1991	2020	https://www.jstage.jst.go.jp/browse/jsoee/list/-char/en		Not screened					0				0
Japanese	Japan	The Journal of Environmental Sociology	Â«Ðïw¤	1995	2018	https://www.jstage.jst.go.jp/browse/jpkankyo/-char/en		Not screened					0				0
Japanese	Japan	Kankyo Assessment Gakkaishi	Â«AZXgwï	2003				Not screened					0				0
Japanese	Japan	Journal of Japan Society on Water Environment	 Â«wï	1992	2021	https://www.jstage.jst.go.jp/browse/jswe/-char/en		Not screened					0				0
Japanese	Japan	Bulletin on Coastal Oceanography	ÝCm¤	1962	2020	https://www.jstage.jst.go.jp/browse/engankaiyo/-char/en		Not screened					0				0
Japanese	Japan	Japanese Journal of Ichthyology	ÞwG	1950	2020	https://www.jstage.jst.go.jp/browse/jji1950/-char/en		Not screened					0				0
Japanese	Japan	Journal of Japan Society of Civil Engineers		1915	2020	https://www.jsce.or.jp/library/open/proc/maglist2/00034/index.html		Ko Konno	no data available	no data available	no data available	no data available		1	1		1
Korean	Korea	Journal of Korean Society of Forest Science	????????(??????)	1962	2020	http://www.kfs21.or.kr	Forestry / Forest science / Ecology	Hae-Min Seo	2002	2020	18	19	1488	8	8		8	The translator couldn't access the all literatures of the journal as some old literatures were not archived at digital DB. (Screened 1488/3604)
Korean	Korea	Journal of Wetlands Researh	???????	1999	2020	http://www.kwetland.or.kr	Environment / Environmental engineering / Ecology / Conservation	Hae-Min Seo	1999	2020	21	22	808	5	4		4
Korean	Korea	Korean Journal of Environment and Ecology	?????????	1987	2020	http://www.enveco.org/	Environment / Ecology	Hae-Min Seo	2001	2020	19	20	1156	29	20		20	The translator couldn't access the all literatures of the journal as some old literatures were not archived at digital DB. (Screened 1156/1466)
Korean	Korea	Korean Journal of Environmental Biology	????	1983	2020	http://www.koseb.org	Environment / Biology	Hae-Min Seo	2002	2020	18	18	948	4	3		3	The translator couldn't access the all literatures of the journal as some old literatures were not archived at digital DB. (Screened 948/1194)
Korean	Korea	Korean Journal of Ornithology	???????	1994	2019	osk.jams.or.kr	Ornithology	Hae-Min Seo	1994	2020	26	26	450	2	2		2
Korean	Korea	Ecology and Resilient Infrastructure	????????	2014	2020	https://kseie.jams.or.kr/co/locale.kci?lang=en_US	Technology / Bioengineering / Ecology	Hae-Min Seo	2015	2015	1	1	1	1	1		1	A single paper found by holistic search
Korean	Korea	Journal of Agriculture & Life Science	????????	2001	2020	http://builder.gnu.ac.kr/ials/main.do	Agriculture / Biology	Hae-Min Seo	2011	2011	1	1	1	1	1		1	A single paper found by holistic search
Korean	Korea	Journal of Environmental Impact Assessment	??????	1992	2020	http://www.eia.or.kr/	Environment / Environmental engineering	Hae-Min Seo	2011	2011	1	1	1	1	1		1	A single paper found by holistic search
Korean	Korea	Journal of the Korea Society of Environmental Restoration Technology	???????????	1998	2020	http://www.koserrt.or.kr/	Environment / Forestry / Technology	Hae-Min Seo	2018	2018	1	1	1	1	1		1	A single paper found by holistic search
Korean	Korea	Journal of the Korean Institute of Landscape Architecture	???????	1973	2020	www.kila.or.kr	Landscape architecture / Ecology	Hae-Min Seo	2019	2019	1	1	1	1	1		1	A single paper found by holistic search
Korean	Korea	Korean Journal of Applied Entomology	?????????	1962	2020	http://www.entomology.or.kr	Entomology / Agriculture / Biology	Hae-Min Seo	2011	2011	1	1	1	1	1		1	A single paper found by holistic search
Korean	Korea	Korean Journal of Ecology and Environment	??? ??	1968	2020	www.ksl.or.kr	Environment / Environmental engineering / Ecology	Hae-Min Seo	2013	2013	1	1	1	1	1		1	A single paper found by holistic search
Korean	Korea	Korean Journal of Environmental Education	????	1990	2019	http://www.kosee.org	Environmental Education	Hae-Min Seo	2010	2010	1	1	1	1	1		1	A single paper found by holistic search
Korean	Korea	Korean Journal of Ichthyology	???????	1989	2020	http://www.fishkorea.or.kr	Fishery / Marine science	Hae-Min Seo	2019	2019	1	1	1	1	1		1	A single paper found by holistic search
Korean	Korea	The Journal of the Korean Society for Fisheries and Marine Sciences Education	????????	1988	2020	http://english.ksfme.or.kr/	Fishery / Marine science / Environmental Education	Hae-Min Seo	2018	2018	1	1	1	1	0		0	A single paper found by holistic search
Persian	Iran	Journal of Natural Environment	????? ???? ???? ?????	2010	2020	https://jne.ut.ac.ir/	Ecosystems and biodiversity (incl. environmental pollution, impact assessment, ecology, etc)	Elham Nourani	2010	2017	7	7	287	1	2		2
Persian	Iran	Environmental Researches	????? ??? ???? ????	2010	2020	http://iraneiap.ir/	Environmental science	Elham Nourani	2010	2017	7	7	204	0	0		0
Persian	Iran	Iranian Journal of Applied Ecology	??? ????? ???????	2012	2020	http://ijae.iut.ac.ir/index.php?&slct_pg_id=38&sid=1&slc_lang=fa	Applied ecology	Elham Nourani	2012	2017	5	5	126	0	7		7
Persian	Iran	Journal of Animal Environment	??????? ???? ???? ??????	2014	2020	http://www.aejournal.ir/	Zoology (incl. ecology and biodiversity)	Elham Nourani	2014	2017	3	4	376	0	0		0
Persian	Iran	Journal of Animal Researche	????? ??? ??????	2013	2020	http://animal.ijbio.ir/	Zoology	Elham Nourani	2013	2017	4	4	188	0	0		0
Persian	Iran	Journal of Environmental Studies	???? ?????	1975	2020	https://jes.ut.ac.ir/	Environmental science	Elham Nourani	2009	2017	8	9	490	0	0		0
Persian	Iran	Journal of Environmental Sciences	???? ?????	2004	2021	http://envs.sbu.ac.ir/index	Environmental science	Elham Nourani	2004	2017	13	13	518	0	0		0
Persian	Iran	Experimental Animal Biology	???? ????? ?????? ?????	2012	2020	http://eab.journals.pnu.ac.ir/	Zoology	Elham Nourani	2012	2017	5	5	174	0	0		0
Persian	Iran	Iranian Journal of Natural Resources	???? ????? ????? ?????	2002	2009	https://ijnr.ut.ac.ir/	Natural resources (incl. environmental science, forestry, range and watershed management, fisheries, and wood and paper sciences)	Elham Nourani	2002	2009	7	7	505	0	0		0
Polish	Poland	Let's Protect Our Indigenous Nature	Chro?my Przyrod? Ojczyst?	2004	2020	http://www.iop.krakow.pl/spis_tresci_1_149.html	The scope of Journal is to support nature conservation practice by publishing original papers on current issues in this field. Broad scope - including potentially all taxa.Journal presents contemporary problems of nature and environmental conservation, directions in the relevant research in Poland and other countries, and social and state activities in that field.The bimonthly disseminates and po…	Jooanna Kazer-Bonk	2004	2019	15	16	992	41	30		30
Polish	Poland	Naturalia	Naturalia	2012	2016	http://czasopismo-naturalia.pl/	Journal publishing original results of faunistic and floristic research, as well as studies on ecology and environmental science, methodological papers, short notes, conference and research reports.	Jooanna Kazer-Bonk	2012	2016	4	5	81	1	1		1
Polish	Poland	Nature Conservation	Ochrona przyrody	2001	2008	http://www.iop.krakow.pl/artykuly_1_548.html?wydawnictwo_id=94	Faunistic and floristic research, studies on ecology and environmental science, conservation biology, methodological papers, short notes, conference and research reports.	Jooanna Kazer-Bonk	2001	2008	7	8	68	6	0		0
Polish	Poland	National Parks and nature reserves	Parki Narodowe i Rezerwaty Przyrody	2009	2020	http://yadda.icm.edu.pl/yadda/element/bwmeta1.element.agro-journal-ac09ca11-93bd-4ad8-8c87-427f06bcd688	Faunistic and floristic research, studies on ecology, landscape and conservation biology in areas under different forms of protection in Poland.	Jooanna Kazer-Bonk	2009	2015	6	7	223	11	10		10
Polish	Poland	Nature Review	Przegl?d przyrodniczy	2010	2021	https://www.kp.org.pl/pl/przeglad-przyrodniczy/zawartosc-zeszytow	Papers concernig physiographic documentation, articles on current problems of nature protection, materials from scientific sessions organized or co-organized by the Club of Naturalists, and reviews of books. The mission of the Review is to support and promote the amateur nature movement, as well as to integrate naturalists of various specialties.	Jooanna Kazer-Bonk	2010	2019	9	10	388	16	16		16
Polish	Poland	Stone-curlew	Kulon	1996	2019	http://kulon.m-sto.org/	Mostly birds, sporadically mammals and insects	Pawel Waryszak	1996	2018	22	24	510	3	3		3
Polish	Poland	Ornithological notes	Notatki Ornitologiczne	1960	2009	http://notatkiornitologiczne.pl/	Reports on birds occurances	Pawel Waryszak			0	21	719	0	0		0
Polish	Poland	Ornis Polonica	Ornis Polonica	2010	2020	http://www.ornis-polonica.pl/	Birds	Pawel Waryszak	2010	2020	10	40	320	0	0		0
Polish	Poland	The bats	Nietoperze	2000	2011	http://nietoperze.pronatura.org.pl/	Monitoring of bats	Pawel Waryszak	2000	2011	11	12	220	0	0		0
Polish	Poland	Studia naturae	Studia naturae	1987	2013	http://www.iop.krakow.pl/informacje_redakcyjne_1_152.html		Pawel Waryszak	1987	2013	26	33	35	0	0		0
Portuguese	Brazil	Neotropical Biology and Conservation		2006	2018	http://revistas.unisinos.br/index.php/neotropical	?Description, analysis and conservation of the biological diversity	Ana Cl?udia Piovezan Borges	2006	2017	11		121		2		2
Portuguese	Brazil	Acta Amaz?nica	Acta Amaz?nica	1971	2020	https://acta.inpa.gov.br	Botany, agronomy, forest science, zoology, ecology, chemistry, climatology, health and social science. Publications of?Acta Amazonica?specifically focus on Amazonia	Rafael D. Zenni	1971	2019	48		2713				0
Portuguese	Brazil	Acta Limnologica Brasiliensia	Acta Limnologica Brasiliensia	1886	2020	http://www.ablimno.org.br/publiActa.php	Ecology of continental waters from ecosystems	Not screened					0				0
Portuguese	Brazil	Ambi?ncia	Ambi?ncia	2005	2020	http://revistas.unicentro.br/index.php/ambiencia/index	Agrarian and environmental science	Juan Pablo	2005	2019	15		674		1		1
Portuguese	Portugal	Arquipelago - Life and Marine Sciences	Arquipelago - Life and Marine Sciences	1980	2021	http://www.okeanos.uac.pt/arquipelago/	Terrestrial and marine environment of Atlantic oceanic islands and seamounts	Juan Pablo	1980	2020	36		357				0
Portuguese	Brazil	Zoologic Archives	Arquivos de Zoologia	1940	2020	http://www.revistas.usp.br/azmz/index	Systematics, paleontology, evolutionary biology, ecology, taxonomy, anatomy, behavior, functional morphology, ontogeny, studies on fauna and biogeography	Danielle Leal Ramos	1967	2018	51		50				0
Portuguese	Brazil	Biodiversity	Biodiversidade (UFMT)	2001	2020	http://periodicoscientificos.ufmt.br/ojs/index.php/biodiversidade/index	Agrarian and biological science	Juan Pablo	2007	2019	13		290				0
Portuguese	Brazil	Brazilian Biodiversity	Biodiversidade Brasileira	2011	2020	http://www.icmbio.gov.br/revistaeletronica/index.php/BioBR/index	Conservation and management, focused on conservation units and endangered species	Ana Cl?udia Piovezan Borges	2011	2016	5		142		2		2
Portuguese	Brazil	Bioikos	Bioikos	1997	2016	http://periodicos.puc-campinas.edu.br/seer/index.php/bioikos	Biodiversity: botany, ecology and environment, biological oceanography and zoology	Ana Cl?udia Piovezan Borges	1987	2016	29				1		1
Portuguese	Brazil	Amazonian Biota	Biota Amaz?nica	2011	2020	https://periodicos.unifap.br/index.php/biota	General biology	Rafael D. Zenni	2011	2018	7		403				0
Portuguese	Brazil	Neotropic Biota	Biota Neotropica	2001	2017	http://www.biotaneotropica.org.br/v17n1/pt/	Characterization, conservation and sustainable use of biodiversity	Ana Cl?udia Piovezan Borges	2001	2011	10		348		2		2
Portuguese	Brazil	Biotemas	Biotemas	1988	2020	https://periodicos.ufsc.br/index.php/biotemas	Biological sciences	Danielle Leal Ramos	1988	2018	30		1167		10		10
Portuguese	Brazil	Bulletin of the Brazilian Society of Mastozoology	Boletim da Sociedade Brasileira de Mastozoologia	1994	2007	http://sbmz.org/sbmzbols/content/	Mammals	Ricardo Rocha	1985	2017	32		55				0
Portuguese	Brazil	Bulletin of the Mello Leit?o Biology Museum	Boletim do Museu de Biologia Mello Leit?o	1992	2017	http://www.boletimmbml.net/index.html	Biological sciences	Rafael D. Zenni	2013	2018	5		99				0
Portuguese	Brazil	CEPSUL	Marine Biodiversity and Conservation	2010	2017	http://www.icmbio.gov.br/revistaeletronica/index.php/cepsul/issue/archive	Marine and coastal ecosystems conservation	Ana Cl?udia Piovezan Borges	2010	2017	7		19				0
Portuguese	Brazil	Science and Environment	Ci?ncia & Ambiente	1990	2016	http://w3.ufsm.br/cienciaeambiente/	Multidisciplinary	Rafael D. Zenni	1990	2015	25		484				0
Portuguese	Brazil	Biodiversity Evolution and Conservation	Evolu??o e Conserva??o da Biodiversidade	2010	2015	http://biologianaweb.com.br/ecbjournal/index.php/ecb	Evolution and biodiversity conservation	Danielle Leal Ramos	2010	2011	1		48		2		2
Portuguese	Brazil	Brazilian Journal of Forestry and Environment	FLORAM - Revista Floresta e Ambiente	1994	2021	http://www.floram.org/	Forest science	Juan Pablo	1994	2020	27		1165		3		3
Portuguese	Brazil	Floresta	Floresta (Curitiba)	1969	2021	http://revistas.ufpr.br/floresta	Nature conservation, Forestry economics and policy, Forest management, Forestry and Wood technology	Danielle Leal Ramos	1969	2017	48		1422		20		20
Portuguese	Portugal	Journal of Integral Coast Zone Management	Gest?o Costeira Integrada	2007	2020	http://www.aprh.pt/rgci/issues.html	Coastal management, coastal oceanography (physical, geological, chemical, biological), engineering, economy, sedimentology, sociology, ecology, history, pollution, laws, biology, anthropology, chemistry, politics.	Juan Pablo	2007	2019	13		368				0
Portuguese	Brazil	Iheringia Zoology Series	Iheringia S?rie Zoologia	1910	2021	http://www.scielo.br/scielo.php?script=sci_serial&pid=0073-4721&lng=en&nrm=iso	Zoology with emphasis on taxonomy, systematics, morphology, natural history, and community or population ecology of species from current Neotropical fauna	Ana Cl?udia Piovezan Borges	2000	2018	18		520		1		1
Portuguese	Brazil	International Journal of Biodiversity	Lundiana	1980	2016	https://periodicos.ufmg.br/index.php/lundiana	Biogeography, conservation, ecology, evolution, systematic and taxonomy of organisms from tropical regions and related ecosystems	Not screened					0				0
Portuguese	Brazil	Megabiodiversity	Megadiversidade	2005	2009	http://www.conservation.org/global/brasil/publicacoes/Pages/revista-megadiversidade.aspx	Biodiversity conservation	Ana Cl?udia Piovezan Borges	2005	2009	4		39				0
Portuguese	Brazil	MG Biota	MG Biota	2008	2020	http://mgbiota.ief.mg.gov.br/index.php/MB	Biodiversity	Ana Cl?udia Piovezan Borges	2008	2016	8		112		5		5
Portuguese	Brazil	Brazilian Journal for Nature Conservation	Natureza & Conserva??o	2003	2016	http://abeco.org.br/web/natureza-conservacao/acesse-os-volumes/	Conservation science	Ana Cl?udia Piovezan Borges	2003	2009	6		61				0
Portuguese	Brazil	Nature Online	Natureza Online	2003	2019	http://www.naturezaonline.com.br/	Biological sciences	Not screened					0				0
Portuguese	Brazil	Oecologia Australis	Oecologia Australis	1995	2020	https://revistas.ufrj.br/index.php/oa/index	Ecology and related areas	Not screened					0				0
Portuguese	Brazil	Oecologia Brasiliensis	Oecologia Brasiliensis	1997	2009	https://dialnet.unirioja.es/servlet/revista?codigo=12105	Ecology	Not screened					0				0
Portuguese	Portugal	Biological Act	Portugaliae Acta Biologica	2000	2003	https://dialnet.unirioja.es/servlet/revista?codigo=10992	Biological sciences with emphasis in plant sciences	Juan Pablo	2000	2003	3		62				0
Portuguese	Brazil	Brazilian Journal of Bioscience	Revista Brasileira de Bioci?ncias	2003	2019	http://www.ufrgs.br/seerbio/ojs/index.php/rbb	Botany, Zoology, Biochemistry, Biophisical, Genetic and Ecology	Not screened					0				0
Portuguese	Brazil	Brazilian Journal of Ecology	Revista Brasileira de Ecologia	1997	2009	http://seb-ecologia.org.br/revistas/trabalhos.html	Ecology	Ana Cl?udia Piovezan Borges	1997	2009	12		90				0
Portuguese	Brazil	Brazilian Journal of Environmental Management and Sustainability	Revista Brasileira de Gest?o Ambiental e Sustentabilidade	2014	2021	http://revista.ecogestaobrasil.net/arquivo.html	Environmental management and sustainability	Ana Cl?udia Piovezan Borges	2014	2017	3		53				0
Portuguese	Brazil	Journal of Neotropical Biology	Revista de Biologia Neotropical	2004	2021	https://www.revistas.ufg.br/RBN	Biological sciences	Rafael D. Zenni	2004	2018	14		235		3		3
Portuguese	Portugal	SCAP Journal of Agrarian Sciences	Revista de Ci?ncias Agr?rias SCAP	2007	2020	https://revistas.rcaap.pt/index.php/rca/issue/archive	Agrarian Sciences and related	Juan Pablo	2007	2019	13		985				0
Portuguese	Brazil	Nordestina Journal of Biology	Revista Nordestina de Biologia	1978	2020	http://periodicos.ufpb.br/index.php/revnebio	Biological sciences	Rafael D. Zenni	1978	2016	38		166				0
Portuguese	Brazil	Ornithology Journal	Revista Ornithologia	2005	2016	http://www.cemave.net/publicacoes/index.php/ornithologia/issue/archive	Ornithology	Not screened					0				0
Portuguese	Brazil	Neotropical Chiroptera	Chiroptera Neotropical	1995	2015	https://www.bvs	vet.org.br/vetindex/periodicos/chiroptera	Ricardo Rocha and CE database	2002/2013/2014	2002/2013/2015	3		228	2	2	3	5	Publishes in both Spanish and Portuguese. It has three relevant articles in Portuguese and two in Spanish
Portuguese	Brazil	Brazilian Journal of Soil Sciences	Revista Brasileira do Ciencia do Solo	1977	2021	http://www.scielo.br/revistas/rbcs/iaboutj.htm		CE database	2003	2003						1	1
Portuguese	Brazil	Brazilian Journal of Zoology	Revista Brasileira de Zoologia	2009	2020	http://sbzoologia.org.br/revista-zoologia.php		CE database	2000	2000						1	1
Spanish	Spain	Galemys	Galemys	1997	2020	http://www.secem.es/publicaciones/	mammals	Nayeli Rivera (1997-2010) and Ricardo Rocha (2011-2017)	1997	2017	20	22	422	7	10		10	Publishes in both Spanish and Portuguese. It has one relevant article in Portuguese and nine in Spanish
Russian	Russia	Biology Bulletin	Ixruy Q@N, uy qy|syu{p	1936	2020 (4th Issue)	http://elibrary.ru/contents.asp?titleid=7823; https://sciencejournals.ru/list-issues/izvbio/	biology, ecology, zoology, biodiversity conservation	Igor Khorozyan and Svetlana Vozykova (2017 (1st issue) - 2020)	1957	2020	63		2190	12	7		7
Russian	Russia	Bulletin of Moscow Society of Naturalists, biological series	A||uu~ MOIP, uy qy|syu{p	1829	2019 (3d issue)	http://herba.msu.ru/russian/journals/bmsn/index.html; http://elibrary.ru/contents.asp?titleid=8458	biology, ecology, biodiversity conservation	Igor Khorozyan and Svetlana Vozykova (2016 (3d issue) - 2020)	1935	2020	85		1663	15	11		11
Russian	Russia	Contemporary Problems of Ecology	Ryqy{yz {|syu{yz w ~p|	1994	2020 (3d issue)	http://www.sibran.ru/journals/sibEj/; http://elibrary.ru/contents.asp?titleid=7583	ecology, biodiversity conservation	Igor Khorozyan and Svetlana Vozykova (2017 (3d issue) - 2020)	1994	2020	26		1907	14	6		6
Russian	Russia	Current Studies in Herpetology	Rru}u~~p suu|sy	1999	2019 (1/2 issue)	https://www.zin.ru/societies/nhs/curstudherp/content.html?year=2016; http://elibrary.ru/contents.asp?titleid=10602	herpetology	Igor Khorozyan and Svetlana Vozykova(2017-2019)	2000	2019	19		311	1	1		1
Russian	Russia	Herald of Game Management	Bu~y{ rutu~y	2004	2020 (2nd issue)	http://www.rgazu.ru/web-resources/nauchnye-izdaniya/vestnik-okhotovedeniya; http://elibrary.ru/contents.asp?titleid=28543; https://www.elibrary.ru/contents.asp?titleid=28543&	ecology, management and conservation of game species	Igor Khorozyan and Svetlana Vozykova(2016 (1st issue) - 2020 (2nd issue))	2007	2020	13		521	10	6		6
Russian	Russia	Journal of Ichthyology	B yy|syy	1953	2020 (4th issue)	http://elibrary.ru/contents.asp?titleid=7706	ichthyology	Igor Khorozyan and Svetlana Vozykova (2017 (1st issue) - 2020)	1961	2020	59		1910	3	3		3
Russian	Russia	Povolzhsky Journal of Ecology	Pr|w{yz {|syu{yz w ~p|	2002	2020 (2nd issue)	http://www.sevin.ru/volecomag/issues_contents.html; http://elibrary.ru/contents.asp?titleid=9828; https://sevin.elpub.ru/jour/search/sections/5	ecology, biodiversity conservation	Igor Khorozyan and Svetlana Vozykova(2017 (1st issue) - 2020)	2002	2020	18		775	11	9		9
Russian	Russia	Russian Journal of Ecology	^{|sy	1970	2020 (4th issue)	http://elibrary.ru/contents.asp?titleid=8276	ecology, biodiversity conservation	Igor Khorozyan and Svetlana Vozykova (2017 (1st issue) - 2020 (4th issue))	1970	2020	50		1936	18	16		16
Russian	Russia	Russian Journal of Ornithology	Q {yz ~y|syu{yz w ~p|	1992	2020 (1965th issue)	https://cloud.mail.ru/public/160de6a6e3ad/%D0%A0%D1%83%D1%81%D1%81%D0%BA%D0%B8%D0%B9%20%D0%BE%D1%80%D0%BD%D0%B8%D1%82%D0%BE%D0%BB%D0%BE%D0%B3%D0%B8%D1%87%D0%B5%D1%81%D0%BA%D0%B8%D0%B9%20%D0%B6%D1%83%D1%80%D0%BD%D0%B0%D0%BB; http://elibrary.ru/contents.asp?titleid=9842	ornithology	Igor Khorozyan and Svetlana Vozykova (2018 (1551st issue) - 2020 (1965th issue))	1993	2020	27		11141	0			0
Russian	Russia	Russian Journal of Zoology	H|syu{yz w ~p|	1916	2020 (8th issue)	http://elibrary.ru/contents.asp?titleid=7809	zoology, animal conservation	Igor Khorozyan and Svetlana Vozykova (2017 (2nd issue) - 2020 (8th issue))	1939	2020	81		3108	7	6		6
Russian	Russia	Steppe Bulletin	Ru~z q||uu~	1998	2019 (53)	http://savesteppe.org/sb; http://elibrary.ru/contents.asp?titleid=9529	biology, ecology, management and conservation of steppes and their wildlife	Igor Khorozyan and Svetlana Vozykova (2017 (49) - 2020)	1998	2020	22		249	2			0
Russian	Russia	Nature Conservation Research	Hprut~p ~p {p	2016	2020 (3)	https://www.elibrary.ru/contents.asp?titleid=59998, http://ncr-journal.bear-land.org/	biodiversity and nature conservation, protected areas, monitoring, paleontological studies, ecosystems management, legal basis for nature conservation and management, reserve management and studies	Igor Khorozyan and Svetlana Vozykova (2016 - 2020 (3))	2016	2020	4		255	0	10		10
Russian	Russia		Der Zoologische Garten					CE database								1	1
Simplified Chinese	China	Journal of Natural Resources	©R?¹w?	1986	2021	http://www.jnr.ac.cn/CN/volumn/current.shtml		Min Chen and Yifan Liu	1986	2016	30	1986,V1(1)-2016,V31(10)	3396	9	2		2
Simplified Chinese	China	Chinese Journal of Ecology	¶?w?u	1982	2021	http://www.cje.net.cn/CN/1000-4890/home.shtml		Min Chen and Yifan Liu	1982	2016	34	1982 ,1(1)-2016,V35(11)	7769	19	2		2
Simplified Chinese	China	Sichuan Journal of Zoology	lì?¨	1981	2021	http://www.scdwzz.com/index.aspx		Min Chen and Yifan Liu	1981	2016	35	1981,(1)-1982,V1(1)-2016,V35(6)	5379	7	8		8
Simplified Chinese	China	Biodiversity Science	¶¨½?«	1993	2021	https://www.biodiversity-science.net/CN/1005-0094/home.shtml		Min Chen and Yifan Liu	1993	2016	23	1993,V1(1)-2016,V24(9)	2065	18	18		18
Simplified Chinese	China	Acta Theriologica Sinica	??w?	1981	2021	http://www.mammal.cn/CN/volumn/current.shtml		Min Chen and Yifan Liu	1981	2016	35	1981,V 1(1)-2016,V36(4)?	2170	26	2		2
Simplified Chinese	China	Chinese Journal of Zoology	?¨w?u	1957	2021	http://dwxzz.ioz.ac.cn/ch/index.aspx		Min Chen and Yifan Liu	1957	2016	59	1957,(1)-2016,V37(6)	6990	36	3		3
Simplified Chinese	China	Zoological Research	?¨w¤	1980	2021	http://www.zoores.ac.cn/CN/column/column79.shtml		Min Chen and Yifan Liu	1980	2016	36	1980,(1j-2016,V37(6)	3664	26	4		4
Simplified Chinese	China	Acta Hydrobiologica Sinica	 ¶¶¨w?	1955	2021	http://ssswxb.ihb.ac.cn/indexen.htm		Yifan Liu	1997	2017	20	1997,V21(1)-2017,V41(5)	3930	0			0
Simplified Chinese	China	Resources Science	?¹Èw	1977	2021	http://www.resci.cn/CN/1007-7588/home.shtml		Yifan Liu	1997	2016	19	1977,(1)-2016,V38(11)	5493	no data available	1		1
Simplified Chinese	China	Chinese Bulletin of Botany	A¨w?	1983	2020	https://www.chinbullbotany.com/CN/1674-3466/home.shtml		Yifan Liu	2006	2016	10	2006,V23(1)-2016,V51(6)	3426	no data available	1		1
Simplified Chinese	China	Journal of Tropical and Subtropical Botany	?????A¨w?	1992	2021	http://jtsb.ijournals.cn/jtsb_cn/ch/reader/issue_browser.aspx		Yifan Liu	1992	2016	24	1992,V1(1)-2016,V24(6)	2140	0			0
Simplified Chinese	China	Journal of Plant Ecology	A¨¶?w?	1963	2020	http://www.plant-ecology.com/		Yifan Liu	1963	2016	53	1963,1(Z1)-2016,V40(12)	3656	0			0
Simplified Chinese	China	Journal of Plant Resources and Environment	A¨?¹^?«w?	1992	2020	http://zwzy.cnbg.net/		Yifan Liu	2006	2016	10	2006,V15(1)-2016,V25(3)	1688	6	4		4
Simplified Chinese	China	Chinese Journal of Grassland	nw?	1971	2006	https://baike.baidu.com/item/%E4%B8%AD%E5%9B%BD%E8%8D%89%E5%9C%B0%E5%AD%A6%E6%8A%A5#1		Yifan Liu	1979	2016	37	1979,(1)-2016,V38(6)	4433	no data available	7		7
Simplified Chinese	China	Plant Protection	A¨Û?	1963	2021	http://www.plantprotection.ac.cn/ch/index.aspx		Yifan Liu	1963	2016	53	1963,(1)-2016,V42(6)	9612	0			0
Simplified Chinese	China	Acta Ecologica Sinica	¶?w?	1981	2021	http://www.ecologica.cn/stxb/ch/index.aspx		Yifan Liu	1981	2016	35	1981,V1(1)-2016,V36(21)	12482	57	19		19
Simplified Chinese	China	Chinese Journal of Applied Ecology	?p¶?w?	1990	2021	http://www.cjae.net/		Yifan Liu	1990	2016	26	1990,V1(1)-2016,V27(12)	8879	47			0
Simplified Chinese	China	Journal of Biology	¶¨w?u	1983	2021	http://www.swxzz.com/CN/1673-6141/home.shtml		Yifan Liu	1983	2016	33	1983,V1(1)-2016,V33(5)	4773	6	1		1
Simplified Chinese	China	Chinese Journal of Applied and Environmental Biology	?p^?«¶¨w?	1995	2020	www.cibj.com		Yifan Liu	1995	2017	22	1995,V1(1)-2017,V23(3)	3557	28	4		4
Simplified Chinese	China	Journal of Fisheries of China	 ?w?	2011	2019	http://www.scxbbjb.cn/		Yifan Liu	1965	2017	52	1965,(1)-2017,V41(1)	4189	2	1		1
Simplified Chinese	China	Chinese Journal of Wildlife	ì¶?¨w??	1979	2021	http://ysdw.paperopen.com/		Yifan Liu	1979	2016	37	1979,(1)-2016,V37(3)	5049	7	3		3
Simplified Chinese	China	Zoological Systematics	?¨ª?w?	1964	2021	http://www.zootax.com.cn/EN/volumn/home.shtml		Min Chen and Yifan Liu	1964	2017	53	1964,(1)-2017,V42(1)	4799	0			0
Simplified Chinese	China	Ecology and Environmental Sciences	¶??«w?	1992	2020	http://www.jeesci.com/CN/volumn/home.shtml		Min Chen, Yifan Liu, and WenjunZhou	1992	2016	24	1992,V1(1) -2016,V25(2)	5675	163	9		9
Simplified Chinese	China	Current Zoology	?¨w?	1935	2021	https://academic.oup.com/cz		Yifan Liu	1935	2008	73	1935,(0)-2008,V54(6)	3875	4			0
Simplified Chinese	China	Marine Sciences	CmÈw	1977	2021	http://qdhys.ijournal.cn/hykx/ch/index.aspx		Yifan Liu	1977	2017	40	1977,V1(1)-2017,V41(2)	6990	1	1		1
Simplified Chinese	China	Reservoir Fisheries	 ¶?w?u	1981	2021	http://sstxzz.ihe.ac.cn/ch/index.aspx		Yifan Liu	1981	2017	36	1981,(1)-2017,V38(3)	5630	5			0
Simplified Chinese	China	Ecological Science	¶?Èw	1982	2020	http://journal15.magtechjournal.com/Jwk_stkx/CN/volumn/home.shtml		Yifan Liu	1982	2016	34	1982,V1(1)-2016,V35(6)	2795	10	1		1
Simplified Chinese	China	Chinese Bulletin of Life Science	¶½Èw	1988	2021	http://www.lifescience.net.cn/		Yifan Liu	1988	2017	29	1988,V1(1)-2017,V29(1)	4149	0			0
Simplified Chinese	China	Life Science Research	¶½Èw¤	1997	2020	http://smkx.hunnu.edu.cn/CN/volumn/current.shtml		Yifan Liu	1997	2016	19	1997,V1(1)-2016,V20(5)	2107	2	2		2
Simplified Chinese	China	Journal of China Agricultural University	??åww?	1996	2021	http://zgnydxxb.ijournals.cn/zgnydxxb/ch/index.aspx			1955	2017	62	1955,(1)-2017,V8i22j	6005	no data available	1		1
Simplified Chinese	China	Chinese Journal of Eco-Agriculture	¶???w?	1993	2021	http://www.ecoagri.ac.cn/zgstny/ch/index.aspx		Yifan Liu	1993	2017	24	1993,V1(1)-2017,V25(7)	5013	6	3		3
Simplified Chinese	China	Journal of Ecology and Rural Environment	¶?^?º?«w?	1985	2021	http://www.ere.ac.cn/CN/1673-4831/home.shtml		Min Chen	1985	2017	32	1985,1(1)-2017,V33(10)	3076	no data available	1		1
Simplified Chinese	China	Journal of Agro-Environment Science	???«Èww?	1981	2021	http://www.aes.org.cn/nyhjkxxben/ch/index.aspx			1981	2017	36	1981,(00)-2017,V36(8)	8205	0	1		1
Simplified Chinese	China	Environmental Science	?«Èw	1976	2021	http://www.hjkx.ac.cn/hjkx/ch/index.aspx			1976	2017	41	1976-2017,V38	12252	no data available	1		1
Simplified Chinese	China	China Environmental Science	?«Èw	1981	2021	http://www.zghjkx.com.cn/EN/volumn/current.shtml			1981	2017	36	1981,V1(1)-2017,V37(7)	7198	0			0
Simplified Chinese	China	Urban Environment & Urban?Ecology	és?«^és¶?	1988	2018	http://www.cneu.org.cn/qikan/show12522.html		Yifan Liu	1988	2017	29	1988,V1(1)-2016,V29(6)	2663	0			0
Simplified Chinese	China	Marine Environmental Science	Cm?«Èw	1982	2021	http://hyhjkx.nmemc.org.cn/CN/volumn/home.shtml			1982	2017	35	1982,V1(1)-2017,V36(5)	3877	no data available	1		1
Simplified Chinese	China	Advances in Marine Science	CmÈw?W	1983	2021	http://www.ams-journal.org.cn/ch/index.aspx		Yifan Liu	1983	2017	34	1983,V1(1)-2017,V35(3)	2074	0			0
Simplified Chinese	China	Acta Botanica Boreali-Occidentalia Sinica	¼kA¨w?	1980	2021	http://www.xbzwxb.cn/	A¨/botany	Wenjun Zhou	2012	2016	4	2012 V32(1)-2016 V36(12)	1888	3	1		1
Simplified Chinese	China	Bulletin of Botanical Research	A¨¤	1959	2021	http://bbr.nefu.edu.cn/CN/1673-5102/home.shtml	A¨/botany	Wenjun Zhou	1959	2017	58	1959 V1(1)-2017 V37(2)	3535	2			0
Simplified Chinese	China	Plant?Diversity?and?Resources	A¨ª?^?¹w??u	1979	2021	https://www.zz-news.com/com/zwflyzyxb/	A¨/botany	Wenjun Zhou	1975	2017	42	1975 V1(1)-2017 V42(3)	3494	0			0
Simplified Chinese	China	Scientia Silvae Sinicae	Ñ?Èw	1955	2020	http://lykx.csf.org.cn/cn/dqml.asp	A¨/botany	Wenjun Zhou	1955	2017	62	1955 V1(1)-2017 V53(11)	7654	0			0
Simplified Chinese	China	Acta Phytoecologica Sinica	A¨Û?w?	1962	2020	http://www.zwbhxb.com.cn/ch/index.aspx	A¨/botany	Wenjun Zhou	1962	2017	55	1962 V1(1)-1966 V5(1), 1979 V6(1)-2017 V44(3)	3657	2	2		2
Simplified Chinese	China	Asian Journal of Ecotoxicology	¶?Åw?	2011	2020	http://www.stdlxb.cn/	¶¨/biology	Wenjun Zhou	2006	2017	11	2006 V1(1)-2017 V12(3)	1604	0			0
Simplified Chinese	China	Chinese Journal of Microecology	÷¶?w?u	1989	2021	http://mall.cnki.net/magazine/magalist/ZGWS.htm	¶¨/biology	Wenjun Zhou	1989	2017	28	1989 V1(1)-2017 V29(8)	7103	0			0
Simplified Chinese	China	Chinese Journal of Biological Control	¶¨h¡w?	1985	2021	http://www.zgswfzxb.cn/	¶¨/biology	Wenjun Zhou	1985	2017	32	1985 V1(1)-2017 V33(5)	2831	0			0
Simplified Chinese	China	Bulletin of Soil and Water Conservation	 yÛÊ?	1981	2020	http://stbctb.alljournal.com.cn/ch/index.aspx	??/Agriculture	Wenjun Zhou	1981	2017	36	1981 V1(1)-2017 V37(5)	6384	4	4		4
Simplified Chinese	China	Journal of Soil and Water Conservation	 yÛw?	1987	2021	http://trqs.chinajournal.net.cn/EditorB/WebPublication/index.aspx?mid=trqs	??/Agriculture	Wenjun Zhou	1987	2017	30	1987 V1(1)-2017 V31(5)	6054	2	1		1
Simplified Chinese	China	Acta Prataculturae Sinica	?w?	2008	2021	http://cyxb.magtech.com.cn/CN/1004-5759/home.shtml	??/Agriculture	Wenjun Zhou	2008	2017	9	2008 V17(5)-2017 V26(10)	2323	0			0
Simplified Chinese	China	Pratacultural Science	?Èw	2008	2020	http://cykx.lzu.edu.cn/CN/column/column104.shtml	??/Agriculture	Wenjun Zhou	1948	2017	69	1984 V1(1)-2017 V34(11)	8349	0			0
Simplified Chinese	China	Acta Pedologica Sinica	yßw?	1948	2021	http://pedologica.issas.ac.cn/trxb/ch/index.aspx	??/Agriculture	Wenjun Zhou	1948	2017	69	1948 V1(1)-2017 V46(5)	4427	1	1		1
Simplified Chinese	China	Soils	yß	1958	2020	http://soils.issas.ac.cn/tr/ch/index.aspx	?«/environment	Wenjun Zhou	1958	2017	59	1958 V1(1)-2017 V38(5)	5461	0			0
Simplified Chinese	China	Resources and Environment in the Yangtze Basin	?]¬æ?¹^?«	1992	2020	http://www.las.cas.cn/xscbw/cjlyzyyhj/	?«/environment	Wenjun Zhou	1992	2017	25	1992 V1(1)-2017 V25(11)	4073	1	1		1
Simplified Chinese	China	Journal of Lake Sciences	ÎÈw	1989	2021	http://www.jlakes.org/	n/geography	Wenjun Zhou	1989	2017	28	1989 V1(1)-2017 V29(6)	2552	0			0
Simplified Chinese	China	Acta Agrestia Sinica	nw?	1989	2021	http://manu40.magtech.com.cn/Jweb_cdxb/CN/volumn/current.shtml	n/geography	Wenjun Zhou	1989	2017	28	1989 V1(1)-2017 V29(4)	2900	1	1		1
Simplified Chinese	China	Journal of Mountain Science	Rnw?	1983	2020	http://shandixb.paperonce.org/	n/geography	Wenjun Zhou	1983	2017	34	1983 V1(1)-2017 V35(5)	3298	0			0
Simplified Chinese	China	Wetland Science	¼nÈw	2010	2019	http://shidikexue.cn/	n/geography	Wenjun Zhou	2003	2017	14	2003 V1(1)-2017 V15(5)	1149	0			0
Simplified Chinese	China	Journal of Desert Research	¹	1981	2020	https://mall.cnki.net/magazine/magadetail/ZGSS202002.htm	n/geography	Wenjun Zhou	1981	2017	36	1981 V1(1)-2017 V37(6)	4498	0			0
Simplified Chinese	China	Journal of Arid Land Resources and Environment	±Ûæ?¹^?«	1987	2021	http://ghzh.chinajournal.net.cn/EditorC/WebPublication/index.aspx?mid=ghzh	n/geography	Wenjun Zhou	1987	2017	30	1987 V1(1)-2017 V31(12)	6786	1	1		1
Simplified Chinese	China	World Forestry Research	¢EÑ?¤	1988	2021	http://www.sjlyyj.com/ch/index.aspx	A¨/botany	Wenjun Zhou	1988	2017	29	1988 V1(1)-2017 V28(5)	2948	0			0
Simplified Chinese	China	Shanghai Environmental Science	ãC?«Èw	1982	2021	https://mall.cnki.net/magazine/magadetail/SHHJ202101.htm	?«/environment	Wenjun Zhou	1982	2017	35	1982 V1(1)-2017 V36(5)	6343	0			0
Simplified Chinese	China	Journal of Hydroecology	 ¶?w?u	1981	2021	https://mall.cnki.net/magazine/magadetail/SCAN202101.htm			no data available	no data available	no data available	no data available		no data available	2		2
Spanish	Mexico	Mexican Journal of Biodiversity	Revista mexicana de biodiversidad?	2005	2020	http://revista.ib.unam.mx/index.php/bio/issue/archive?issuesPage=3#issues	biodiversity	Nayeli Rivera	2005	2019	14	14	1593	11	8		8
Spanish	Mexico	Ecosystems and Agropecuary resources	Ecosistemas y recursos agropecuarios	1984	2021	http://era.ujat.mx/index.php/rera/issue/archive	animals ex-situ, biodiversity, invasive species	Nayeli Rivera	1984-2019 (except 1995, 2003)	2019	33	34	784	0	0		0
Spanish	Mexico	Huitzil	Huitzil	2000	2018	http://www.huitzil.net/	birds	Nayeli Rivera	2000	2019	19	10	275	1	1		1
Spanish	Mexico	Therya?	Therya?	2010	2021	http://132.248.10.25/therya/index.php/THERYA/issue/archive	mammals	Nayeli Rivera ad Ricardo Rocha	2010	2019	9	10	376	3	3		3
Spanish	Mexico	Wood and forests	Madera y bosques	1995	2020	http://myb.ojs.inecol.mx/index.php/myb/issue/archive	behavior change	Nayeli Rivera	1005	2019	1014	24	485	4	3		3
Spanish	Mexico	Mexican Journal of Forestry Sciences	Revista mexicana de ciencias forestales	2013	2021	https://cienciasforestales.inifap.gob.mx/	behavior change	Nayeli Rivera	2011	2018	7	9	455	4	4		4
Spanish	Mexico	Mexican Journal of Agricultural Sciences	Revista mexicana de ciencias agr?colas	2011	2021	https://cienciasagricolas.inifap.gob.mx/	behavior change	Not screened			0		0
Spanish	Mexico	Mexican Zoological Act	Acta zool?gica mexicana?	1984	2021	https://azm.ojs.inecol.mx/index.php/azm	biodiversity, mammals, birds, reptiles, amphibians, invertebrates	Nayeli Rivera	1984	2019	35	55	1195	1	1		1
Spanish	Mexico	Hydrobiology	Hidrobiol?gica?	1991	2020	http://hidrobiologica.izt.uam.mx/index.php/revHidro/issue/archive	biodiversity, fish, behavior change	Nayeli Rivera	1991	2018	27	68	747	0	0		0
Spanish	Mexico	International Journal of Pollution	Revista internacional de contaminaci?n ambiental	1985	2021	https://www.revistascca.unam.mx/rica/index.php/rica/issue/archive	behavior change	Nayeli Rivera	1985	2019	34	35	884	0	0		0
Spanish	Mexico	Polybotany	Polibot?nica	1996	2020	https://www.polibotanica.mx/ojs/index.php/polibotanica	plants	Not screened					0
Spanish	Mexico	Agriculture, society and development	Agricultura, sociedad y desarrollo	2013	2020	http://revista-asyd.mx/index.php/asyd/issue/archive	behavior change	Not screened					0
Spanish	Mexico	Agroscience	Agrociencia	1999	2021	http://www.colpos.mx/agrocien/agrociencia.htm	behavior change	Not screened					0
Spanish	Mexico	Demographic and Urban Studies	Estudios demogr?ficos y urbanos?	1967	2021	https://estudiosdemograficosyurbanos.colmex.mx/index.php/edu/issue/archive	behavior change	Not screened					0
Spanish	Mexico	Tropical and subtropical agroecosystems		2009	2021	http://www.revista.ccba.uady.mx/ojs/index.php/TSA/issue/archive	behavior change	Not screened					0
Spanish	Mexico	Mexican Botanic Act	Acta bot?nica mexicana?	1988	2021	http://abm.ojs.inecol.mx/index.php/abm/issue/archive	plants	Not screened					0
Spanish	Mexico	University Act	Acta universitaria?	2000	2021	http://www.actauniversitaria.ugto.mx/index.php/acta/issue/archive?issuesPage=5#issues	biodiversity, behavior change	Not screened					0
Spanish	Mexico	Bulletin of the Mexican Botanic Society	Bolet?n de la Sociedad Bot?nica de M?xico?	1979	2011	https://biblat.unam.mx/es/revista/boletin-de-la-sociedad-botanica-de-mexico/	plants	Not screened					0
Spanish	Mexico	Botanical Sciences?		1944	2021	http://www.botanicalsciences.com.mx/index.php/botanicalSciences/issue/archive?issuesPage=1#issues	plants	Not screened					0
Spanish	Mexico	Mexican Journal of Mycology	Revista mexicana de micolog?a	2009	2017	http://www.scielo.org.mx/revistas/rmm/eaboutj.htm	fungi	Not screened					0
Spanish	Mexico	Technology and Water Sciences	Tecnolog?a y ciencias del agua	1930	2021	http://www.revistatyca.org.mx/index.php?option=com_content&view=article&id=243&Itemid=113&lang=es	behavior change	Not screened					0
Spanish	Mexico	Marine Sciences	Ciencias marinas	1974	2020	http://www.cienciasmarinas.com.mx/index.php/cmarinas/issue/archive/7	marine ecosystems	Not screened					0
Spanish	Mexico	Veterinary Fan	Abanico Veterinario	2011	2019	https://abanicoacademico.mx/revistasabanico/index.php/abanico-veterinario	animals ex-situ, marine invertebrates, livestock	Not screened					0
Spanish	Mexico	UAT Sciences	CienciaUAT	2006	2021	https://revistaciencia.uat.edu.mx/index.php/CienciaUAT	animals ex-situ, behavior change, biodiversity	Not screened					0
Spanish	Mexico	Mexican Journal of Phitopathology	Revista mexicana de fitopatologia	2012	2021	http://rmf.smf.org.mx/#	invasive plants	Not screened					0
Spanish	Mexico	Latin American Land	Terra Latinoamericana	2013	2021	https://www.terralatinoamericana.org.mx/index.php/terra/issue/archive	behavior change	Not screened					0
Spanish	Mexico	OA Mexican Vet	Veterinaria Mexico OA	2000	2020	http://veterinariamexico.unam.mx/index.php/vet/index	animals ex-situ, livestock	Not screened					0
Spanish	Mexico	Forestry Science in Mexico	Ciencia forestal en Mexico	1995	2014	https://biblat.unam.mx/es/revista/ciencia-forestal-en-mexico	behavior change	Not screened					0
Spanish	Mexico	Mexican Phytotechnical Journal	Revista fitotecnia mexicana	2000	2020	https://www.revistafitotecniamexicana.org/articulos.html	invasive plants, invasive fungi, genetics	Not screened					0
Spanish	Mexico	Nova scientia	Nova scientia	2008	2020	http://novascientia.delasalle.edu.mx/ojs/index.php/Nova/issue/archive	behavior change	Not screened					0
Spanish	Mexico	Mexican Journal of Sociology	Revista mexicana de sociolog?a?	2003	2021	http://revistamexicanadesociologia.unam.mx/index.php/rms/issue/archive?issuesPage=1#issues	behavior change	Not screened					0
Spanish	Mexico	Mexican Journal of Mastozoology	Revista Mexicana de Mastozoolog?a	1995	2020	http://www.revmexmastozoologia.unam.mx/ojs/index.php/rmm	Mammals	Ricardo Rocha	no data available	no data available	no data available	no data available			1		1
Spanish	Spain	Ardeola	Ardeola	1999	2021	http://www.ardeola.org/pubs	birds	Nayeli Rivera	1954	2019	61	66	1488	14	5		5
Spanish	Spain	A Carriza: Gallegan Ornithological Society	A Carriza: Sociedad Gallega de Ornitologia	2009	2009	https://dialnet.unirioja.es/servlet/revista?codigo=14490	birds	Nayeli Rivera	2001-2002-2005-2009	2001-2002-2005-2009	4	4	40	1			0
Spanish	Spain	Spanish Journal of Herpethology	Revista Espanola de herpetologia	1986	2012	https://dialnet.unirioja.es/servlet/revista?codigo=6702	amphibians, reptiles	Nayeli Rivera	2003	2007	4	5	47	0			0
Spanish	Spain	Bulletin of the Spanish Herpetological Association	Boletin de la Asociacion Herpetologica espanola	2004	2020	https://dialnet.unirioja.es/servlet/revista?codigo=6704	amphibians, reptiles	Nayeli Rivera	2004	2018	14	15	590	1	1		1
Spanish	Spain	Biology anals: University of Murcia	Anales de Biologia: Universidad de Murcia	1984	2021	https://www.um.es/analesdebiologia/numeros/index.htm	biodiversity	Nayeli Rivera	1984	2019	34	41	597	1			0
Spanish	Spain	Animal Biodiversity and Conservation: Museo de Ciencias Naturales de Barcelona		2001	2019	http://abc.museucienciesjournals.cat/volumen-42-1-2019-abc/?lang=es	biodiversity	Nayeli Rivera	2001	2019	18	42	52	0			0
Spanish	Spain	Arxius de Miscel-lania zoologica	Arxius de Miscel-lania zoologica	2003	2021	http://amz.museucienciesjournals.cat/volumen-01-2003-amz/?lang=es	biodiversity	Nayeli Rivera	2003	2019	16	17	23	1	1		1
Spanish	Spain	Bulletin of the Royal Spanish Society of Natural History	Boletin de la Real Sociedad Espanola de Historia Natural	2003	2017	https://dialnet.unirioja.es/servlet/revista?codigo=4060	biodiversity	Nayeli Rivera	2003	2017	14	14	158	1	1		1
Spanish	Spain	Ecosystems Journal	Revista Ecosistemas	2001	2020	https://www.revistaecosistemas.net/index.php/ecosistemas/issue/archive?issuesPage=1#issues	biodiversity	Nayeli Rivera	2001	2019	18	53	821	7	6		6
Spanish	Spain	Ethology	Etologia	1989	2003	http://ecoevo.uvigo.es/web-see/resumenes_etologia.html	behavior, biodiversity	Nayeli Rivera	1989	2003	12	11	30	0			0
Spanish	Spain	Mediterranean	Mediterranea	1982	2015	https://dialnet.unirioja.es/servlet/revista?codigo=7571	biodiversity, terrestrial	Nayeli Rivera	1982	2015	33	21	153	1	1		1
Spanish	Spain	Studia oecologica	Studia oecologica	1981	1995	https://dialnet.unirioja.es/servlet/revista?codigo=1382	biodiversity	Nayeli Rivera	1981	1995	13	11	244	0			0
Spanish	Spain	Baetica Zoology	Zoologia baetica	1990	2015	https://www.ugr.es/~zool_bae/indices.htm	biodiversity	Nayeli Rivera	1999	2015	16	21	130	0			0
Spanish	Spain	Munibe: Natural Sciences	Munibe: Ciencias naturales	1949	2021	http://www.aranzadi.eus/munibe-nature-volumenes	biodiversity	Not screened					0
Spanish	Spain	NEMUS. REVISTA DE L'ATENEU DE NATURA	NEMUS. REVISTA DE L'ATENEU DE NATURA	2003	2019	http://ateneudenatura.uji.es/Nemus/nemus.htm	biodiversity	Not screened					0
Spanish	Spain	Pirineos	Pirineos	1990	2020	http://pirineos.revistas.csic.es/index.php/pirineos/issue/archive	alpine biodiversity, behavior, conservation	Not screened					0
Spanish	Spain	Vieraea	Vieraea	1970	2019	https://dialnet.unirioja.es/servlet/revista?codigo=8063	biodiversity	Not screened					0
Spanish	Spain	Bulletin of the Spanish Entomology Association	Boletin de la Asociacion Espanola de Entomologia	1977	2020	http://www.entomologica.es/index.php?d=publicaciones&np=1	invertebrates	Not screened					0
Spanish	Spain	Barbastella, Journal of Bat Research	Barbastella	2000	2020	http://secemu.org/journal-of-bat-research-and-conservation/all-issues/	bats	Nayelli Rivera	no data available	no data available	no data available	no data available	87	6	5		5
Spanish	Argentina	Neotropical Mastozoology	Mastozoolog?a Neotropical	2008	2016	https://mn.sarem.org.ar/	biodiversity, zoology	Ricardo Rocha	1994	2018	24	25(1), 24(2), 24(1), 23(2), 23(1), 22(2), 22(1), 21(2), 21(1), 20(2), 20(1), 19(2), 19(1), 18(2), 18(1), 17(2), 17(1), 16(2), 16(1), 15(2), 15(1), 14(2),14(1), 13(2), 13(1), 12(2), 12(1), 11(2), 11(1), 10(2), 10(1), 9(2), 9(1), 8(2), 8(1),7(2), 7(1),6(2), 6(1),5(2), 5(1),4(2), 4(1),3(2), 3(1),2(2), 2(1),1(2),1(1)	662	3	9		9	Publishes in both Spanish and Portuguese. It has two relevant articles in Portuguese and seven in Spanish
Spanish	Argentina	Bulletin of the Argentinean Society of Botany	Bolet?n de la Sociedad Argentina de Bot?nica	2006	2020	https://revistas.unc.edu.ar/index.php/BSAB	plants	Nataly Hidalgo Arzamendi	2013	2019	6	54(1), 53(4),53(3),53(2), 53(1),52(4),52(3),52(2), 52(1), 51(4),51(3),51(2), 51(1),50(4),50(3),50(2), 50(1), 49(4), 49(3), 49(2), 49(1), 48(4), 48(3) ,except 49(3) & 48(2)	324	0	0		0
Spanish	Argentina	Austral Ecology	Ecolog?a Austral	1991	2016	http://www.ecologiaaustral.com.ar/ingles/index2.php	behavior change, biodiversity	Nataly Hidalgo Arzamendi	2001	2019	18	29(1), 28(3), 28(2), 28(1), 28(1b),27(3), 27(2), 27(1), 27(1b),26(3), 26(2), 26(1),25(3), 25(2), 25(1), 24(3), 24(2), 24(1), 23(3), 23(2), 23(1), 22(3), 22(2), 22(1), 21(3), 21(2), 21(1), 20(3), 20(2), 20(1), 19(3), 19(2), 19(1), 18(3), 18(2),18(1), 17(2),17(1),16(2),16(1),15(2),15(1),14(2),14(1),13(2),13(1),12(2),12(1),11(2),11(1)	449	3	1		1
Spanish	Argentina	The Hornero	El Hornero	1996	2021	http://www.avesargentinas.org.ar/el-hornero	birds	Nataly Hidalgo Arzamendi	2003	2017	14	32(2),32(1),31(2),31(1),30(2),30(1),29(2),29(1),28(2),28(1),27(2),27(1),26(2),26(1),25(2),25(1),24(2),24(1),23(2),23(1),22(2),22(1),21(2),21(1),20(2),20(1),19(2),19(1),18(2),18(1),	216	0	0		0
Spanish	Argentina	Herpetology notes	Cuadernos de Herpetolog?a	2010	2021	http://ppct.caicyt.gov.ar/index.php/cuadherpetol	amphibians, reptiles	Nataly Hidalgo Arzamendi	2010	2019	9	33(1), except 32(3), 32(2),32(1),31(2),31(1),30(2),30(1),29(2),29(1),28(2),28(1), 27(2),27(1), 26(2),26(1),25(2),25(1),24(2)	170	0	0		0
Spanish	Argentina	Edentata	Edentata	1994	2020	http://www.xenarthrans.org/newsletter	mammals	Nataly Hidalgo Arzamendi	1994	2018	24	19,18,17,16,15,14,13,12 excpt 11, 8-10,7,6,5,4,3,2,1	150	0	1		1
Spanish	Argentina	Notulas Faunisticas	Notulas Faunisticas	2008	2020	https://fundacionazara.org.ar/notulas-faunisticas/	biodiversity, systematics	Nataly Hidalgo Arzamendi	2008	2018	10	2008-2010, 2011,2012, 2013, 2014, 2015, 2016, 2017, 2018	241	0	0		0
Spanish	Argentina	Natural History	Historia Natural	1979	2020	https://fundacionazara.org.ar/revista-historia-natural/	biodiversity, vertebrates, invertebrates, plants	Nataly Hidalgo Arzamendi	2011	2018	7	2011(1),2011(2),2012(1),2012(2),2013(1),2013(2),2014(1),2014(2),2015(1),2015(2),2016(1),2016(2),2017(1),2017(2),2018(1),2018(2)	149	0	0		0
Spanish	Argentina	Semiarid	Semi?rida	1985	2020	https://cerac.unlpam.edu.ar/index.php/semiarida/issue/archive	behavior change, biodiversity	Nataly Hidalgo Arzamendi	2013	2018	5	2013(1),2013(2),2014(1),2014(2),2015(1),2015(2),2016(1),2016(2),2017(1),2017(2),2018(1),2018(2),	250	0	0		0
Spanish	Argentina	BioScriba	BioScriba	2008	2018	http://www.bioscriba.org.ar/volumenes.html	behavior change, biodiversity	Nataly Hidalgo Arzamendi	2008	2017	9	8,7,6,5,4,3,2(2),2(1),1(2),1(1)	57	3	2		2
Spanish	Argentina	Quebracho	Quebracho	1993	2015	http://fcf.unse.edu.ar/index.php/quebracho-revista-numeros-publicados/	behavior change, biodiversity	Nataly Hidalgo Arzamendi	2007	2018	11	26(1&2),25(1&2),24(1&2),23(1&2),22(1&2),21(1&2),20(1&2),19(1&2),18(1&2),17(1&2),16,15	144	3	3		3
Spanish	Argentina	Journal of the Argentinean Museum of Natural Sciences	Revista del Museo Argentino de Ciencias Naturales	2008	2020	http://revista.macn.gob.ar/ojs/index.php/RevMus/index	paleontology	Not screened					0
Spanish	Argentina	Soil Science	Ciencia del suelo	1994	2020	http://www.suelos.org.ar/sitio/revista-ciencia-del-suelo/	soil science	Not screened					0
Spanish	Argentina	Journal of the Agrarian Faculty of Sciences	Revista de la Facultad de Ciencias Agrarias	2008	2014	http://revista.fca.uncu.edu.ar/	plants ex-situ	Not screened					0
Spanish	Argentina	AgriScientia	AgriScientia	2006	2020	https://revistas.unc.edu.ar/index.php/agris/	plants ex-situ	Not screened					0
Spanish	Argentina	Journal of Agropecuarian Research	Revista de Investigaciones Agropecuarias	2014	2020	http://ppct.caicyt.gov.ar/index.php/ria/issue/current	plants	Not screened					0
Spanish	Argentina	Natura Neotropicalis	Natura Neotropicalis	1984	2018	https://bibliotecavirtual.unl.edu.ar/publicaciones/index.php/Natura	earth sciences	Not screened					0
Spanish	Argentina	Journal of the Argentinean Entomological Society	Revista de la Sociedad Entomol?gica Argentina	2005	2020	https://www.biotaxa.org/RSEA	invertebrates	Not screened					0
Spanish	Argentina	Scientia Interfluvius	Scientia Interfluvius	2010	2020	http://sif.uader.edu.ar/publicaciones-sif/	biodiversity	Not screened					0
Spanish	Argentina	RECyT	RECyT	1998	2020	http://www.fceqyn.unam.edu.ar/recyt/index.php/recyt/issue/archive	biodiversity	Not screened					0
Spanish	Argentina	FACENA	FACENA	1977	2015	http://exa.unne.edu.ar/revisfacena/tomos.php	biodiversity	Not screened					0
Spanish	Argentina	Darwinian	Darwiniana	1999	2020	http://www.ojs.darwin.edu.ar/index.php/darwiniana	plants	Not screened					0
Spanish	Argentina	Phyton	Phyton	1984	2018	http://www.revistaphyton.fund-romuloraggio.org.ar/	plants	Not screened					0
Spanish	Argentina		Multequina	1992	2019	http://www.cricyt.edu.ar/multequina/	biodiversity	Not screened					0
Spanish	Argentina		Acta Zoologica Lilloana	2008	2020	http://www.lillo.org.ar/journals/index.php/acta-zoologica-lilloana/issue/view/v64n1	biodiversity, vertebrates, plants	Not screened					0
Spanish	Argentina	Agronomy and Environment	Agronom?a y Ambiente	1980	2020	https://www.agro.uba.ar/agronomiayambiente	behavior change, biodiversity	Not screened					0
Spanish	Chile	Chilean entomological record	Acta entomol?gica Chilena	1986	2008		Entomology, Biological sciences, zoology	Not screened					0
Spanish	Chile	Amici Molluscarum	Amici Molluscarum	1992	2020	https://www.amicimolluscarum.com/ultimas-ediciones/	Malacology, biodiversity, ecology, and any related topic	Not screened					0
Spanish	Chile	Annals of the Patagonia Institute	Anales del Instituto de la Patagonia	2003?	2020	http://www.analesdelinstitutodelapatagonia.cl/index.php/analespatagonia	Broad spectrum: Evolution, Mammalogy, Ornithology, Herpetology, Biodiversity, Ecology, Natural Sciences, etc.	Not screened					0
Spanish	Chile	Annals of the Natural history museum of Valparaiso	Anales del Museo de Historia Natural de Valparaiso	1968	2018	https://www.mhnv.gob.cl/sitio/Contenido/Publicaciones/90177:Revista-Anales-del-Museo-de-Historia-Natural-de-Valparaiso-volumen-31	Broad spectrum: zoology, biodiversity, ecology	Not screened					0
Spanish	Chile	Advances in Veterinary science	Avances en Ciencias Veterinarias	1986	2015	https://avancesveterinaria.uchile.cl/	Veterinary sciences	Not screened					0
Spanish	Chile	Bioinvasors	Bioinvasores	2011	2018	http://bioinvasiones.org/index.html	Biodiversity, plagues, zoology, enrinronment	Not screened					0
Spanish	Chile	Fishing biology	Biolog?a Pesquera	1961	2018?		Ecology and environment, Parasitology, fishing industry, Marine and Freshwater biology	Not screened					0
Spanish	Chile	Biota (Osorno)	Biota (Osorno)	1986	1990	https://biblat.unam.mx/es/revista/biota-osorno/	Marine biology, marine ecology, zoology, conservation	Not screened					0
Spanish	Chile	Bulletin of biodiversity of Chile	Bolet?n de Biodiversidad de Chile	2009	2014	http://www.bbchile.com/ediciones-publicadas/	Biodiversity, taxonomy, conservation zoology	Jose Valdebiento Chaves	2009	2018	9	13	91	0	1		1	Then it changed to Biodiversity and Natural History http://www.biodiversnathist.com/index.php/bnh
Spanish	Chile	Biodiversity and Natural History	Biodiversity and Natural History	2015	2018	https://www.biodiversnathist.com/index.php/bnh	Biodiversity, taxonomy, conservation zoology	Jose Valdebiento Chaves	2009	2018	9	13	91	no data available	1		1	Previously was Boletin de Biodiversidad de Chile?http://www.bbchile.com/, in 2015 changed to Biodiversity and Natural History?http://www.biodiversnathist.com/index.php/bnh
Spanish	Chile	Bulleting of the biological society of Concepcion	Bolet?n de la Sociedad de Biolog?a de Concepci?n	1927	2018?	https://www.biodiversitylibrary.org/bibliography/45409	Biodiversity, biology, zoology, parasitology, botany	Not screened					0
Spanish	Chile	Wildlife bulletin	Bolet?n de Vida Silvestre	1976	1985	https://www.ceachile.cl/revista/	Biodiversity, taxonomy, conservation, zoology	Not screened					0
Spanish	Chile	Bulletin of the Natual history museum	Bolet?n del Museo de Historia Natural	1908	2020	http://publicaciones.mnhn.gob.cl/668/w3-propertyname-814.html	biodiversity, natural history, ecology, taxonomy, botany, hepetology, antropology	Not screened					0
Spanish	Chile	caribean and Latinoametican bulletin of aromatic and medicinal plants	Bolet?n Latinoamericano y del Caribe de Plantas Medicinales y Arom?ticas	2001	2020	http://www.blacpma.usach.cl/publicaciones	Botany, entomology, conservation, diversity	Not screened					0
Spanish	Chile	Forest	Bosque	1975	2018?		Ecology, botany, biodiversity, zoology	Not screened					0
Spanish	Chile	Chloris Chilensis	Chloris Chilensis	1998	2020	http://www.chlorischile.cl/	Biodiversity, taxonomy, conservation, botany	Not screened					0
Spanish	Chile	Science and forestry research	Ciencia e Investigacion Forestal	2007	2020	https://bibliotecadigital.infor.cl/handle/20.500.12220/29/browse	botany, forestry	Not screened					0
Spanish	Chile	Science and technology of the sea	Ciencia y Tecnologia del Mar	1975	2015	http://www.cona.cl/ctmol2/revista.htm	Oceanography, biodiversity, microbiology, conservation	Not screened					0
Spanish	Chile	Oceanographic studies	Estudios Oceanol?gicos	1965	2018		oceanology, biodiversity, conservation, zoology	Not screened					0
Spanish	Chile	Gayana	Gayana	2000	2020	http://www.gayana.cl/es/index.php	Biodiversity, oceanology, conservation, ecology, evolutionary biology	Not screened					0
Spanish	Chile	Gayana Botany	Gayana Bot?nica	1961	2020	http://www.gayanabotanica.cl/es/index.php	Botany, conservation, taxonomy, ecology	Not screened					0
Spanish	Chile	Gayana Miscellaneous	Gayana Miscelanea	1971	2020	https://gayana.cl/index.php/gn	Miscelaneous, but including zoology, taxonomy, conservation	Not screened					0
Spanish	Chile	Envinronmental management	Gestion Ambiental	1999	2019	https://www.ceachile.cl/revista/	Toxicology, environmental science, botany, conservation, ecology	Jose Valdebiento Chaves	1999	2018	19	31	191	1	1		1
Spanish	Chile	Environment	Medio Ambiente	1975	2018?		Ecology, environmental science, biodiversity	Not screened					0
Spanish	Chile	Miological monographies	Monograf?as Biol?gicas - Facultad de Ciencias Biol?gicas. Pontificia Universidad Cat?lica de Chile	1981	2020	Printed	Ecology, botany	Not screened					0
Spanish	Chile	Latinoamerican parasitology	Parasitolog?a Latinoamericana	1949	2020	http://sociedadchilenaparasitologia.cl/revista-parasitologia-latinoamericana/	Parasitology, physiology, biodiversity	Not screened					0
Spanish	Chile	Occasional publications - National natural history museum Chile	Publicaciones Ocasionales - Museo Nacional de Historia Natural Chile	1963	2019	http://publicaciones.mnhn.gob.cl/668/w3-propertyname-1354.html	Zoology	Not screened					0
Spanish	Chile	Occasional publications - University of Valparaiso. Institute of Oceanography	Publicaciones Ocasionales - Universidad de Valparaiso. Instituto de Oceanologia	1982	2018		Oceanology, ecology, biodiversity	Not screened					0
Spanish	Chile	Chilean Journal of Entomology	Revista Chilena de Entomolog?a	1951	2020	http://www.insectachile.cl/revista/	Taxonomy, behaviour, conservation, evolution	Not screened					0
Spanish	Chile	Chilean Journal of Natural history	Revista Chilena de Historia Natural	1897	2021	https://revchilhistnat.biomedcentral.com/	Biology, zoology, evolution, biodiversity, conservation, botany, ecology	Jose Valdebiento Chaves	1987	2019	12	92	3131	1?	4		4
Spanish	Chile	Chilean Journal of Ornithology	Revista Chilena de Ornitologia	1994	2020	http://www.aveschile.cl/home/revista-rco/	Ornithology, Biology, natural history, ecology and conservation of neotropical birds	Jose Valdebiento Chaves	1994	2018	23	25	339	0	3		3	Previously title Bolet?n Chileno de Ornitolog?a (1994-2015), then changed into the current title (2016-present)
Spanish	Chile	Journal of marine biology and oceanography	Revista de Biolog?a Marina y Oceanograf?a	1965	2020	https://revbiolmar.uv.cl/es/	Marine biology, zoology, envinromental science, conservation	Not screened					0
Spanish	Colombia		Colombia forestal	2000	2021	http://revistas.udistrital.edu.co/ojs/index.php/colfor/issue/archive	behavior change	Nayeli Rivera	2010	2018	8	17	289	0	0		0
Spanish	Colombia		Orinoquia	2003	2017	https://investigacion.unitropico.edu.co/revistas/	behavior change	Nayeli Rivera	2003	2018	15	16	268	0	0		0
Spanish	Colombia	Bulletin of the Museum Scientific Center	Boletin Cientifico Centro de Museos	1996	2020	http://boletincientifico.ucaldas.edu.co/index.php/numeros-anteriores	biodiversity, mammals, birds, reptiles, amphibians, fish	Nayeli Rivera	1996	2019	23	23	432	0	0		0
Spanish	Colombia		Caldasia	1940	2021	https://revistas.unal.edu.co/index.php/cal/issue/archive?issuesPage=1#issues	biodiversity	Nayeli Rivera	1940	2019	73		0	0	0		0
Spanish	Colombia	Bulletin of Marine and Coastal Research	Boletin de Investigaciones Marinas y Costeras	1994	2018	http://cinto.invemar.org.co/ojs/index.php/boletin/issue/archive	marine ecosystems	Not screened					0
Spanish	Colombia	Environment and Development	Ambiente y Desarrollo	2009	2019	http://revistas.javeriana.edu.co/index.php/ambienteydesarrollo	biodiversity	Not screened					0
Spanish	Colombia	Rural Development Bulletin	Cuadernos de Desarrollo Rural	1979	2019	http://revistas.javeriana.edu.co/index.php/desarrolloRural	behavior change	Not screened					0
Spanish	Colombia		Universitas Scientiarum	1987	2020	http://revistas.javeriana.edu.co/index.php/scientarium	behavior change, biodiversity	Not screened					0
Spanish	Colombia	Agronomic Act	Acta Agronomica	1951	2020	https://revistas.unal.edu.co/index.php/acta_agronomica/issue/archive?issuesPage=1#issues	behavior change	Not screened					0
Spanish	Colombia	Biological Act of Colombia	Acta Biologica Colombiana	1982	2021	https://revistas.unal.edu.co/index.php/actabiol/issue/archive?issuesPage=1#issues	biodiversity	Not screened					0
Spanish	Colombia	Journal of the Colombian Academy	Revista de la Academia Colombiana de Ciencias exactas, f?sicas y naturales	1937	2021	https://www.raccefyn.co/index.php/raccefyn/issue/archive	biodiversity	Not screened					0
Spanish	Colombia	Mammalogy Notes	Notas Mastozoologicas	2014	2020	https://mammalogynotes.org/ojs/index.php/mn	mammals	Ricardo Rocha	no data available	no data available	no data available	no data available	70	0	0		0
Spanish	Costa Rica	Journal of Tropical Biology	Revista de Biologia Tropical	1953	2021	https://revistas.ucr.ac.cr/index.php/rbt	biodiversity	Nayeli Rivera and CE database	1989	2019	30	31	4152	3	3	3	6	Publishes in both Spanish and Portuguese. It has two relevant articles in Portuguese and four in Spanish
Spanish	Costa Rica	UNED Research Journal	Revista de Investigacion UNED	2009	2020	http://investiga.uned.ac.cr/revistas/index.php/cuadernos/issue/archive	biodiversity	Not screened					0
Spanish	Peru	Applied Ecology	Ecologia Aplicada	2002	2020	http://www.lamolina.edu.pe/ecolapl/Contenido_volumenes.htm	biodiversity	Nayeli Rivera	2002	2018	16	17	329	1	1		1
Spanish	Peru	Peruvian Journal of Biology	Revista Peruana de Biologia	1974	2020	http://revistasinvestigacion.unmsm.edu.pe/index.php/rpb/issue/archive	biodiversity, general biology	Nayeli Rivera	1974	2019	45	26	1022	0	0		0
Spanish	Peru	Amazonic page	Folia Amazonica	1988	2020	http://iiap.org.pe/wfr_folia.aspx	aihnicalipe/wf hnicaobi, ampe/wrApeaazon	Nayeli Rivera	1998	2018	20	27	406	0	0		0
Spanish	Uruguay	Agrosciences Uruguay	Agrociencia Uruguay	2006	2018	http://www.fagro.edu.uy/agrociencia/index.php/directorio/issue/view/36	behavior change	Nayeli Rivera	1997	2017	20	21	811	0	0
Spanish	Venezuela	Terra New Phase	Terra Nueva Etapa	2000	2019	http://www.redalyc.org/revista.oa?id=721	behavior, sustainability	Not screened					0
Spanish	Venezuela	Intersciences	Interciencia	2000	2020	http://www.redalyc.org/revista.oa?id=339	behavior change, biodiversity	Not screened					0
Spanish	Ecuador	Forests Latitude Zero	Bosques Latitud Cero	2015	2020	http://revistas.unl.edu.ec/index.php/bosques/issue/archive	biodiversity	Nayeli Rivera	2014	2019	5	7	71	0	0		0
Spanish	Ecuador	CEDAMAZ	CEDAMAZ	2010	2020	https://revistas.unl.edu.ec/index.php/cedamaz	biodiversity, sustainability	Nayeli Rivera	no data available	no data available	no data available	5	58	0	0		0
Spanish	Ecuador	Aqua Culture	Aqua Cultura	2016	2017	https://www.cna-ecuador.com/tag/ediciones-revista/	fish	Not screened					0
Spanish	El Salvador	Bioma	Bioma	2012	2013	https://edicionbioma.wordpress.com/revista-bioma-ano-i/	biodiversity	Nayeli Rivera	2012	2016	4	46	301	0	0		0
Spanish	El Salvador	Ocelotlan	Ocelotlan	2003	2012	http://www.angelfire.com/wa/jabazz/index.html	mammals	Not screened					0
Spanish	Nicaragua	Nicaraguan Journal of Biodiversity	Revista Nicaraguense de Biodiversidad	2015	2020	http://www.bio-nica.info/RevNicaBiodiv/RevNicaBiodiv.htm	biodiversity	Nayeli Rivera	2015	2019	4	5	50	0	0		0
Spanish	Nicaragua	Centros: Scientific Journal of the University	Centros: Revista Cientifica Universitaria	2012	2021	https://revistas.up.ac.pa/index.php/centros/issue/archive	biodiversity	Nayeli Rivera	2012	2019	7	8	58	0	0		0
Spanish	Rep Dominicana	Jaragua Group	Grupo Jaragua	1997	2011	http://www.grupojaragua.org.do/publicaciones.html	biodiversity	Nayeli Rivera	1998	2011	13	22	22	0	0		0
Spanish	Rep Dominicana	Novitates Caribaea	Novitates Caribaea	1999	2021	http://novitatescaribaea.do/index.php/novitates/issue/archive	biodiversity, mammals, reptiles, birds	Nayeli Rivera	1999	2018	17	14	149	0	0		0
Spanish	Spain		Analisis espacial y representacion geografica: innovacion et aplicacion	2015	2015	https://dialnet.unirioja.es/servlet/libro?codigo=759370		CE database					0			2	2
Spanish			Boletin de Sanidad Vegetal, Plagas					CE database					0			11	11
Spanish			Simposio: Estado del conocimiento de la biologia reproductiva de las especies de loros amenazados de Colombia con enfasis en iniciativas de conservacion					CE database					0			17	17
Traditional Chinese	Taiwan	Journal of National Park	 Æö{ñ	1989	2020	http://np.cpami.gov.tw/oÅi/ Æö{ñ.html	biodiversity conservation, habitat iprovement and management	Shan-dar Tao: 1989 - 2019/ Ming-shan Tsai: 1989 - 2019	1989	2019	28	28	373	18	12		12
Traditional Chinese	Taiwan	Taiwan Journal of Biodiversity	äàs¶¨½é«¤	1999	2020	https://www.tesri.gov.tw/A15_2	biodiversity conservation	Shan-dar Tao: 1999 - 2019/ Ming-shan Tsai: 1999 - 2019	1999	2019	18	22	396	4	2		2
Traditional Chinese	Taiwan	Quarterly Jounal of Chinese Forestry	ØÑ{G§	1967	2020	http://www.airitilibrary.com/Publication/alPublicationJournal?PublicationID=05781345&IssueYear=2004	Forestry	Shan-dar Tao:2014 - 2019	2004	2019	13	61	553	1	1		1
Traditional Chinese	Taiwan	Taiwan Journal of Forest Science	äiàsÑÆÈ{	1986	2020	https://www.tfri.gov.tw/main/science_cat.aspx?siteid=&ver=&usid=&mnuid=5111&modid=1&mode=&pg=1	Forestry	Shan-dar Tao: 1986 - 2020	1986	2020	32	134	1159	3			0
Traditional Chinese	Taiwan	Chinese Bioscience	¶¨È{	1970	2014	http://www.airitilibrary.com/Publication/alPublicationJournal?PublicationID=03797384	Biological science	Ming-shan Tsai: 2003 - 2014	2003	2014	9	9	52	0			0
Traditional Chinese	Taiwan	Journal of the Experimental Forest of National Taiwan University	äiàså{¶¨¹?_{@éÑ¤ñ	1987	2020	http://www.airitilibrary.com/Publication/alPublicationJournal?PublicationID=02556014	Forestry	Ming-shan Tsai: 2003 - 2019 and Da-Li Lin 1987-2019	1987	2019	30	199	809	6	1		1
Traditional Chinese	Taiwan	Fungal Science		1985	2020	http://mycology.sinica.edu.tw/TaiwanMycoSoc/FungalScience.aspx	Fungus biology	Ming-shan Tsai: 1995 - 2019	1995	2019	22	34	256	0			0
Traditional Chinese	Taiwan	Bio Formosa	¶¨{ñ	1966	2014	http://www.biol.ntnu.edu.tw/aca/riki.php?CID=1	Biological science	Ming-shan Tsai: 1966 - 2014	1966	2014	46	64	481	0			0
Traditional Chinese	Taiwan	Journal of Agriculture and Forestry	_Ñ{ñ		2018	http://www.airitilibrary.com/Publication/alPublicationJournal?PublicationID=05503744	Agriculture and forestry	Ming-shan Tsai: 2000 - 2018	2000	2018	16	55	334	0			0
Traditional Chinese	Taiwan	Journal of Ecology and Environmental Sciences	Â«äo¶Ô{ñ	2008	2012	http://www.airitilibrary.com/Publication/alPublicationJournal?PublicationID=a0000452	Ecology, environmental science	Ming-shan Tsai: 2008 - 2012	2008	2012	2	10	41	0			0
Traditional Chinese	Taiwan	Raptor Research of Taiwan	äàsÒ×¤	2003	2016	https://www.airitilibrary.com/Publication/alPublicationJournal?PublicationID=18176364	Ornithology, focus on raptors	Da-Li Lin	2003	2016	11	16	144	1			0
Traditional Chinese	Taiwan	Taipei Zoo Bulletin	®¨{ñ	1989	2013	https://www.zoo.gov.taipei/News.aspx?n=91D56C81E6B701BB&sms=5FD7F87A7F7B83BD&page=2&PageSize=20	most are captive cases, with some field work cases	Da-Li Lin	1989	2013	22	23	219	3	2		2
Traditional Chinese	Taiwan	Notes and Newsletter of Wildlifers	ì¶®¨ÛçbñyÊu	2005	2012	https://www.airitilibrary.com/Publication/alPublicationJournal?PublicationID=18168477	Wildlife	Da-Li Lin	2005	2012	5	32	129	0			0
Traditional Chinese	Taiwan	Journal of the National Taiwan Museum	 §äiàs¨Ù{§	2005	2020	https://www.ntm.gov.tw/publicationlist_280.html	collections, with some wildlife cases	Da-Li Lin	2005	2019	12	52	232	0			0
Turkish	Turkey	Artvin Coruh University Journal of Forestry Faculty	Artvin ?oruh ?niversitesi Orman Fak?ltesi Dergisi	2000	2020	http://ofd.artvin.edu.tr/tr/	Forest engineering, landscape architecture, forest industry engineering, natural sciences	?isel Kemahli	2000	2020	20	20	600	1			0
Turkish	Turkey	Zeugma Biological Science	Zeugma Biyolojik Bilimler Dergisi	2020	2021	https://dergipark.org.tr/tr/pub/zbs	Pharmacy, Medicine, Veterinary, Agriculture and Biochemistry, Pharmacology, Microbiology, Pharmacognosy, Cancer Biology, Genetics and Evolution	?isel Kemahli	2020	2020	0	1	3	0			0
Turkish	Turkey	Journal of Dicle University Natural Sciences Enstitute	Dicle ?niversitesi Fen Bilimleri Enstit?s? Dergisi	2012	2020	https://dergipark.org.tr/tr/pub/dufed	engineering, architecture, basic sciences and agricultural engineering	?isel Kemahli	2019	2019	0	1	5	0			0
Turkish	Turkey	Journal of Internationa East Anatolia Science Engineering and Design	Uluslararas? Do?u Anadolu Fen M?hendislik ve Tasar?m Dergisi	2019	2021	https://dergipark.org.tr/tr/pub/ijeased	science, engineering and design technology	?isel Kemahli	2019	2019	0	2	20	0			0
Turkish	Turkey	International Journal of Life Sciences and Biotechnology	Uluslararasi Doga Bilimleri be Biyoteknoloji Dergisi	2018	2020	https://dergipark.org.tr/tr/pub/ijlsb	Life Sciences, Biology, Biotechnology, Bioengineering, Agricultural Sciences, Food Biotechnology and Genetics	?isel Kemahli	2018	2019	1	5	32	0			0
Turkish	Turkey	Journal of Fisheries	Su ?r?nleri Dergisi	1984	2020	http://www.egejfas.org	biology, ecology, biogeographical, inland waters, marine and arthropods cultivation, fish nutrition, disease and treatment, fishing, fisheries technology, economy and management, aquaculture processing, aquatic chemistry, microbiology, alga biotechnology, conservation of marine organisms, brackish water and fresh water habitats and pollution	?isel Kemahli	2000	2019	19	65	900	2	1		1
Turkish	Turkey	Journal of Academic Agriculture	Akademik Ziraat Dergisi	2012	2020	https://dergipark.org.tr/tr/pub/azd	agricultural science	?isel Kemahli	2012	2019	7	18	72	0			0
Turkish	Turkey	Journal of Bagbahce Science	Ba?bah?e Bilim Dergisi	2014	2020	https://dergipark.org.tr/tr/pub/bagbahce	plant systematics, floristics, vegetation, plant sociology, plant protection biology and ethnobotany	?isel Kemahli	2019	2019	0	3	28	0			0
Turkish	Turkey	Journal of Bartin Forestry Faculty	Bart?n Orman Fak?ltesi Dergisi	1998	2020	https://dergipark.org.tr/tr/pub/barofd	forestry, sustainable and renewable biomaterials, and landscape architecture	?isel Kemahli	2000	2019	19	33	260	3	1		1
Turkish	Turkey	Turkish Journal of Forest Science	Orman Bilimleri Dergisi	2017	2020	https://dergipark.org.tr/tr/pub/turkjforsci	Forest Engineering, Landscape Architecture, Forest Industry Engineering, Natural Sciences	?isel Kemahli	2017	2019	2	6	45	0			0
Turkish	Turkey	AQUATIC SCIENCES and ENGINEERING	Deniz Bilimleri ve Muhendisligi Dergisi	1987	2021	https://dergipark.org.tr/tr/pub/ase	aquatic sciences	?isel Kemahli	2007	2020	13	39	120	1			0
Turkish	Turkey	Journal of Soil Science and Plant Nutrition	Toprak Bilimi ve Bitki Besleme Dergisi	2012	2020	https://dergipark.org.tr/tr/pub/tbbbd	Soil Science and Plant Nutrition	?isel Kemahli	2012	2019	7	13	70	0			0
Turkish	Turkey	Journal of Dumlup?nar University Institute of Science	Dumlup?nar ?niversitesi Fen Bilimleri Enstit?s? Dergisi	2000	2020	https://dergipark.org.tr/tr/pub/dpufbed	Science and engineering	?isel Kemahli	2000	2019	19	43	250	0			0
Turkish	Turkey	Mediterranean Agricultural Sciences	AKDENI?Z U?NI?VERSI?TESI? ZI?RAAT FAKU?LTESI? DERGI?SI?	1988	2020	https://dergipark.org.tr/tr/pub/mediterranean	Agricultural and natural science	?isel Kemahli	2009	2019	10	10	120	0			0
Turkish	Turkey	Anatolia Journal of Forest Researches	Anadolu Orman Ara?t?rmalar? Dergisi	2015	2020	https://dergipark.org.tr/tr/pub/ajfr	silviculture, forest planning, forest management and economy, forest botanical and zoology, forest fires, forest ecology and benefiting from forests	?isel Kemahli	2015	2019	4	5	70	1			0
Turkish	Turkey	Atat?rk University Journal of Agricultural Faculty	Atat?rk ?niversitesi Ziraat Fak?ltesi Dergisi	1970	2021	https://dergipark.org.tr/tr/pub/ataunizfd	Agriculture, Forestry, Aquaculture and Veterinary Medicine	?isel Kemahli	2008	2020	12	24	240	0			0
Turkish	Turkey	Commagene Journal of Biology	Kommagene Biyoloji Dergisi	2017	2020	https://dergipark.org.tr/tr/pub/commagene	Molecular biology, ecology, taxonomy, microbiology, physiology and biochemistry	?isel Kemahli	2017	2019	2	5	54	2			0
Turkish	Turkey	Journal of Nature's voice	Do?an?n Sesi	2018	2019	http://dosder.org.tr/kategori/doganin-sesi/	biological and cultural diversity, ecological processes and cycles	?isel Kemahli	2018	2019	1	3	15	2			0
Turkish	Turkey	Journal of Eastern Geography	Do?u Co?rafya Dergisi	1995	2020	https://dergipark.org.tr/tr/pub/ataunidcd	Turkey and in the world with the physical and human geography research, Geographic Information Systems, Remote Sensing	?isel Kemahli	2010	2019	9	18	100	1			0
Turkish	Turkey	Journal of Ege University Faculty of Agriculture	Ege ?niversitesi Ziraat Fak?ltesi Dergisi	1964	2020	https://dergipark.org.tr/tr/pub/zfdergi	Agriculture, Livestock, Food, Natural and Life Sciences	?isel Kemahli	2014	2019	5	18	180	0			0
Turkish	Turkey	Journal of I?d?r University Institute of Science	I?d?r ?niversitesi Fen Bilimleri Enstit?s? Dergisi	2011	2021	https://dergipark.org.tr/tr/pub/jist	Landscape plants, Computer engineering, Plant protection, Biology, Biosystems engineering, Environmental engineering, Electrical electronics engineering, Industrial engineering, Physics, Food engineering, Civil engineering, Chemistry, Mechanical engineering, Mathematics, Molecular biology and genetics, Forest engineering, Landscape architecture, Aquaculture, Agricultural economics, Field crops, S…	?isel Kemahli	2019	2020	1	4	80	0			0
Turkish	Turkey	Forestist	?stanbul ?niversitesi Orman Fak?ltesi Dergisi	1951	2019	https://dergipark.org.tr/tr/pub/forestist	Forestry	?isel Kemahli	2009	2019	10	20	200	0			0
Turkish	Turkey	Journal of Kastamonu University Faculty of Forestry	Kastamonu ?niversitesi Orman Fak?ltesi Dergisi	2001	2020	https://dergipark.org.tr/tr/pub/kastorman	Forestry	?isel Kemahli	2001	2019	18	10	100	0			0
Turkish	Turkey	Journal of Turkey Forestry	T?rkiye Ormanc?l?k Dergisi	2000	2020	https://dergipark.org.tr/tr/pub/tjf	Forestry	?isel Kemahli	2000	2019	19	26	156	0			0
Turkish	Turkey	Trakya University Journal of Natural Sciences	Trakya University Journal of Natural Sciences	2000	2020	https://dergipark.org.tr/en/pub/trkjnat	Life Science	?isel Kemahli	2000	2019	19	16	64	1			0
Turkish	Turkey	Turkish Geographical Review	T?rk Co?rafya Dergisi	1943	2020	https://dergipark.org.tr/en/pub/tcd	Geography	?isel Kemahli	2000	2019	19	no data available	75	0			0
Turkish	Turkey	Turkish Journal Of Agriculture - Food Science And Technology	T?rk Tar?m ? G?da Bilim ve Teknoloji Dergisi	2014	2021	http://www.agrifoodscience.com	farm animals, plant, aquatic products	?isel Kemahli	2014	2019	5	7	350	0			0
Ukrainian	Russian	Nature Reserves in Ukraine (1995-2012) / Nature Conservation (2013-2016)	Hpr?t~p prp r T{p?~? (1995-2012) / Hpr?t~p prp (2013-2016)	1995	2016	http://natureconservation.knu.ua/index.php/arkhiv-nomeriv https://ecologyknu.wixsite.com/ecologyknu/untitled-c1yat	biodiversity monitoring, protected areas	Marina Golivets	1995-1999; 2001-2016		19	21	449	1	1		1
Ukrainian	Ukraine	Problems of bioindication and ecology	Pyp~~ q??~ty{p?? p u{|s??	2008	2019	http://sites.znu.edu.ua/bioindication/532.ukr.html	biodiversity assessment, pollution, man-made ecosystems, nature conservation	Marina Golivets	2008	2019	11	12	442	1	1		1
Ukrainian	Ukraine	Visnyk of Lviv University. Biological series	B?~y{ Lr?r{s  ~?ruyu . Ru? q?|s?~p	2005	2020	http://publications.lnu.edu.ua/bulletins/index.php/biology/index	biology incl. different subfields of ecology	Marina Golivets	2005	2019	14	15	1371	0			0
