# Supplementary material for: Tapping into non-English-language science for the conservation of global biodiversity
Source: PLoS Biol. 2021 Oct 7;19(10):e3001296. doi: 10.1371/journal.pbio.3001296 (PMC8496809; doi:10.1371/journal.pbio.3001296)
Supplement: S2 Data — The explanations of column names are as follows: Paper ID: study ID, Translator Name: searcher name, Language: study publication language, Journal Country: journal publication country, Reference Type: the type of publications (journal article, review, etc.), Authors (separate with//): the name of authors, Year: publication year, Title–English: title in English, Title–non-English language: title in the non-English language, Journal: journal name, Volume: volume, Issue: issue, Pages: pages, Abstract–English: abstract in English, Abstract–non-English: abstract in the non-English language, Keywords–English: keywords in English, Keywords–non-English: keywords in the non-English language, Broad species group(s)/ habitat(s)/ ecosystem service(s): broad species group(s) / habitat(s) studied, Species Scientific Name: scientific name of study species, Species English Name: common name of study species in English, Species Non-English Name: common name of study species in the non-English language, Study design: study design adopted, Mean Lat: mean latitude of the study site(s), Mean Long: mean longitude of the study site(s), City/state or province/country: city/state/province/country of the study site(s), DOI: Digital Object Identifier, Link (URL): link to the paper. (CSV) [file pbio.3001296.s010.csv]

Paper ID	Translator Name	Language	Journal Country	Reference Type	Authors (separate with//)	Year	Title - English	Title - non-English language	Journal	Volume	Issue	Pages	Abstract - English	Abstract - non-English	Keywords - English	Keywords - non-English	Broad species group(s)/ habitat(s)/ ecosystem service(s)	Species Scientific Name	Species English Name	Species No-English Name	Study design	Mean Lat	Mean Long	City/state or province/country	DOI	Link (URL)
ARB1	Perla Farhat	Arabic	Iraq	Journal article	Azhar A. Al-Saboonchi/ Abdul-Razak M.Mohamed/ Fadia K. Radee	2014	Assessment Of Water Quality Of East Hammar Marsh Using WQI, Basra-Iraq	????? ????? ???? ??? ??? ?????? ???????? ???? ????? ?????? WQI ?????? ??????	Journal of thi-qar science	5	1	24-31	The Canadian Water Quality Index (CCME WQI) was applied to assess the water quality of three (3) sampling stations in East Hammar marsh during (Nov.2012) to (Oct.2013). The historical studies before/after restoration were used during the evaluation process.Water temperature, Salinity, Transparency, pH, Dissolved oxygen, Reactive Nitrate and Phosphate were selected to calculate the index.The resul…	?? ????? ???? ????? ?????? ??????? ?????? ( CCME WQI ) ?????? ?????? ????? ?????? ????? ( 3) ????? ?? ??? ??? ?????? ???? ?????? ?? ????? ?????? 2102 ????? ????? ????? 2103 . ?? ?????? ???????? ????????? ??? ????? ????? ????? ????? ?? ??????? ? ??? ????? ?? ????? ???????. ?? ?????? ??? ??????? ????? ?????? ? ??? ???? ????? ????? ? ??????? ? ???????? ? ???? ??????????? ? ????????? ?????? ? ???????…	Iraqi Marshes, Restoration, WQI.	??????? ???????? ? ??????? ? WQI.	Marsh	Typha domingensis, Phragmites australis, Ceratophyllum demersum, Myriophyllum spicatum, Potamogeton spp., Hydrilla verticillata		??????, ???? ?????, ???? ????????, ???? ??????, ??? ?????, ?????????	BA	0.612925926	0.678537037	Basra/ Iraq		https://www.iasj.net/iasj?func=fulltext&aId=96994
ARB2	Perla Farhat	Arabic	Syria	Journal article	Fayez Juhaim Al-Ruwaily/ Muhammad Mahmoud al-Khatib/ Mohiuddin Kawas	2013	Effect of Rangeland Rehabilitation Methods on Forage Productivity and Plant Diversity in Two Sites of Jabal wakaret Meazah and Shadadi - AL-Hasska Steppes	????? ????? ????? ????? ??????? ???????? ?? ????????? ??????? ??????? ??????? ?? ????? ??????? ???? ????? ?????? ?? ????? ?????? ?????? ???????	The Arab Journal for Arid Environments	6	1	41-51	The research was conducted in Spring of 2010 in Al Badia developing project of Alhasska province. Two sites of rangelands rehabilitation (Jabal wakaret meazah and Shadadi ) were selected in order to study the effects of rangeland rehabilitation methods on Plant diversity, vegetation cover, plant density, forage productivity, and the frequency of species. Three different methods of rehabilitation …	???? ??? ????? ?? ????? ??????/????? ???? ??? 2010 ? ??? ????? ????? ??????? ??????? ?????? ????? ????? ????? ????? ??????? ?? ?????? ???????? ???????? ????????? ???????? ???????? ??????? ?????????? ???????? ???????? ????? ?????? ???????? ???????? ???????? ?? ??? ?????? ??????/ ?????. ????? ????? ??????? ??????? ???????? ?????? ????????? ??????? ??????? ???? ?????? ??????? ?? ???????? ????????? ?…	Alhasska steppes , Rehabilitation rangeland methods, Productivity, Plant diversity, Plant cover, Plant density and frequency.	????? ??????? ????? ??????? ????????? ?????? ???????? ??????? ????????? ????????? ???????? ??????? ????????? ???????.	rangeland / plant	Carex stenophylla, Alyssum sp., Plantago albicans, Salsola vermiculata, Malcolima crenulata, Noaea mucronata, Artemisia herba-alba, Onobrychis crista galli, Micropus longifolius, Arnebia sp., Schimpera arabica, Erodium cicutarium, Astragalus hamosus, Helianthemum ledifolium, Diplotaxis harra, Ceratocephalus falcatus, Onobrychis ptolemaica, Spergularia diandra, Matricaria aurea, Orinthogalum monta…		????, ????????, ??? ????, ????, ?????, ??, ?????, ??? ??? ?????, ????? ????? ???????, ?????, ?????, ?????, ????? ????, ???? ??????, ????, ?????,??? ?????, ?????, ??????, ??? ?????, ????? ??????, ??????, ?????, ???, ??? ??????, ????, ???? ???, ??? ??????, ?? ?????, ?????, ????? ??????, ?? ??????, ??? ????, ?? ?????, ???? ???, ????, ?????, ?? ?????, ?????, ???? ??????, ?????? ????, ????? ???, ????,…	After	36.01998571	40.67092857	AL-Hasska/ Syria		https://acsad.org/?p=6154
ARB3	Perla Farhat	Arabic	Algeria	Review	Laghnej Moubarakat/ Nas Yahya	2020	Legal protection of endangered animals through in protected areas in the light of Algerian legislation	??????? ????????? ????????? ?????? ??????? ????????? ?? ???????? ??????? ??? ??? ??????? ????????	Afak Ilmia journal	12	2	662-678	Livestock is a significant natural resource given its environmental and scientific and even economic value.Despite all this the current reality is based on reserch and studies reveals that these animals are in constant decline to the point of extinction as a result of human activities increased so it's must be subject to a legal system protect These animals to ensure survival and continuity in it…	???? ?????? ????????? ???? ?????? ?? ?????? ?? ?????? ??????? ??????? ? ??????? ? ??? ?????????? ? ??? ????? ?? ?? ??? ??? ?? ?????? ?????? ?????? ??? ??????? ? ???????? ???? ?? ??? ???????? ?? ????? ????? ??? ??? ???????? ????? ?????? ??????? ????????? ? ??? ??? ??????? ????? ?????? ????? ???? ??? ?????? ? ??????????? ??? ?????? ???????? ????? ???? ???? ?????? ???????? ???????? ??? ????? ???????…	endangered animals-the environment-legal protection	???????? ???????? ????????? ??????? ?????? ? ??? ??????? ?????????	wild animal	na		na	After	28.033887	1.659625	Algeria		https://www.asjp.cerist.dz/en/article/113809
ARB4	Perla Farhat	Arabic	Syria	Journal article	Basima Alcheikh	2013	A Contribution to the study of waterbirds in Syrian coast	?????? ?? ????? ?????? ??????? ?? ?????? ??????	Tishreen University Journal for Research and Scientific Studies - Biological Sciences Series	35	7	17-29	This study aims to define bird species that use artificial lakes in Syrian coast, and evaluate their population size for management and protection of wildlife. Four different sites were chosen in Syrian coast, which considered the most important artificial lakes. Point counts method was used in bird survey in November, December, January, February, March in 2011. 15 waterbird species were recorded…	???? ??? ??????? ??? ????? ????? ?????? ???? ?????? ???????? ??????? ?????????? ?? ?????? ?????? ? ?????? ???????? ?? ??? ????? ?????? ?????? ?????? . ?? ?????? ????? ????? ??? ?? ??? ???????? ??????? ?????????? ?? ?????? ?????? ? ???????? ????? ???? ???? ?? ??? ?????? ???? ???? ????? ?????? ? ????? ????? ? ???? ????? ?? ????? 2011 ? ??? ?? ??????? ??? ?????? ?????? ?????? . ???? ??????? 15 ?????…	Birds diversity ? Syrian coast - Waterbirds.	???? ?????? - ?????? ?????? - ?????? ??????? .	Birds /coast	Tachybaptus ruficollis, Podiceps cristatus, Larus canus, Pelecanus onocrotalus, Calidris ferruginea, Phalaropus lobatus, Rissa tridactyla, Alcedo atthis, Fulica atra, Larus ichthyaetus, Phalacrocorax carbo, Recurvirostra avosetta, Ardea cinerea, Egretta alba, Egret egretta		?????? ?????? , ?????? ??????? , ?????? ?????? , ?????? ??????? ????????? , ??????? ???? ??????? , ????? ???? ?????? , ???? ??????, ???? ????? , ????? ????????? , ???? ???? ????? ???? , ????? , ?????? , ??????? ??????? , ??????? ?????? ?????? , ??????? ?????? ?????? ,	After	34.802076	38.996814	Syria		http://journal.tishreen.edu.sy/index.php/bioscnc/article/view/535/510
ARB5	Perla Farhat	Arabic	Syria	Journal article	Emad Koubaily/ Zouheir Shater/ Abeer ibrahem	2008	A Study of the Growth and Productivity of Some planted Foresty Species in Costal Mountain Range(ALNABE MATAH Mountain) in Tartous ( Syria)	????? ??? ???????? ??? ??????? ????? ??? ???????? ?? ????? ?????? ???????? (??? ????? ???) ?? ?????? ????? ( ????? )	Tishreen University Journal for Research and Scientific Studies - Biological Sciences Series	30	5	135-149	This research aimed at evaluating the growth and productivity of four planted Conifer species at ALNABE MATAH Mount. plantion in 1976 ?1977, which is located within the Upper Mediterranean Vegetation Zone in the Syrian Coastal Mountain Range . The tested species were Pinus radiata D .Don, Pinus brutia Ten, Pinus halepensis Mill, Cedrus libani A . Richard.The results showed that height growth of P…	?? ?? ??? ????? ????? ??? ??????? ????? ????? ??????? ?????? ?? ???? ????? ??? ????? ??? ?? ??? 1976-1977 ? ????? ??? ??? ????? ????? ??? ??? 53 ?? ??? ?????? ?????? ??????? ?????? ?? ????? ?????? ???????? ??????? . ??????? ???? ?????? ??????? ?? ??????? ??????? Pinus radiata D . Don ? ??????? ??????? Pinus brutia Ten ? ??????? ?????? Pinus halepensis Mill ?????? ???????? Cedrus libani A.Richard …	Annul growth, ALNABE MATAH Mountain, Basal area Pinus halepensis , Pinus brutia, Pinus radiata, Cedrus libani, Productivity .	????? ???????? ? ????????? ? ??????? ??????? ? ??????? ?????? ? ??????? ??????? ? ??????? ???????? ? ????? ?????? ? ??? ????? ??? ? ????? .	Forest/ Plant	Pinus halepensis, Pinus brutia, Pinus radiata, Cedrus libani		????? ????????, ??????? ??????? , ??????? ??????, ??????? ???????	After	34.881589	35.888866	Tartous/ Syria		http://journal.tishreen.edu.sy/index.php/bioscnc/article/view/5968/5720
ARB6	Perla Farhat	Arabic	Syria	Journal article	Emad koubaily/ Ahmad Asouad / Abdul Kareem Almohammad	2009	Studying the Growth Indicators of Lebanese Cedar (Cedrus libaniA. Rich) in Artificial Forest outside its Natural Distribution Region on Syrian Coastal Mountains	????? ?????? ??? ????? ???????? Cedrus libani A Rich ?? ??????? ????? ???????? ???? ????? ???????? ??????? ?? ?????? ???????? ???????	Tishreen University Journal for Research and Scientific Studies - Biological Sciences Series	31	2	163-176	This research aims to study the behavior of diameter and height growth of Lebanese cedar (C. libaniA. Rich), and determine the age of maximum current growth being an important indicator of intervention for silviculture of Lebanese cedar in artificial forest in the supra Mediterranean zones. The study has revealed that the age of maximum height growth ranged from 13 to 14 years with growth rates f…	???? ??? ????? ??? ????? ???? ????? ?????? ??????? ??????? ????? ???????? Cedrus libani A Rich . ?????? ????? ???? ???? ??? ????? ????? ??????? ?????? ??????? ???????? ?????? ??????? ?? ???? ?????? ??????? Silviculture ?? ??????? ????? ??????? ??????? ?????????? ?? ?????? ?????? ??????? ?????? . ????? ??????? ?? ??? ?????? ??????? ?? ??????? ??????? ??????? ?? ??? ?? ??? 13-14 ??? ????? ?????? ??…	Lebanese cedar, form factor, diameter and height growth, wood volume, basal area, Syria.	????? ???????? ? ????? ????? ? ????? ?????? ??????? ? ??????? ?????? ? ??????? ???????? ? ????? .	Forest/ Plant	Cedrus libani		????? ????????	After	35.56819444	36.15236111	Latakia/ Syria		http://journal.tishreen.edu.sy/index.php/bioscnc/article/view/6000/5751
ARB7	Perla Farhat	Arabic	Syria	Journal article	Zuheir Shater	2007	Study of the effect of forest reforestation on plant diversity in the Snawbar Jableh site - Department of Latakia	????? ????? ?????? ??????? ??????? ?? ?????? ??????? ?? ???? ????? ???? ? ?????? ????????	Tishreen University Journal for Research and Scientific Studies - Biological Sciences Series	29	3	117-133	This research aims to study the effect of forest reforestation on plant diversity in the herbaceous layer. The study was carried out in the site of Snawbar Jableh, planted with native and introduced forest species at the beginning of the sixties of the last century. The results showed an important specific richness in the reforested site but the plant diversity, in terms of life traits, was very …	???? ??? ????? ??? ????? ????? ??????? ????????? ?? ?????? ??????? ?? ?????? ??????? ????? ????? ???? ?????? ?? ????? ????????? ?? ????? ?????? ?????? ?????? ????? ??????. ????? ??????? ???? ??? ???? ??? ?? ?????? ?????? ???? ?????? ???????? ????? ??? ???????? ???????? ( Traits de vie) ??? ?????? ???? ?? ??? ??????. ?? ????? ????? ????? ??????? ?????? ????? ?? ?????? ???????? ???? ?? ??? ??? ????…	biodiversity - reforestation - ecosystem - forestry - traits of life.	?????? ??????- ??????? ??????? ? ?????? ?????? ? ????? ??????? ? ??????? ????????.	Forest/ Plant	Eucalyptus camaldulensis, Eucalyptus gomphocephala, Acacia cyanophylla, Pinus halepensis, Pinus pinea, Pinus canariensis, Quercus calliprinos, (from here the names are not available in arabic) Acer syriacum,Alkanna tinctoria, Allium nigrum var. dumetorum, Andropogon distachyus, Anthemis cotula, Arisarum vulgare, Arum palaestinum, Asparagus acutifolius, Asphodelus microcarpus, Bellis sylvestris, B…		??????????? ????????, ??????????? ???????, ????????, ??????? ??????, ??????? ??????, ??????? ???????, ???????? ??????.	After	35.526541	35.7953	Latakia/ Syria		http://journal.tishreen.edu.sy/index.php/bioscnc/article/view/5840
FRE1	Ingrid Pollet	French	France	Journal article	Amghar/Forey/Margerie/Langlois/Brouri/Kadi-Hanifi	2012	Grazing exclosure and plantation: a synchronic study of two restoration techniques improving plant community and soil properties in arid degraded steppes (Algeria)	Mises en d?fens et plantations : ?tude synchronique de deux techniques de restauration pour am?liorer les communaut?s v?g?tales et les propri?t?s du sol dans des steppes arides d?grad?es (Alg?rie).	Revue d'?cologie	67	3	257-269	Steppes of arid Mediterranean zones are deeply threatened by desertification. To stop or alleviate ecological and economic problems associated with this desertification, management actions have been implemented since the last three decades. The struggle against desertification has become a national priority in some of these countries. In Algeria, several management techniques have been used to co…	Le processus de d?sertification menace depuis de nombreuses ann?es les milieux steppiques arides du bassin m?diterran?en. Afin dfarr?ter ou att?nuer les probl?mes ?cologiques et ?conomiques associ?s ? cette d?sertification, des actions de gestion ont ?t? mises en oeuvre depuis les trois derni?res d?cennies. Cette lutte est devenue pour certains pays une priorit? nationale. En Alg?rie, plusieurs …			Plant	Stipa tenacissima, Lygeum spartium, Artemisia herba alba			After	34.25722222	1.966388889	Laghouat, Algeria		http://hdl.handle.net/2042/55919
FRE2	Ingrid Pollet	French	France	Journal article	Gamoun/Ouled Belgacem/Hanchi/Neffati/Gillet	2012	Impact of grazing on the floristic diversity of arid rangelands in South Tunisia.	Effet du p?turage sur la diversit? floristique des parcours arides du Sud Tunisien	Revue d'?cologie	67	3	271-282	If the effects of grazing on plant diversity have been extensively studied in a wide range of ecosystems, effects of controlled grazing are still largely unknown. Species diversity indices are useful indicators of the sustainability of collective rangelands in southern Tunisia. In order to determine an optimal management method of arid rangelands with high heritage value, we examined the respecti…	Si les effets du p?turage sur la diversit? floristique ont ?t? largement ?tudi?s sur une large gamme df?cosyst?mes, les effets du p?turage contr?l? restent encore tr?s peu connus. Les indices de diversit? sp?cifique sont des indicateurs utiles pour lf?valuation de la durabilit? des parcours collectifs. En vue de d?terminer un mode de gestion optimal des parcours arides ? forte valeur patrimonia…			Plant	Gymnocarpos decander, Hammada schmittiana, Stipagrostis pungens, Anthyllis sericea			After	10.03333333	32.13333333	Dhahar, Tunisia		http://hdl.handle.net/2042/55920
FRE3	Ingrid Pollet	French	France	Journal article	Moulay/Benabdeli	2012	Assessment of the effect of the cleaning of the tufts on the regeneration of the Alfa (Stipatenacissima L.) steppe put into defens in western Algeria	?valuation de l'effet du nettoyage des touffes sur la r?g?n?ration de la steppe ? Alfa (Stipa tenacissima L.) mise en d?fens dans l'ouest de l'Alg?rie	Revue d'?cologie	67	3	283-294	Since several decades the Algerian steppe has been facing an acute problem of degradation induced by the combined effects of anthropic and natural factors. The main factors at the origin of this degradation are climate change, grazing and clearing. Plant associations with Stipa tenacissima show an alarming regression; their range has been reduced by more than 45 % during the last 50 years. The av…	La steppe alg?rienne est confront?e depuis plusieurs d?cennies ? un probl?me aigu de d?gradation induit par les effets combin?s de facteurs anthropiques et naturels. Les principaux facteurs ? lforigine de cette d?gradation sont le changement climatique, le p?turage et le d?frichage. Les formations ? Stipa tenacissima sont en r?gression alarmante et leur superficie sfest r?duite de plus de 45 % …			Plant	Stipa tenacissima	Halfah grass	Needles grass	RCT	33.13583333	0.151944444	Naama, Algeria		http://hdl.handle.net/2042/55921
FRE4	Ingrid Pollet	French	France	Journal article	Meirland/Bouvet/Rybarczyk/Dubois/Chabrerie	2013	Effects of sheep grazing on salt-marsh plant communities in the Bay of Somme (France)	Effet du p?turage ovin sur les communaut?s v?g?tales des marais sal?s de la baie de Somme (France).	Revue d'?cologie	68	3	319-333	The use of domestic animal grazing to manage temperate salt-marsh ecosystems is still debated and requires further field investigations. The effects of sheep grazing on plant community were studied in the salt-marshes of the Bay of Somme (France). We compared vegetation characteristics between two sets of grazed and ungrazed 1m2-plots. We tested for differences in species composition using pair-w…	Lfutilisation du p?turage par les animaux domestiques pour g?rer les ?cosyst?mes des marais sal?s est toujours d?battue et demande plus dfinvestigations de terrain. Lfeffet du p?turage sur les communaut?s v?g?tales a ?t? ?tudi? dans des marais sal?s de la Baie de Somme (France). Nous avons compare les caract?ristiques de la v?g?tation entre deux lots de relev?s p?tur?s et non p?tur?s. Les diff…			Plant	Puccinellia maritima, Festuca rubra ssp. litoralis, Halimione portulacoides			CI	50.2	1.62	Bay of Somme, France		http://hdl.handle.net/2042/55977
FRE5	Ingrid Pollet	French	France	Journal article	Manil/Chague	2014	Differentiated management of alfalfa fields: a positive impact on butterfly populations (Lepidotera: Rhopalocera).	Gestion diff?renci?e des parcelles de luzerne. Un impact positif sur les papillons de jour (Lepidoptera : Rhopalocera)	Revue d'?cologie	69	2	101-111	The impact of differentiated management of alfalfa fields on butterfly populations (Rhopalocera) was investigated in 2009 and 2010 on 18 sites in Champagne-Ardennes and 6 in Haute-Normandie (France), in comparison with both conventionally managed alfalfa and cereal crops. The STERF method (Suivi Temporel des Rhopaloc?res de France), the national French program for butterfly populations follow up,…	Lfint?r?t de la gestion diff?renci?e des parcelles de luzerne pour les populations de Rhopaloc?res a ?t? ?tudi? en 2009 et 2010 sur 18 sites en Champagne-Ardennes et 6 en Haute-Normandie, en comparaison avec des luzerni?res trait?es classiquement et des cultures de c?r?ales dfhiver. La m?thode du Suivi Temporel des Rhopaloc?res (papillons de jour) de France (STERF), programme national de compta…			Butterflies	Rhopalocera		Butterflies	RCT	48.783333	4.466667	Champagne-Ardenne, France		http://hdl.handle.net/2042/55990
FRE6	Ingrid Pollet	French	France	Journal article	Khalid/Benabdeli/Morsli	2015	Impact of protection on the fight against desertification in the steppe rangelands: the case of Na?ma region (south-west of Algeria).	Impact de la mise en d?fens sur la lutte contre la d?sertification dans les parcours steppiques: cas de la r?gion de Na?ma (sud-ouest alg?rien).	Revue d'?cologie	70	1	16-31	The fight against desertification in the region of Na?ma begins with restoring severely degraded steppe rangelands. In this context several hundred thousand hectares of pastoral land were exempted from agropastoral activities and protected from grazing for 25 years. The present study aims assess the impact of this technique on combating against desertification in the steppe environment. The metho…	La lutte contre la d?sertification dans la r?gion de Na?ma passe dfabord par une restauration des parcours steppiques s?rieusement d?grad?s. Dans ce cadre plusieurs centaines de milliers d'hectares de terres pastorales ont ?t? soustraites ? lfexploitation agropastorale et mises en d?fens depuis 25 ans. Cette ?tude se propose df?valuer lfimpact de cette technique sur la lutte contre la d?serti…			Plant	Stipa tenacissima, Lygeum spartum, Artemisia herba alba, Atriplex canescens			CI	33.49972222	0.283055556	Naama, Algeria		http://hdl.handle.net/2042/56307
FRE7	Ingrid Pollet	French	France	Journal article	Krebs/Affre/Aboucaya/Allegre/Chenot/Montegu/Passetti/Pavon/Buisson	2015	Resilience of the native flora on a Mediterranean island after eradication of ice plant (Carpobrotus sp.).	R?silience de la flore indig?ne apr?s ?radication des griffes de sorci?re (carpobrotus sp.) Sur une ?le m?diterran?enne	Revue d'?cologie	70	suppl12	80-90	Species invasions are considered as a major threat relative to native species, especially for island systems. Eradication programs of invasive species are an alternative for the preservation of island's native biodiversity. In this context, the managers of the Port-Cros national Park have implemented in 2010 a 2 ha manual control program of ice plant (Carpobrotus sp., Aizoaceae), invasive in the …	Les invasions dfesp?ces ?tant consid?r?es comme une menace majeure vis-?-vis des esp?ces indig?nes, particuli?rement pour les syst?mes insulaires, les programmes df?radication des esp?ces invasives constituent une des alternatives pour la pr?servation de la biodiversit?. Dans ce contexte, les gestionnaires du Parc national de Port-Cros (PNPC) ont lanc? en 2010, un programme de contr?le manuel s…			Plant	Carpobrotus sp?	Ice plant	Sour fig	BA	43.00055556	6.018055556	L'?le de Bagaud, Mediterranean Sea, France		http://hdl.handle.net/2042/57886
FRE8	Ingrid Pollet	French	France	Journal article	Braschi/Ponel/Krebs/Jourdan/Passetti/Barcelo/Berville/Le Quilliec/Lorvelec/Matocq/Meunier/Ogier/Sechet/Vidal	2015	?Simultaneous eradications of Black Rat (Rattus rattus) and Ice plants (Carpobrotus spp.) on Bagaud Island (Port-Cros National Park, Provence, France): preliminary results on their impacts on Athropods communities.	?radications simultan?es du rat noir (rattus rattus) et des griffes de sorci?re (carpobrotus spp.) Sur lf?le de bagaud (parc national de port-cros, provence, france) : r?sultats pr?liminaires des cons?quences sur les communaut?s dfarthropodes	Revue d'?cologie	70	suppl12	91-98	Biological invasions are recognized as one of the major threats to island biodiversity conservation, and numerous studies have been conducted around the world to restore the biodiversity of islands submitted to invasive species impacts. However, few scientific post-eradication studies were piloted notably for the biodiversity assessment of Arthropod communities. Bagaud Island is an integral reser…	Les invasions biologiques sont reconnues comme lfune des principales menaces pour la conservation de la biodiversit?, et de nombreux travaux ont ?t? conduits ? travers la plan?te pour restaurer la biodiversit? insulaire par des programmes df?radication dfesp?ces invasives. Cependant, peu df?tudes scientifiques post-?radication ont ?t? conduites notamment pour lf?valuation de la biodiversit? …			Arthropods	Carpobrotus sp?	Ice plant	Sour fig	BA	43.00055556	6.018055556	Lf?le de Bagaud, Mediterranean Sea, France		http://hdl.handle.net/2042/57887
FRE9	Ingrid Pollet	French	France	Journal article	Krebs/Abba/Gillet/Eudeline/Gauthier/Le Quilliec/Lorvelec/Martinirie/Vidal/Buisson	2015	Responses of reptile populations to the eradication of the Roof Rat (Rattus rattus) on Bagaud Island (Port-Cros National Park, Var, France)	R?ponses des populations de reptiles ? lf?radication du rat noir (rattus rattus) sur lf?le de bagaud (parc national de port-cros, var, france)	Revue d'?cologie	70	suppl12	99-109	?An eradication of two invasive taxa, the Roof Rat (Rattus rattus) and Ice plants (Carpobrotus spp.), was undertaken in 2011 and 2012 on the protected nature reserve of Bagaud island, located in Port-Cros national Park (south-eastern France). R. rattus eradication was successful while Carpobrotus spp. eradication is still in progress. To assess the effects of R. rattus eradication on island repti…	?En 2011, une op?ration df?radications simultan?es de 2 taxa exotiques envahissants, le Rat noir (Rattus rattus) et les Griffes de sorci?re (Carpobrotus spp.) a ?t? entreprise sur lf?le de Bagaud, r?serve int?grale situ?e au sein du Parc national de Port Cros, dans le sud-est de la France. Un contr?le r?alis? en 2014 a permis de conclure au succ?s de lf?radication de R. rattus. Lf?radication …			Reptiles	Rattus rattus	Roof rat		BA	43.00055556	6.018055556	Lf?le de Bagaud, Mediterranean Sea, France		http://hdl.handle.net/2042/57888
FRE10	Ingrid Pollet	French	France	Journal article	Dommanget/Breton/Forestier/Poupart/Daumergue/Evette	2015	?Control of invasive Asian Knotweeds with ecological engineering methods: feedbacks from experimental restoration of invaded riverbanks?	Contr?ler des renou?es invasives par les techniques de g?nie ?cologique : retours dfexp?rience sur la restauration de berges envahies	Revue d'?cologie	70	suppl12	215-228	Considered among the 100 worst invasive species in the world, Asian Knotweeds are spreading in France and Europe. Asian Knotweeds are mostly found along riverbanks, which represent a big issue as these habitats are considered as ecotones and welcome a high biodiversity. The poor efficiency of traditional management methods drives managers to find alternative solutions. Knotweed control through th…	?Class?es parmi les pires esp?ces exotiques envahissantes de France et dfEurope, les Renou?es asiatiques sont en pleine expansion. Lfefficacit? relative et le co?t des techniques de contr?le traditionnelles poussent les praticiens ? se tourner vers dfautres solutions. La lutte via la restauration dfune ripisylve p?renne a fait lfobjet de nombreux essais. Il sfagit le plus souvent du boutura…			Plant	?Salix viminalis?	Basket willow	Common osier	After	47.13438889	1.017861111	Vilaine, France		http://hdl.handle.net/2042/57899
FRE11	Ingrid Pollet	French	France	Journal article	Benamirouche/Chouial/Messaoudene	2018	Storage of cork oak (quercus suber l., 1753) acorns and effect of storage duration on seedlings vigour: artificial regeneration implications.	?Conservation des glands de Ch?ne-li?ge (Quercus suber L., 1753) et effet de la dur?e de conservation sur la vigueur des plants : implications pour la r?g?n?ration artificielle de lfesp?ce?	Revue d'?cologie	73	1	80-95	?To palliate the irregular periodicity of Quercus suber acorn production and to sow in the appropriate time, the safe storage of seed of the species is unavoidable. Thus, the aim of this work was to find out a storage method that allows to preserve as long as possible the viability of cork oak acorns, already known as recalcitrant seeds. Thus, the storability of cork oak seeds harvested from two …	?Afin de pallier lfirr?gularit? des gland?es de Ch?ne-li?ge et de pouvoir faire le semis des glands au bon moment, le recours ? la conservation des glands est incontournable. Ainsi, lfobjectif de ce travail ?tait de rechercher une technique de conservation permettant de maintenir le plus longtemps possible la viabilit? de ces semences r?calcitrantes. ? cet effet, lfaptitude ? la conservation d…			Plant	?Quercus suber?	Cork oak		RCT	36.15	37.1	Jijel?, Algeria		http://hdl.handle.net/2042/64282
FRE12	Ingrid Pollet	French	Canada	Journal article	Meilleur	2009	Poison ivy control at Parc national d'Oka	Le contr?le de l'herbe ? la puce au parc national d'Oka	Le Naturalist Canadien	133	3	102-106	Poison ivy eradication experiment was undertaken in 2006 at Oka National Park to identify methods control of this pest which is sometimes very invasive. Two techniques were used, namely the application a sodium chloride herbicide and manual uprooting. The results show, in the case of the use of salt water, it takes several treatments to obtain a mortality of 99% of the stems. In the case of uproo…	Une exp?rience d'?radication de l'herbe ? la puce a ?t? entreprise en 2006 au parc national d'Oka afin d'identifier des m?thodes de contr?le de cette esp?ce nuisible qui, parfois, est tr?s envahissante. Deuxtechniques ont ?t? utilis?es, soit l'application d'un herbicide ? base de chlorure de sodium et l'arrachage manuel. Les r?sultats montrent, dans le cas de l'utilisation de l'eau sal?e, qu'il f…			Plant	Toxicodendron radicans	Poison Ivy		BA	45.46805556	74.01666667	Oka National Park, Quebec, Canada		https://www.provancher.org/le-naturaliste-canadien/#1475521633474-8127baf5-e84a
FRE13	Ingrid Pollet	French	Canada	Journal article	Pelletier/Bourget/Legault/Verreault	2011	Reintroduction of striped bass (Morone saxatilis) in the St. Lawrence River: recovery status for the species	R?introduction du bar ray? (Morone saxatilis) dans le fleuve Saint-Laurent: bilan du r?tablissement de l'esp?ce	Le Naturalist Canadien	135	1	79-85	Between 2002 and 2009, more than 6,300 striped bass and 6.5 million larvae were introduced into the St. Lawrence River to restore the population that disappeared in the mid-1960s. Thanks to the establishment in 2004 of a monitoring network comprising of commercial fishermen distributed all along the St. Lawrence, it was possible to follow the evolution of the establishment of this "new" populatio…	Entre 2002 et 2009, plus de 6300 bars ray?s et 6,5 millions de larves ont ?t? introduits dans le fleuve Saint-Laurent afin d'y r?tablir la population disparue au milieu des ann?es 1960. Gr?ce ? la mise en place, en 2004, d'un r?seau de suivi compose de p?cheurs commerciaux r?partis tout le long du Saint-Laurent, il a ?t? possible de suivre l'?volution de l'implantation de cette ? nouvelle ? popul…			Fish	Morone saxatilis	Striped bass		After	46.5	-72.2	St. Lawrence River, Quebec, Canada		https://www.provancher.org/le-naturaliste-canadien/#1475521633474-8127baf5-e84a
FRE14	Ingrid Pollet	French	Canada	Journal article	Durand Nolett/Ouellette/Nolett/ Harel/ Bourassa/Forget/Mongeon	2011	Odanak: an indigenous community committed to turtle conservation	Odanak: une communaut? autochtone engage dans la conservation des tortues	Le Naturalist Canadien	135	2	57-63	Since 2007, several ecological inventories have been carried out in the Odanak reserve, near the Saint- Fran?ois. These are part of a process of acquiring knowledge about the natural resources of the territory from the community. Several works have focused on turtles since they have symbolic value and important culture for First Nations. Inventories have confirmed the presence of the painted turt…	Depuis 2007, plusieurs inventaires ?cologiques ont ?t? r?alis?s dans la r?serve d'Odanak, aux abords de la rivi?re Saint- Fran?ois. Ceux-ci s'inscrivent dans un processus d'acquisition de connaissances sur les ressources naturelles du territoire de la communaut?. Plusieurs travaux ont port? sur les tortues puisque ces derni?res ont une valeur symbolique et culturelle importante pour les Premi?res…			Turtles	Graptemys geographica,Glyptemys insculpta	Northern map turtle, Wood turtle	Common map turtle	After	46.06888889	72.81805556	Odanak, Quebec, Canada		https://www.provancher.org/le-naturaliste-canadien/#1475521633474-8127baf5-e84a
FRE15	Ingrid Pollet	French	France	Journal article	Tron/Terrier/Colombini/Bret	1994	Movements of Alpine Ibex from the alps, in the first twelve months, after they release in the parks of the Ecrins, Mercantour and Vercors	D?placements de bouquetins des alpes, au cours des douze premiers mois, apr?s leur l?cher dans les parcs des ?crins, du Mercantour et du Vercors	Travaux scientifiques du Parc national de la Vanoise	18		291-318	About a hundred Alpine ibexes in total, marked with different procedures (earrings visible from a distance, V.H.F. transmitter collars and Argos beacons) were re-produced in the parks of Mercantour (38 individuals), Vercors (28 individuals) and Boxes (28 individuals) between 1987 and 1990. They were provided by the Vanoise National Park (France) and the gParco naturale Argentera (Italy). The 202…				Mammals	Capra ibex	Alpine ibex	Bouquetin	After	45	6.833333	Vanoise, France		http://www.vanoise-parcnational.fr/sites/vanoise-parcnational.fr/files/atoms/files/1994_travaux_scientifiques_tome_xviii.pdf
FRE16	Ana Reboredo Segovia	French	France	Journal article	Lang, Firmin Semboung/ Destain, Jacqueline/ Campanella, Bruno/ Delvigne, Franck/ Druart, Philippe/ Thonart, Philippe	2014	Overview of current knowledge on management of hydrocarbon pollution in mangroves	Aperc?u des connaissances actuelles sur la gestion de la pollution des mangroves par les hydrocarbures	BIOTECHNOLOGIE AGRONOMIE SOCIETE ET ENVIRONNEMENT	18	3	422-435	Mangrove forests are vital in terms of biomass production and maintenance of the natural balance in coastal areas in the tropics. However, mangroves are subject to pollution from human activities. Oil pollution is one of the causes leading to the decline of mangroves, which represent only 1% of the area of all the world's tropical forests. Several techniques are available for the remediation of o…	Les fore?ts de mangrove reve?tent une importance capitale en termes de production de la biomasse et du maintien de lfe?quilibre naturel dans les zones co?tie?res des re?gions tropicales. Cependant, les mangroves sont sujettes a? une pollution cause?e par les activite?s anthropiques. La pollution par les hydrocarbures est lfune des causes qui entrainent le de?pe?rissement de cette fore?t qui ne …	Mangrove swamp, pollution, hydrocarbons, biodegradation.	Mangrove, pollution, hydrocarbures, biode?gradation.	Plants/Forests/Mangroves	Rhizophora,Avicennia			Review	No coordinates provided	No coordinates provided	NA	NA	https://popups.uliege.be/1780-4507/index.php?id=11525&lang=en
FRE17	Ana Reboredo Segovia	French	France	Journal article	Delbart, Emmanuel/ Mahy, Gregory/ Monty, Arnaud	2013	Effectiveness of techniques used to control the development of five invasive amphibious plant species: Crassula helmsii, Hydrocotyle ranunculoides, Ludwigia grandiflora, Ludwigia peploides and Myriophyllum aquaticum. A review	Efficacite? des me?thodes de lutte contre le de?veloppement de cinq espe?ces de plantes invasives amphibies : Crassula helmsii, Hydrocotyle ranunculoides, Ludwigia grandiflora, Ludwigia peploides et Myriophyllum aquaticum (synthe?se bibliographique)	BIOTECHNOLOGIE AGRONOMIE SOCIETE ET ENVIRONNEMENT	17	1	87-102	Effectiveness of techniques used to control the development of five invasive amphibious plant species: Crassula helmsii, Hydrocotyle ranunculoides, Ludwigia grandiflora, Ludwigia peploides and Myriophyllum aquaticum. A review. Among rapidly spreading invasive species in Europe, amphibious plants are particularly problematic. These plants are capable of developing a photosynthetic activity both be…	Parmi les espe?ces invasives connaissant une expansion rapide en Europe, les plantes dites ? amphibies ? sont particulie?rement proble?matiques. Elles sont capables de former des populations tre?s denses a? la surface des plans dfeau, se de?veloppant a? la fois sous lfeau et hors de lfeau. La lutte contre ces espe?ces, en vue de lfe?radication totale ou du ralentissement de lfinvasion, repre…	Aquatic plant, invasion, management, chemical treatment, removal, eradication.	Plante aquatique, espe?ce introduite, espe?ce envahissante, gestion, de?sherbage, traitement chimique, arrachage, lutte e?cologique, lutte physique.	Invasive species				Review	54.526	15.2551	Europe	NA	https://popups.uliege.be/1780-4507/index.php?id=9586
FRE18	Ana Reboredo Segovia	French	France	Journal article	Amghar, Fateh/ Langlois, Estelle/ Forey, Estelle/ Margerie, Pierre	2016	Fencing and planting: two restoration strategies for the improvement of vegetation, soil fertility and soil surface properties in Algerian arid rangelands	La mise en d?fens et la plantation fourrag?re : deux modes de restauration pour am?liorer la v?g?tation, la fertilit? et lf?tat de la surface du sol dans les parcours arides alg?riens	BIOTECHNOLOGIE AGRONOMIE SOCIETE ET ENVIRONNEMENT	20	3	386-396	Description of the subject. The struggle against desertification and the implementation of consecutive steppic ecosystem protection plans have become a priority in Algeria over the last four decades. Among the restoration techniques set up to manage or even restore sensitive steppic rangelands have been (i) fencing and (ii) fencing and the planting of exotic shrubs. Objectives. This study aims at…	Description du sujet. Ces quatre derni?res d?cennies ont ?t? marqu?es par la lutte contre la d?sertification et la protection des ?cosyst?mes steppiques, devenues des priorit?s en Alg?rie. Plusieurs modalit?s de restauration ont ?t? retenues pour g?rer, voire restaurer les parcours steppiques sensibles. Objectifs. Lf?tude men?e vise ? quantifier lfeffet de deux techniques de restauration (mise …	Algeria, desertification, planting, rangelands, reclamation, revegetation, soil fertility, soil surface properties	Alg?rie, d?sertification, fertilit? du sol, parcours, plantation, propri?t? de surface du sol, r?cup?ration des sols, restauration couverture v?g?tale	Plants/Steppe				After	31.99027778	1	Algeria	10.25518/1780-4507.12576	https://popups.uliege.be/1780-4507/index.php?id=12576
FRE19	Ana Reboredo Segovia	French	France	Journal article	Sanogo, Sidi/ Sacande, Moctar/ Van Damme, Patrick/ NDiaye, Ibrahima	2013	Characterization, germination and conservation of seeds of Carapa procera DC. (Meliaceae), a useful medicinal species for human and animal health	Caracte?risation, germination et conservation des graines de Carapa procera DC. (Meliaceae), une espe?ce utile en sante? humaine et animale	BIOTECHNOLOGIE AGRONOMIE SOCIETE ET ENVIRONNEMENT	17	2	321-331	Carapa procera DC. (Meliaceae) is a widespread species occurring in the woodlands of Africa and Latin America. It is a medicinal plant overexploited by the rural populations of southern Mali. Leaves, fruits and seeds, the bark of the trunk and the roots are used in the preparation of medicine for human and animal health. Such uses result in enormous pressures on natural stands of the species, whi…	Carapa procera DC. (Meliaceae) est une espe?ce tre?s re?pandue dans les savanes boise?es dfAfrique et en Ame?rique latine. Cfest une plante me?dicinale tre?s exploite?e par la population rurale du Mali Sud. Les feuilles, fruits et graines, les e?corces du tronc et des racines servent a? la pre?paration de produits me?dicinaux pour la sante? humaine et animale. Ces utilisations entrainent dfe?n…	Drug plants, seed germination, dehydration, moisture content, seed storage life, seed viability, capsule, Sahel.	Plante me?dicinale, germination des graines, de?shydratation, teneur en eau, dure?e de conservation des semences, viabilite? des semences, capsules, Sahel.	Plants	Carapa procera	Crabwood	Andiroba	RCT	11.25111111	5.486388889	Farako/S?gou Region/Mali	NA	https://popups.uliege.be/1780-4507/index.php?id=9877
FRE20	Ana Reboredo Segovia	French	France	Journal article	Rakotomanga, Diane/ Blanchart, Eric/ Rabary, Bodovololona/ Randriamanantsoa, Richard/ Razafindrakoto, Malalatiana/ Autfray, Patrice	2016	Crop management and soil macrofauna diversity in the Highlands of Madagascar	Diversite? de la macrofaune des sols cultive?s sur les Hautes-Terres de Madagascar	BIOTECHNOLOGIE AGRONOMIE SOCIETE ET ENVIRONNEMENT	20	4	495-507	Description of the subject. This article deals with soil macrofauna as a key component of soil biological functioning. Objectives. This original study, performed in 2015, aimed to compare the effect of contrasted land uses and cultural practices on soil macrofauna in a crop-livestock area in the Madagascar Highlands. Five cropping systems were investigated: annual crops under tillage with low (LA…	Description du sujet. Lfarticle traite de la macrofaune du sol, composante cle? du fonctionnement biologique du sol. Objectifs. Cette e?tude, re?alise?e en 2015, a eu pour objectif de tester lfeffet de pratiques culturales et de syste?mes de culture sur la macrofaune du sol dans une zone dfagriculture-e?levage des Hautes-Terres de Madagascar. Cinq syste?mes de culture ont e?te? e?tudie?s : cul…	Cultivation, cropping system, farmyard manure, soil fauna, Madagascar.	Pratiques culturales, syste?me de culture, fumier, faune du sol, Madagascar.	Invertebrates (Insecta, Myriapoda, Malacostracae)				RCT	-19.821951	47.042169	Antsirabe/Vakinankaratra/Madagascar	NA	https://popups.uliege.be/1780-4507/index.php?id=13314
FRE21	Ana Reboredo Segovia	French	France	Journal article	Bonde, Loyapin/ Ouedraogo, Oumarou/ Kagembega, Francois/ Boussim, Joseph I.	2013	IMPACT OF TOPOGRAPHIC AND ANTHROPIC GRADIENTS ON THE DIVERSITY OF SUDANIAN WOODLANDS	Impact des gradients topographique et anthropique sur la diversit? des formations ligneuses soudaniennes	BOIS ET FORETS DES TROPIQUES	318		15-25	The Sudanian landscape is gradually changing as its woodland formations become more Sahelian. The aim of this study of Sudanian ligneous vegetation was to assess the isolated effects of land use and topographic position on the one hand, and the effects of their interactions on the diversity of plant formations on the other hand. To do so, phyto-sociological surveys were conducted in three types o…	Le paysage soudanien est en pleine mutation avec une conversion progressive des formations soudaniennes en formations sah?liennes. Dans cette ?tude, men?e sur les formations ligneuses soudaniennes, l'objectif ?tait d'?valuer, d'une part, les effets isol?s du mode d'utilisation des terres et de la position topographique et, d'autre part, celui de leurs interactions sur la diversit? floristique des…	vegetation determinants; gradients; land use; Sudanian zone	d?terminants floristiques, gradients, utilisations des terres, zone soudanienne	Plants	Terminalia macroptera,Detarium microcarpum,Combretum nigricans,Daniellia oliveri,Terminalia laxiflora,Vitellaria paradoxa, Anogeissus leiocarpa,Crossopteryx febrifuga,Pterocarpus erinaceus, Burkea africana,Terminalia avicen- nioides,Lannea acida,Entada africana	NA,sweet detar, sweet dattock or tallow tree,NA,African copaiba balsam tree, or the West African copal tree,NA,shea tree, shi tree, or vitellaria,NA,NA,NA,the wild syringa,NA,NA	kwandari,NA,NA,NA,NA,NA,NA,NA,NA,NA,NA,Tawatsa, Ogurobe	After	11.34694444	3.4825	Boni/Burkina Faso	10.19182/bft2013.318.a20514	https://revues.cirad.fr/index.php/BFT/article/view/20514
FRE22	Ana Reboredo Segovia	French	France	Journal article	Semeki Ngabinzeke, Jean/ Linchant, Julie/ Quevauvillers, Samuel/ Kahindo Muhongya, Jean-Marie/ Lejeune, Philippe/ Vermeulen, Cedric	2016	USING DRONE TECHNOLOGY TO MAP VILLAGE LANDS IN PROTECTED AREAS OF THE DEMOCRATIC REPUBLIC OF CONGO	Cartographie de la dynamique de terroirs villageois a? lfaide dfun drone dans les aires prote?ge?es de la Re?publique de?mocratique du Congo	BOIS ET FORETS DES TROPIQUES	330		69-83	Protected areas of the Democratic Republic of Congo (DRC) are under threat from various human pressures that need to be monitored accurately and on a regular basis. A small Falcon drone mounted with a Sony NEX-7 camera was used for mapping missions to track the dynamics of village lands in the Mondo Missa Game Reserve, which lies along the eastern border of Garamba National Park in north-eastern …	Les aires prote?ge?es de la Re?publique de?mocratique du Congo (RDC) sont mena- ce?es par diverses pressions anthropiques ne?cessitant un suivi fre?quent et pre?cis. Le mini-drone Falcon e?quipe? dfun appareil photo nume?rique Sony NEX-7 a e?te? utilise? pour cartographier et suivre la dynamique dfun terroir villageois dans le Domaine de chasse de Mondo Missa a? lfest du Parc national de la Ga…	village lands; land use; itinerant slash-and-burn cultivation; detection of changes; habitat conversion; fragmentation; drone; protected areas; Democratic Republic of Congo	terroir villageois, utilisation des terres, agriculture itine?rante sur bru?- lis, de?tection des changements, conver- sion de lfhabitat, fragmentation, drone, aires prote?ge?es, Re?publique de?mocra- tique du Congo.	Forests				BA	4.00137	29.332568	Orientale/Democratic Republic of the Congo	10.19182/bft2016.330.a31320	https://revues.cirad.fr/index.php/BFT/article/view/ID-BFT-160617
FRE23	Ana Reboredo Segovia	French	France	Journal article	Koy, Justin Kyale/ Wardell, David Andrew/ Mikwa, Jean-Fiston/ Kabuanga, Joel Masimo/ Ngonga, Alphonse Maindo Monga/ Oszwald, Johan/ Doumenge, Charles	2019	Dynamics of deforestation in the Yangambi Biosphere Reserve (Democratic Republic of Congo): spatial and temporal variability in the last 30 years	Dynamique de la d?forestation dans la R?serve de biosph?re de Yangambi (R?publique d?mocratique du Congo) : variabilit? spatiale et temporelle au cours des 30 derni?res ann?es	BOIS ET FORETS DES TROPIQUES	341		15-28	The 225,000 ha Yangambi Biosphere Reserve (Democratic Republic of Congo) is one of the main protected areas under threat from human activities in the region. Despite its inclusion in the worldwide network of biosphere reserves since the 1970s, there are still a great many gaps in knowledge as regards land use dynamics. An approach based on satellite image analysis (Landsat TM, ETM+ and OLI) and f…	Dfune superficie de 225000 ha, la R?serve de biosph?re de Yangambi (R?publique d?mocratique du Congo) est lfune des principales aires prot?g?es menac?es par lfanthropisation dans la r?gion. Malgr? son appartenance au r?seau mondial des r?serves de biosph?re depuis les ann?es 1970, les connaissances sur les dynamiques dfoccupation du sol y sont encore lacunaires. Une d?marche fond?e sur lfana…	Spatial and temporal variability; human activities; dense forests; deforestation; biosphere reserve; Democratic Republic of Congo	variabilit? spatiale et temporelle, activit?s humaines, for?ts denses, d?forestation, r?serve de biosph?re, R?publique d?mocratique du Congo.	Forest				BA	0.877579	24.473238	Yangambi/Tshopo/Democratic Republic of the Congo	10.19182/bft2019.341.a31752	https://revues.cirad.fr/index.php/BFT/article/view/31752
FRE24	Ana Reboredo Segovia	French	France	Journal article	Badji, Marcel/ Sanogo, Diaminatou/ Akpo, Leonard Elie	2014	DYNAMICS OF WOODY VEGETATION IN VILLAGE WOODLAND AND GRAZING RESERVES IN SOUTH SENEGAL'S GROUNDNUT BASIN	Dynamique de la v?g?tation ligneuse des espaces sylvo-pastoraux villageois mis en d?fens dans le Sud du Bassin arachidier au S?n?gal	BOIS ET FORETS DES TROPIQUES	319		43-52	In Senegal, and especially in the groundnut basins, woodlands and pastures lying between villages are being overexploited and are at risk of disappearing with the extension of croplands and uncontrolled wood-cutting for firewood and charcoal. Local populations have been attempting to counter the risk by restricting access to these lands to promote conservation and land rehabilitation. This study …	Au S?n?gal, dans le bassin arachidier en particulier, les espaces sylvo-pastoraux intervillageois sont surexploit?s et menac?s de disparition ? cause de l'extension des terres de culture et des coupes incontr?l?es de ligneux pour le bois de chauffe et le charbon de bois. Face ? la menace de disparition de ces espaces, les populations environnantes ont entrepris des actions de conservation et de r…	reserved lands; woodland and grazing areas; structural characteristics; regeneration; village communities; Senegal	mise en d?fens, espaces sylvo-pastoraux, caract?ristiques structu- rales, r?g?n?ration, communaut?s villa- geoises, S?n?gal	Forest/Agricultural land				After	13.99555556	12.99611111	Kaolak/Daroukou-douss villages/Senegal	10.19182/bft2014.319.a20551	https://revues.cirad.fr/index.php/BFT/article/view/BFT319-43-52
FRE25	Ana Reboredo Segovia	French	France	Journal article	Rakotondrabe, Manohisoa/ Aubert, Sigrid/ Razafiarijaona, Jules/ Ramananarivo, Sylvain/ Ramananarivo, Romaine/ Antona, Martine	2014	PAYMENT FOR ENVIRONMENTAL SERVICES AS A MEANS OF CONTROLLING SLASH-AND-BURN CULTIVATION IN MADAGASCAR'S FORESTS	Les paiements pour services environnementaux : un moyen de contenir les cultures sur br?lis forestier ? Madagascar ?	BOIS ET FORETS DES TROPIQUES	322		51-64	Large-scale deforestation in north-eastern Madagascar, especially around Andapa, which is the main rice-growing area in the SAVA region comprising the districts of Sambava, Andapa, Vohemar and Antalaha, is causing erosion in catchment basins and silting up the floodplain where the rice is grown. Upstream from the Sahamazava catchment basin, slash-and-burn cultivation is a means of survival for th…	La d?forestation massive dans la partie Nord-Est de Madagascar, notamment ? Andapa, grenier ? riz de la r?gion SAVA (r?gion regroupant quatre districts dans la partie Nord-Est de Madagascar qui sont : Sambava, Andapa, Voh?mar et Antalaha), entra?ne lf?rosion des bassins versants et lfensablement de la plaine rizicole. En amont du bassin versant de Sahamazava, la culture sur br?lis forestier par…	payment for environmental services; investments; land tenure security; sustainable natural resource; Madagascar	paiement pour services envi- ronnementaux, investissements, s?curi- sation fonci?re, gestion durable des res- sources naturelles, Madagascar	Forest				BA	14.6582	49.6452	D'Andapa Province/Madagascar	10.19182/bft2014.322.a31236	https://revues.cirad.fr/index.php/BFT/article/view/BFT322-51-64
FRE26	Ana Reboredo Segovia	French	France	Journal article	Peroches, Adrien/ Dubiez, Emilien/ Peltier, Regis/ Proces, Pierre/ Diowo, Simon/ Yamba-Yamba, Timothee/ Vermeulen, Cedric	2019	Simple Management Plans for fuelwood production around Kinshasa: participation, resource restoration and land tenure issues	Les Plans Simples de Gestion destin?s ? la production de bois-?nergie en p?riph?rie de Kinshasa : la participation et la restauration ? lf?preuve du foncier	BOIS ET FORETS DES TROPIQUES	340		71-90	In the Democratic Republic of Congo, slash-and-burn agriculture and fuelwood production are the main income-generating activities for peri-urban populations. However, these activities are also primary causes of deforestation in a 200 km radius around Kinshasa and around the country's other large cities. Aiming to improve the management of peri-urban areas and ensure sustainable fuelwood supplies …	En R?publique d?mocratique du Congo, lfagriculture itin?rante sur brulis et la production de bois-?nergie sont les principales activit?s g?n?ratrices de revenus des populations p?riurbaines. Mais ces activit?s sont ?galement les premi?res causes de d?forestation, comme cfest le cas dans un rayon de 200 km autour de Kinshasa et autour des principales m?tropoles du pays. Afin dfam?liorer la gest…	appropriation; community forestry; land management; Kongo-Central; forestry plantations; Bateke Plateau; production systems; Democratic Republic of Congo	appropriation, foresterie communautaire, gestion fonci?re, Kongo central, plantations foresti?res, plateau Bat?k?, syst?mes de production, R?publique d?mocratique du Congo	Forest				After	4.433717	15.261038	Kinshasa/Democratic Republic of the Congo	10.19182/bft2019.340.a31698	https://revues.cirad.fr/index.php/BFT/article/view/31698
FRE27	Ana Reboredo Segovia	French	France	Journal article	Dourma, Marra/ Wala, Kperkouma/ Bellefontaine, Ronald/ Batawila, Komlan/ Guelly, Kudzo Atsu/ Akpagana, Koffi	2009	A COMPARATIVE ANALYSIS OF RESOURCE USE AND REGENERATION IN TWO TYPES OF OPEN ISOBERLINIA WOODLAND IN TOGO	Comparaison de lfutilisation des ressources foresti?res et de la r?g?n?ration entre deux types de for?ts claires ? Isoberlinia au Togo	BOIS ET FORETS DES TROPIQUES	302		43970	An ethno-botanical study of a sample population of 135 people was conducted to define the rote and patterns of human uses of plant resources in open Isoberlinia woodland in northern Togo's Sudanian region. Structural characteristics and regeneration patterns were investigated in 28 sample plots measuring 20 x 20 m established in 6 free-access community forests, and in 28 further plots in the Aled…	Une ?tude ethnobotanique sur un ?chantillon de 135 personnes a permis de d?finir le r?le de lfhomme et les utilisations des ressources v?g?tales au sein des for?ts claires ? Isoberlinia du domaine soudanien au Nord-Togo. Les caract?ristiques structurales et les modes de r?g?n?ration ont ?t? ?tudi?s sur 28 placeaux de 20 x 20 m install?s dans six for?ts villageoises ? acc?s libre et 28 autres pla…	open Isoberlinia woodland; biodiversity; regeneration patterns; protection; Togo	for?t claire ? Isoberlinia, biodiversit?, mode de r?g?n?ration, protection, Togo.	Forest/savana/plants/Isoberlinia spp.	Isoberlinia spp.			After	8.948603	1.057436	Togo	10.19182/bft2009.302.a20400	https://revues.cirad.fr/index.php/BFT/article/view/20400
FRE28	Ana Reboredo Segovia	French	France	Journal article	Duponnois, Robin/ Baudoin, Ezekiel/ Sanguin, Herve/ Thioulouse, Jean/ Le Roux, Christine/ Tournier, Estelle/ Galiana, Antoine/ Prin, Yves/ Dreyfus, Bernard	2013	AUSTRALIAN ACACIA INTRODUCTION TO REHABILITATE DEGRADED ECOSYSTEMS IS IT FREE OF ENVIRONMENTAL RISKS?	L'introduction d'acacias australiens pour r?habiliter des ?cosyst?mes d?grad?s est-elle d?pourvue de risques environnementaux ?	BOIS ET FORETS DES TROPIQUES	318		59-65	The use of exotic tree species and especially fast-growing trees (acacias, pines or eucalypts) has been frequently recommended to rehabilitate and restore in short term degraded areas resulting from natural events or human activities. The consequences on the environment of the introduction of these species, as the case invasive, are generally evaluated on their impact on plant biodiversity and so…	L'utilisation d'essences foresti?res exotiques et plus particuli?rement des arbres ? croissance rapide (acacias, pins ou eucalyptus) a ?t? fr?quemment recommand?e pour r?habiliter et restaurer ? br?ve ?ch?ance des milieux d?grad?s suite ? des ?v?nements naturels ou ? des activit?s anthropiques. L'incidence sur l'environnement de l'introduction de ces esp?ces, parfois envahissantes, est surtout ?v…	exotic species; introduction; mycorhizal symbiosis; soil biofunctioning	esp?ce exotique, introduction, symbiose mycorhizienne, biofonctionnement du sol	Forest/Invasive species	Acacia holosericea,Acacia mearnsii,Quercus suber,Faidherbia albida	soapbush wattle, soapbush, strap wattle, candelabra wattle, silver wattle, silky wattle,black wattle, Australian acacia,Cork oak,apple-ring acacia, winter thorn, ana tree	NA,Ac?cia-negra,Australische Akazie, Swartwattel, Uwatela,NA,NA	Review	26.8221545	11.143466	Senegal;Algeria	10.19182/bft2013.318.a20519	https://revues.cirad.fr/index.php/BFT/article/view/20519
FRE29	Ana Reboredo Segovia	French	France	Journal article	Marco, Phidias/Henry, Matieu/Blavet, Didier/Bernoux, Martial	2010	VARIATION IN ORGANIC CARBON STOCKS IN SOILS AFTER FOREST PLANTING: META-ANALYSIS ATTEMPT COVERING SEVERAL SITUATIONS IN LATIN AMERICA	Variation des stocks de carbone organique du sol apre?s plantation forestie?re : essai de me?ta-analyse incluant quelques situations dfAme?rique latine	BOIS ET FORETS DES TROPIQUES	305		21-32	oils make up the largest carbon reservoir, since they contain twice as much carbon as the atmosphere and almost three times as much as the biomass of aerial and root systems. Even a slight variation in soil carbon stocks can have significant consequences for atmospheric CO, concentrations. The aim of this study is to investigate the influence of forest planting in Latin America on organic carbon …	Le sol repre?sente le re?servoir de carbone (C) le plus important puisqufil contient deux fois plus de C que lfatmosphe?re et presque trois fois plus que la biomasse ae?rienne et racinaire. Une variation me?me minime du stock de C dans les sols peut avoir des conse?quences significatives sur les concentrations de CO2 atmosphe?rique. La pre?sente e?tude a pour objectif dfe?tudier lfinfluence d…	land use change; forests; reforestation; clean development mechanism; climate; Brazil	changement dfusage des terres, boisement, reboisement, Me?canisme de de?veloppement propre, climat, Bre?sil.	Forest/Carbon sequestration				Meta-analysis	17.40008767	-104.1675203	Latin America;Hawaii/USA	NA	https://www.researchgate.net/publication/236853216_VARIATION_IN_ORGANIC_CARBON_STOCKS_IN_SOILS_AFTER_FOREST_PLANTING_META-ANALYSIS_ATTEMPT_COVERING_SEVERAL_SITUATIONS_IN_LATIN_AMERICA
FRE30	Ana Reboredo Segovia	French	France	Journal article	Herintsitohaina Razakamanarivo,Ramarson/Razafindrakoto,Marie-Antoinette/Albrecht, Alain	2010	EUCALYPTUS COPPICE PLANTATIONS AS CARBON SINKS IN MADAGASCAR	Fonction puits de carbone des taillis dfeucalyptus a? Madagascar	BOIS ET FORETS DES TROPIQUES	305	3	43970	Forest ecosystems have an important role in helping to fight climate change because of their large potential for storing organic carbon (C) in their different compartments (aerial parts, roots, litter and soil). Con- cerning land use change and forestry, the recommendation is to make exact meas- urements of carbon stocks in these com- partments. A study was made for this pur- pose, to determine t…	Les e?cosyste?mes forestiers jouent un grand ro?le face au re?chauffement climatique gra?ce aux re?servoirs importants de carbone orga- nique (C) de leurs compartiments (ae?rien, racinaire, litie?re et sol). En ce qui concerne lfutilisation des terres, les changements dfaf- fectation des terres et la foresterie, des me- sures pre?cises des stocks de C dans ces compartiments sont recommande?es. …	organic carbon in soils, iso- tope 13C, root system biomass, land use change, chronosequence, carbon seques- tration, Madagascar.	carbone organique du sol, isotope 13C, biomasse racinaire, change- ment dfusage des terres, chronose?quence, se?questration de carbone, Madagascar.	Forest/Soils/Plants/Carbon sequestration	Eucalyptus delegatensis	Eucalyptus		RCT	18.66666667	47.08333333	Sambaina;Sadabe/Manjakandriana/Madagascar	10.19182/bft2010.305.a20438	https://revues.cirad.fr/index.php/BFT/article/view/20438
FRE31	Marie-Morgane Rouyer	French	France	Journal article	Elise BUISSON // Annie ABOUCAYA // Laurence AFFRE // Julie BRASCHI // Julie CHENOT // S?bastien DAILLY // Manon HESS // Aur?lie PASSETTI // Daniel PAVON // Herv? RAMONE // Christel VIDALLER // Elise KREBS-AMY	2018	Restoration of plant communities after eradication of Carpobrotus sp., within the ecological restoration program of Bagaud Island (Port-Cros National Park, France): results 5 years after eradication	R?tablissement des communaut?s v?g?tales apr?s ?radication des griffes de sorci?re (Carpobrotus sp.) dans le cadre du programme de restauration ?cologique de lf?le de Bagaud (Parc national de Port-Cros, France) : r?sultats 5 ans apr?s ?radication	Travaux Scientifiques du Parc National de Port-Cros	32	1	123-135	Bagaud Island (archipelago of the Hy?res islands, Var, France) has been subjected to two major anthropogenic disturbances in recent centuries: the invasion of the black rat (Rattus rattus) and Carpobrotus sp. An eradication program for these two taxa was launched by Port-Cros National Park in 2010. This project monitored animal and plant communities over 10 years, preceded by a "zero state" 2 yea…	Lf?le de Bagaud (archipel des ?les dfHy?res, Var, France) a ?t? soumise ? deux perturbations majeures dforigine anthropique au cours des derniers si?cles : lfinvasion du rat noir (Rattus rattus) et des griffes de sorci?re (Carpobrotus sp.). Un programme df?radication de ces deux taxons a ?t? lanc? en 2010 par le Parc national de Port-Cros. Ce projet pr?voit un suivi des communaut?s animales …	invasive species, island biodiversity, local eradication, plant community monitoring, temporal changes.	biodiversit? insulaire, changements temporels, esp?ces exotiques envahissantes, ?radication locale, suivi floristique.	Plants/invasive mammal	Carpobrotus edulis , Carpobrotus affine acinaciformis , Rattus rattus	ice plant , Elands sourfig , Black rat	sour fig , Elandssuurvy or Sally-my-handsome , ship rat	BACI	43.00147222	6.01775	Bagaud island (Hyere archipelago), France	NA	http://www.portcros-parcnational.fr/en/node/1361
FRE32	Marie-Morgane Rouyer	French	France	Journal article	Julie BRASCHI // Micka?l CACERES // Ninon DELCOURT // Florian TOURNIER // Philippe PONEL	2017	Consequences of black rat (Rattus rattus) and Carpobrotus spp. simultaneous eradication on flying insect communities, within the ecological restoration program of Bagaud island (Port-Cros National Park, France): preliminary results	Cons?quences sur les communaut?s dfinsectes volants de lf?radication simultan?e du rat noir (Rattus rattus) et des griffes de sorci?res (Carpobrotus spp.) dans le cadre du programme de restauration ?cologique de lf?le de Bagaud (Parc national de Port-Cros, France) : r?sultats pr?liminaires	Travaux Scientifiques du Parc National de Port-Cros	31	1	71-79	Bagaud Island (?les dfHy?res archipelago in Var, France), has experienced two major perturbations of human origin in the past few hundred years: the introduction of the invasive black rat (Rattus rattus) and ice plant (Carpobrotus spp.). An eradication programme for these two taxa was launched in 2010 by Port-Cros national Park. The project calls for the monitoring of animal and plant communitie…	Lf?le de Bagaud (archipel des ?les dfHy?res, Var, France) a ?t? soumise ? deux perturbations majeures dforigine anthropique au cours des derniers si?cles : lfinvasion du rat noir (Rattus rattus) et celle des griffes de sorci?re (Carpobrotus spp.). Un programme df?radication de ces deux taxons a ?t? lanc? en 2010 par le Parc national de Port-Cros. Ce projet pr?voit un suivi des communaut?s an…	invasive species, island biodiversity, Polytrap, arthropods, coleoptera	esp?ces exotiques envahissantes, biodiversit? insulaire, pi?ges Polytrap, arthropodes, col?opt?res	Invasive plants/Invasive mammals/Invertebrates	Carpobrotus edulis , Carpobrotus affine acinaciformis , Rattus rattus	ice plant , Elands sourfig , Black rat	sour fig , Elandssuurvy or Sally-my-handsome , ship rat	BA	43.00147222	6.01775	Bagaud island (Hyere archipelago), France	NA	http://www.portcros-parcnational.fr/en/node/1010
FRE33	Marie-Morgane Rouyer	French	France	Journal article	Alain BARCELO // Jean-Michel COTTALORDA // Marion PEIRACHE // Thomas ABIVEN // Marie-Claire GOMEZ // Rose-Ab?le VIVIANI // Herv? BERGERE // Etienne BAUDIN //Eric JULLIAN // Serge MOREAU // Laurent MAXIME // Isabelle MASINSKI // Gilles ESPOSITO // Peggy FOURNIAL // C?line OBADIA // David PONCIN // Jean-Yves FORMENTIN // ?ric PIRONNEAU // Marine NIRONI // B?rang?re CASALTA // Jean-Philippe MORIN //…	2016	Defining a comprehensive policy and a concerted management strategy for the invasive Chlorobionta Caulerpa taxifolia across the core zone and adjacent marine area of the Port-Cros National Park (Provence, France).	D?finition dfune politique et dfune strat?gie globale de gestion concert?es du chlorobionte invasif Caulerpa taxifolia ? lf?chelle des coeurs et de lfaire maritime adjacente du Parc national de Port-Cros (Provence, France)	Travaux Scientifiques du Parc National de Port-Cros	30	1	45-64	Ever since its first sighting at Port-Cros in 1994, Caulerpa taxifolia (Vahl) C. Agardh has been the target of eradication operations. Following the principle of precaution, the proclaimed aim of the National Park - the underwriter of the islandfs terrestrial and marine biodiversity, its protection and its management - has always been that its original core area should never be colonised by this…	D?s sa premi?re observation ? Port-Cros en 1994, Caulerpa taxifolia (Vahl) C. Agardh a fait lfobjet dfop?rations df?radication. Selon un principe de pr?caution, lfobjectif affich? par le Parc national - garant de la biodiversit? terrestre et marine de lf?le, de sa protection et de sa gestion - a toujours ?t? que son coeur ? historique ? ne soit jamais colonis? par cette souche exotique invas…	invasive species, Caulerpa taxifolia, control and eradication of introduced species, strategy, Port-Cros	esp?ce exotique envahissante, Caulerpa taxifolia, ?radication, contr?le, strat?gie, Port-Cros	Invasie aquatic plant/marine habitat	Caulerpa taxifolia			BA	42.87212222	6.054838889	Port-Cros archipelago, Porquerolles island, Garonne bay (city: Pradet), underwater path in Londe-les-Maures, Maures littoral, West area of Avis harbour (Levant island) - Mediterranean coast - France	NA	http://www.portcros-parcnational.fr/en/node/837
FRE34	Marie-Morgane Rouyer	French	France	Short note - eradication campaign survey result only	Raynald JAUBERT // Jean-Michel COTTALORDA // Alain BARCELO // Marion PEIRACHE // Herv? BERGERE // Eric JULLIAN // Jean-Yves FORMENTIN // Bernard PASQUALINI // Catherine BADAIRE // ?ric PIRONNEAU // Cl?lia MOUSSAY // Jean-Yves CLOU	2015	Results of the 2014 research and eradication campaign of the invasive Chlorobiont Caulerpa taxifolia (Vahl) C. Agardh in the waters of Port-Cros Island, in the heart of Port-Cros National Park (Var, France)	R?sultats de la campagne 2014 de recherche et df?radication du Chlorobionte invasif Caulerpa taxifolia (Vahl) C. Agardh dans les eaux de lf?le de Port-Cros, coeur du Parc national de Port-Cros (Var, France)	Travaux Scientifiques du Parc National de Port-Cros	29	1	255-258	no abstract	no abstract	NA	NA	Invasie aquatic plant/marine habitat	Caulerpa taxifolia			After	43.00230556	6.051777778	Port-Cros island, Var, Mediterranean Sea, France	NA	http://www.portcros-parcnational.fr/en/node/808
FRE35	Marie-Morgane Rouyer	French	France	Short note - eradication campaign survey result only	?ric PIRONNEAU // Christophe RINGWALD	2015	Results of the October 2014 research and eradication campaign of invasive Chlorobiont Caulerpa taxifolia (Vahl) C. Agardh in the Garonne bay (Le Pradet, Var, France)	R?sultats de la campagne dfoctobre 2014 de recherche et df?radication du Chlorobionte invasif Caulerpa taxifolia (Vahl) C. Agardh dans la baie de la Garonne (Le Pradet, Var, France)	Travaux Scientifiques du Parc National de Port-Cros	29	1	273-275	no abstract	no abstract	NA	NA	Invasie aquatic plant/marine habitat	Caulerpa taxifolia			After	43.08561111	6.00075	Le Pradet, Var, Mediterranean Sea, France	NA	http://www.portcros-parcnational.fr/en/node/812
FRE36	Marie-Morgane Rouyer	French	France	Short note - eradication campaign survey result only	Raynald JAUBERT // Gilles ESPOSITO // Serge MOREAU // Jean?Yves FORMENTIN // Marion PEIRACHE // Alain BARCELO // Cl?lia MOUSSAY // Jean-Yves CLOU // Jean-Michel COTTALORDA	2015	Results of the 2014 research and eradication campaign of invasive Chlorobiont Caulerpa taxifolia (Vahl) C. Agardh in the waters of Porquerolles Island, in the heart of Port-Cros National Park (Var, France)	R?sultats de la campagne 2014 de recherche et df?radication du chlorobionte invasif Caulerpa taxifolia (Vahl) C. Agardh dans les eaux de lf?le de Porquerolles, coeur du Parc national de Port-Cros (Var, France)	Travaux Scientifiques du Parc National de Port-Cros	29	1	259-262	no abstract	no abstract	NA	NA	Invasie aquatic plant/marine habitat	Caulerpa taxifolia			After	42.15233333	6.033722222	Porquerolles island, Var, Mediterranean Sea, France	NA	http://www.portcros-parcnational.fr/en/node/809
FRE37	Marie-Morgane Rouyer	French	France	Short note - eradication campaign survey result only	Raynald JAUBERT // Jean-Michel COTTALORDA // Alain BARCELO // Marion PEIRACHE // Herv? BERGERE // Eric JULLIAN // Jean-Yves FORMENTIN // ?ric PIRONNEAU // Jean-Yves CLOU	2014	Results of the 2012 and 2013 research and eradication campaigns for the invasive Chlorobionte Caulerpa taxifolia (Vahl) C. Agardh in the waters of Port-Cros Island, in the heart of Port-Cros National Park (Var, France)	R?sultats des campagnes 2012 et 2013 de recherche et df?radication du Chlorobionte invasif Caulerpa taxifolia (Vahl) C. Agardh dans les eaux de lf?le de Port-Cros, coeur du Parc national de Port-Cros (Var, France)	Travaux Scientifiques du Parc National de Port-Cros	28	1	189-194	no abstract	no abstract	NA	NA	Invasie aquatic plant/marine habitat	Caulerpa taxifolia			After	43.00230556	6.051777778	Port-Cros island, Var, Mediterranean Sea, France	NA	http://www.portcros-parcnational.fr/en/node/331
FRE38	Marie-Morgane Rouyer	French	France	Short note - eradication campaign survey result only	B?rang?re CASALTA // Jean-Philippe MORIN	2014	Results of the 2013 prospecting campaign against the invasive Chlorobionte Caulerpa taxifolia, (Vahl) C. Agardh along the Maures coast (Var, France)	R?sultats de la campagne de prospection 2013 du Chlorobionte invasif Caulerpa taxifolia, (Vahl) C. Agardh le long du littoral des Maures (Var, France)	Travaux Scientifiques du Parc National de Port-Cros	28	1	161-164	no abstract	no abstract	NA	NA	Invasie aquatic plant/marine habitat	Caulerpa taxifolia			After	43.06791667	6.000166667	Maures coast, Ramatuelle, Var, France	NA	http://www.portcros-parcnational.fr/en/node/326
FRE39	Marie-Morgane Rouyer	French	France	Short note - eradication campaign survey result only	Raynald JAUBERT // Gilles ESPOSITO // Serge MOREAU // Jean?Yves FORMENTIN // Marion PEIRACHE // Alain BARCELO // Jean?Yves CLOU	2014	Results of the 2012 and 2013 research and eradication campaigns for the invasive Chlorobionte Caulerpa taxifolia (Vahl) C. Agardh in the waters of Porquerolles Island, in the heart of Port-Cros National Park (Var, France)	R?sultats des campagnes 2012 et 2013 de recherche et df?radication du Chlorobionte invasif Caulerpa taxifolia (Vahl) C. Agardh dans les eaux de lf?le de Porquerolles, coeur du Parc national de Port-Cros (Var, France)	Travaux Scientifiques du Parc National de Port-Cros	28	1	183-187	no abstract	no abstract	NA	NA	Invasie aquatic plant/marine habitat	Caulerpa taxifolia			After	42.15233333	6.033722222	Porquerolles island, Var, Mediterranean Sea, France	NA	http://www.portcros-parcnational.fr/en/node/330
FRE40	Marie-Morgane Rouyer	French	France	Journal article	Matthieu LASCEVE	2014	First results of the operation of limitation of the population of tortoises of Florida on the site Les Vieux Salins, Hy?res (Var,France)	Premiers r?sultats de lfop?ration de limitation de la population de tortues de Floride sur le site des Vieux Salins, Hy?res (Var, France)	Travaux Scientifiques du Parc National de Port-Cros	28	1	195-201	A population of European pond turtle Emys orbicularis is located on the site Les Vieux Salins dfHy?res (Var, France) monitoring by Toulon Provence M?diterran?e. However it faces the presence of a large and dynamic population of Red eared slider Trachemys scripta. To fight against this alien species an experimental capture phase was initiated. Following the results obtained, a plan for a more imp…	Une population de Cistude dfEurope Emys orbicularis est pr?sente sur le site des Vieux Salins dfHy?res (Var, France) g?r? par Toulon Provence M?diterran?e. Cependant, elle est confront?e ? la pr?sence dfune importante et dynamique population de Tortue de Floride Trachemys scripta elegans. Pour lutter contre cette esp?ce exog?ne, une op?ration de capture exp?rimentale a ?t? initi?e. Suite aux r…	Emys orbicularis, Trachemys scripta, experimental capture, invasive species, Vieux salins dfHy?res (Var)	Emys orbicularis, Trachemys scripta, capture exp?rimentale, esp?ce invasive, Vieux salins dfHy?res (Var)	Pond turtles/wetland	Trachemys scripta	Red-eared slider	red-eared terrapin, red- eared slider turtle, red-eared turtle, slider turtle,water slider turtle	BA	43.11780556	6.035	Hy?res, Var, France	NA	http://www.portcros-parcnational.fr/en/node/332
FRE41	Marie-Morgane Rouyer	French	France	Journal article	Jean-Georges HARMELIN	2013	The dusky grouper and the brown meagre: two "Grands T?moins" of 50 years of protection of the marine environment in the National Park of Port-Cros (France, Mediterranean)	Le m?rou brun et le corb : deux Grands T?moins de 50 ans de protection du milieu marin dans le Parc national de Port-Cros (France, M?diterran?e)	Travaux Scientifiques du Parc National de Port-Cros	27	1	263-277	The local populations of two charismatic and vulnerable teleost fishes targeted by spearfishing, the dusky grouper (Epinephelus marginatus) and the brown meagre (Sciaena umbra), benefit from protection measures for 50 years in the National Park of Port-Cros. Initial abundance of these two species was very low. Visual censuses performed by diving for about 30 years show that after a phase of moder…	Les populations locales de deux T?l?ost?ens embl?matiques et vuln?rables, le m?rou brun (Epinephelus marginatus) et le corb (Sciaena umbra), particuli?rement impact?es par la chasse sous-marine, b?n?ficient de la protection du Parc national de Port-Cros depuis 50 ans. L'abondance initiale de ces deux poissons ?tait tr?s faible. Les recensements visuels effectu?s en plong?e depuis une trentaine d…	Target species, Fish, Visual census, Long-term surveys, Marine Protected Areas (MPA), Climatic change	Esp?ces cibles, Poissons, Recensement visuel, Suivis ? long terme, Aires Marines Prot?g?es (AMP), Changement climatique	Fish/Marine	Epinephelus marginatus , Sciaena umbra	dusky grouper , brown meagre	yellowbelly rock cod, yellowbelly grouper , corb	After	43.00183333	6.085111111	Hyeres, Var, France	NA	http://www.portcros-parcnational.fr/fr/rapports-scientifiques/le-merou-brun-et-le-corb-deux-grands-temoins-de-50-ans-de-protection-du
FRE42	Marie-Morgane Rouyer	French	France	Short note - eradication campaign survey result only	S?bastien HEYNDRICKX // ?ric PIRONNEAU	2012	Results of the October 2011 research and eradication campaign of the invasive Chlorobiont Caulerpa taxifolia (Vahl) C. Agardh in the waters of the Garonne bay (Le Pradet, Var, France)	R?sultats de la campagne dfoctobre 2011 de recherche et df?radication de la Chlorobionte envahissante Caulerpa taxifolia (Valh) C. Agardh dans les eaux de la baie de la Garonne (Le Pradet, Var, France)	Travaux Scientifiques du Parc National de Port-Cros	26	1	255-257	no abstract	no abstract	NA	NA	Invasie aquatic plant/marine habitat	Caulerpa taxifolia			After	43.08561111	6.00075	Le Pradet, Var, Mediterranean Sea, France	NA	http://www.portcros-parcnational.fr/en/node/275
FRE43	Marie-Morgane Rouyer	French	France	Short note - eradication campaign survey result only	Gilles ESPOSITO // Serge MOREAU // Jean-Yves FORMENTIN //Alain BARCELO // Thierry HOUARD // Pascal GILLET	2012	Results of the September 2011 research and eradication campaign for Caulerpa taxifolia (Valh) C. Agardh in the waters of Porquerolles Island	R?sultats de la campagne de septembre 2011 de recherche et d'?radication de Caulerpa taxifolia (Valh) C. Agardh dans les eaux de l'?le de Porquerolles	Travaux Scientifiques du Parc National de Port-Cros	26	1	251-253	no abstract	no abstract	NA	NA	Invasie aquatic plant/marine habitat	Caulerpa taxifolia			After	42.15233333	6.033722222	Porquerolles island, Var, Mediterranean Sea, France	NA	http://www.portcros-parcnational.fr/en/node/274
FRE44	Marie-Morgane Rouyer	French	France	Short note - eradication campaign survey result only	Jean-Michel COTTALORDA // Thierry HOUARD // Alain BARCELO // Michel BARRAL // Herv? BERGERE // Jean-Yves FORMENTIN // ?ric PIRONNEAU	2012	Results of the October 2011 campaign to find and eradicate the invasive Chlorobionte Caulerpa taxifolia (Valh) C. Agardh in the waters of Port-Cros National Park	R?sultats de la campagne dfoctobre 2011 de recherche et df?radication de la Chlorobionte envahissante Caulerpa taxifolia (Valh) C. Agardh dans les eaux du Parc national de Port-Cros	Travaux Scientifiques du Parc National de Port-Cros	26	1	247-250	no abstract	no abstract	NA	NA	Invasie aquatic plant/marine habitat	Caulerpa taxifolia			After	43.00230556	6.051777778	Port-Cros island, Var, Mediterranean Sea, France	NA	http://www.portcros-parcnational.fr/en/node/273
FRE45	Marie-Morgane Rouyer	French	France	Short note - eradication campaign survey result only	B?rang?re CASALTA // Jean-Philippe MORIN	2012	Results of the 2011 eradication campaign against the invasive Chlorobiont Caulerpa taxifolia (Vahl) C. Agardh, along the Maures coast (Var, France)	R?sultats de la campagne de prospection 2011 de Caulerpa taxifolia (Valh) C. Agardh, algue envahissante, le long du littoral des Maures (Var, France)	Travaux Scientifiques du Parc National de Port-Cros	26	1	243-245	no abstract	no abstract	NA	NA	Invasie aquatic plant/marine habitat	Caulerpa taxifolia			After	43.06791667	6.000166667	Maures coast, Ramatuelle, Var, France	NA	http://www.portcros-parcnational.fr/en/node/272
FRE46	Marie-Morgane Rouyer	French	France	Short note - eradication campaign survey result only	Jean-Michel COTTALORDA // Alain BARCELO // Michel BARRAL // Herv? BERGERE // Jean-Yves FORMENTIN // ?ric PIRONNEAU // Thierry HOUARD	2011	Results of the October 2010 research and eradication campaign against the invasive Chlorobiont Caulerpa taxifolia(Vahl) C. Agardh in the waters of Port-Cros National Park	R?sultats de la campagne dfoctobre 2010 de recherche et df?radication de la Chlorobionte envahissante Caulerpa taxifolia (Valh) C. Agardh dans les eaux du Parc national de Port-Cros	Travaux Scientifiques du Parc National de Port-Cros	25	1	199-202	no abstract	no abstract	NA	NA	Invasie aquatic plant/marine habitat	Caulerpa taxifolia			After	43.00230556	6.051777778	Port-Cros island, Var, Mediterranean Sea, France	NA	http://www.portcros-parcnational.fr/en/node/296
FRE47	Marie-Morgane Rouyer	French	France	Short note - eradication campaign survey result only	S?bastien HEYNDRICKX // ?ric PIRONNEAU	2011	Results of the October 2010 research and eradication campaign against the invasive Chlorobiont Caulerpa taxifolia (Vahl) C. Agardh in the waters of the Garonne Bay (83220 Le Pradet)	R?sultats de la campagne dfoctobre 2010 de recherche et df?radication de la Chlorobionte envahissante Caulerpa taxifolia (Valh) C. Agardh dans les eaux de la baie de la Garonne (83220 Le Pradet)	Travaux Scientifiques du Parc National de Port-Cros	25	1	203-2051	no abstract	no abstract	NA	NA	Invasie aquatic plant/marine habitat	Caulerpa taxifolia			After	43.08561111	6.00075	Le Pradet, Var, Mediterranean Sea, France	NA	http://www.portcros-parcnational.fr/en/node/297
FRE48	Marie-Morgane Rouyer	French	France	Journal article	Jean-Michel COTTALORDA // Alain BARCELO // Herv? BERGERE // Thierry HOUARD // Claude LEFEBVRE // Philippe ROBERT	2010	Port-Cros National Park: a leading organization in the implementation of control strategies against invasive Chlorophyta Caulerpa taxifolia (Valh) C. Agardh	Le Parc national de Port-Cros : une structure r?f?rence dans la mise en oeuvre de strat?gies de contr?le de la Chlorobionte envahissante Caulerpa taxifolia (Valh) C. Agardh	Travaux Scientifiques du Parc National de Port-Cros	24	1	105-126	The invasive Chlorobionte Caulerpa taxifolia was first discovered in Port-Crosfs marine waters in 1994. In application of a precautionary principle, the clear objective of Port-Cros National Park (PCNP) was first to prevent its marine substrates and biodiversity against the colonization of these Caulerpa, accidentally introduced in the Mediterranean Sea. In addition to strategies of annual prosp…	La premi?re d?couverte de la Chlorobionte envahissante Caulerpa taxifolia dans les fonds marins de Port-Cros date de 1994. En application dfun principe de pr?caution, lfobjectif clairement affich? par le Parc national de Port-Cros (PNPC) a tout de suite ?t? que les fonds marins dont il a la gestion et dont il est garant de la biodiversit? ne soient jamais colonis?s par cette Caulerpale accident…	NA	NA	Invasie aquatic plant/marine habitat	Caulerpa taxifolia			BA	43.00269444	6.083472222	Mediterranea sea, Var, France	NA	http://www.portcros-parcnational.fr/en/node/304
FRE49	Marie-Morgane Rouyer	French	France	Journal article	Jean-Georges HARMELIN // Sandrine RUITTON // Groupe d'Etude du Merou	2010	Status of the dusky grouper (Epinephelus marginatus) in the National Park of Port-Cros (France, Mediterranean): state in 2008 and evolution in 15 years.	Statut du m?rou brun (Epinephelus marginatus) dans le Parc national de Port-Cros (France, M?diterran?e) : ?tat 2008 et ?volution en 15 ans	Travaux Scientifiques du Parc National de Port-Cros	24	1	147-159	The Island of Port-Cros (France, Mediterranean) shelters a population of dusky grouper (Epinephelus marginatus) which has greatly evolved since the creation of the National Park in 1963. This population is censused visually by SCUBA and free diving every 3 years in October since 1993 with the same sampling procedure. In 2008, the number of groupers, estimated at 565 individuals, increased by 19.5…	Lf?le de Port-Cros accueille une population de m?rou brun Epinephelus marginatus qui a beaucoup ?volu? depuis la cr?ation du Parc national en 1963. Cette population est recens?e en plong?e scaphandre et en apn?e tous les 3 ans ? la m?me p?riode de lfann?e depuis 1993. Le nombre total de m?rous, ?valu? ? 565 individus en octobre 2008, a augment? de 19,5 % en 3 ans (2005-2008) et a ?t? multipli? …	NA	NA	Fish/Marine	Epinephelus marginatus	dusky grouper	yellowbelly rock cod, yellowbelly grouper	After	43.00077778	6.035277778	Mediterranea sea, Var, France	NA	http://www.portcros-parcnational.fr/en/node/307
FRE50	Marie-Morgane Rouyer	French	France	Journal article	Herve BERGERE	2009	Management of the domestic cat Felis catus (Linnaeus, 1758) in Port-Cros island	Gestion du Chat domestique Felis catus (Linnaeus, 1758) sur l'?le de Port-Cros	Travaux Scientifiques du Parc National de Port-Cros	23	1	NA	NA	NA	NA	NA	invasive mammal / terrestrial	Felis catus	Domestic cat	Feral cat	BA	43.00025	6.052194444	Hy?res, Var, France	NA	http://www.portcros-parcnational.fr/en/node/342
FRE51	Marie-Morgane Rouyer	French	France	Journal article	Groupe d'Etude du M?rou	2007	2005 Dusky grouper (Epinephelus marginatus: Pisces) population census in Port-Cros National Park (France, Mediterranean)	Recensement de la population de m?rou brun (Epinephelus marginatus : Pisces) du Parc national de Port-Cros (France, M?diterran?e) en 2005	Travaux Scientifiques du Parc National de Port-Cros	22	1	39-48	The population of dusky grouper (Epinephelus marg i n a t u s) of the national Park of Port - C ros (France, Mediterranean) is censused visually every 3 years in October using SCUBA and free diving and the same census pro c e d u re since 1993. In 2005, 473 individuals were counted between 1 and 44 m depth. The population increased by 15 % since 2002 while numbers at the richest sites have not ch…	Le recensement de la population de m?rou brun du Parc national de Port- Cros est effectu? tous les 3 ans en octobre avec le m?me protocole par relev?s visuels en plong?e scaphandre et en apn?e depuis 1993. En 2005, 473 individus ont ?t? recens?s entre 1 et 44 m de profondeur, ce qui correspond ? une augmentation de 15 % depuis 2002. Toutefois, les sites les plus riches nfont pas ?volu? significa…	NA	NA	Fish/Marine	Epinephelus marginatus	dusky grouper	yellowbelly rock cod, yellowbelly grouper	After	43.00077778	6.035277778	Mediterranea sea, Var, France	NA	http://www.portcros-parcnational.fr/en/node/345
FRE52	Marie-Morgane Rouyer	French	France	Journal article	Jean-Georges HARMELIN // Sandrine RUITTON	2007	Status of the population of brown meagre (Sciaena umbra: Pisces) in the national Park of Port-Cros (France, Mediterranean Sea) in 2005 and patterns of change since 1990: a valuable indicator for effectiveness of protection measures and biogeographical trends.	La population de corb (Sciaena umbra : Pisces) du Parc national de Port-Cros (France), ?tat en 2005 et ?volution depuis 1990 : un indicateur halieutique et biog?ographique pertinent	Travaux Scientifiques du Parc National de Port-Cros	22	1	49-65	The population of brown meagre (Sciaena umbra L.) in the national Park of Port-Cros (PNPC) has been censused visually by diving in May and December 2005 using the same technique and sampling strategy as in 1990, 1995 and 1999. Overall, 179 individuals in May and 263 individuals in December 2005 were counted at 14 sites (respectively 55 kg and 96 kg in biomass). The individual size (TL) ranged fro…	La population de corbs (Sciaena umbra) du Parc national de Port-Cros (PNPC) a ?t? recens?e en mai et d?cembre 2005 avec la m?me technique de comptage et le m?me protocole df?chantillonnage des habitats qufen 1990, 1995 et 1999. Au total, 179 individus en mai et 263 en d?cembre ont ?t? vus dans 14 sites (respectivement 55 et 96 kg de biomasse). La taille moyenne des individus ?tait de 28-29 cm L…	NA	NA	Fish/Marine	Sciaena umbra	brown meagre	corb	After	43.00183333	6.085111111	Hyeres, Var, France	NA	http://www.portcros-parcnational.fr/en/node/346
FRE53	Marie-Morgane Rouyer	French	France	Journal article	Jean-Georges HARMELIN // Philippe ROBERT	2001	Recent changes in the Dusky Grouper (Epinephelus marginatus) population of Port-Cros National Park (France, Mediterranean)	Evolution r?cente de la population du M?rou Brun (Epinephelus marginatus) dans le Parc National de Port-Cros (France, M?diterran?e)	Travaux Scientifiques du Parc National de Port-Cros	18	1	149-161	Brown Grouper population was surveyed visually while diving (free-diving and scuba diving) in October 1993, 1996 and 1999. This population has evolved considerably compared to its previous states and over the past six years: I) a very strong increase in numbers and biomass was observed between 1993 and 1999; II) during the same period, the size class structure varied with each census, but always …	La population du M?rou Brun a ?t? recens?e visuellement en plong?e (apn?e et scaphandre) en octobre 1993, 1996 et 1999. Cette population a beaucoup ?volu? par rapport ? ses ?tats ant?rieurs et au cours des six derni?res ann?es: I) un tr?s fort accroissement des effectifs et de la biomasse correspondante a ?t? observ? entre 1993 et 1999; II) au cours de la m?me p?riode, la structure en classes de …	NA	NA	Fish/Marine	Epinephelus marginatus	dusky grouper	yellowbelly rock cod, yellowbelly grouper	After	43.00077778	6.035277778	Mediterranea sea, Var, France	NA	http://www.portcros-parcnational.fr/en/node/380
FRE54	Marie-Morgane Rouyer	French	France	Journal article	Eric CHARBONNEL // Denis ODY // Laurence LE DIREAC'H	2001	Effect of the complexification of artificial reefs on ichtylogic populations in Port-Cros National Park (Mediterranean, France)	Effet de la complexification de l'architecture des r?cifs artificiels du Parc National de Port-Cros (M?diterran?e, France) sur les peuplements ichtylogiques	Travaux Scientifiques du Parc National de Port-Cros	18	1	163-217	Two artificial reefs of 16 and 19 m? were submerged in 1985 in the Palud bay (Port-Cros, Var, France), 15 m (RA15) and 35 m (RA35) deep. In 1997, the reef architecutre was complexified by adding bricks and breeze blocks on the reef at 15 m, while the three-dimensional structure of the reef at 35 m was modified by adding a network of dies and ropes deployed above the reef, up to 15 m deep. An incr…	Deux r?cifs artificiels de 16 et 19 modules de m? ont ?t? immerg?s en 1985 dans la baie de la Palud (Port-Cros, Var, France), ? 15 m (RA15) et 35 m (RA35) de profondeur. En 1997, l'architecture des r?cifs a ?t? complexifi?e en ajoutant des cassons de briques et de parpaings sur le r?cifs a 15 m, alors que la structure tridimensionnelle du r?cif ? 35 m a ?t? modifi?e en ajoutant un r?seau de fili?…	NA	NA	Fish/artificial reef	Boops boops,Diplodus annularis,Diplodus puntazzo,Diplodus sargus,Diplodus vulgaris,Oblada melanura,Sarpa salpa,Sparus aurata,Pagrus pagrus,Dentex dentex,Pagellus acarne,Spondyliosoma cantharus,Mugil sp.,Chromis chromis,Spicara maena,Spicara smaris,Mullus surmuletus,Scorpaena notata,Scorpaena porcus,Scorpaena scrofa,Anthias anthias,Serranus cabrilla,Serranus scriba,Coris julis,Thalassoma pavo,Labr…	Bogue,Annular seabream,Sharp-snout seabream,White seabream,Common two-banded seabream, saddled seabream,dreamfish,gilt-head (sea) bream,red porgy,Common dentex,Axillary seabream,black seabream,mullet,damselfish,blotched picarel,.,striped red mullet,Small red scorpionfish,black scorpionfish,red scorpionfish,swallowtail sea perch,comber,painted comber,Mediterranean rainbow wrasse,ornate wrasse,.,Br…		BACI	43.00077778	6.035277778	Mediterranea sea, Var, France	NA	http://www.portcros-parcnational.fr/fr/rapports-scientifiques/effet-de-la-complexification-de-larchitecture-des-recifs-artificiels-du-parc
FRE55	Marie-Morgane Rouyer	French	France	Journal article	Mohamed Tarhouni // Walid Ben Hmida // Mohamed Neffati	2014	Characterization of natural vegetation cover outside and inside Sidi Toui national park, arid zone of Tunisia	Caract?risation du couvert v?g?tal naturel ? lfext?rieur et ? lfint?rieur du parc national de Sidi Toui, zone aride de la Tunisie	Ecologia Mediterranea	40	2	41-52	This study was carried out in Sidi Toui national park belonging to El Ouara natural region (southern east of Tunisia). This region is the preferred destination of many herds (sheep, goats and camels) causing an increasing grazing pressure over its various ecosystems, leading to the loss of many plant species especially the highly palatable ones, such as Rhanterium suaveolens Desf., Cenchrus cilia…		NA	NA	Plant/ Arid zone	Anthyllis henoniana,Gymnocarpos decandrus,Cenchrus ciliaris,Echiochilon fruticosum,Hammada schmittiana,Hammada scoparia,Helianthemum kahiricum,Rhanterium suaveolens,Macrochloa tenacissima,Matthiola longipetala,Medicago minima,Neurada procumbens,Cutandia dichotoma,Schismus barbatus, Echium humile,Erodium glaucophyllum,Helianthemum lippii,Plantago albican,Stipagrostis pungens,Periploca angustifolia…			CI	11.06865833	32.03426389	El Ouara, Tunisia	https://doi.org/10.3406/ecmed.2014.1257	https://www.persee.fr/doc/ecmed_0153-8756_2014_num_40_2_1257
FRE56	Marie-Morgane Rouyer	French	France	Journal article	Farid El Wahidi // Mounia El Alaoui El Fels	2013	Contribution to the production normalization of high quality seedlings of endemic forest species in the High Atlas (Cupressus atlantica Gaussen)	Contribution ? lf?tude de la production en p?pini?re de jeunes plants chez une esp?ce foresti?re end?mique du Haut Atlas (Cupressus atlantica Gaussen)	Ecologia Mediterranea	39	1	209-218	Plant quality is an important factor in the success of reforestation actions. The current guidelines attempt to produce quality plants by optimizing various phases of production process in nursery. The goal is to overcome the drawbacks of traditional breeding of plants (polyethylene bags, uncontrolled substrate, etc.) by choosing appropriate methods and standards of high quality plants production…	La qualit? des plants constitue un facteur important dans la r?ussite des actions de reboisement. Les orientations actuelles tentent ? produire des plants de qualit? par lfoptimisation de diff?rentes phases du processus de production. Il sfagit de pallier les inconv?nients des techniques traditionnelles df?levage des plants (sachets en poly?thyl?ne, substrat tout venantc) par le choix de mode…	NA	NA	Trees/Forests/Plants ex-situ	Cupressus atlantica	Moroccan cypress		RCT	8.466667	30.9	Morocco	https://doi.org/10.3406/ecmed.2013.1307	https://www.persee.fr/doc/ecmed_0153-8756_2013_num_39_1_1307
FRE57	Marie-Morgane Rouyer	French	France	Journal article	Abderrahim Ferradous // Mohamed Alifriqui // Mohamed Hafidi // Robin Duponnois	2013	Trials of artificial regeneration of Incense juniper (Juniperus thurifera L.)	Essais de r?g?n?ration artificielle du Gen?vrier thurif?re (Juniperus thurifera L.)	Ecologia Mediterranea	39	1	115-121	In Morocco, thuriferous Juniper is represented by the subspecies Juniperus thurifera ssp Africana. It occurs mainly in the High Atlas and Middle Atlas, and a residual stand at the summit of Jbel Saghro. The chances of natural regeneration and recruitment of new genera- tions of trees in ecosystems in the mountains thuriferous Atlasic are virtually nil due to parasitic attacks on seeds and c?nes o…	Au Maroc, le Gen?vrier thurif?re est repr?sent? par la sous-esp?ce J. thurifera subsp. africana (Maire) Gauquelin, Idr. Hassani & Lebreton. Il se rencontre essentiellement dans le Haut Atlas et le Moyen Atlas, et au sommet du Jbel Saghro o? subsiste un peuplement r?siduel. Les perspectives de r?g?n?ration naturelle et de recrutement de nouvelles g?n?rations dfarbres dans les ?cosyst?mes ? thurif…	NA	NA	Trees/shrubland & Plants	Juniperus thurifera L.	thuriferous Juniper		RCT	8.466667	30.9	Morocco	https://doi.org/10.3406/ecmed.2013.1298	https://www.persee.fr/doc/ecmed_0153-8756_2013_num_39_1_1298
FRE58	Marie-Morgane Rouyer	French	France	Journal article	Y. Arjouni // Mounia El Alaoui El Fels // Sa?d El Mercht // Amadou Abou Sy // Farid El Wahidi // Abderrahmane Romane // Alain Roques // Annie Yart	2013	Contribution to the improvement of germination among a forest endemic of Morocco, the Atlas cypress	Contribution ? lfam?lioration de la germination chez une end?mique foresti?re du Maroc, le cypr?s de lfAtlas	Ecologia Mediterranea	39	1	201-208	The Moroccan cypress, which shelters an original biological diversity, plays an important socio-economic and ecological role. However, its formations, often presteppic, are subject to increasing pressures, mostly anthropogenic. In addition, other factors such as drought, lack of regeneration or cone and seed pests threaten the future of the Moroccan cypress. The Moroccan forest services are curre…	La cupressac?e ? Cupressus atlantica, qui abrite une diversit? biologique originale, joue un r?le socio-?conomique et ?cologique important. Cependant, ces formations, souvent pr?steppiques, sont soumises ? des pressions croissantes dforigine principalement antropique. En outre, dfautres facteurs tels que la s?cheresse, lfabsence de r?g?n?ration ou encore les ravageurs des c?nes et des graines,…			Trees/arid and semi-arid ecossytems & Plants	Cupressus atlantica	Moroccan cypress		RCT	8.466667	30.9	Morocco	https://doi.org/10.3406/ecmed.2013.1306	https://www.persee.fr/doc/ecmed_0153-8756_2013_num_39_1_1306
FRE59	Marie-Morgane Rouyer	French	France	Meta-analysis	Carole Piazza // Laetitia Hugot // Franck Richard // Bertrand Schatz	2011	In situ conservation operations in Corsica, 1987-2004 : drawing lessons for tomorrow	Bilan des op?rations de conservation in situ r?alis?es entre 1987 et 2004 en Corse : quelles le?ons pour demain ?	Ecologia Mediterranea	37	2	44028	The Mediterranean basin is one of the 34 hotspots of terrestrial diversity and endemism. This region is facing an anthropogenic climate change, including a rise in mean temperature of between 2.2 and 5.1C, a decline of 4-27% of annual rainfall during the XXIst century, with drastic changes in the pattern of rainfall distribution. According to this scenario, the region may be especially vulnerab…	Le Bassin m?diterran?en est ? la fois identifi? comme lfun des 34 points chauds mondiaux de diversit? en esp?ces animales et v?g?tales, mais aussi comme lfune des r?gions les plus menac?es par les changements environnementaux. La Corse est au centre de ces enjeux de conservation du fait de sa grande diversit? floristique, dfun fort end?misme et de la raret? dfun grand nombre de ses taxons. Da…	NA	NA	Plants/Terrestrial (several habitats)	Achillea maritima , Anchusa crispa , Armeria pungens , Brassica insularis , Genista aetnensis , Kosteletzkya pentacarpos , Juniperus oxycedrus , Linaria flava , Lippia nodiflora , Naufraga balearica , Ophrys eleonorae , Rouya polygama , Silene velutina , Tamarix africana , Vitex agnus-castus , Woodwardia radicans	Cottonweed ,piny thrift ,Mount Etna broom ,Cade ,vitex , European chain fern	cade juniper, prickly juniper, prickly cedar, or sharp cedar,chaste tree, chasteberry, Abraham's balm, or monk's pepper , rooting chainfern	Review	42.08552778	9.118194444	Corsica, France	https://doi.org/10.3406/ecmed.2011.1334	https://www.persee.fr/doc/ecmed_0153-8756_2011_num_37_2_1334
FRE60	Marie-Morgane Rouyer	French	France	Journal article	Mouldi Gamoun // Azaiez Ouled Belgacem // Belgacem Hanchi // Mohamed Neffati	2011	Floristic diversity variations according to management types in dry rangelands of Southern Tunisia	Variations de la diversit? floristique en fonction du mode de gestion des parcours arides de la Tunisie m?ridionale	Ecologia Mediterranea	37	2	33-44	The evolution of plant diversity according to three levels of pastoral pressure (null, moderate and strong) was studied in the collective rangelands of Dhahars in the south-eastern region of Tataouine (Tunisia). The study was carried out in the saharian zones in rangelands of Gymnocarpos decander, Hammada schmittiana, Stipagrostis pungens, and Anthyllis sericea. Under moderate grazing species div…	La variation de la diversit? sp?cifique en fonction de trois niveaux de pression pastorale (nulle, mod?r?e, forte) a ?t? ?tudi?e sur des parcours collectifs des Dhahars de la r?gion au sud-est de Tataouine. Lf?tude a ?t? conduite sur des parcours des zones sahariennes ? Gymnocarpos decander, Hammada schmittiana, Stipagrostis pungens et Anthyllis sericea. Sous une pression pastorale mod?r?e, la d…	NA	NA	Plant/dry rangeland	Results at family level			CI	10.55555556	32.15	Dhahar plateau, South Tunisia	https://doi.org/10.3406/ecmed.2011.1336	https://www.persee.fr/doc/ecmed_0153-8756_2011_num_37_2_1336
FRE61	Marie-Morgane Rouyer	French	France	Journal article	Mouldi Gamoun // Mohamed Cha?eb // Azaiez Ouled Belgacem	2010	Evolution of ecological characteristics along a gradient of soil degradation in the South Tunisian rangelands	?volution des caract?ristiques ?cologiques le long dfun gradient de d?gradation ?daphique dans les parcours du sud tunisien	Ecologia Mediterranea	36	2	43967	This study was carried out in the region of Ouled Chehida located in the Tunisian south. It aims at assessing the impact of the exploitation (grazing) on the dynamic of plant cover of various types of rangelands of the region. The variations of the cover rate, the species density, specific diversity as well as the grazing value both in grazed and rested rangelands were observed. The results of th…	Cette ?tude a ?t? conduite dans la r?gion dfOuled Ch?hida situ?e dans le sud tunisien. Elle a ?t? consacr?e ? lf?valuation de lfimpact de lfexploitation (p?turage) sur la dynamique du couvert v?g?tal de diff?rents types de parcours de la r?gion. Les variations du taux de recouvrement, la densit? des esp?ces, la diversit? sp?cifique ainsi que la valeur pastorale aussi bien au niveau des parcou…	NA	NA	Plants/rangeland	Gymnocarpos decander, Hammada scoparia,Helianthemum kahiricum,Hammada schmittiana,Stipagrostis pungens,Limoniastrum monopetalum,Tamarix gallica,Traganum nudatum,,Suaeda mollis,Retama raetam ,Nitraria retusa, Arthrocnemum indicum,Anabasis oropediorum,Anarrhinum brevifolium,Anthyllis sericea,Argyrolobium uniflorum,Arthrocnemum glaucum,Atractylis serratuloides,Atriplex mollis,Bassia muricate,Deverra…			CI	10.55555556	32.15	Ouled Ch?hida, south Tunisia	https://doi.org/10.3406/ecmed.2010.1362	https://www.persee.fr/doc/ecmed_0153-8756_2010_num_36_2_1362
FRE62	Marie-Morgane Rouyer	French	France	Journal article	Marwan Cheikh Al Bassatneh // Bruno Fady // Sylvie Simon-Teissier // Thierry Tatoni	2007	Floristic biodiversity and forest management in supramediterranean forest and mountain systems, in the Lure mountain (south-eastern France)	Biodiversit? floristique et gestion sylvicole dans les syst?mes forestiers supram?diterran?ens et montagnards de la montagne de Lure (sud-est France)	Ecologia Mediterranea	33	1	29-42	Rapidly decreasing agro-sylvi-pastoral activities are one of the most important concerns of forest management in southern Europe regarding biodiversity conservation. The aim of this study is to explain the relationships between sylvicultural activities and plant biodiversity patterns. The study area is located on the northern slopes of the Lure mountain (550-1,700m a. s. l.) in the Southern Frenc…	Dans le contexte actuel dfune forte baisse des activit?s agro-sylvo-pastorales, la pr?servation de la biodiversit? est devenue lfune des pr?occupations principales dans la gestion des peuplements forestiers. Lfobjet de cette ?tude est de mettre en ?vidence les relations entre les interventions sylvicoles et les patrons de biodiversit? floristique. La zone df?tude correspond au versant nord de…	Fagus sylvatica, plant biodiversity, forest management, Pinus nigra, Abies alba, Southern French Alps	Alpes du Sud., phyto-?cologie, biodiversit? foresti?re, am?nagement forestier, Pinus nigra, Fagus sylvatica, Abies alba	Forest/vascular plants	Pinus nigra, Fagus sylvatica, Abies alba, Rhamnu salpina, Solidago virgaurea, Campanula persicifolia, Cotoneaster integerrimus, Fagus sylvatica, Mycelis muralis,Epilobium angustifolium, Rubus idaeus, Lathyrus pratensis, Prunus spinosa, Tilia cordata,Leucanthemun pallens, Linum suffruticosum, Genista hispanica, Ononis fruticosa, Coronilla minima,Teucrium chamaedrys, Lotus delortii, Sca-biosa colum…	black pine,European beech,European silver-fir	Austrian pine,common beech	CI	44.13558333	5.033916667	Jabron forest, Northern slope of Lure mountain/Ch?teauneuf-Miravail/France	https://doi.org/10.3406/ecmed.2007.1406	https://www.persee.fr/doc/ecmed_0153-8756_2007_num_33_1_1406
FRE63	Marie-Morgane Rouyer	French	Canada	Journal article	Aur?lie Tshibangu // Nicolas Becu // Anne-Caroline Pr?vot // Sylvie Houte	2018	Environmental education to stimulate different levels of environmental engagement: the case of the Mon Village Espace de Biodiversit?	Lf?ducation relative ? lfenvironnement pour stimuler diff?rents niveaux dfengagement environnemental : le cas du dispositif Mon Village Espace de Biodiversit?	Vertigo	18	3	/	The 20th century has been marked by a larger space left for citizen participation in the public arena. However, the impact of these initiatives remains to be investigated. This article explores the way a science-based program promoting citizen initiatives for biodiversity can encourage adultsf involvement. It is based on the example of an environmental education program launched in the Long Term…	La place accord?e ? lfaction citoyenne dans lfespace public nfa cess? de cro?tre depuis le XXe si?cle, sans que les cons?quences de telles initiatives ne soient toujours analys?es. Cet article explore comment un dispositif encourageant des initiatives citoyennes pour la biodiversit?, qui sfappuie sur une d?marche scientifique, peut favoriser lfimplication dfadultes. Il repose sur lfexemple…	citizen participation, commitment, behavior, environment, nature, biodiversity, knowledge, social bond, empowerment	participation citoyenne, engagement, comportement, environnement, nature, biodiversit?, connaissances, lien social, empowerment	insects/urban systems/pollination,degradation of biological waste, biological control & behaviour change	Several insect species (not specified)			After	46.13555556	0.084333333	23 municipalities in the Zone Atelier Plaine et Val de S?vre, Deux-S?vres department, France	10.4000/vertigo.23509	https://journals.openedition.org/vertigo/23509
FRE64	Marie-Morgane Rouyer	French	Canada	Journal article	Bareremna Afelu // Kokou J?r?mie Fontodji // Kouami Kokou	2016	Impact of fires on biomass in Guinean-Sudanese savannahs, Togo	Impact des feux sur la biomasse dans les savanes guin?o-soudaniennes du Togo	Vertigo	16	1	/	In Togo, the setting on fire of vegetation is a very common ancestral practice in farming. Beyond certain norms, the useful aspect of bush fire is superseded by its devastative effect on the ecosystems and environment. One of these effects is the fire influences on the vegetable biomass production and diversity. In front of forest fires occurrence enhancing, due to climate irregularity and human …	Au Togo, la mise ? feu de la v?g?tation est une pratique ancestrale tr?s usit?e en agriculture. Mais, au-del? de certaines normes, lfaspect utilitaire des feux est supplant? par des cons?quences dommageables ? lfenvironnement. Un des impacts des feux incontr?l?s est la perte de ressources v?g?tales r?duisant sa disponibilit? pour les besoins humains et lf?quilibre ?cosyst?mique. Face au risque…	active fire, burned plot, biomass, savanna, protected areas, Togo	feu actif, zone brul?e, biomasse, savane, aire prot?g?e, Togo	plants/savanna	Herbaceous species, not specified			RCT	7.541111111	0.541666667	Oti-K?ran-Mandouri, Abdoulaye and Togodo protected areas, Togo	10.4000/vertigo.17106	http://journals.openedition.org/vertigo/17106
FRE65	Marie-Morgane Rouyer	French	Canada	Journal article	Massouroudini Akoudjin // S?bastien Ki?ma // Mamadou Sangare // Jean C?sar // J?r?my Bouyer // Chantal Kabore-Zoungrana	2016	The influence of agricultural activities on vegetation along a north-south rainfall gradient in Burkina Faso	Influence des activit?s agricoles sur la v?g?tation le long dfun gradient pluviom?trique nord-sud du Burkina Faso	Vertigo	16	1	/	Evaluation of the ecological state of Burkina Faso landscapes is necessary to understand human action on environment. This study aimed at characterizing the study sites to understand interactions between climate, humans and ecosystems along a rainfall gradient. The study was carried out along anthropic gradients overlapping protected areas, cropping areas and grazing areas in four agro-sylvo-past…	Les ?cosyst?mes subissent ? la foi la pression humaine et climatique depuis des d?cennies, ainsi lf?valuation de lf?tat ?cologique des paysages agraires du Burkina Faso est n?cessaire pour mettre en ?vidence lfaction humaine sur lfenvironnement. Dans le cadre de cette ?tude, lfobjectif est de caract?riser quatre zones agro-sylvo-pastorales pour comprendre lfinteraction entre le climat, lfa…	vegetation type, rainfall and anthropic gradient, species richness, ecological indicators	Typologie de la v?g?tation, gradient pluviom?trique et anthropique, richesse sp?cifique, indicateurs ?cologiques	Plants/savannas, steppes, fields	Isoberlinia doka, Boerhavia diffusa L.,Cleome viscosa L.,Waltheria indica L.,Digitaria horizontalis Willd., Euphorbia hirta L.,Evolvulus alsinoides (L.) L.,Hackelochloa granularis O. Kuntze,Setaria pumila (Poir.) Roem. & Schult.,Sida rhombifolia L.,Sida urens L.,Wissadula amplissima (L.) R.E.Fries,Mitracarpus villosus (Sw.) DC.,Leucas martinicensis (Jacq.) R. Br.,Paspalum scrobiculatum L.,Physali…			CI	11.59636806	2.822826389	Folonzo,Koumbia,D?dougou,Djibo/Burkina Faso	10.4000/vertigo.17015	https://journals.openedition.org/vertigo/17015
FRE66	Marie-Morgane Rouyer	French	Canada	Journal article	Mo?se Tsayem Demaze	2014	The enrollment of Madagascar in REDD +: taming an international opportunity	Lfenr?lement de Madagascar dans la REDD+ : domestiquer une opportunit? internationale	Vertigo	14	1	/	The study of REDD+ (Reducing greenhouse gases Emissions from Deforestation and forest Degradation, including sustainable management of forests, and enhancement of carbon stocks) implementation in Madagascar reveals the North-South relations generated by this mechanism. These relationships link the Malagasy State and several other actors : the World Bank, non-governmental organizations, cooperatio…	Lf?tude de la mise en ?uvre de la REDD+ (R?duction des ?missions de gaz ? effet de serre r?sultant de la d?forestation et de la d?gradation des for?ts, y compris les activit?s de gestion durable des for?ts et dfaccroissement des stocks de carbone) ? Madagascar r?v?le le caract?re Nord-Sud des relations internationales que g?n?re ce m?canisme. Ces relations associent lf?tat malgache et plusieur…	REDD+, greenhouse gas, emissions, deforestation, governance, climate change, Madagascar	REDD+, ?missions, gaz ? effet de serre, d?forestation, gouvernance, changement climatique, Madagascar	Forest	NA			Review	18.09431111	48.07813333	Madagascar	10.4000/vertigo.14744	http://journals.openedition.org/vertigo/14744
FRE67	Marie-Morgane Rouyer	French	France	Journal article	Rolf WAHL // Christophe BARBRAUD	2005	Osprey Pandion haliaetus: population dynamics and conservation of in central France	DYNAMIQUE DE POPULATION ET CONSERVATION DU BALBUZARD P?CHEUR Pandion haliaetus EN R?GION CENTRE	Alauda	73	4	365-373	Ospreys, Pandion haliaetus, started breeding in continental France (Loiret) in the mid 1980s. In 1999, a national recovery plan for the conservation of this species was initiated. The conservation efforts, especially building artificial nests where natural nests or trees holding nests had fallen down, favoured and sped-up the colonisation of new sites, resulting in to 18 known breeding pairs in 2…	NA	Osprey, Population dynamics, Breeding, Survival, Central France	Balbuzard p?cheur, Dynamique des populations, Reproduction, Survie, R?gion Centre	Bird	Pandion haliaetus	Osprey		BA	47.10204167	1.500958333	Loiret and Loir-et-Cher (departments) / France	NA	https://bibliotheques.mnhn.fr/medias/search.aspx?instance=EXPLOITATION&SC=CATALOGUE&QUERY=alauda#/Detail/%7B%22query%22%3A%7B%22Id%22%3A0%2C%22Index%22%3A1%2C%22NBResults%22%3A24%2C%22SearchQuery%22%3A%7B%22CloudTerms%22%3A%5B%5D%2C%22FacetFilter%22%3A%22%7B%5C%22_161%5C%22%3A%5C%22Fascicule+de+p%C3%A9riodique%5C%22%2C%5C%22_163%5C%22%3A%5C%22Ann%C3%A9es+2000%5C%22%7D%22%2C%22ForceSearch%22%3Atru…
FRE68	Marie-Morgane Rouyer	French	France	Journal article	Arnaud LE NEV?	2005	Fifty years of Tern Conservation in Brittany	LA CONSERVATION DES STERNES EN BRETAGNE: 50 ANS D'HISTOIRE	Alauda	73	4	389-402	Four species of Terns breed regularly in Brittany: Sandwich Sterna sandvicensis, Common Sterna hirundo, Roseate Sterna dougallii and Little Sterna albifrons. Since the 1950's their populations and distribution have been monitored, in the mean time an important network of nature reserves has been progressively established over the whole region. Since 1989 the "Observatoire des sternes de Bretagne"…	NA	Terns, Population, Distribution, History, Brittany, France.	Sternes, Population, Distribution, Historique, Bretagne, France.	Birds	Sterna sandvicensis, Sterna hirundo, Sterna dougallii and Sterna albifrons.	Sandwich tern, Common tern, Roseate tern, Little tern		BA	48.10030556	4.051083333	Brittany/France	NA	https://bibliotheques.mnhn.fr/medias/search.aspx?instance=EXPLOITATION&SC=CATALOGUE&QUERY=alauda#/Detail/%7B%22query%22%3A%7B%22Id%22%3A0%2C%22Index%22%3A1%2C%22NBResults%22%3A24%2C%22SearchQuery%22%3A%7B%22CloudTerms%22%3A%5B%5D%2C%22FacetFilter%22%3A%22%7B%5C%22_161%5C%22%3A%5C%22Fascicule+de+p%C3%A9riodique%5C%22%2C%5C%22_163%5C%22%3A%5C%22Ann%C3%A9es+2000%5C%22%7D%22%2C%22ForceSearch%22%3Atru…
FRE69	Marie-Morgane Rouyer	French	France	Short communication	Emmanuel JOYEUX	2005	Influence of salt marsh management methods on the spatial distribution and food choices of greylag geese Anser anser in Baie de l'Aiguillon	Influence du mode de gestion des pr?s sal?s sur la distribution spatiale et des choix alimentaires des oies cendr?es Anser anser en baie de l'Aiguillon	Alauda	73	4	443	NA	NA	NA	NA	Birds	anser anser	greylag goose		No study design provided	46.15238889	1.101194444	Sainte-Rad?gonde-des-Noyers/France	NA	https://bibliotheques.mnhn.fr/medias/search.aspx?instance=EXPLOITATION&SC=CATALOGUE&QUERY=alauda#/Detail/%7B%22query%22%3A%7B%22Id%22%3A0%2C%22Index%22%3A1%2C%22NBResults%22%3A24%2C%22SearchQuery%22%3A%7B%22CloudTerms%22%3A%5B%5D%2C%22FacetFilter%22%3A%22%7B%5C%22_161%5C%22%3A%5C%22Fascicule+de+p%C3%A9riodique%5C%22%2C%5C%22_163%5C%22%3A%5C%22Ann%C3%A9es+2000%5C%22%7D%22%2C%22ForceSearch%22%3Atru…
FRE70	Marie-Morgane Rouyer	French	France	Journal article	Marie-Christine EYBERT // Patrick BONNET // Thomas GESLIN111 // Jacques H?DIN	2005	The breeding population of Eurasian Spoonbill Platalea leucorodia in Briere (Loire-Atlantique, West France).	LA REPRODUCTION DE LA SPATULE BLANCHE Platalea leucorodia EN BRI?RE (LOIRE-ATLANTIQUE, FRANCE)	Alauda	73	1	53-58	During the spring of 2004, a thorough census of breeding Spoonbills in the Briere took place. The species was first found breeding on the reserve in 1992 with three pairs, in 2004 75 to 8 0 pairs were found at the same site. Nest are found on the ground among reed beds. Taking into account the existence of a 2 9 pair colony outside the reserve the Briere population of Spoonbills in over a 100 pai…	NA	Eurasian Spoonbill, Breeding population, Bri?re marshes, French Population	Spatule blanche, Couples reproducteurs, Marais de Bri?re, Effectifs nationaux	Birds	Platalea leucorodia	Eurasian spoonbill		After	47.03333333	0.066666667	Saint Joachim, Saint Malo de Guersac/France	NA	https://bibliotheques.mnhn.fr/EXPLOITATION/infodoc/ged/viewportalpublished.ashx?eid=IFD_FICJOINT_MNHN_ALAUD_2005_T073_N001_1
FRE71	Marie-Morgane Rouyer	French	France	Journal article	Patrick TRIPLET // Michel URBAN // Delphine ERUNGER // Arnaud SOURNI // Fran?ois SUEUR	2004	Eurasian Lapwing Vanellus vanellus and cattle rearing: results of ten years of monitoring of the lower Somme valley.	VANNEAU HUPP? Vanellus vanellus ET ?LEVAGE : R?SULTAT DE DIX ANN?ES DE SUIVI EN BASSE VALL?E DE LA SOMME (SOMME)	Alauda	72	3	221-226	The breeding population of Lapwing in the lower Somme Valley (Somme d?partement, N France), monitored from 1994 to 2 0 0 3 , tends to decrease. A trend recorded in plots under agri-environmental measures and those that were not, although a slight improvement has been noted since the late 90s in the former. The population drop seems to be linked to a decrease in number and in size of grazed plots.…	NA	Eurasian Lapwing, Breeding pairs, Cattle, Wet meadows	Vanneau hupp?, Couples reproducteurs, Elevage, Prairies	Birds	Vanellus vanellus	Eurasian Lapwing		CI	50.01894444	1.151972222	Somme department/France	NA	https://bibliotheques.mnhn.fr/EXPLOITATION/infodoc/ged/viewportalpublished.ashx?eid=IFD_FICJOINT_MNHN_ALAUD_2004_T072_N003_1
FRE72	Marie-Morgane Rouyer	French	France	Journal article	Fran?ois LOVATY	2004	Common Redstart Phoenicurus phoenicurus and Spotted Flycatcher Muscicapa striata population s i z e v a r i a t i o n s in mature O a k timber forests of the A l l i e r (France)	LES VARIATIONS DES EFFECTIFS DU ROUGEQUEUE ? FRONT BLANC Phoenicurus phoenicurus ET DU GOBEMOUCHE GRIS Muscicapa striata DANS DES FUTAIES DE CH?NES ?G?S DE L'ALLIER (FRANCE)	Alauda	72	2	81-86	Common Redstart and Spotted Flycatcher population densities were monitored over five years from 1 9 9 9 to 2 0 0 3 in mature Oak (Quercus robur and Quercus petraea) of the A l l i e r "d?partement" (central France). Numbers fluctuates in relation to the regional populations and in response to forestry activities such as thinning and clear felling. Plots where no thinning has taken place in the pa…	NA	Common Redstart, Spotted Flycatchers, population density, Oak timber forest, Allier "d?partement", Central France	Rougequeue ? front blanc, Gobemouche gris, Densit?s, Futaies r?guli?res de ch?nes, D?partement de l ' A l l i e r (centre de la France)	Birds	Phoenicurus phoenicurus , Muscicapa striata	Common Redstart , Spotted Flycatcher		CI	46.1	2.75	Allier/France	NA	https://bibliotheques.mnhn.fr/EXPLOITATION/infodoc/ged/viewportalpublished.ashx?eid=IFD_FICJOINT_MNHN_ALAUD_2004_T072_N002_1
FRE73	Marie-Morgane Rouyer	French	France	Journal article	Pierre MARION	2004	Breeding birds of the "bocage" in the Morvan (Burgundy region, France)	L'AVIFAUNE NICHEUSE DU BOCAGE EN MORVAN (BOURGOGNE, FRANCE)	Alauda	72	1	33-45	The breeding birds of the "bocage" (mosaic of small fields, hedgerows and woods) a semi-natural landscape, created through farming, are rather poorly known due to the heterogeneity of this habitat. In order to study this avifauna in the Morvan we used a territory mapping technique in three 100 ha plots representing different types of "bocage" characterised by variations in average field size. We …	NA	Avifauna, Breeding, "Bocage", Burgundy, France	Avifaune, Nidification, Bocage, Bourgogne, France.	Birds	Aegithalos caudatus, Alauda arvensis, Anthus pratensis, Anthus trivialis, Carduelis cannabina, Carduelis carduelis, Carduelis chloris, Certhia brachydactyla, Coccothraustes coccothraustes, Columba palumbus, Coturnix coturnix, Cuculus canorus, Dendrocopos major, Emberiza citrinella, Erithacus rubecula, Fringilla coelebs, Garrulus glandarius, Hippolais polyglotta, Hirundo rustica, Lanius collurio, …	Long-tailed tit, Eurasian skylark, Meadow pipit, Tree pipit, Common linnet, European goldfinch, European greenfinch, Short-toed treecreeper, Hawfinch, Common wood pigeon, Common quail, Common cuckoo, great spotted woodpecker, Yellowhammer, European robin, Common chaffinch, Eurasian jay, Melodious warbler, Barn swallow, Red-backed shrike, Great grey shrike, Woodlark, Common nightingale, Corn bunti…		RCT	47.06899074	3.740481481	Dun-les-Places, Quarr?-les-Tombes, Saint-Martin de la Mer / Morvan / France	NA	https://bibliotheques.mnhn.fr/EXPLOITATION/infodoc/ged/viewportalpublished.ashx?eid=IFD_FICJOINT_MNHN_ALAUD_2004_T072_N001_1
FRE74	Marie-Morgane Rouyer	French	France	Journal article	Christian Pacteau	2003	25 years of harrier conservation in France: the case of the Montagu's Harrier Circus pygargus	VINGT-CINQ ANS DE SAUVEGARDE DES BUSARDS EN FRANCE; LE CAS DU BUSARD CENDR? Circus pygargus	Alauda	71	3	347-356	As part of birds of prey conservation actions run by the FIR, in 1 9 7 6 BEGUN in Loraine then a year later Pertuis in the Loir-et-Cher, pioneered a new type of conservation action the monitoring of ground nesting raptors in cultivated fields : Harriers. From the "monitoring reports" produced by the FIR (French birds of prey conservation charity) and following a first synthesis in 1 9 9 6 , a sec…	NA	Harriers, Conservation, Monitoring, Population, France.	Busards, Conservation, Suivi, Populations, France.	Birds	Circus pygargus , Circus aeruginosus , Circus cyaneus	Montagu's Harrier , Marsh Harrier , Hen Harrier		After	46.156428	2.23208	France	NA	https://bibliotheques.mnhn.fr/EXPLOITATION/infodoc/ged/viewportalpublished.ashx?eid=IFD_FICJOINT_MNHN_ALAUD_2003_T071_N003_1
FRE75	Marie-Morgane Rouyer	French	France	Journal article	JULIAN BRANCIFORTI // SERGE M?LLER	2003	Influence of faming practices on habitat use by two typical floodplain bird species of north-eastern France: Whinchat Saxicola rubetra and Curlew Numenius arquata.	INFLUENCE DES PRATIQUES AGRICOLES SUR L'UTILISATION DE L'HABITAT CHEZ DEUX ESP?CES D'OISEAUX TYPIQUES DES VALL?ES ALLUVIALES DU NORD-EST DE LA FRANCE : LE TARIER DES PR?S Saxicola rubetra ET LE COURLIS CENDR? Numenius arquata	Alauda	71	2	159-174	The decline of Alluvial grassland birds is usually linked to recent changes in farming. In this study, we explore how agricultural practices affect habitat use by two typical bird species, Whinchat Saxicola rubetra and Curlew Numenius arquata. We investigated to what extent agricultural intensification is harmful to both species. Results suggest that Whinchat and Curlew habitat use depends on fam…	NA	Whinchat, Curlew, Habitat use, Faming practices, Alluvial grassland.	Tarier des pr?s, Courlis cendr?, Utilisation de l'habitat, Pratiques agricoles, Prairies alluviales	Birds	Saxicola rubetra , Numenius arquata.	Whinchat , Curlew		CI	49.10127778	5.018555556	Meuse/France	NA	https://bibliotheques.mnhn.fr/EXPLOITATION/infodoc/ged/viewportalpublished.ashx?eid=IFD_FICJOINT_MNHN_ALAUD_2003_T071_N002_1
FRE76	Marie-Morgane Rouyer	French	France	Journal article	JEAN-CLAUDE G?NOT // FREDDY STURM	2003	An assessment of the experimental attempt to support Little Owl Athene noctua populations the Northern Vosges natural regional park.	BILAN DE L'EXP?RIENCE DE RENFORCEMENT DES POPULATIONS DE CHEV?CHE D'ATH?NA Athene noctua DANS LE PARC NATUREL R?GIONAL DES VOSGES DU NORD	Alauda	71	2	175-178	This experiment is part of a wider study of the species biology and conservation. Captive-bred chicks have been either released in nest-boxes or mixed with wild broods. 76 juveniles and one adult have been released between 1993 and 2001, mostly in the "Alsace Bossue". Out of 35 radio transmitter-equipped birds from 1995 to 2001: 22 were found dead, 12 disappeared from their release site never to …	NA	Little Owl, Athene noctua, Population support, Northern Vosges	Chev?che d'Ath?na, Athene noctua, Renforcement des populations, Vosges du Nord	Birds	Athene noctua	Little Owl		BA	48.01758333	7.134833333	Vosges/France	NA	https://bibliotheques.mnhn.fr/EXPLOITATION/infodoc/ged/viewportalpublished.ashx?eid=IFD_FICJOINT_MNHN_ALAUD_2003_T071_N002_1
FRE77	Marie-Morgane Rouyer	French	France	Review	FRAN?OIS SUEUR // PATRICK TRIPLE	2003	Interest of Baie de Somme Natural Reserve for breeding avifauna : spontaneous implantations and management of habitats	I N T E R E T DE LA RESERVE N A T U R E L L E DE LA BAIE DE SOMME P O U R L ' A V I F A U N E N I C H E U S E : I M P L A N T A T I O N S S P O N T A - N ? E S ET G E S T I O N DES M I L I E UX	Alauda	71	2	207-213	In the "Baie de Somme" Nature Reserve, natural colonisations are linked with site quietness (Bittern, Night Heron, Little and Cattle Egrets, Grey Heron, Mute Swan, Spotted and Boillon's Crakes, Stilt) or habitat management (Spoonbill, Avocet, Mediterranean and Black-headed Gulls). The management as also ben responsible for population increases (Mallard and Lapwing). However, many birds are not af…	NA	Breeding birds, Colonisation, Management, Baie de Somme	Avifaune nicheuse, Implantations, Gestion, Baie de Somme.	Birds	Ardea cinerea , Egretta garzetta , Recurvirostra avosetta , Larus argentatus , Cygnus olor , Himantopus himantopus , Bubulcus ibis , Nycticorax nycticorax , Botaurus stellaris , Porzana pusilla , Anas ptatyrhynehos , Platalea leucorodia , Vanellus vanellus , Larus ridibundus , Larus melanocephalus , Tadorna tadorna , Haematopus ostralegus , Charadrius dubius , Charadrius hiaticula , Charadrius al…	Grey Heron, Little Egret , Pied Avocet , European herring gull , Mute swan , Black-winged stilt , Cattle egret , Black-crowned night heron , Eurasian Bittern , Baillon's crake , Mallard , Eurasian spoonbill , Northern lapwing , Black-headed gull , Mediterranean gull , Common shelduck , Eurasian oystercatcher , Little ringed plover , Common ringed plover , Kentish plover , Tufted duck , Gadwall , …		Review	50.08502778	1.085611111	Picardie/France	NA	https://bibliotheques.mnhn.fr/EXPLOITATION/infodoc/ged/viewportalpublished.ashx?eid=IFD_FICJOINT_MNHN_ALAUD_2003_T071_N002_1
FRE78	Marie-Morgane Rouyer	French	France	Journal article	HUGUES BAUDVIN // ST?PHANE JOUAIRE	2003	Causes of death of adult Tawny Owls Strix aluco in some forests of the Burgundy	LES CAUSES DE MORTALITE CHEZ LES CHOUETTES HULOTTES ADULTES Strix aluco DANS QUELQUES FOR?TS DE BOURGOGNE	Alauda	71	2	221-226	200 Tawny Owl nest-boxes were set up in three Oak forest and two Beech forests (over 150km2). They are being monitored two to three times a year. A maximum number of adult were caught and ringed. There age was recorded by they being rung as chicks or using the flight feather pattern. This monitoring has shown that adult tawny owls only move outside their territory under exceptional circumstances.…	NA	Tawny Owl, Strix aluco, Causes of death, Forest, Burgundy S.E. France	Chouette hulotte, Strix aluco, Causes de mortalit?, For?t, Bourgogne, S.E. France	Birds	Strix aluco	Tawny Owl		RCT	47.07812222	4.265038889	C?te-d'Or/France	NA	https://bibliotheques.mnhn.fr/EXPLOITATION/infodoc/ged/viewportalpublished.ashx?eid=IFD_FICJOINT_MNHN_ALAUD_2003_T071_N002_1
FRE79	Marie-Morgane Rouyer	French	France	Journal article	MICHEL FAUTSCH // WILLY DELVINGT // JEAN-YVES PAQUET	2003	Influence of woodland edge structure on bird communities in the Belgian Ardennes	L'INFLUENCE DE LA STRUCTURE DES LISI?RES FORESTI?RES SUR LEUR CAPACIT? D'ACCUEIL POUR L'AVIFAUNE DANS L'ARDENNE BELGE	Alauda	71	2	253-260	In the Belgian Ardennes the habitat is dominated by coniferous plantations and intensive grass production. To study the local breeding bird community we surveyed 100 listening sample points distributed in four habitat types: open grasslands, woodland edges between grasslands and conifers ("outside margins"), woodland edge near felling areas ("inside margins"), and coniferous woodland. A high numb…	NA	Woodland edge structure, Bird communities, Species richness, Belgian Ardennes	Structure des lisi?res foresti?res, Avifaune, Richesse sp?cifique, Ardenne Belge	Birds	Prunella modularis, Alauda arvensis, Loxia curvirostra, Motacilla cinerea, Motacilla alba, Motacilla flava, Pyrrhula pyrrhula, Emberiza citrinella, Carduelis carduelis, Coloeus monedula, Corvus corone, Cuculus canorus, Sturnus vulgaris, Phasianus colchicus, Sylvia atricapilla, Sylvia curruca, Sylvia borin, Sylvia communis, Garrulus glandarius, Certhia familiaris, Certhia brachydactyla, Turdus vis…	Dunnock, Eurasian skylark, Red crossbill, Grey wagtail, White wagtail, Western yellow wagtail, Eurasian bullfinch, Yellowhammer, European goldfinch, Western jackdaw, Carrion crow, Common cuckoo, Common starling, Common pheasant, Eurasian blackcap, Lesser whitethroat, Garden warbler, Common whitethroat, Eurasian jay, Eurasian treecreeper, Short-toed treecreeper, Mistle thrush, Fieldfare, Song thru…		CI	50.025711	5.37393	St-Hubert/Belgium	NA	https://bibliotheques.mnhn.fr/EXPLOITATION/infodoc/ged/viewportalpublished.ashx?eid=IFD_FICJOINT_MNHN_ALAUD_2003_T071_N002_1
FRE80	Marie-Morgane Rouyer	French	France	Communication	Jean-Yves PAQUET // Xavier VANDEVYVRE // Laurence DELAHAYE // Willy DELVINGT	2003	Logged patches as an alternative habitat for birds in the spruce forests of the Belgian Ardennes	Les coupes foresti?res comme habitat de substitution pour l'avifaune dans les for?ts d'?pic?as de l'Ardenne Belge	Alauda	71	2	284-285	NA	NA	NA	NA	Birds	Prunella modularis, Motacilla alba, Pyrrhula pyrrhula, Emberiza citrinella, Corvus corone, Cuculus canorus, Caprimulgus europaeus, Sturnus vulgaris, Sylvia atricapilla, Sylvia borin, Sylvia communis, Garrulus glandarius, Turdus viscivorus, Turdus philomelos, Hippolais polyglotta, Carduelis cannabina, Locustella naevia, Turdus merula, Aegithalos caudatus, Parus caeruleus, Parus montanus, Parus maj…	Dunnock, White wagtail, Eurasian bullfinch, Yellowhammer, Carrion crow, Common cuckoo, European nightjar, Common starling, Eurasian blackcap, Garden warbler, Common whitethroat, Eurasian jay, Mistle thrush, Song thrush, Melodious warbler, Common linnet, Common grasshopper warbler, Common blackbird, Long-tailed tit, Eurasian blue tit, Willow tit, Great tit, European crested tit, Coal tit, Marsh ti…		CI	50.06938889	5.152722222	Western Ardennes / Belgium	NA	https://bibliotheques.mnhn.fr/EXPLOITATION/infodoc/ged/viewportalpublished.ashx?eid=IFD_FICJOINT_MNHN_ALAUD_2003_T071_N002_1
FRE81	Marie-Morgane Rouyer	French	France	Communication	Marc LUTZ	2003	Fish ponds in Central Europe. Impacts of management methods on nesting birds.	Les ?tangs piscicoles d'Europe centrale. Impacts des modalit?s de gestion sur la nidification de l'avifaune	Alauda	71	2	287-288	NA	NA	NA	NA	Birds				CI	49.83929167	13.30056944	Bohemia, Upper Silesia, Saxe, Aischgriind-Bavaria / Czech Republic, Poland, Germany, Germany	NA	https://bibliotheques.mnhn.fr/EXPLOITATION/infodoc/ged/viewportalpublished.ashx?eid=IFD_FICJOINT_MNHN_ALAUD_2003_T071_N002_1
FRE82	Marie-Morgane Rouyer	French	France	Journal article	Patrick TRIPLET // C?dric FAGOT // Sarah VAN IMBECK // Arnaud SOURNIA // Fran?ois SUEUR	2002	The importance of vegetation in the use of mud flats by waders	R?LE DE LA V?G?TATION DANS L'UTILISATION DE L'ESTRAN PAR LES LIMICOLES	Alauda	70	4	445-449	A comparative study of sandy mudflats in the process of being colonised by Common Cord grass Spartina anglica and areas mechanically cleared was undertaken. The latter held higher densities of invertebrates, which explain the higher numbers of bird per hectare recorded for most species of wader on the cleared areas. Common Ringed Plover Charadrius hiaticula and Dunl in Calidris alpina were the on…	NA	Vegetation, Cord Grass, Waders, Mudflats, Bay of the Somme.	V?g?tation, Spartine, Limicoles, Estran, Baie de Somme.	Birds/Invertebrates/Plants	Spartina anglica , Corophium arenarium , Pygospio elegans , Hydrobia ulvae , Oligochaeta , Nereis diversicolor , Carcinus maenas , Haematopus ostralegus , Charadrius hiaticula , Pluvialis squatarola , Numenius arquata , Limosa lapponica , Tringa totanus , Calidris alpina , Calidris minuta , Calidris canutus , Arenaria interpres	Common Cord grass , Laver spire shell, ragworm, shore crab , Eurasian oystercatcher , Common ringed plover , Grey plover , Eurasian curlew , Bar-tailed godwit , Common redshank , Dunlin , Little stint , Red knot , Ruddy turnstone	mudsnail , green shore crab	RCT	50.08502778	1.085611111	Picardie/France	NA	https://bibliotheques.mnhn.fr/EXPLOITATION/infodoc/ged/viewportalpublished.ashx?eid=IFD_FICJOINT_MNHN_ALAUD_2002_T070_N004_1
FRE83	Marie-Morgane Rouyer	French	France	Journal article	Bernard RECORBET // Arnaud LE DRU	2002	Audouin's Gull at Aspretto-Ajaccio (Corsica): management to maintain the species on a man-made site	LE GO?LAND D'AUDOUIN Larus audouinii ? ASPRETTOAJACCIO (CORSE) : GESTION POUR UNE P?RENNISATION DE L'ESP?CE SUR UN SITE ARTIFICIEL	Alauda	70	4	483-488	NA	NA	Larus audouinii, Corsica (Island, France), Conservation, Artificial breeding site.	Larus audouinii, Corse, Conservation, Site artificiel de nidification.	Birds	Larus audouinii	Audouin's gull		After	41.08511111	8.083722222	Ajaccio/Corsica	NA	https://bibliotheques.mnhn.fr/EXPLOITATION/infodoc/ged/viewportalpublished.ashx?eid=IFD_FICJOINT_MNHN_ALAUD_2002_T070_N004_1
FRE84	Marie-Morgane Rouyer	French	France	Journal article	FRAN?OIS LOVATY	2002	Very high densities of Middle Spotted Woodpecker Dendrocopos m?dius in mature timber forest in the Allier (central France): a result of anthropic modifications of woodlands	LES DENSIT?S REMARQUABLES DU PIC MAR, Dendrocopos m?dius DANS LES FUTAIES DE CH?NES ?G?S DE L'ALLIER (FRANCE) : UN EFFET DES ALT?RATIONS ANTHROPIQUES DE LA FOR?T	Alauda	70	2	311-322	Lowland oak (Quercus robur and Q. petraea) forests in the Allier d?partement (Central France) managed by the French forestry commission (ONF) for timber production, have held for the past 25, in the more mature parts (150 to 200 years old) very high densities of Middle Spotted Woodpecker (Dendrocopus medius): over 1.5 territory per 10 ha on average, with plots holding two to three territories per…	NA	Middle Spotted Woodpecker, Density, Timber producing Oak forest, Anthropic modifications, Allier department (France).	Pic mar, Densit?s, Futaies r?guli?res de ch?nes, Alt?ration anthropique, D?partement de l'Allier.	Birds/Plants	Quercus robur , Quercus petraea , Dendrocopos medius , Dendrocopus major , Sitta europaea , Sturnus vulgaris , Dryocopus martius , Picus canus , Picus viridis , Dendrocopos minor	common oak , sessile oak , Middle Spotted, Woodpecker , Great Spotted Woodpecker , Eurasian nuthatch , Common starling , Black woodpecker , Grey-headed woodpecker , European green woodpecker , Lesser spotted woodpecker	pedunculate oak, European oak, English oak , Cornish oak, Irish Oak, durmast oak	CI	46.05	2.666666667	Allier/France	NA	https://bibliotheques.mnhn.fr/EXPLOITATION/infodoc/ged/viewportalpublished.ashx?eid=IFD_FICJOINT_MNHN_ALAUD_2002_T070_N002_1
FRE85	Marie-Morgane Rouyer	French	France	Journal article	PATRICK LECOMTE	2002	Large scale planning and avifauna, the specific case of quarrying.	AM?NAGEMENT DU TERRITOIRE ET R?PARTITION DE L'AVIFAUNE : L'EXEMPLE DES CARRI?RES	Alauda	70	1	33-36	The impact of the human activities on the distribution of waterbirds is a well-studied subject. A research program studying the ecological value of wetlands is disused quarries was started in 1 996 by UNPG (Union National des Producteurs de Granulats). As with other similar research the high biodiversity of disused quarrying sites was highlighted. We discuss the opportunities provided by many qua…	NA	Impact of the human activities, Ecological restoration, Biodiversity, Quarries	Am?nagement du territoire, Restauration ?cologique, Biodiversit?, Carri?res	Birds/Invertebrates/Amphibians/Reptiles/Mammals	Corvus corax, Odonata, amphibians, reptiles, mammals	Common raven		After	46.05058333	2.101638889	17 sites in France	NA	https://bibliotheques.mnhn.fr/EXPLOITATION/infodoc/ged/viewportalpublished.ashx?eid=IFD_FICJOINT_MNHN_ALAUD_2002_T070_N001_1
FRE86	Marie-Morgane Rouyer	French	France	Journal article	CHRISTOPHE JOLIVET // VINCENT BRETAGNOLLE	2002	Little Bustard Tetrax tetrax in France: recent population changes, impact of conservation measures and outlook for the species.	L'OUTARDE CANEPETI?RE EN FRANCE : ?VOLUTION R?CENTE DES POPULATIONS, BILAN DES MESURES DE SAUVEGARDE ET PERSPECTIVES D'AVENIR	Alauda	70	1	93-96	NA	NA	Little Bustard, Tetrax tetrax, Population changes, Conservation measures	Outarde canepetiere, Tetrax tetrax, Evolution des populations, Conservation	Birds	Tetrax tetrax	Little Bustard		CI	45.55640278	0.918111111	Indre, Anjou, Deux-S?vres, Charente-Maritime, Charente, Gard/France	NA	https://bibliotheques.mnhn.fr/EXPLOITATION/infodoc/ged/viewportalpublished.ashx?eid=IFD_FICJOINT_MNHN_ALAUD_2002_T070_N001_1
FRE87	Marie-Morgane Rouyer	French	France	Communication	T. GESLlN // M.-C. EYBERT // Y. LE PAJOLEC // S. QUESTIAU	2002	INFLUENCE OF LANDSCAPE STRUCTURES IN A SALT MARSH ON A BLUETHROAT Luscinia cyanecula namnetum POPULATION	INFLUENCE DES STRUCTURES PAYSAG?RES D'UN MARAIS SALANT SUR LE FONCTIONNEMENT D'UNE POPULATION DE GORGEBLEUE ? MIROIR Luscinia cyanecula namnetum	Alauda	70	1	175-176	NA	NA	NA	NA	Birds	Luscinia svecica namnetum	Bluethroat		CI	47.15111111	2.119305556	Gu?rande/France	NA	https://bibliotheques.mnhn.fr/EXPLOITATION/infodoc/ged/viewportalpublished.ashx?eid=IFD_FICJOINT_MNHN_ALAUD_2002_T070_N001_1
FRE88	Marie-Morgane Rouyer	French	France	Communication	Jacky JUDAS	2002	REINTRODUCTION OF THE HOUBARA BUSARD Chlamydotis [undulata] macqueenii IN SAUDI ARABIA	R?INTRODUCTION DE L'OUTARDE HOUBARA Chlamydotis [undulata] macqueenii EN ARABIE SAOUDITE	Alauda	70	1	180-181	NA	NA	NA	NA	Birds	Chlamydotis undulata	Houbara Bustard		After	22.06841667	41.00197222	Mahazat as-Sayd nature reserve/ Saudi Arabia	NA	https://bibliotheques.mnhn.fr/EXPLOITATION/infodoc/ged/viewportalpublished.ashx?eid=IFD_FICJOINT_MNHN_ALAUD_2002_T070_N001_1
FRE89	Marie-Morgane Rouyer	French	France	Communication	Daphn? DURANT // Herv? FRITZ	2002	IMPORTANCE OF GRASS HEIGHT ON THE CHOICE OF FEEDING SITES FOR Eurasian wigeon Anas penelope and Greylag goose Anser anser	L'IMPORTANCE DE LA HAUTEUR D'HERBE DANS LE CHOIX DES SITES D'ALIMENTATION CHEZ LE CANARD SIFFLEUR Anas penelope ET L'OIE CENDR?E Anser anser	Alauda	70	1	187-188	NA	NA	NA	NA	Birds	Anas penelope , Anser anser	Eurasian wigeon , Greylag goose		No study design provided	45.06697222	1.069138889	Mo?ze Nature reserve/Charente-Maritime/France	NA	https://bibliotheques.mnhn.fr/EXPLOITATION/infodoc/ged/viewportalpublished.ashx?eid=IFD_FICJOINT_MNHN_ALAUD_2002_T070_N001_1
FRE90	Marie-Morgane Rouyer	French	France	Journal article	Alain Chartier	2001	White Stork in Normandy in the 20* century	LA CIGOGNE BLANCHE Ciconia ciconia EN NORMANDIE AU XXe SI?CLE	Alauda	69	1	43-52	White Storks used to be occasional breeders until the end of the nineteen sixties, since then it has become a regular breeder with 4 0 breeding pairs in 1999. The population increase has accelerated since 1987 (approximately 36% per year). The success rate of broods is as high as 86% and the number of flying juvenile by successful breeding attempt is 3.0 } 1.0. The age of first successful breedi…	NA	White Stork, Historic, Breeding biology, Ovewintering, Normandy (N-W France).	Cigogne blanche, Historique, Biologie de reproduction, Hivernage, Normandie (Nord- Ouest France).	Birds	Ciconia ciconia	White Stork		BA	49.05025	0.001333333	Normandy/France	NA	https://bibliotheques.mnhn.fr/EXPLOITATION/infodoc/ged/viewportalpublished.ashx?eid=IFD_FICJOINT_MNHN_ALAUD_2001_T069_N001_1
FRE91	CE database	French	France		Berroneau M., Miaud C. & Bernaud J.-P.	2010			Bulletin de la Societe Herpetologique de France								Amphibia	Alytes obstetricans, Pelophylax			BA	44.58	-0.09	Gironde-sur Dropt, France
FRE92	CE database	French	France		Berroneau M., Miaud C. & Bernaud J.-P.	2010			Bulletin Fran?ais de la P??che et de la Pisciculture								Rivers, Streams, Creeks	Procambarus clarkii			CI	48.84	2.99	France
FRE93	CE database	French	France		Berroneau M., Miaud C. & Bernaud J.-P.	2010			Rencontre Recherche Ruminants								Artificial Habitats				BA	46.22	2.22	France
GER1	Kerstin Jantke	German	Germany	Journal article	Dieter Backhaus	1965	Against Strongyloides-infections in reptiles	Gegen Strongyloides-Infektionen in Reptilien	Salamandra	1	1	27-28	Against Strongyloides in snakes and other reptiles,Thiabendazole (2-(4-Thiazolyl)-Benzimidazol) was found to be very effective: 100 mg/kg bodyweight or even two to three times as much were offered in food one time and several weeks later once again.	Gegen Strongyloides-Infektionen in Schlangen und Reptilien, stellten sich Thiabendazole (2-(4-Thiazolyl)-Benzimidazol) als sehr effektiv raus: 100mg/kg K?rpergewicht oder sogar zwei- bis dreimal soviel, wurden im Futter einmal und mehrere Woche sp?ter erneut gegeben	captive Reptiles - medicaments -Strongyloides - parasites -	gefangene Reptilien - Medikamente - Strongyloides - Parasiten	Reptiles, nematods	Dendroaspis angusticeps, Dendroaspis polylepis, Oxyuranus scutellatus, Bitis gabonica, Boiga dendrophila, Varanus rudicollis, Varanus salvator, Tiliqua rugosa	Common green Mamba, Black Mamba, Coastal Taipan, Gaboon Viper, Mangrove Snake, Black Roughneck Monitor, Common Water Monitor, Shingleback Lizard	Eastern green Mamba, - , Common Taipan, Gaboon Adder, Gold-ringed Cat Snake, Roughneck Monitor Lizard, Asian Water Monitor, Pinecone Lizard	After	50.10194444	8.035666667	Zoological garden Frankfurt am Main (Hesse)		http://www.salamandra-journal.com/index.php/home/contents/1965-vol-1
GER2	Kerstin Jantke	German	Germany	Journal article	Robert Mertens	1967	Successful treatment of a skin-disease and an eye-injury of tuatara (Sphenodon punctaus)	Erfolgreiche Behandlung einer Hautkrankheit und einer Augenverletzung bei der Tuatara (Sphenodon punctatus)	Salamandra	3	1	78ú	In the old tuatara in Uppsala, as weil as in the authors female, small skin wounds usually develop before shedding, which heal after a few weeks of treatment with Penicillin-salve. Healing of an eye disease (corneal abscess) with Unguforte eye salve and application of Vogan Aquat is described. The dilation of the pupil is achieved with Mydrial eye drops.	Bei der alten Tuatara in Uppsala, genauso wie bei dem Weibchen des Authors, entstanden kleine Hautwunden vor der H?utung, welche nach ein paar Wochen Behandlung mit Penicillin-Salbe heilten. Die Heilung einer Augenkrankheit (Hornhautabszess) mit Unguforte Augensalbe und Anwendung von Vogan Aquat wurde beschrieben. Die Vergr??erung der Pupille wurde mit Mydrial Augentropfen erreicht.	Tuatara, shedding, skin wounds, eye disease	Tuatara, H?utung, Hautverletzungen, Augenkrankheit	Reptiles, tuatara	Sphenodon punctatus	Tuatara		BA	50.11777778	8.151638889	Frankfurt, Germany, Senckenberganlage 25		http://www.salamandra-journal.com/index.php/home/contents/1967-vol-3
GER3	Kerstin Jantke	German	Germany	Journal article	Hans Dieter Lehmann	1969	About the value of Neguvon ? and other insecticides for the application on ectoparasites of terrarium animals	?ber den Wert von Neguvon ? und anderen Insektiziden f?r die Bek?mpfung von Ektoparasiten bei Terrarientieren	Salamandra	5	1	114ú	13 different insecticides were tested for toxical effect on snake mites, Ophionyssus natricis, as well as on Amblyomma supinoi, Thamnophis s. sirtalis and Rana ridibunda. lt was found that only 5 insecticides are recommendable, since they mortify mites and ticks fast and are harmless for the snakes. Following 'is a list of these five insecticides: Neguvon? in 0,2 gO/o solution Asuntol? in 0,1 gO/…	13 verschiedene Insektizide wurden auf toxische Effekte auf Schlangenmilben (Ophionyssus natricis), Amblyomma supinoi,Thamnophis s. sirtalis und Rana ridibunda untersucht. 5 Insektizide wurden als empfehlenswert befunden, da sie Milben und Zecken schnell t?ten und harmlos f?r Schlangen sind. Es folgt eine Liste dieser 5 Insektizide: Neguvon? in 0,2 gO/o L?sung Asuntol? in 0,1 gO/o L?sung Basudin?…	Snakes, frogs, mites, ticks, parasites, insecticides, reptiles, amphibians	Schlangen, Fr?sche, Milben, Zecken, Parasiten, Insektizide, Reptilien, Amphibien	Reptiles, amphibians, parasites	Ophionyssus natricis, Amblyomma supinoi, Thamnophis s. sirtalis, Pelophylax ridibundus (before:Rana ridibunda)	Reptile Mite, Shield Tick, Common Garter Snake, Marsh frog	Snake Mite, - , Garter Snake, Eurasian Marsh Frog	After	51.123274	10.481557	Germany		http://www.salamandra-journal.com/index.php/home/contents/1969-vol-5
GER4	Kerstin Jantke	German	Germany	Journal article	Hans Budde	1980	Improved incubator-tanks to time-control tortoise-eggs	Verbesserter Brutbeh?lter zur Zeitigung von Schildkr?ten-Gelegen	Salamandra	16		177-180	A new incubator tank has been developed, which represents an improvement of the method for breeding tortoise eggs especially by guaranteeing a permanent high humidity (close to 100 %) within the tank and, at the same time, allowing an easy control of the eggs.	Ein neuer Brutbeh?lter wurde entwickelt, der vor allem durch die Gew?hrleistung einer permanent hohen Luftfeuchtigkeit (nahe 100 %) bei einfacher Kontrollm?glichkeit der Eier eine Verbesserung bei der Zeitigung von Schildkr?ten-Gelegen bewirkt.	reptiles, tortoise, breeding, captive	Reptilien. Schildkr?ten, Zucht, Gefangenschaft	reptiles, captive	Chelodina longicollis	Eastern Long-necked Turtle	Snake-necked Turtle	After	46.762786	8.239675	Switzerland		http://www.salamandra-journal.com/index.php/home/contents/1980-vol-16
GER5	Kerstin Jantke	German	Germany	Journal article	Dieter Glandt	1983	The amphibian field facility for research and breeding purposes of the Biological Institute Metelenl Construction - working approaches - first experiences	Die Amphibien-Freilandanlage zu Forschungs- und Zuchtzwecken des Biologischen Instituts Metelenl Konstruktion - Arbeitsans?tze - erste Erfahrungen	Salamandra	19		173-197	A large outdoor enclosure for research on and breeding of middle European Amphibian species is described in detail. The enclosure was built for two reasons: firstly to test space behaviour and reproduction ability of adult amphibians after displacement over various distances; secondly the breeding and rearing of several threatened Amphibian species in order to get animals for reintroduction proje…	Es wird eine im M?nsterland (Westfalen) erbaute Amphibien-Freilandanlage zu Forschungs und Zuchtzwecken vorgestellt und ihre Konstruktion detailliert beschrieben. Weiterhin werden die Zielsetzungen, die mit der Anlage verfolgt werden, exemplarisch an Hand erster Resultate vorgestellt. Eines der beiden Hauptziele der Anlage ist die Untersuchung der M?glichkeiten von Umsiedlungsma?nahmen mit versch…	amphibians, newts, toads, translocation, breeding	Amphibien, Molche, Kr?ten, Umsiedlung, Zucht	Amphibians	Triturus vulgaris, Triturus alpestris, Triturus cristatus, Pelobates fuscus	Common Newt, Alpine Newt, Northern Crested Newt, Common Spadefoot	Smooth newt,	After	51.11855556	7.083861111	M?nsterland (North Rhine-Westphalia, Germany)		http://www.salamandra-journal.com/index.php/home/contents/1983-vol-19/1190-glandt-d-1
GER6	Kerstin Jantke	German	Germany	Journal article	Ulrich Sinsch	1988	Gravel pits as secondary habitat for endangered amphibians and reptiles	Auskiesungen als Sekund?rhabitate f?r bedrohte Amphibien und Reptilien	Salamandra	24	2	161-174	The herpetofauna of various gravel pits with differing degrees of recultivation was studied quantitatively in Sankt Augustin (Northrhine-Westfalia). These biotopes provide habitats for threatened amphibians and reptiles such as Bufo calamita, Rana esculenta, Pelobates fuscus, Triturus vulgaris, Triturus cristatus, Lacerta agilis. Most individuals are restricted to sandy sites with little and low …	In den Jahren 1986 und 1987 wurde die Herpetofauna eines 1 km2 gro?en Gel?ndes (RheinSieg-Kreis, NRW) mit Auskiesungen verschiedenen Rekultivierungsgrades quantitativ untersucht. Dabei wurden sechs Arten nachgewiesen: Kreuzkr?te Bufo calamita, Wasserfrosch Rana esculenta, Knoblauchkr?te Pelobates fuscus, Teichmolch Triturus vulgaris, Kammolch Triturus cristatus, Zauneidechse Lacerta agilis. Der B…	Bufo calamita, Rana esculenta, Pelobates fuscus, Triturus vulgaris, Triturus cristatus, Lacerta agilis; gravel pit; recultivation; secondary habitat.	Bufo, calamita, Rana esculenta, Pelobates fuscus, Triturus vulgaris, Triturus cristatus, Lacerta agilis; Auskiesungen; Rekultivierung; Sekund?res Habitat	Amphibians and reptiles/ gravel pits	Bufo calamita, Rana esculenta, Pelobates fuscus, Triturus vulgaris, Triturus cristatus, Lacerta agilis	Natterjack Toad, Common Water or Edible Frog, Common Spadefoot, Great Crested Newt or Northern Crested Newt, Sand Lizard	Epidalea calamita, /, /, Lissotriton vulgaris, Turanomolge mensbieri, Lacerta paradoxa	After	50.10272222	7.018888889	Sankt Augustin (Rhein-Sieg-Kreis, North Rhine-Wesphalia, Germany)		www.salamandra-journal.com/index.php/home/contents/1988-vol-24/974-sinsch-u-3/file
GER7	Kerstin Jantke	German	Germany	Journal article	Christian Lipke// Sabine Meinecke-Tillmann // Burkhard Meinecke	2009	Induced spermiation and sperm morphology in a dendrobatid frog, Dendrobates auratus (Amphibia, Anura, Dendrobatidae)	Induzierte Spermienbildung und Spermamorphologie in einem dendrobatiden Frosch, Dendrobates auratus (Amphibia, Anura, Dendrobatidae)	Salamandra	45	2	65-74	In recent decades an alarming worldwide decline of amphibian populations has been observed. Because of the worldwide amphibian decline, studies concerning the fundamentals for effective captive breeding programs are important. Frog sperm recovery, in general, is performed post-mortem after testis dissection. In this study typical dendrobatid sperm as well as irregularly shaped spermatozoa are des…	In den letzten Jahrzehnten wurde ein alarmierender weltweiter R?ckgang der Amphibienpopulationen beobachtet. Aufgrund des weltweiten R?ckgangs von Amphibien sind Studien zu den Grundlagen f?r effektive Zuchtprogramme in Gefangenschaft wichtig. Die R?ckgewinnung von Froschspermien wird im Allgemeinen post mortem durchgef?hrt nach Hoden Dissektion. In dieser Studie werden typische Dendrobatid-Sperm…	hormonal stimulation, hCG, sperm recovery, spermatozoa, structure, motility, conservation	Hormonelle Stimulation, hCG, Spermiengewinnung, Spermatozoen, Struktur, Motilit?t, Konservierung	dendrobatid frog/captivity	Dendrobates auratus	Green And Black Poison Frog	Phyllobates auratus	After	51.123274	10.481557	Germany		www.salamandra-journal.com/index.php/home/contents/2009-vol-45/34-lipke-c-s-meinecke-tillmann-b-meinecke/file
GER8	Kerstin Jantke	German	Germany	Journal article	Thiago Simon Marques // Luis Antonio Bochetti Bassetti // Neliton Ricardo Freitas Lara // Cristiane Honora Millan //Carlos Ignacio Pi?a // Luciano Martins Verdade	2016	Population structure of the broad-snouted caiman ( Caiman latirostris ) in natural and man-made water bodies associated with a silvicultural landscape	Populationsstruktur von dem Breitschnauzenkaiman (Caiman latirostris) in nat?rlichen und k?nstlichen Gew?ssern verbunden mit einer waldbaulichen Landschaft	Salamandra	52	1	110ú	The broad-snouted caiman (Caiman latirostris) is a South American crocodilian with a wide geographical distribution. Water bodies originally occupied by the species have suffered extreme anthropogenic pressure; however, the broad-snouted caiman has a high adaptive capacity to colonize man-made habitats such as decanting ponds and artificial reservoirs for agriculture or livestock. In this context…	Der Breitschnauzenkaiman (Caiman latirostris) ist ein s?damerikanischer Kaiman mit einer breiten geographischen Verbreitung. Urspr?nglich von der Art besetzte Gew?sser haben einen extremen anthropogenen Druck erfahren. Jedoch besitzt der Breitschnauzenkaiman eine hohe Anpassungsf?higkeit, um vom Menschen geschaffene Lebensr?ume zu besiedeln, beispielsweise angelegte Teiche und k?nstliche Seen f?r…	Crocodilians, population density, sex ratio, anthropogenic environments, biomass, conservation, distribution, linear density, forestry plantations, sexual dimorphism.	Krokodile, Populationsdichte, Geschlechterverh?ltnis, anthropogen-beeinflusste Umwelt, Biomasse, Tierschutz, Verbreitung, lineare Dichte, Forstplantagen, sexueller Dimorphismus	Crocodilians/ artificial and natural water-bodies	Caiman latirostris	broad-snouted caiman	Crocodilus latirostris	After	23.11727778	50.00211111	southeastern Brazil		http://www.salamandra-journal.com/index.php/home/contents/2016-vol-52/430-marques-t-s-l-a-b-bassetti-n-r-f-lara-c-h-millan-c-i-pina-l-m-verdade
GER9	Kerstin Jantke	German	Germany	Journal article	Krzysztof Deoniziak // Adam Hermaniuk // Anna Wereszczuk	2017	Effects of wetland restoration on the amphibian community in the Narew River Valley (Northeast Poland)	Auswirkungen der Wiederherstellung von Feuchtgebieten auf die Amphibiengemeinschaft im Narew River Valley (Nordostpolen)	Salamandra	53	1	50-58	Habitat restoration is a mitigation tool often proposed in conservation biology, however, our knowledge about its effectiveness is still limited. Here we evaluate the effects of a large-scale drainage and habitat restoration project on the amphibian community in the Narew River Valley, Poland. We used visual encounter surveys, manual calling surveys, and dip-netting to record species presence/abs…	Die Wiederherstellung von Lebensr?umen ist ein h?ufig in der Naturschutzbiologie vorgeschlagenes Mittel zur Schadensminderung, jedoch unser Wissen ?ber seine Wirksamkeit ist noch begrenzt. Hier bewerten wir die Auswirkungen eines gro? angelegten Entw?sserungs- und Habitatsanierungsprojekts auf die Amphibiengemeinschaft im Narew-Flusstal in Polen. Wir verwendeten visuelle Begegnungsstudien, manuel…	Amphibia, wetland, habitat restoration, breeding success.	Amphibien, Feuchtgebiete, Habitat-Wiederherstellung, Reproduktionserfolg	Amphibians/wetlands	Many different amphibian species, not named in abstract			BA	53.06733333	22.03525	Narew River Valley (Northeast Poland)		http://www.salamandra-journal.com/index.php/home/contents/2017-vol-53/1805-deoniziak-k-a-hermaniuk-a-wereszczuk/file
GER10	Kerstin Jantke	German	Germany	Journal article	Pia Oswald // Konstantin Taddey // Jana Auffarth // Thomas Brandt // Heike Pr?hl	2017	Conservation genetics of a mirrored population of the European tree frog (Hyla arborea)	Tierschutzgenetik einer gespiegelten Population des Europ?ischen Laubfrosches (Hyla arborea)	Salamandra	53	3	368?378	Population decline and local extinction of amphibian populations have increased in the last decades. The European tree frog (Hyla arborea) is particularly endangered in its northern distribution range. One of the suggested conservation strategies for threatened amphibians is resettlement. The ?kologische Schutzstation Steinhuder Meer e.V. (?SSM) started a resettlement project in 2008 for the Euro…	Der Populationssr?ckgang und das lokale Aussterben der Amphibienpopulationen haben in den letzten Jahrzehnten zugenommen. Der Europ?ische Laubfrosch (Hyla arborea) ist in seinem n?rdlichen Verbreitungsgebiet besonders gef?hrdet. Eine der vorgeschlagenen Erhaltungsstrategien f?r bedrohte Amphibien ist die Neuansiedlung. Die ?kologische Schutzstation Steinhuder Meer e.V. (?SSM) startete 2008 ein Um…	Amphibia, Anura, Hyla arborea, conservation, translocation, mirrored population, genetic diversity, population structure, bottleneck.	Amphibien, Anuren, Hyla arborea, Translokation, gespiegelte Population, genetische Diversit?t, Populationsstruktur, bottleneck	Europeantree frog/ponds	Hyla arborea	European tree frog	/	After	52.10097222	9.085861111	?kologische Schutzstation Steinhuder Meer e.V. (Lower Saxony, Germany)		http://www.salamandra-journal.com/index.php/home/contents/2017-vol-53/1854-oswald-p-k-taddey-j-auffarth-t-brandt-h-proehl
GER11	Kerstin Jantke	German	Germany	Journal article	Leandro de Oliveira Drummond// Filipe Rodrigues Moura// Maria Rita Silv?rio Pires	2018	Impact of fire on anurans of rupestrian grasslands (campos rupestres): a case study in the Serra do Espinha?o, Brazil	Auswirkungen von Feuer auf Anuren von steinigen Grassfl?chen (campos rupestres): eine Fallstudie in der Serra do Espinha?o, Brasilien	Salamandra	54	1	110ú	The rupestrian grasslands of the Serra do Espinha?o (Espinha?o Mountain Range) are mainly a savanna vegetation complex with a high degree of anuran endemism. Although this fire-prone vegetation is frequently burned by natural and anthropogenic fires, there is no information about how populations of the anurans of this ecosystem respond to such an impact. Aiming to evaluate the effect of fire on t…	Die steinigen Grasfl?chen der Serra do Espinha?o (Espinha?o-Gebirge) sind haupts?chlich ein Savannen-Komplex mit einem hohen Grad an Anuren-Endemismus. Obwohl diese feueranf?llige Vegetation h?ufig durch nat?rliche und anthropogene Feuer verbrannt wird, gibt es keine Informationen dar?ber, wie Populationen der Anuren dieses ?kosystems auf diesen Einfluss reagieren. Ziel ist es, die Auswirkung von…	Amphibians, altitudinal grasslands, conservation, fire effect, rocky fields, savanna, Espinha?o Mountain Range.	Amphibien, Grassfl?chen in H?henzonen, Naturschutz, Feuer-Effekt, felsige Felder, Savanne, Espinha?o Mountain Verbreitung	Amphibians/altitudinal rocky grasslands	Many different anuran species, not named in abstract.			After	20.06694444	43.00244444	Parque Estadual do Itacolomi (Brazil)		http://www.salamandra-journal.com/index.php/home/contents/2018-vol-54/1884-drummond-l-o-f-r-moura-m-r-s-pires/file
GER12	Kerstin Jantke	German	Germany	Journal article	C?cilia Spitzweg// Peter Praschag//Shannon DiRuzzo //Uwe Fritz	2018	Conservation genetics of the northern river terrapin (Batagur baska) breeding project using a microsatellite marker system	Erhaltungsgenetik des n?rdlichen Flussschildkr?ten- (Batagur baska) Zuchtprojekts unter Verwendung eines Mikrosatelliten-Markersystems	Salamandra	54	1	63-70	The drastic decline of the critically endangered northern river terrapin (Batagur baska) prompted a large-scale captive breeding project in Bangladesh and Austria, with the first captive-bred offspring in 2010. Initially, males and females were kept together and mated without any system. However, controlled breeding was desired to conserve genetic diversity. For revealing relationships among the …	Der drastische R?ckgang der vom Aussterben bedrohten n?rdlichen Flussschildkr?te (Batagur baska) l?ste ein gro?es Ausma? an Zuchtprojekten in Bangladesch und ?sterreich aus, mit der ersten Nachzucht in Gefangenschaft im Jahr 2010. Anfangs wurden M?nnchen und Weibchen zusammengehalten und ohne System zusammengebracht. Kontrollierte Z?chtung war jedoch erw?nscht, um genetische Vielfalt zu erhalten.…	Bangladesh, captive breeding, conservation, Critically Endangered, India, pedigree.	Bangladesch, Zucht in Gefangenschaft, Erhaltung, kritisch gef?hrdet, Indien, Abstammung	northern river terrapin/captive	Batagur baska	northern river terrapin	Emys baska	After	47.05147222	14.15244444	Bangladesh and Austria		http://www.salamandra-journal.com/index.php/home/contents/2018-vol-54/1891-spitzweg-c-p-praschag-s-diruzzo-u-fritz
GER13	Kerstin Jantke	German	Germany	Journal article	Franziska Gr?zinger// Heike Feldhaar// J?rgen Thein// Mark-Oliver R?del	2018	Testing the impact of environmental conditions and matriline on tadpole developmental traits in the European Common Frog, Rana temporaria, in the field	Studie zu den Auswirkungen von Umweltbedingungen und Matrilinen auf die Entwicklungsmerkmale der Kaulquappen des Europ?ischen Froschs, Rana temporaria, im Feld	Salamandra	54	3	201-209	Phenotypic trait variation among populations is frequently studied to explore evolutionary mechanisms of adaptation processes. However, most studies are conducted over large spatial scales making gene flow between organisms unlikely. Here we explored differentiation of developmental traits among individuals within a small spatial area and asked if differences were environmentally induced and / or…	Ph?notypische Merkmalsvariationen zwischen Populationen werden h?ufig untersucht, um evolution?re Mechanismen von Anpassungsprozessen zu untersuchen. Die meisten Studien werden jedoch ?ber gro?e r?umliche Skalen hinweg durchgef?hrt, was den Genfluss zwischen Organismen unwahrscheinlich macht. Hier untersuchten wir die Differenzierung von Entwicklungsmerkmalen zwischen Individuen in einem kleinen …	Amphibia, Anura, matriline x environment interaction, phenotypic divergence, within-population variation	Amphibien, Anuren, Matriline x, Umwelt-Interaktion, Ph?notypische Variation, Variation innerhalb einer Population	European Frog/ ponds	Rana temporaria	European Common Frog	Rana muta	RCT	48.13491667	10.01886111	southern Germany,		http://www.salamandra-journal.com/index.php/home/contents/2018-vol-54/1910-groezinger-f-h-feldhaar-j-thein-m-o-roedel/file
GER14	Kerstin Jantke	German	Germany	Journal article	Ulrich Sinsch// Jacqueline Kaschek// Jessica Wiebe	2018	Heavy metacercariae infestation (Parastrigea robusta) promotes the decline of a smooth newt population (Lissotriton vulgaris)	Schwerer Metacercarien-Befall (Parastrigea robusta) f?rdert den R?ckgang einer glatten Molchpopulation (Lissotriton vulgaris)	Salamandra	54	3	210-221	A previously unexplained decline of a Lissotriton vulgaris population following breeding habitat management measure improving the pond ?s physical features is reported. We used CMR-analyses, skeletochronology, trematode load and fat body assessment to evaluate the response of newts to local stressors with respect to demographic life-history traits. We provide evidence that in L. vulgaris survival…	Ein bisher unerkl?rlicher R?ckgang von einer Lissotriton vulgaris Population nach dem Management von Zuchtlebensr?umen zur Verbesserung der physischen Eigenschaften des Teichs wird berichtet. Wir verwendeten CMR-Analysen, Skeletochronologie, Trematodenlast und Fettk?rperbewertung, um die Reaktion der Molche auf lokale Stressoren in Bezug auf demographische Merkmale der Lebensgeschichte zu bewerte…	Amphibia, age at maturity, longevity, parasite-mediated mortality, population size, skeletochronology, starvation-hypothesis, Trematoda.	Amphibien, Alter bei sexueller Reife, Langlebigkeit, Parasiten-induzierte Mortalit?t, Populationsgr??e, Skeletochronologie, Hunger-Hypothese, Trematoden.	Newts,Trematoda/managed pond	Lissotriton vulgaris, Parastrigea robusta	Smooth newt,/	Triturus vulgaris, Strigea robusta	After	100.693	15.318	at the former military training area Schmidtenh?he (area: ca. 700 ha) near Koblenz (Rhineland-Palatinate, Germany)		http://www.salamandra-journal.com/index.php/home/contents/2018-vol-54/1911-sinsch-u-j-kaschek-j-wiebe/file
GER15	Kerstin Jantke	German	Germany	Journal article	Dieter Glandt	1988	Population dynamics and reproduction of introduced Sand Lizards (Lacerta agilis) and Common Lizards (Lacerta vivipara)	Populationsdynamik und Reproduktion experimentell angesiedelter Zauneidechsen (Lacerta agilis) und Waldeidechsen (Lacerta vivipara)	Mertensiella	1		167-177	In 1983, 21 adult and subadult Lacerta vivipara and 25 Lacerta agilis were introduced into a seminatural outdoor enclosure of about 4.000 square metres. Until the summer of 1985 the original animals and offspring were not allowed to leave the enclosure, consisting of a 1.30m high drift fence. Afterwards the fence was opened and the lizards were free to stay or leave the enclosure. The relative de…	1983 wurden 21 adulte und subadulte Lacerta vivipara und 25 Lacerta agilis in ein halbnat?rliches Freigehege von rund 4.000 Quadratmetern ausgesetzt. Bis zum Sommer 1985 wurden die ausgesetzten Tiere und Nachkommen in dem Gehege, bestehend aus einem 1,30 m hohen Treibzaun,gehalten. Danach wurde der Zaun ge?ffnet und die Eidechsen konnten frei entscheiden zu bleiben oder das Gehege verlassen. Die …	Sauria; Lacertidae; Lacerta agilis; Lacerta vivipara; experimental introduction; population dynamics; reproduction	Sauria; Lacertidae; Lacerta agilis; Lacerta vivipara; experimentelle Einf?hrung; Populationsdynamik; Reproduktion	Lizard	Lacerta agilis, Lacerta vivipara	Sand lizard, Common Lizard	Lacerta paradoxa, Zootoca vivipara	After	51.11855556	7.083861111	M?nsterland (North Rhine-Westphalia, Germany)
GER16	Kerstin Jantke	German	Germany	Journal article	Peter Zimmermann	1993	Reintroduction of smooth snake (Coronella austriaca) into reparcelled vineyards near Freudenstein (Enzkreis, Baden-W?rttemberg, South Germany) - Results of a three year study	Wiederansiedlung von Schlingnattern (Coronella austriaca Laurenti 1768) nach einer Rebflurbereinigung bei Freudenstein (Gemeinde Knittlingen, Enzkreis, Baden-W?rttemberg) - Bilanz nach drei Jahren	Mertensiella	3		105-114	In autumn 1987 17 specimen of Coronella austriaca were caught in vineyards which were reparcelled soon after. In summer 1989 27 specimen (17 adults and 10 juveniles) were reintroduced into the reparcelled vineyards where some of the old walls still existed and new walls had been built. Three years later 16 of 27 animals (69%) could be found again.	Im Herbst 1987 wurden 17 Exemplare von Coronella austriaca in Weinbergen gefangen, die kurz darauf wieder flurbereinigt wurden. Im Sommer 1989 wurden 27 Exemplare (17 Erwachsene und 10 Jugendliche) in die rebflurbereinigten Weinberge zur?ckgef?hrt, wo einige der alten Mauern noch existierten und neue Mauern gebaut wurden. Drei Jahre sp?ter konnten 16 von 27 Tieren (69%) wieder gefunden werden.	Reptilia, Serpentes. Colubridae, smooth snake (Coronella austriaca), vineyard, reintroduction, Southern Germany.	Reptilia, Serpentes, Colubridae, Schlingnatter (Coronella austriaca), Weinberg, Wiederansiedlung, S?d-Deutschland	snake	Coronella austriaca	Smooth snake	Coluber laevis	After	49.019	8.134861111	Freudenstein (Enzkreis, Baden-W?rttemberg, Germany)
GER17	Kerstin Jantke	German	Germany	Journal article	Annie Zuiderwijk// Gerard Smit// Hans van den Bogert	1993	Man-made hatcheries for grass snakes (Natrix natrix L. 1758): A simple method for grass snake conservation	Die Anlage k?nstlicher Eiablagepl?tze: Eine einfache M?glichkeit zum Schutz der Ringelnatter (Natrix natrix L. 1758)	Mertensiella	3		227-234	Heaps of dung, compost or dead leaves are the most commonly found hatching sites for grass snake eggs in our agricultural landscape. The presence of eggs was confirmed in 45 out of 72 inspected heaps during the investigation period 1988-1992. Characteristics of these heaps are compared in relation to their suitability as breeding habitat. Heaps of dead leaves or compost are more suitable than hea…	Haufen aus Dung, Kompost oder toten Bl?ttern sind die meist gefundenen Eiablagepl?tze f?r Ringelnatter-Eier in landwirtschaftlich gepr?gter Gegend. Die Pr?senz von Eiern wurde in 45 von 72 inspizierten Haufen best?tigt w?hrend des Beobachtungszeitraums von 1988-1992. Charakteristiken dieser Haufen wurden mit ihrer Eignung als Bruthabitat verglichen. Haufen aus toten Bl?ttern oder Kompost eignen s…	Natrix natrix, man-made hatcheries, conservation	Natrix natrix, k?nstliche Eiablagepl?tze, Schutz	snake	Natrix natrix	Grass snake	Coluber scutatus	After	52.06805556	6.134472222	Northern Netherlands
GER18	Kerstin Jantke	German	Germany	Journal article	Friedo Berninghausen	1995	Successful reintroduction of the European Tree Frog since 1984 in the region of Rotenburg, Niedersachsen	Erfolgreiche Laubfroschwiederansiedlung seit 1984 im Landkreis Rotenburg, Niedersachsen	Mertensiella	6		149-162	Successful recolonization of tree-frogs (Hyla arborea) since 1984 in the "Landkreis Rotenburg", Niedersachsen. Information about the recolonization of Hyla arborea is given along with the discription of a special kind of waterbody, a so called summer flood meadow, which turned out to be rather successful. After the input of 2,000-2,500 tadpoles every year from 1984-1986 into a pond, a widespread …	Die Wiederansiedlung von Laubfr?schen wird beschrieben, sowie eine besondere Art von Laichgew?ssern, eine sogenannte Sommer-?berschwemmungswiese, die sich als recht erfolgreich erwiesen hat. Nachdem von 1984 bis 1986 jedes Jahr 2.000 bis 2.500 Kaulquappen in einem Teich ausgestzt wurden, entwickelte sich im Laufe von 12 Jahren eine Meta-Population mit 19 Rufgew?ssern, davon 11 Fortflanzungsgew?ss…	Anura: Salientia: Hylidae: Hyla arborea: recolonization; summer flood meadow; metapopulation; biotopmanagement.	Anura: Salientia: Hylidae: Hyla arborea; Rekolonisierung; Sommerflutwiese; Metapopulation; Biotopmanagement.	frog	Hyla arborea	European tree frog	/	After	53.10116667	9.067222222	Landkreis Rotenburg (W?mme) (Lower Saxony, Germany)
GER19	Kerstin Jantke	German	Germany	Journal article	Joachim Pastors	1995	Results of two reintroduction-projects of the tree frog (Hyla arborea L.) in Wuppertal - a long term study-	Ergebnisse zweier Wiederansiedlungsprojekte des Laubfrosches (Hyla arborea L.) in Wuppertal - eine Langzeitstudie-	Mertensiella	6		163-180	During the sixties and seventies of this century the tree frog has become extinct in the whole area of Bergisch Land. Between 1980-84 the treefrog has been recultivated by tadpoles and settlement of adult animals at two places near Wuppertal. The population development has been scientifically accompanied and documented. Better practical habitat management has been diverted and partly implemented …	In den sechzigern und siebziger Jahren dieses Jahrhunderts ist der Laubfrosch im gesamten Bereich des Bergischen Landes ausgestorben. Zwischen 1980 und 1984 wurden an zwei Standorten in Wuppertal Laubfr?sche durch Larvenbesatz und Aussetzung adulter Tiere versuchsweise wiederangesiedelt. Die Bestandsentwicklung wurde wissenschaftlich begleitet und dokumentiert. Aus gewonnenen Erkenntnissen zur Bi…	Anura: Salientia: Hylidae: Hyla arborea: recolonization; habitatmanagement; reproduction; long term study	Anura: Salientia: Hylidae: Hyla arborea: Rekolonisierung; Habitatmanagement; Reproduktion; Langzeitstudie	frog	Hyla arborea	European tree frog	/	After	51.08525	7.135861111	Wuppertal (Northrine-Westfalia, Germany)
GER20	Kerstin Jantke	German	Germany	Journal article	Hans-Werner Herrmann	1999	Husbandry and Captive Breeding of the Water Monitor, Varanus salvador (Reptilia: Sauria: Varanidae) at the Cologne Aquarium (Cologne Zoo)	Haltung und Aufzucht des Wassermonitors, Varanus salvador (Reptilia: Sauria: Varanidae) im K?lner Aquarium (K?lner Zoo)	Mertensiella	11		95-103	Water monitors have been kept at the Cologne Aquarium since shortly after the opening in 1971. Initial husbandry plans developed into breeding intentions for this large monitor species. The first copulation took place in 1993, resulting in a clutch of 6 eggs from which only one specimen hatched. In 1994 a second clutch was produced. During the following years 1995 and 1996 two clutches were laid …	Im K?lner Aquarium wurden seit kurz nach der Er?ffnung 1971 Bindenwarane gehalten. Erste Zuchtpl?ne entwickelten sich zu Zuchtabsichten f?r diese gro?e Monitorart. Die erste Paarung fand 1993 statt, was zu einer Gelege von 6 Eiern f?hrte, von denen nur ein Exemplar geschl?pft ist. 1994 wurde ein zweites Gelege produziert. In den folgenden Jahren 1995 und 1996 wurden jedes Jahr zwei Gelege hervor …	Reptilia: Sauria: Varanidae: Varanus salvador, captivity breeding, husbandry, aggression	Reptilia: Sauria: Varanidae: Varanus salvador, Aufzucht, Tierhaltung, Aggression	Water monitor	Varanus salvador	Water monitor	Monitor salvator	After	50.11711111	6.133472222	Cologne Aquarium (Northrhine-Westfalia, Germany)
GER21	Kerstin Jantke	German	Germany	Journal article	Uwe Krebs	1999	Experimental variation of breeding season and incubation time in the Spiny-tailed Monitor (Varanus acanthurus)	Experimentelle Variation der Brutzeit und Inkubationszeit bei dem Stachelschwanzwaran (Varanus acanthurus)	Mertensiella	11		227-237	Australian field data show one pointed annual reproductive cycle with mating in the Australian spring (about Aug./Sept.) and hatching in Australian summer (about december /January). Under human care V. acanthurus shows plasticity to time of reproduction: V. acanthurus reproduces in all four seasons if the variables temperature, light, food and social contact are varied. From 1992 up to 1997 the f…	Australische Felddaten zeigen einen punktuellen j?hrlichen Fortpflanzungszyklus mit Paarung im australischen Fr?hjahr (um Aug./Sept.) und Schlupf im australischen Sommer (um Dez./Januar). Unter menschlicher Aufsicht zeigt V. acanthurus Plastizit?t bei dem Zeitpunkt der Fortpflanzung: V. acanthurus vermehrt sich in allen vier Jahreszeiten, wenn die Variablen Temperatur, Licht, Nahrung und sozialer…	Clutch: body-weight relation, clutch size, egg size, egg development, egg defending pattern, hatching, marking behavior pattern, quantitative breeding data, Spiny Tailed Monitor, Varanus acanthurus, variabilty of incubation time, variability of breeding season.	Gelege: K?rpergewichtsverh?ltnis, Gelegegr??e, Eiergr??e, Eientwicklung, Eierverteidigungsmuster, Schl?pfen, Markierverhaltensmuster, quantitative Zuchtdaten, Stachelschwanzwaran, Varanus acanthurus, Variabilit?t der Inkubationszeit, Variabilit?t der Brutzeit.	Monitor	Varanus acanthurus	Spiny tailed Monitor	Varanus primordius	After	51.123274	10.481557	probably Germany
GER22	Kerstin Jantke	German	Germany	Journal article	Peter Sound// Alfred Seitz// Michael Veith	2001	Application and compatability of implanted radiotransmitter in the western Green Lizard (Lacerta bilineata, Daudin 1802)	Anwendung und Vertr?glichkeit der Implantations-Radiotelemetrie bei der Westlichen Smaragdeidechse (Lacerta bilineata, Daudin 1802)	Mertensiella	13		188-194	Radiotracking was used during a four year study on the Western Green Lizard (Lacerta bilineata) in the Middle Rhine Valley in Western Germany. 25 specimens, 14 male and 11 female, were tracked with implanted transmitters. Some individuals were tracked several times throughout successive years. Some specimens were also tracked during the breeding season. Our results show that this method has no ob…	Die Methode der Radiotelemetrie wurde vier Jahre lang bei einer Studie der Westlichen Smaragdeidechse im Mittelrheintal in Deutschland verwendet. W?hrend dieser Untersuchung wurden 25 Tiere, 14 M?nnchen und 11 Weibchen mit implantierten Sendern telemetriert. Die Ergebnisse zeigen, dass die Methode keinen nachweisbaren Einfluss auf das Verhalten der Art hat und dass Radiotelemetrie mit implantiert…	Lacerta bilineata; lizards; radio tracking; implanted transmitters; passive transponders	Lacerta bilineata; Eidechsen; Radiotelemetrie; implantierte Sender; passive Transponder	lizards/dense vegetation	Lacerta bilineata	Western Green Lizard	/	After	50.15275	7.033388889	Middle Rhine Valley (Northrhine-Westfalia, Rhineland-Palatinate, Germany)
GER23	Kerstin Jantke	German	Germany	Journal article	Norbert Schneeweiss	2001	Aspects of development and dispersal behaviour of the Green Lizard (Lacerta viridis viridis) in an reintroduction experiment in Brandenburg	Aspekte der Entwicklung und des Ausbreitungsverhaltens von Smaragdeidechsen (Lacerta viridis viridis) in einem Ansiedlungsversuch in Brandenburg	Mertensiella	13		229-240	An experimental reintroduction of the Green Lizard (Lacerta viridis L.) was started in 1996. In total 117 lizards were released, 36 of them were adult or subadult, the remaining 81 were juveniles. Suitable methods of reintroduction, the behaviour of the juvenile animals after release, the size and the structure of home ranges of released animals, as well as the growth and development of released …	Im Zeitraum von 1996 bis 1999 wurde in Brandenburg mit einer experimentellen Ansiedlung der Smaragdeidechse (Lacerta viridis L.) begonnen. Insgesamt wurden 36 adulte und subadulte sowie 81 juvenile Smaragdeidechsen ausgesetzt. Begleituntersuchungen widmeten sich den Fragen nach geeigneten Ansiedlungsmethoden, dem Ausbreitungsverhalten nach der Aussetzung, der Gr??e und Struktur von home range aus…	Lacertidae: Lacerta viridis viridis; Northeast-Germany; reintroduction; home range; habitat use.	Lacertidae: Lacerta viridis viridis; Nordost-Deutschland; Wiederansiedlung; home range; Habitatnutzung.	lizards	Lacerta viridis viridis	Green Lizard		After	52.10033333	13.034	Brandenburg (Germany)
GER24	Kerstin Jantke	German	Germany	Journal article	Kurt Grossenbacher	2003	The green toad (Bufo viridis) in Switzerland: historical and current situation.	Die Wechselkroete (Bufo viridis) in der Schweiz: Historische und aktuelle Situation.	Mertensiella	14		147-152	Bufo viridis occurred at the beginning of this century near Basel and in the southernmost part of Switzerland where it disappeared probably some decades ago. Since 1989 the species was successfully reintroduced in an industrial zone near Novazzano by releasing three times some hundred young larvae from the suburbs of Como/Italy. Successful reproduction was observed every year between 1994 and 199…	Bufo viridis wurde zu Beginn dieses Jahrhunderts in der N?he von Basel und im s?dlichsten Teil der Schweiz gesichtet und verschwand dort wahrscheinlich vor einigen Jahrzehnten. Seit 1989 wurde die Art in einem Industriegebiet bei Novazzano erfolgreich wieder angesiedelt, indem dreimal einige hundert junge Larven aus den Vororten von Como/Italien freigesetzt wurden. Zwischen 1994 und 1998 wurde je…	Bufonidae: Bufo viridis; reintroduction; Switzerland; industrial zone;	Bufonidae: Bufo viridis; Wiederansiedlung; Schweiz; Industriegebiet	toads	Bufo viridis	Green toad	Bufotes viridis	After	45.00244444	8.134666667	Novazzano (Tessin, Switzerland)
GER25	Kerstin Jantke	German	Germany	Journal article	Thomas Mutz// Dieter Glandt	2004	Artificial refuges as means to field research on reptiles with emphasis on the adder (Vipera berus) and the smooth snake (Coronella austriaca)	K?nstliche Versteckpl?tze als Hilfsmittel der Freilandforschung an Reptilien unter besonderer Ber?cksichtigung von Kreuzotter (Vipera berus) und Schlingnatter (Coronella austriaca)	Mertensiella	15		186-196	A study using artificial refuges to survey reptiles was carried out in several drained peat bog habitats in the lowland of North West Germany. A preliminary investigation in 1998 revealed that standardized pieces of wood and profiled sheet steel can be used with good success under the special requirements in the investigated habitats. In the main investigation period (1999-2002) between 170 and 3…	Eine Studie mit k?nstlichen Zufluchtsorten zur Untersuchung von Reptilien wurde in mehreren entw?sserten Torfmoorhabitaten im Tiefland von Nordwestdeutschland durchgef?hrt. Eine Voruntersuchung im Jahr 1998 ergab, dass standardisierte Holz- und Profilbleche unter den besonderen Anforderungen in den untersuchten Lebensr?umen mit gutem Erfolg eingesetzt werden k?nnen. Im Hauptuntersuchungszeitraum …	Vipera berus, Coronella austriaca, Anguis fragilis, Zootoca vivipara; survey methods; artificial refuges; reptile conservation.	Vipera berus, Coronella austriaca, Anguis fragilis, Zootoca vivipara; Untersuchungsmethoden, k?nstliche Versteckpl?tze; Reptilienschutz.	reptiles/artificial refuges	Vipera berus, Coronella austriaca, Anguis fragilis, Zootoca vivipara	Adder, Smooth snake, Slow worm, Common lizard.	Coluber berus, Coluber laevis, /, Lacerta vivipara	After	52.13447222	8.085388889	North West Germany
GER26	Kerstin Jantke	German	Germany	Journal article	Hubert Laufer	2004	Impacts of grazing sheep and cattle on the adder (Vipera berus) - first results	Auswirkungen der Schaf- und Rinderbeweidung auf die Kreuzotter (Vipera berus) - erste Ergebnisse	Mertensiella	15		302-309	The number of adders was determined on three test pastures. The 1.1 ha sheep pasture holds about 300 sheep (mostly German moorland sheep and some mufflons) at most from end of June until mid September. The two cattle pastures are 14 and 15 ha and are used at low intensity with about one cattle per hectare. Both have been used as pastures for Vorderw?lder cattle (a local Black Forest race) from th…	Auf drei Probefl?chen wurden die Best?nde der Kreuzotter erfasst. Die 1,1 ha gro?e Schafsweide wird mit ca. 300 Schafen (v.a. Heidschnucken, vereinzelt Mufflons) von maximal Ende Juni bis Mitte September beweidet. Die beiden Rinderweiden sind 14 ha und 15 ha gro? und werden extensiv mit ca. einem Rind pro Hektar beweidet. Beide wurden als Standweiden durch Vorderw?lder Rinder von Anfang Juni bis …	adder; Vipera berus; Black Forest; sheep and cattle pasturing.	Kreuzotter; Vipera berus; Schwarzwald; Schaf- und Rinderbeweidung.	snake/ sheep and cattle pasture	Vipera berus	Adder	Vipera lotievi	After	48.01825	8.016861111	Black Forest (Baden-W?rttemberg, Germany)
GER27	Kerstin Jantke	German	Germany	Journal article	Stan Mays	2007	Husbandry and Captive Propagation of the Crocodile Monitor, Varanus salvadorii, at the Houston Zoo	Haltung und Vermehrung in Gefangenschaft des Papuawaran, Varanus salvadorii, im Houston Zoo	Mertensiella	16		422-429	Due in parts to its large size and colorful appearance, the Crocodile monitor is a popular display animal in many zoos. Currently there are 63 animals in 30 zoological institutions worldwide. However, the Crocodile monitor has proven to be a difficult species to reproduce in captivity. In North America, only five zoos have successfully bred this species. The Houston Zoo first began working with C…	Aufgrund seiner Gr??e und seines farbenfrohen Aussehens ist der Papuawaran in vielen Zoos ein beliebtes Schautier. Derzeit gibt es 63 Tiere in 30 zoologischen Einrichtungen weltweit. Der Papuawaran hat sich jedoch als eine schwer vermehrbare Art in Gefangenschaft erwiesen. In Nordamerika haben nur f?nf Zoos diese Art erfolgreich gez?chtet. Der Zoo Houston begann 1992 mit der Arbeit mit Papuawaran…	Squamata: Varanidae: Varanus salvadorii; Crocodile monitor; husbandry; breeding; aggression; incubation.	Squamata: Varanidae: Varanus salvadorii; Papuawaran; Haltung; Zucht; Aggression; Inkubation.	monitors/ captive in zoo	Varanus salvadorii	Crocodile monitor	Monitor salvadorii	After	29.03369444	95.05194444	Houston Zoo (Texas, USA)
GER28	Kerstin Jantke	German	Germany	Journal article	Tim Trout	2007	Observations of breeding and nesting behaviors in captive Varanus salvadorii	Beobachtungen von Brut- und Nistverhalten von Varanus salvadorii in Gefangenschaft	Mertensiella	16		441-448	Varanus salvadorii remains one of the enigmas of the monitor world. This paper deals primarily with the captive breeding of this species at the Denver Zoo. Successful reproduction occured with one female on two separate occasions with two different males. However, behavioral data was collected during other non-successful breeding attempts as well. Parameters of successful hatching and rearing are…	Varanus salvadorii bleibt eine der r?tselhaften Arten in der Welt der warane. Der Beitrag besch?ftigt sich haupts?chlich mit der Nachzucht dieser Art im Zoo zu Denver/USA. Eine erfolgreiche Nachzucht gelang mit einem weiblichen Tier mit zwei verschiedenen M?nnchen in zwei verschiedenen Nachzuchten. Eine Reihe von Beobachtungen zum Verhalten dieser Art bei nicht erfolgreichen Reproduktionsversuche…	Squamata: Varanidae: Varanus salvadorii; reproduction, incubation.	Squamata: Varanidae: Varanus salvadorii; Fortpflanzung, Inkubation.	Monitor	Varanus salvadorii	Crocodile monitor	Monitor salvadorii	After	39.08380556	104.1016667	Denver Zoo (Colorado, USA)
GER29	Kerstin Jantke	German	Germany	Journal article	Christine Wisler// Ulrich Hofer	2008	Spatial ecology of female grass snakes (Natrix natrix helvetica) in an agricultural landscape	Raumnutzung weiblicher Ringelnattern (Natrix natrix helvetica) in einer Agrarlandschaft	Mertensiella	17		173-180	In this study the spatial behaviour of grass snakes in an agricultural landscape was examined. The study area is situated in the Grosses Moos, a 90 km? plain adjacent to the Bielersee in the western part of the lowlands of Switzerland. The area borders a canal, covers about 3 km? and consists of intensively used farmland (IF) surrounding a fragment of deciduous forest on a moraine. In May 2005 ei…	In dieser Studie wurde das Raumnutzungsverhalten der Ringelnatter in einer intensiv bewirtschafteten Agrarlandschaft untersucht. Das Untersuchungsgebiet befindet sich im Grossen Moos, einer 90 km? grossen Ebene am Bielersee im westlichen Teil der Schweiz. Das Gebiet grenzt zum S?den hin an einen Kanal, umfasst etwa 3 km? und besteht aus landwirtschaftlichen Nutzfl?che (LN), die einen bewaldeten M…	Natrix natrix, grass snake, agricultural landscape, spatial behaviour, habitat utilisation, compositional analysis, Switzerland.	Natrix natrix, Ringelnatter, Agrarlandschaft, Raumnutzung, Habitatnutzung, Compositional Analysis, Schweiz.	Snakes	Natrix natrix	Grass snake	Coluber scutatus	After	47.00127778	7.151444444	Grosses Moos (Switzerland)
GER30	Kerstin Jantke	German	Germany	Journal article	Ulrich Hofer	2008	Reproduction of the grass snake (Natrix natrix) in an agricultural landscape in the Swiss Midlands: Influence of substrate type on egg-laying behaviour and hatching rate	Reproduktion der Ringelnatter (Natrix natrix) in einer Agrarlandschaft des Schweizer Mittellandes: Einfluss unterschiedlicher Ablagesubstrate auf Legeverhalten und Schlupfraten	Mertensiella	17		181-190	In the "Grosses Moos", an agricultural landscape in the western Swiss Midlands south of the Bielersee, we investigated the influence of different nesting substrate on oviposition behaviour and hatching rates in the grass snake. At twelve localities three types of oviposition sites were provided: 1) a compost heap, 2) concrete slabs as an 'external heat source' on a mix of sand and soil, 3) concre…	Im "Grossen Moos", einer Agrarlandschaft im westlichen Mittelland s?dlich des Bielersees, untersuchten wir den Einfluss verschiedener Ablagesubstrate auf das Legeverhalten und die Schlupfraten der Ringelnattern. An zw?lf Orten wurden drei Typen von Eiablagest?tten angeboten: 1) ein Komposthaufen, 2) Betonplatten als "externe W?rmequelle" auf einer Mischung aus Sand und Erde, 3) Betonplatten auf g…	Natrix natrix, grass snake, oviposition, nest site, incubation temperature, hatching rate, Switzerland.	Natrix natrix, Ringelnatter, Eiablage, Ablagesubstrat, Inkubationstemperatur, Schlupfrate, Schweiz.	Snakes	Natrix natrix	Grass snake	Coluber scutatus	After	47.00127778	7.151444444	Grosses Moos (Switzerland)
GER31	Kerstin Jantke	German	Germany	Journal article	Klaus Detlef K?hnel // Heinz Nabrowsky	2008	The species action plan for the grass snake (Natrix natrix) in Berlin and ist implementations - a case study	Das Artenhilfsprogramm f?r die Ringelnatter (Natrix natrix) in Berlin und seine Umsetzung - Ein Fallbeispiel	Mertensiella	17		214-224	Between 1989 and 1992 a species action plan for the grass snake in Berlin was obtained. As a result developmental areas were defined. This developmental areas include as well most of the known localities of distribution areas with a high potential for spreading or for a network of habitats. For every developmental area a special catalogue for maintenance and developmental measures was drawn up. A…	Zwischen 1989 und 1992 wurde ein Artenaktionsplan f?r die Ringelnatter in Berlin erstellt. Als Ergebnis wurden Entwicklungsgebiete definiert. Diese Entwicklungsgebiete umfassen auch die meisten bekannten Lokalit?ten von Verbreitungsgebieten mit hohem Ausbreitungspotenzial oder f?r ein Habitatnetz. F?r jeden Entwicklungsbereich wurde ein spezieller Katalog f?r Instandhaltungs- und Entwicklungsma?n…	Natrix natrix, grass snake, species action plan, change of land use, landscape management measures, dispersal, Berlin, Germany.	Natrix natrix, Ringelnatter, Artenhilfsprogramm, Nutzungs?nderungen,Entwicklungsma?nahmen, Ausbreitung, Berlin, Deutschland.	Snakes	Natrix natrix	Grass snake	Coluber scutatus	After	52.01819444	13.068	Berlin (Germany)
GER32	Kerstin Jantke	German	Germany	Journal article	Jens Scharon// Ellen Bauer// Rolf Schneider	2008	Do grass snakes (Natrix natrix) use underpass systems for amphibians?	Nutzen Ringelnattern (Natrix natrix) Amphibiendurchl?sse?	Mertensiella	17		225-234	So far there is no reliable information about grass snakes using underpass systems for amphibians. Therefore such a system which was newly constructed in 2003 was examined in the following year regarding ist functionality and ist acceptance by amphibians. At the same time data about the use of these systems by grass snakes could be collected and presented. Altogether 166 juvenile and subadult sna…	Bisher gibt es keine zuverl?ssigen Informationen, ob Amphibienschutzanlagen auch von Ringelnattern genutzt werden. Eine 2003 neu errichtete Amphibienschutzanlage wurde im folgenden Jahr auf ihre Funktionalit?t und ihre Akzeptanz durch Amphibien untersucht. Dabei konnten Daten ?ber die Nutzung dieserAnlage durch Ringelnattern gesammelt werden, die im Folgenden dargestellt werden. Insgesamt 166 juv…	Natrix natrix, grass snake, amphibian underpass system, tunnels for small animals, species protection, Germany.	Natrix natrix, Ringelnatter, station?re Amphibienschutzanlagen, Kleintierdurchl?sse, Artenschutz, Deutschland.	Snakes	Natrix natrix	Grass snake	Coluber scutatus	BA	52.01819444	13.068	Berlin (Germany)
GER33	Kerstin Jantke	German	Germany	Journal article	Sigrid Lenz// Almuth Schmidt	2011	Results of a national project to support the populations and habitats of the dice snake	Ergebnisse eines bundesweiten Projektes zur F?rderung der W?rfelnatter-Populationen und ihrer Lebensr?ume	Mertensiella	18		30-38	In a testing and development project carried out from 1997 to 2001, different measures were conducted on the rivers Mosel, Lahn, and Elbe to protect and support the populations and habitats of the dice snake (Natrix tessellata). On the river Elbe, a once occupied habitat was examined and after improving its formerly suboptimal factors, captive bred hatchlings were reintroduced. On the river Lahn,…	In einem von 1997 bis 2001 durchgef?hrten Erprobungs- und Entwicklungsprojekt wurden an Mosel, Lahn und Elbe verschiedene Ma?nahmen zum Schutz und zur F?rderung der Populationen und Lebensr?ume der W?rfelnatter (Natrix tessellata) durchgef?hrt. An der Elbe wurde ein ehemals besetzter Lebensraum untersucht und nach Verbesserung seiner ehemals suboptimalen Faktoren wurden in Gefangenschaft gez?chte…	Natrix tessellata, habitat improvement, reintroduction, follow-up control	Natrix tessellata, Habitatsverbesserung, Wiedereinf?hrung, Nachkontrolle	Snake	Natrix tessellata	Dice snake	Tropidonotus elaphoides	After	49.00105556	6.033861111	Close to the rivers Mosel, Lahn and Elbe (Germany) Mosel:
GER34	Kerstin Jantke	German	Germany	Journal article	Werner Kammel// Konrad Mebert	2011	Effects of rehabilitation of the polluted river system Mur in Styria, Austria, and construction of hydroelectric power plants on fish fauna and distribution of the dice snake	Effekte der Rehabilitation des verschmutzten Flusssystems Mur in Steiern, ?sterreich und Konstruktion von einer hydroelektrischen Wasserkraftanlage auf die Fischfauna und Verbreitung der W?rfelnatter	Mertensiella	18		188-196	With an increasing industrialization of the region and poor sanitation in the 1960s and 1970s the river Mur was excessively polluted and de facto biologically dead. Numerous waterbound species like the dice snake were largely extinct in the investigation area and survived only in tributaries and water bodies close to the Mur. Through a massive effort to rehabilitate the ecosystem "Mur" since 1985…	Mit zunehmender Industrialisierung der Region und schlechter Sanit?rversorgung in den 1960er und 1970er Jahren war die Mur ?berm??ig verschmutzt und de facto biologisch tot. Zahlreiche wassergebundene Arten wie die W?rfelnatter waren im Untersuchungsgebiet weitgehend ausgestorben und ?berlebten nur in Mur-nahen Nebenfl?ssen und Gew?ssern. Durch massive Anstrengungen zur Rehabilitierung des ?kosys…	Dice snakes, hydroelectric plants, water pollution, recolonization, Mur river rehabilitation, Styria, Austria, Natrix tessellata	Flusskraftwerke, Flusssanierung, Gew?sserverschmutzung, Rekolonisierung, W?rfelnatter, Mur, ?sterreich, Natrix tessellata	Snake	Natrix tessellata	Dice snake	Tropidonotus elaphoides	After	46.06861111	15.15077778	River Mur (Styria, Austria)
GER35	Kerstin Jantke	German	Germany	Journal article	Klaus-detlef K?hnel// Rolf Schneider	2012	Allotments and garden ponds as habitats for Smooth Newts (Lissotriton vulgaris) and information on distribution in Berlin	Kleingartenanlagen und Gartenteiche als Lebensr?ume f?r Teichmolche (Lissotriton vulgaris) und Angaben zur Verbreitung in Berlin	Mertensiella	19		110ú	The distribution of the Smooth Newt (Lissotriton vulgaris) in Berlin is portrayed. The newt occurs in urban and suburban residential areas with private gardens as well as in forests and former agricultural lands. In urban and suburban areas, ponds in parks and gardens are used as spawning sites. On occasion of the election of the Smooth Newt as the "Amphibian of the year 2010", field herpetologis…	Die Verbreitung des Teichmolches (Lissotriton vulgaris) in Berlin wird dargestellt. Der Molch kommt in st?dtischen und vorst?dtischen Wohngebieten mit privaten G?rten sowie in W?ldern und ehemaligen landwirtschaftlichen Fl?chen vor. In st?dtischen und vorst?dtischen Gebieten werden Teiche in Parks und G?rten als Laichpl?tze genutzt. Anl?sslich der Wahl des Teichmolchs zur "Amphibie des Jahres 201…	Lissotriton vulgaris, Berlin, Germany, distribution, population size, allotment gardens, garden ponds, population development, population structure, phenology	Lissotriton vulgaris, Berlin, Deutschland, Verbreitung, Bestandsgr??en, Kleing?rten, Gartenteiche, Bestandsentwicklung, Ph?nologie	Newts	Lissotriton vulgaris	Smooth Newt	Triturus vulgaris	After	52.01819444	13.068	Berlin (Germany)
GER36	Kerstin Jantke	German	Germany	Journal article	Christian Neumann	2015	Investigation of a population of Common Wall Lizards (Podarcis muralis) on a wildlife crossing at a German motorway junction	Untersuchung einer Population von Mauereidechsen (Podarcis muralis) auf einer Gr?nbr?cke am autobahnkreuz Wittlich	Mertensiella	22		133-142	The wildlife crossing across the Autobahn A1/A48 at the motorway junction at Wittlich (Rhineland-Palatinate, Germany) was built as a compensation measurement for the expected habitat fragmentation and destruction due to the construction of the Bundesstra?e B50neu. The population of Common Wall Lizard (Podarcis muralis) located on the wildlife crossing was investigated in the framework of an effic…	Der Wildtier?bergang ?ber die Autobahn A1/A48 am Autobahnkreuz Wittlich (Rheinland-Pfalz) wurde als Kompensation f?r die zu erwartende Habitatfragmentierung und -zerst?rung durch den Bau der Bundesstra?e B50neu errichtet. Die Population der Mauereidechse (Podarcis muralis) an der Wildtierkreuzung wurde im Rahmen eines Effizienzmonitorings im Jahr 2011 untersucht. Die Frage war, ob die Passage ein…	Reptilia, Sauria, Lacertidae, Podarcis muralis, wildlife crossing, secondary habitat, reconnection, monitoring, capture-recapture.	Reptilia, Sauria, Lacertidae, Podarcis muralis, Gr?nbr?cke, Sekund?rhabitat, Wiedervernetzung, Monitoring, Fang-Wiederfang	Lizard	Podarcis muralis	Common Wall Lizard	/	After	49.10077778	6.036	Interchange Wittlich (Rhineland-Palatinate, Germany)
GER37	Kerstin Jantke	German	Germany	Journal article	Frank Spikmann// Wilbert Bosman	2015	Compensation of habitat loss for the Common Wall Lizard (Podarcis muralis) in the city of Maastricht (The Netherlands)	Ausgleichsma?nahmen f?r die Mauereidechse (Podarcis muralis) in der Stadt Maastricht (Niederlande)	Mertensiella	22		208-213	In the Netherlands, the Common Wall Lizard (Podarcis muralis) is a rare and protected species. The city of Maastricht harbours the only natural Dutch population, where it lives on historic city walls and a diversity of urban habitats, such as an abandoned railroad. Measures had to be taken to safeguard the population on the abandoned railway when plans were presented for revitalising the railway.…	In den Niederlanden ist die Mauereidechse (Podarcis muralis) eine seltene und gesch?tzte Art. Die Stadt Maastricht beherbergt die einzige nat?rliche niederl?ndische Population, wo sie an historischen Stadtmauern und einer Vielzahl von st?dtischen Lebensr?umen wie einer verlassenen Eisenbahn lebt. Bei der Vorlage von Pl?nen zur Renovierung der Bahn mussten Ma?nahmen zum Schutz der Population auf d…	Reptilia, Sauria, Lacertidae, Podarcis muralis, Netherlands, Maastricht, native population, translocation, conservation measurements	Reptilia, Sauria, Lacertidae, Podarcis muralis, Niederlande, Maastricht, autochthones Vorkommen, Umsiedlung, Schutz- und Pflegema?nahmen	Lizard	Podarcis muralis	Common Wall Lizard	/	After	50.01775	5.016805556	Maastricht (Netherlands)
GER38	Kerstin Jantke	German	Germany	Journal article	Johannes Niederstrasser	2016	Walk-through and twin-tube tunnels: Observations, practical experiences, and improvements	Stelztunnel und Doppelr?hrentunnel: Beobachtungen, Praxiserfahrungen, Optimierung	Mertensiella	24		175-184	Amphibian protection installations are essential for protecting amphibians along the roads. Functional tunnel systems may, in connection with effective guiding structures, considerably reduce the bisecting effects caused by roads. Walk-through tunnels are currently employed as the standard system. They serve as passages for a multitude of small terrestrial animals. Twin-tube tunnels ("one-way tun…	Amphibienschutzanlagen sind f?r den Schutz von Amphibien entlang der Stra?en unerl?sslich. Funktionale Tunnelsysteme k?nnen in Verbindung mit effektiven Leitsystemen die Zerschneidungseffekte von Stra?en erheblich reduzieren. Stelztunnel werden derzeit als Standardsystem eingesetzt. Sie dienen als "Kleintierdurchl?sse" f?r eine Vielzahl von Tiergruppen als Querungshilfe der Stra?en. Doppelr?hrent…	Amphibian protection, amphibian protection installation, tunnel system, walk-through tunnel, twin-tube tunnel, functionality check, tunnel use rate, improvement, hybrid tunnel	Amphibienschutz, Amphibienschutzanlage, Kleintierdurchlass, Stelztunnel, Doppelr?hrentunnel, Funktionskontrolle, Durchwanderungsquote, Nachr?stungen, Hybridtunnel.	Amphibian protection installation	no specific species	no specific species	no specific species	After	49.01808333	8.151611111	Karlsruhe (Baden-W?rtemberg, Germany)
GER39	Kerstin Jantke	German	Germany	Journal article	Frank Weihmann// Dario Desmini// Johannes Gepp// Tom Weihmann// Wolfgang Lanner	2016	Amphibian protection installation "Winzendorf" (L406 at P?llau, Styria) - checking acceptance 10 years after its erection.	Amphibienschutzanlage "Winzendorf" (L406 bei P?llau, Steiermark) - Akzeptanzkontrolle 10 Jahre nach der Errichtung	Mertensiella	24		185-196	Amphibian protection installation "Winzendorf" was errected in 2000 and consists of a 950m guiding structure and 19 tunnels. The tunnels can be categorised in eight different types of construction and are made up of concrete, polyethelene, steel panels, respectively. They differ in diameter from 0.25 to 1 m; the portal shapes are angular or rounded, and the tunnel floors are half filled with debr…	Die Amphibienschutzanlage "Winzendorf" wurde im Jahr 2000 errichtet und besteht aus einem 950 m langen Leitbauwerk und 19 Tunneln. Die Tunnel k?nnen in acht verschiedene Bauarten eingeteilt werden und bestehen aus Beton, Polyethylen bzw. Stahlplatten. Sie unterscheiden sich im Durchmesser von 0,25 bis 1 m; die Eingangsformen sind eckig oder rund, und die Tunnelb?den sind zur H?lfte mit Schutt und…	Amphibia, amphibian protection along roads, amphibian protection installation, functionality check, Styria, Austria.	Amphibia, Amphibienschutz an Stra?en, Amphibienschutzanlage, Akzeptanzkontrolle, Steiermark.	Amphibian protection installation	Rana temporaria, Rana latastei, Pelophylax esculentus, Hyla arborea, Lissotriton vulgaris, Bufo bufo	Common Frog, Agile Frog, Green Frog, European Tree Frog, Smooth Newt, Common Toad	Rana muta, /, Rana esculenta, /, Triturus vulgaris, Rana bufo	After	47.10125	15.05177778	Winzendorf (Styria, Austria)
GER40	Kerstin Jantke	German	Germany	Journal article	Brigitte Bender	2016	Outfitting pitfall traps as to avoid mortality in small mammals: observations and conclusions from 2011 through 2013	Ausstattung von Amphibienfallen zur Vermeidung von Kleins?ugermortalit?t: Beobachtungen und Schlussfolgerungen aus den Jahren 2011 bis 2013	Mertensiella	24		197-199	Pitfall traps at seasonal drift fences for amphibian protection along roads can be fatal for other small terrestrial fauna. This short note introduces possibilities for substantially reducing mortality with simple improvements and without significantly reducing amphibian capture rates. Observations and tests were documented at drift fences in the area of Bielefeld (Germany)	Fangeimer an Amphibienschutzz?unen sind nicht nur Fallen f?r Amphibien, sondern auch f?r Insekten und Kleins?uger. Dieser Kurzbeitrag stellt anhand von im Raum Bielefeld dokumentierten Beobachtungen und Pilotprojekten die M?glichkeit vor, mit einfachen Verbesserungen an den Eimerfallen eine erhebliche Reduktion der Mortalit?t von"Beif?ngen" aus dem Bereich der kleinen terrestrischen Tierwelt zu e…	Amphibia, protection, drift fences, pitfall traps, small mammals, insects, equipment.	Amphibia, Amphibienschutz an Stra?en, Amphibienschutzz?une, Eimerfallen, Kleins?uger, Insekten, Ausstattung	Pitfall traps	no specific species	no specific species	no specific species	BA	52.01897222	8.033833333	Bielefeld (Northrhine-Westfalia, Germany)
GER41	Kerstin Jantke	German	Germany	Journal article	Rolf Schneider// Sven Thonagel// Ellen Bauer// Jens Scharon	2016	When "toad tunnels" are past their prime- functionality checks before, right after, and ten years after construction of a permanent protection installation in Berlin (Germany)	Wenn "Kr?tentunnel" in die Jahre kommen - Untersuchungen vor und nach Baubeginn sowie nach langj?hrigem Betrieb an einer station?ren Amphibienschutzanlage in Berlin (Deutschland)	Mertensiella	24		200-207	In 2003, a stationary amphibian protection installation consisting of a system of 15 toad tunnels was built along the Sch?nerlinder Chaussee in the extreme northern part of Berlin. The relevant 625 m section of the road bisects the spawning and hibernating sites of an outstanding amphibian population. Pilot surveys were carried out before construction in 2002 and followed up by revisits in 2004 a…	Entlang der Sch?nerlinder Chaussee im ?u?ersten Norden Berlins wurde 2003 eine station?re Amphibienschutzanlage mit einem System von 15 Amphibientunneln errichtet. Der entsprechende 625 m lange Abschnitt der Stra?e halbiert die Laich- und ?berwinterungsgebiete einer herausragenden Amphibienpopulation. Vor dem Bau im Jahr 2002 wurden Pilotstudien durchgef?hrt, denen in den Jahren 2004 und 2012 Wie…	Amphibians, amphibian protection installation, toad tunnels, acceptance, efficiency, micro-climate, obstruction of migration, barrier effect.	Amphibien, station?re Amphibienschutzanlage, Stelztunnel, Akzeptanz, Effizienzkontrolle, Mikroklima, Raumwiderstand, Barrierewirkung	Toad, newt	Rana arvalis, Bufo bufo,Rana temporaria, Pelophylax lessonae, Lissotriton vulgaris	Moor frog, Common toad, Common frog, Pool frog, Smooth newt	Rana oxyrrhinus, Rana bufo,Rana muta, Triturus vulgaris	BA	52.01819444	13.068	Berlin, (Germany)
GER42	Kerstin Jantke	German	Germany	Journal article	Anna Karina Smole-Wiener// Klaus Krainer	2016	30 years of the intiative "Save the frogs" in Carinthia (Austria)	30 Jahre Aktion "Rettet die Fr?sche" in K?rnten (?sterreich)	Mertensiella	24		213-214	First measures for protecting amphibians on roads were organized in the Austrian province of Carinthia in 1983. Since 1993, the "Arge NATURSCHUTZ" is in charge of the coordination of these activities. Between 2002 and 2006, they were incorporated in two EU-INTERREG - projects in cooperation with partners from Slovenia and Italy. In 2013, the "Arge NATURSCHUTZ" supervised a total of 172 amphibian …	Erste Ma?nahmen zum Schutz von Amphibien auf Stra?en wurden 1983 im ?sterreichischen Bundesland K?rnten durchgef?hrt. Seit 1993 ist die "Arge NATURSCHUTZ" f?r die Koordination dieser Aktivit?ten zust?ndig. Zwischen 2002 und 2006 wurden sie in zwei EU-INTERREG - Projekte in Zusammenarbeit mit Partnern aus Slowenien und Italien eingebracht. Im Jahr 2013 betreute die "Arge NATURSCHUTZ" insgesamt 172…	Amphibian protection, roads, Carinthia, Bufo bufo, INTERREG, volunteers.	Amphibienschutz, Stra?en, K?rnten, Bufo bufo, Interreg, Ehrenamt.	Amphibian	Bufo bufo	Common toad	Rana bufo	After	46.11916667	13.15105556	Carinthia (Austria)
GER43	Kerstin Jantke	German	Germany	Journal article	Karin Ulbrich// Wolf-R?diger Grosse// Sebastian K?rnig// Janina Fischer// Oliver Schweiger// Josef Settele	2016	Exploring habitats via virtual and real excursions - the educational software PRONAS	Lebensr?ume virtuell und real erkunden - die Lernsoftware PRONAS	Mertensiella	24		218-225	Climate change and the dramatic loss of biodiversity are essential subjects of European as well as global research agendas. However, little of the current knowledge reaches the young generation. In order to incorporate biodiversity research into the reality of school education, educational software has been developed that combines desktop work with field experiences. The software PRONAS demonstra…	Der Klimawandel und der dramatische Verlust der biologischen Vielfalt sind wesentliche Themen der europ?ischen und globalen Forschungsagenden. Allerdings erreicht wenig vom aktuellen Wissen die junge Generation. Um die Biodiversit?tsforschung in die Realit?t der schulischen Bildung einzubinden, wurde eine Lernsoftware entwickelt, die Desktoparbeit und Praxiserfahrung kombiniert. Die Software PRON…	Education, biodiversity and climate change, amphibians, reptiles, school, software, virtual excursion.	Bildung, Artenvielfalt und Klimawandel, Amphibien, Reptilien, Schule, Software, virtuelle Exkursionen.	Education				After	51.123274	10.481557	Germany
GER44	Kerstin Jantke	German	Germany	Journal article	Tilo Wolff von der Sahl	1975	Attempt to regenerate a partially harvested peat-cutting site in the "Gro?es Moor" near Gifhorn	Versuch der Regeneration einer teilweise ausgetorften P?tte im "Gro?en Moor" bei Gifhorn	Telma	5		341-344	In the "Gro?es Moor" near Gifhorn, an attempt was made to regenerate a partially harvested peat-cutting site . Along the entire length of the site (1,000 m) a drainage ditch of 1 m in width and 2 m in depth was created with the help of a "Fl?gger" excavator. Immediately after the dredging, this ditch filled up with groundwater, which gradually leaked over the edges of the ditch due to damming mea…	Im "Gro?en Moor" bei Gifhorn wurde der Versuch unternommen, eine teilweise abgetorfte Moorp?tte zu regenerieren. Entlang der gesamten L?nge der P?tte (1.000 m) wurde ein Entw?sserungsgraben mit Hilfe eines "Fl?gger"-Baggers von 1 m Breite und 2 m Tiefe angelegt. Dieser f?llte sich direkt im Anschluss an das Ausbaggern mit Grundwasser, welches durch Stauma?nahmen nach und nach ?ber die Grabenr?nde…	Numenius arquata, Limosa limosa, Anatidae, Scolopacidae, carex species, Potamogeton, Phragmites, Typha, Elodea, Gallinago, Sphagnum, recultivation, raised bog, peat, drainage ditch	Numenius arquata, Limosa limosa, Anatidae, Scolopacidae, carex species, Potamogeton, Phragmites, Typha, Elodea, Gallinago, Sphagnum, Renaturierung, Hochmoor, Torf, Entw?sserungsgraben	snipes, ducklings, Poales, peat mosses/ raised bogs/ \	Numenius arquata, Limosa limosa, Anatidae, Scolopacidae, Carex, Potamogeton, Phragmite, Typha, Elodea, Gallinago, Sphagnum	Eurasion curlew, Black-tailed godwit,\, Sandpipers, Sedge, Pondweed, Reed, Bulrush, Waterweed, \, peat moss		After	52.05	10.13522222	Gro?es Moor (Gifhorn, Lower Saxony, Germany)
GER45	Kerstin Jantke	German	Germany	Journal article	Klaus M?ller	1980	Experiments to the regneration of raised bogs	Versuche zur Regeneration von Hochmooren	Telma	10		197-204	In 1978 and 1979 experiments had been carried out to lift the low water level of a preliminary drained and domes surface of a raised bog with secondary slope (Dosenmoor near Neum?nster-Einfeld, Schleswig-Holstein). On account of this research a new regeneration model for such bog surface is proposed. Lifting of the water level nearly up to the surface can be realized by a centrally-located artifi…	In einer vorentw?sserten, gew?lbten Hochmoorrestfl?che mit sekund?rem Randgeh?nge (Dosenmoor bei Neum?nster-Einfeld, Schleswig-Holstein) wurden 1978 und 1979 Versuche zur Anhebung des mooreigenen, niedrigen Grundwasserstandes durchgef?hrt. Aufgrund dieser Untersuchungen wird ein neues Modell zur Regeneration solcher Moorfl?chen vorgeschlagen. Es geht davon aus, den Wasserstand in den oberlf?chenn…	drained raised bog, water level, lifting, regeneration, artificial pool	Hochmoorrestfl?che, Grundwasserstand, Anhebung, Regeneration, Kolk	raised bog/ \/ \				After	54.11825	10.01891667	Dosenmoor (Neum?nster-Einfeld, Schleswig-Holstein, Germany)
GER46	Kerstin Jantke	German	Germany	Journal article	Gottfried Briemble	1985	Vegetation and Soil Development on a Rich Fen under the Influence of different Measures of Landscape Management - First Tendencies after 5 Years of Experiment -	Vegetations- und Standortentwicklung auf Niedermoor unter dem Einflu? verschiedener Pflegema?nahmen - Erste Tendenzen nach f?nf Versuchsjahren -	Telma	15		197-221	In an interim report on a landscape management experiment in a fen in south Baden-W?rttemberg first tendencies of vegetation and soil development during five years are described. On the litter meadow abandoned for 16 years before the beginning of the experiment, the succession towards a Salici-Franguletum was stopped. Simultaneously, the number of species of the Festuco-Brometea, Trifolio-Geranie…	In einem Zwischenbericht zu einem seit 5 Jahren laufenden Landschaftspflegeversuch auf einem Niedermoorstandort im W?rttembergischen Alpenvorland werden erste Tendenzen in der Vegetations- und Standortentwicklung vorgestellt. Danach kam es auf der zuvor 16 Jahre lang brachliegenden Streuwiese zu einem Stopp der in Richtung Weiden-Faulbaumgeb?sch weisenden Sukzessionsabl?ufe bei gleichzeitiger Zun…	landscape management, rich fen, vegetation development, soil development, succession, Salici-Franguletum, Festuco-Brometea, Trifolio-Geranietea, Molinietalia, Arrhenatheretalia, management measures, species diversity, nutrient level	Landschaftspflege, Niedermoor, Vegetationsentwicklung, Standortentwicklung, Sukzession, Weiden-Faulbaumgeb?sch, Halbtrockenrasen, Saumgesellschaften, Molinietalia, Feuchtwiesen, Pflegema?nahmen, Artenvielfalt, N?hrstoffniveau	Salici-Franguletum, Festuco-Brometea, Trifolio-Geranietea, Molinietalia, Arrhenatheretalia/ rich fen/ \				BA	48.00066667	9.152027778	western Prealps (Baden-W?rttemberg, Germany)
GER47	Kerstin Jantke	German	Germany	Journal article	Gottfried Briemble	1988	Success and Failure in the Maintenance Works of a Wet land - Applicability of Ecological Indicator Values -	Erfolge und Mi?erfolge bei der Pflege eines feuchtbiotops - Anwendbarkeit ?kologischer Wertzahlen -	Telma	18		311-332	In a calcereous, marshy spring region of the southern outskirts of the "Schw?bische Alb" that has lain fallow for about 15 years, biotope-maintenance works were carried out for 8 years. The aim of these works was to get a leaner soil and as a result of this, a succession leading to a "Caricion davallianae". By very exact vegetational releves on permanent study squares it was possible to point out…	In einem seit etwa 15 Jahren brachliegenden Kalkquellsumpf am S?drand der Schw?bischen Alb wurden 8 Jahre lang Biotoppflegema?nahmen durchgef?hrt mit dem Ziel, eine Aushagerung und damit eine Sukzession in Richtung Davallseggenried herbeizuf?hren. Anhand sehr genau erhobener Vegetationsaufnahmen auf Dauerquadraten konnte auf einer "wechselnassen" und einer "wechselfrischen" Fl?che eine floristisc…	calcerous marsh, biotope-maintenance, lean soil, succession, Caricion davallianae, vegetation surveys, variably wet, variably moist, mowing, nitrogen supply, grassland	Kalkquellsumpf, Biotoppflege, Aushagerung, Sukzession, Caricion davallianae,, Vegetationsaufnahmen, wechselnass, wechselfrisch, Mahd, Stickstoffnachlieferung, Gr?nland	Caricion davallianae/ calcerous marsh/ \				BA	48.11672222	9.117	Schw?bische Alb (Baden-W?rttemberg, Germany)
GER48	Kerstin Jantke	German	Germany	Journal article	Ulrike Schuckert// Peter Poschlod // J?rg Pfadenhauer	1992	Peat cutting in fens - help for endangered species?	Torfstich im Niedermoor - ein Beitrag zum Arten- und Biotopschutz?	Telma	22		253-265	The large fens in the north of Munich had been drained during the last 200 years for peat winning and intensive agricultural utilization. In some areas of peat cutting by hand, the former vegetation and fauna has survived, however in other areas with the same use willow stands and tall perennials have exceeded. This different vegetation development was investigated in dependance of some site fact…	Die gro?fl?chigen Niedermoore im Norden von M?nchen wurden in den letzten 200 Jahren weitgehend entw?ssert, abgetorft und in intensive landwirtschaftliche Nutzung ?berf?hrt. W?hrend in einigen wenigen b?uerlichen Handtorfstichen die urspr?ngliche, heute sehr seltene Pflanzen- und Tierwelt (Kopfbinsenweide und typische Pfeifengraswiesen des Alpenvorlandes) ?berlebt hat, haben sich in anderen Torfs…	fen, drainage, agricultural use, peat-cutting sites, willows, moor grasses, perennials, nutrients, ground water level	Niedermoore, Entw?sserung, landwirtschaftliche Nutzung, Torfstiche, Weiden, Pfeifengraswiesen, Hochstauden, N?hrstoffe, Grundwasserstand	willows, moor grasses, perennials/ peat-cutting sites in fens/ \				After	48.05033333	11.06694444	north of Munich (Bavaria, Germany)
GER49	Kerstin Jantke	German	Germany	Journal article	Axel Precker// Matthias Krbetschek	1996	The raised bogs of Mecklenburg-Vorpommern - First analysis of the investigations for the raised bog conservation programme in Mecklenburg-Vorpommern, FRG	Die Regenmoore Mecklenburg-Vorpommerns - Erste Auswertungen der Untersuchungen zum Regenmoor-Schutzprogramm des Landes Mecklenburg-Vorpommern	Telma	26		205-221	The state of a research project on preparing a raised bog conservation programme in the Mecklenburg-Vorpommern region (NE Germany) is presented. Mapping of the vegetation and hydrological conditions of the bogs has been carried out. By the help of lithostratigraphic and geochronologic research the ecological and geological evolution of the raised bogs could be reconstructed in that region. The re…	Der gegenw?rtige Arbeitsstand am Regenmoor-Schutzprogramm des Bundeslandes Mecklenburg-Vorpommern wird vorgestellt. Im Rahmen der f?r das Schutzprogramm notwendigen untersuchungen wurden die Moore vegetationskundlich und hydrologisch kartiert. Zahlreiche lithostratigraphische und geochronologische Untersuchungen trugen dazu bei, die ?kologische und geologische Entwicklung der Moore zu kl?ren. Die…	raised bog, conservation programme, vegetation, hydrology, ecological evolution, geological evolution, rewetting	Hochmoor, Schutzprogramm, Vegetation, Hydrologie, ?kologische Entwicklung, geologische Entwicklung, Wiedervern?ssung	\/ raised bogs/ \				After	53.15272222	12.05027778	Mecklenburg-Vorpommern (Germany)
GER50	Kerstin Jantke	German	Germany	Journal article	Alois Zollner// Hannes Cronauer	1997	Rewetting and thinning as manage-practices for restoration of forested peatlands in Bavaria - First results	Wiedervern?ssung und Durchforstung als Ma?nahmen zur Renaturierung bewaldeter Moore in Bayern - Erste Versuchsergebnisse	Telma	27		91-105	In 1994 restoration experiments on forested peatlands were started by the Bavarian State Institute of Forestry. Three years after beginning first results are presented. For two different trials (Norway spruce, Scotts pine) effects of forest thinning and selective ditch blocking within two catchments on water balance of peat soils and vitality of stands are described. Crown interception of the spr…	1994 wurden von der Bayrischen Landesanstalt f?r Wald und Forstwirtschaft Renaturierungsversuche auf bewaldeten Moorfl?chen angelegt. Drei Jahre nach Beginn des Experiments sollen nun erste Ergebnisse vorgestellt werden. An zwei Versuchsreihen (Fichte, Kiefer) wird beschrieben, inwieweit sich Durchforstungseingriffe und lokale Stauma?nahmen innerhalb zweier Wassereinzugsgebiete auf den Wasserhaus…	restoration, forested peatlands, Norway spruce, Scotts pine, forest thinning, ditch blocking, water balance, crown interception	Renaturierung, bewaldete Moorfl?chen, Fichte, Kiefer, Durchforstung, Stauma?nahmen, Wasserhaushalt, Interzeption	conifer trees/ forested peatland/ \	Picea abies, Pinus sylvestris	Norway spruce, Scots pine		BA	49.15213889	11.05047222	Bavaria (Germany)
GER51	Kerstin Jantke	German	Germany	Journal article	Alexander Harter// Vera Luthardt	1997	Experiments of restoration in two degraded fens in Brandenburg, Germany - A case study of soil- and vegetation development after rewetting	Revitalisierungsversuche in zwei degradierten Niedermooren in Brandenburg - Eine Fallstudie zur Reaktion von Boden und Vegetation auf Wiedervern?ssung	Telma	27		147-169	Two degraded fen areas under agricultural use, located in Young Pleistocene valleys of NE-Brandenburg have been rewetted. The influence of waterlogging on soil, vegetation, and land use at practice conditions was investigated for 3 years. The effects of the ecotechnical processes (ditch damming, submersion irrigation) and difference of relief and physical properties of degradation stages of fen s…	In zwei degradierten Niedermooren, in schmalen Talniederungen Nordost-Brandenburgs gelegen, wurden ?ber 3 Jahre lang Untersuchungen zur Reaktion von Boden und Vegetation auf Wiedervern?ssung unter unterschiedlichen Nutzungsbedingungen durchgef?hrt. Vern?ssungsniveaus, die sich durch Grabenanstau und -einstau sowie durch Unterschiede im Relief und durch verschiedene Standorteigenschaften der Boden…	degraded fens, soil, vegetation, waterlogging, land use conditions, ditch damming, submersion irrigation, restoration,	degradierte Niedermoore, Boden, Vegetation, Wiedervern?ssung, Nutzungsbedingungen, Grabenanstau, Grabeneinstau, Renaturierung,	helophyte plants/ fen/ \				BA	53.085	13.10130556	North-East-Brandenburg (Germany)
GER52	Kerstin Jantke	German	Germany	Journal article	Stefanie Wrobel	2002	Comparative studies on the influence of mulch and shading on microclimate and Sphagnum-growth of a harvested peatland in north-west Germany	Vergleichende Untersuchungen zum Einfluss von Strohmulch und Beschattung durch Schattierleinen auf das Mikroklima und das Sphagnum-Wachstum einer abgetorften Hochmoorfl?che in Nordwest-Deutschland	Telma	32		207-225	For a successful restoration and reintroduction of the typical vegetation of raised bogs after peat harvesting the primary microclimate - especially a high ground water level and water content in the peat - has to be reconstructed. In October 1998 experimental plots were set up in a harvested peatland in the Emsland (Northwest Germany). The scope of the study in summer 2000 was to evaluate the im…	Die Regeneration oder Renaturierung von abgetorften Mooren erfordert zur Etablierung der moortypischen Vegetation zun?chst eine Wiedervern?ssung. Auf einem abgetorften Hochmoor im Emsland wurden im Oktober 1998 Versuchsfl?chen angelegt, auf denen im Sommer 2000 die Wirkung von Strohmulch und Beschattung auf das Mikroklima der vegetationsfreien Torfoberfl?che sowie auf das Wachstum aufgebrachter T…	regeneration, mulch, shading, Sphagnum papillosum, microclimate	Regeneration, Strohmulch, Beschattung, Sphagnum papillosum, Mikroklima	Sphagnum/ raised bog/ \	Sphagnum papillosum			After	52.10147222	7.001472222	Emsland (Lower Saxony, Germany)
GER53	Kerstin Jantke	German	Germany	Journal article	Nadine Tauchnitz// Katja Osterloh// Sabine Bernsdorf// Ralph Meissner// Hans-Ullrich Kison	2010	Changes of the water and nutrient dynamics of a drained mire in the German Harz Mountains after rewetting	Ver?nderung der Wasser- und N?hrstoffdynamik eines entw?sserten Moores im Nationalpark Harz nach Wiedervern?ssung	Telma	40		229-244	In the past, numerous bogs were degraded in connection with large-scale drainage, thus robbing them of their functions as material sinks, water reservoirs and valuable habitats. The aim of the present investigations was to record changes in the water and nutrient dynamics of a drained moor after rewetting in order to assess the success with regard to the long-term regeneration of the moor. Releva…	In der Vergangenheit wurden im Zusammenhang mit gro?fl?chigen Entw?sserungen zahlreiche Moore degradiert und damit ihrer Funktionen als Stoffsenken, Wasserspeicher und wertvolle Lebensr?ume beraubt. Ziel vorliegender Untersuchungen war es, Ver?nderungen der Wasser- und N?hrstoffdynamik eines entw?sserten Moores nach Wiedervern?ssung zu erfassen, um den Erfolg im Hinblick auf eine langfristige Reg…	bog, hydrology, rewetting, nutrient content	Moor, Wasserhaushalt, Wiedervern?ssung, N?hrstoffgehalt	\/bog/material sink, water reservoir				BACI	51.10213889	10.01761111	National park H
GER54	Kerstin Jantke	German	Germany	Journal article	Tiemo Timmermann// Peggy Steffenhagen// Karsten Schulz// Stefan Zerbe// Annett Frick	2011	Vegetation development of rewetted river valley fens in Mecklenburg-Vorpommern	Vegetationsentwicklung von wiedervern?ssten Flusstalmooren Mecklenburg-Vorpommerns	Telma	Beiheft 4		159-182	Since the 199ties large parts of former fen grasslands situated in river valleys of the federal state Mecklenburg-Vorpommern (NE-Germany) have been rewetted. The consequence was a rapid secondary succession of the vegetation and often a radical change of the landscape scenery. By analysing permanent plot data as well as vegetation mapping we describe the vegetation development in rewetted former …	Seit den 1990er Jahren wurden gro?e Teile der Flusstalmoore Mecklenburg-Vorpommerns, insbesondere ehemalige Gr?nlandfl?chen, wiedervern?sst. Es setzte eine rasche sekund?re Sukzession der Vegetation ein, die vielerorts zu einer radikalen ?nderung des Landschaftsbildes f?hrte. Anhand von Dauerfl?chenuntersuchungen und Vegetationskartierungen stellen wir die Vegetationsentwicklung in vern?ssten ehe…	fen grassland, rewetting, Phragmites australis, Typha latifolia, Glyceria maxima, Carex riparia, Carex acutiformis	Flusstalmoor, Wiedervern?ssung, Phragmites australis, Typha latifolia, Glyceria maxima, Carex riparia, Carex acutiformis	reed/ fen grassland/ \	Phragmites australis, Typha latifolia, Glyceria maxima, Carex riparia, Carex acutiformis	common reed, common bulrush, reed mannagrass, greater pond sedge, lesser pond-sedge	Phragmites communis, \, Glyceria aquatica, \, Carex paludosa	CI	53.15272222	12.05027778	Mecklenburg-Vorpommern (Germany)
GER55	Kerstin Jantke	German	Germany	Journal article	Andr? B?nsel	2011	Revitalisation of ombrogenous raised bogs in North-eastern Germany: overview and prospects	Revitalisierung von Regenmooren in Nordostdeutschland: ?berblick und Perpektiven	Telma	Beiheft 4		27-48	Most of Northeast German ombrogenous raised bogs (83% of 4310 ha) are covered by woody vegetation and only 4 % are characterized by typical raised bog vegetation. Restoration or plans for revitalisation have been initiated for more than half (53 %) of all north-east German ombrogenous raised bogs. A regeneration of rainforest typical vegetation and a hydrological self-regulation has only been ach…	83 % der nordostdeutschen Regenmoore (4.310 ha) sind mit wald?hnlicher Vegetation bewachsen, nur 4 % k?nnen regenmoortypischer Vegetation zugeordnet werden. Wiedervern?ssung oder Planungen zur Revitalisierung sind f?r mehr als die H?lfte (53 %) aller nordostdeutschen Regenmoore eingeleitet worden. Eine Regeneration von regenmoortypischer Vegetation und einer hydrologischen Selbstregulation wurde …	ombrogenous raised bogs, restoration, hydrological protection zone, Sphagnum	Regenmoore, Renaturierung, hydrologische Schutzzone, Sphagnum	Sphagnum/ raised bog/ \				After	54.10247222	12.15041667	Bad S?lze (Mecklenburg-Vorpommern, Germany)
GER56	Kerstin Jantke	German	Germany	Journal article	Volkmar Rowinsky	2014	Spring mire restoration Beesenberg (Uckermark, Brandenburg)	Quellmoorrenaturie-rung Beesenberg (Uckermark, Brandenburg)	Telma	44		83-114	The district of Uckermark is one of the most marshy districts in Brandenburg. A large number of bog protection projects have been implemented here since 1990. Some of the more inclined bogs have been successfully rewetted, such as the Beesenberg Quellmoor. It is one of the largest spring fens in northeast Germany. Despite several drainage projects carried out since the end of the 18th century, es…	Der Landkreis Uckermark ist einer der moorreichsten Landkreise Brandenburgs. Hier sind seit 1990 eine gr??ere Zahl von Moorschutzprojekten umgesetzt worden. Dabei konnten auch einige st?rker geneigte Moore erfolgreich wiedervern?sst werden, so z. B. das Quellmoor Beesenberg. Es geh?rt zu den gr??ten Quellmooren in Nordostdeutschland. Trotz einiger seit Ende des 18. Jahrhunderts durchgef?hrter Ent…	Spring fens, rewetting, construction measures, water level, Angelica palustris	Quellmoore, Wiedervern?ssung, Bauma?nahmen, Wasserstand, Angelica palustris	Angelica/ spring fen/ \	Angelica palustris	marsh angelica	Ostericum palustre	BA	53.06727778	13.019	Uckermark (Brandenburg, Germany)
GER57	Kerstin Jantke	German	Germany	Journal article	Meike Lemmer// Martha Graf	2016	How successful is bog restoration on milled peatlands? Sphagnum occurrence on 19 restored peatlands in Lower Saxony	Wie erfolgreich verl?uft die Renaturierung abgebauter Hochmoore? Sphagnum-Vorkommen auf 19 wiedervern?ssten Fl?chen in Niedersachsen	Telma	46		109-124	For about 40 years, measures have been carried out for the renaturation of peat-covered raised bogs in Lower Saxony. In 2014, a study on the occurrence of Sphagnum spec. species on 19 rewetted areas was carried out to determine which Sphagnum species settle in industrially peat-covered areas in Lower Saxony at what time and under what conditions during the restoration of raised bogs. The areas we…	Seit etwa 40 Jahren werden Ma?nahmen zur Renaturierung von abgetorften Hochmooren in Niedersachsen durchgeft?hrt. Hier fand in 2014 eine Untersuchung zum Artenvorkommen von Torfmoosen (Sphagnum spec.) auf 19 wiedervern?ssten Fl?chen statt, um zu ermitteln, welche Sphagnum-Arten sich zu welchem Zeitpunkt und unter welchen Bedingungen bei der Hochmoorrenaturierung auf niedersachs?chsischen industri…	raised bog, renaturation, Sphagnum,	Hochmoor, Renaturierung, Sphagnum	Sphagnum/ raised bog/ \				After	52.10041667	9.034944444	Lower Saxony (Germany)
GER58	Kerstin Jantke	German	Germany	Journal article	Karl-Heinz Pr?sl// Theresa Dittmann// Giorgio Demartin// Ulrich M?ck	2016	Rewetting of the Leipheimer Moos	Wiedervernissung des Leipheimer Mooses	Telma	46		39-60	In the Leipheimer Moos fen, the groundwater level was lowered by more than 0.3 m, peat was cut in small areas and locally underlying gravel was mined. The consequences were subsidence and minera- lisation of peat with a very heterogeneous and small-scale chambered terrain surface with corresponding differences in terrain height of 0.4 m - 1.0 m. It is traversed by a system of trenches that limits…	Im Niedermoor Leipheimer Moos wurde der Grundwasserspiegel um mehr als 0,3 m abgesenkt, klein- r?umig Torf gestochen und lokal unterlagernder Kies abgebaut. Die Folgen waren Sackung und Minera- lisation der Torfe mit einer sehr heterogenen und kleinr?umig gekammerten Gel?ndeoberflache mit entsprechenden Gel?ndeh?henunterschieden von 0,4 m- 1,0 m. Es wird von einem Grabensystem durchzogen, das den…	Fen, groundwater level, rewetting, soil moisture, snipe	Niedermoor, Grundwasserspiegel, Wiedervern?ssung, Bodenfeuchte, Bekassine	Snipe/ fen / \	Gallinago gallinago	Common snipe		BA	48.13594444	10.03522222	Leipheimer Moos (Bavaria, Germany)
GER59	Kerstin Jantke	German	Germany	Journal article	Martha Graf// Birte Bredemeier// Amanda Grobe// Jan Felix K?bbing// Meike Lemmer// Jan Oestmann // Dorothea Rammes// Michael Reich// Gerald Schmilewski// B?rbel Tiemeyer// Lotta Zoch	2017	Sphagnum farming on highly decomposed peat: a new research project in Lower Saxony	Torfmooskultivierung auf Schwarztorf: ein neues Forschungsprojekt in Niedersachsen	Telma	47		109-128	From 2015 to 2019, the cultivation of peat mosses is being testet and scientifically monitored on two industrially harvested and highly decomposed peat fields in Lower Saxony, Germany. The study sites were inoculated with peat mosses (in particular Sphagnum papillosum, S. palustre, S. magellanicum, S. fimbriatum, S. pulchrum) of three major donor sites. The economic profitability of peat moss cul…	Die Kultivierung von Torfmoosen wird von 2015 bis 2019 auf zwei industriell abgebauten und stark zersetzten Schwarztorffl?chen im Landkreis Emsland praktisch erbrobt und wissenschaftlich begleitet. Dazu wurden Testfl?chen mit Torfmoosen (v.a. Sphagnum papillosum, S. palustre, S. magellanicum, S. fimbriatum, S. pulchrum) von drei Spenderfl?chen beimpft. Die Wirtschaftlichkeit der Torfmooskultivier…	black peat, peat moss cultivation, Sphagnum papillosum, Sphagnum palustre, Sphagnum magellanicum, Sphagnum fimbriatum, Sphagnum pulchrum, peat moss production,	Schwarztorf, Torfmooskultivierung, Sphagnum papillosum, Sphagnum palustre, Sphagnum magellanicum, Sphagnum fimbriatum, Sphagnum pulchrum, Torfmoosproduktion	Sphagnum/ raised bog/ carbon sequestration	Sphagnum papillosum, Sphagnum palustre, Sphagnum magellanicum, Sphagnum fimbriatum, Sphagnum pulchrum,	fat bogmoss, blunt-leaved bogmoss, magellanic bogmoss, fringed bogmoss, golden bogmoss		BA	52.10147222	7.001472222	Emsland (Lower Saxony, Germany)
GER60	Kerstin Jantke	German	Germany	Journal article	Peter Raabe// Till Kleinbecker// Klaus-Holger Knorr// Norbert H?lzel// Gabriela Gramann	2018	Propagation and establishment of hummock peat mosses in bog restoration - first results of a pilot study in Vechta, Lower Saxony	Vermehrung und Ansiedlung von Bulttorfmoosen in der Hochmoorrenaturierung - erste Ergebnisse eines Pilotprojekts im Landkreis Vechta (Niedersachsen)	Telma	48		71-80	Since the 1980s, industrially peat harvested raised bog areas in north-western Germany have been prepared and rewetted as a subsequent use for renaturation. For the majority of these renaturation areas, however, the goal of raised bog regeneration has not yet been achieved. Reasons for this are, apart from unstable hydrological conditions and partly inappropriate nutrient levels, above all the la…	Seit den 1980er Jahren werden in Nordwestdeutschland industriell abgetorfte Hochmoorfl?chen als Folgenutzung f?r die Renaturierung hergerichtet und wiedervern?sst. Bei der Mehrzahl dieser Renaturierungsfl?chen wurde das Ziel einer Hochmoorregeneration jedoch noch nicht erreicht. Gr?nde daf?r sind neben instabilen hydrologischen Bedingungen und teilweise unpassendem N?hrstoffniveau vor allem der M…	raised bog, hummock peat moss, reintroducing	Hochmoor, Bulttorfmoos, Wiederansiedlung	Sphagnum/ raised bog/ \				After	52.00027778	8.019222222	Vechta (Lower Saxony, Germany)
GER61	Kerstin Jantke	German	Germany	Journal article	Vytas Huth// Anna Bartel// Anke G?nther// Stefanie Heinze// Bernd Hofer// Nele Jantz// Eva Rosinski// Jens Rudolph// Hans-Bert Schikora// Hans-Peter S?chting// Karin Ullrich// Gerald Jurasinski	2019	The OptiMoor field trial ?Testing and developing optimal management strategies for peat bog restoration after intensive agricultural use	Feldversuch ?OptiMoorg ? Erprobung und Entwicklung der Optimierung von Hochmoorsanierung auf landwirtschaftlich genutzten Standorten	Telma	49		71-88	Peat bogs are among the most threatened biotopes in Germany. The restoration of peat bogs so far has been focusing on former peat extraction sites although most peat bogs are under intensive grassland use (54% in Niedersachsen). From 2016 to 2021 strategies of peat bog restoration after intensive grassland use are currently under exploration within the project gOptiMoorh. The aim of the project…	Hochmoore geh?ren zu den am st?rksten gef?hrdeten Lebensr?umen in Deutschland. Die Wiederherstellung von Hochmoorbiotopen konzentriert sich bisher auf ehemalige Torfabbaufl?chen, obwohl allein in Niedersachsen 54% der Hochmoore als Gr?nland genutzt werden. Strategien zur Wiederherstellung von Hochmoorbiotopen auf ehemalsintensiv genutztem Moorgr?nland werden von 2016 bis 2021 im Projekt ?OptiMoor…	raised bog, rewetting, topsoil removal, peat moss, diaspores	Hochmoor, Wiedervern?ssung, Oberbodenabtrag,Torfmoos, Diasporen	Sphagnum/ raised bog / \				CI	53.10088889	8.069416667	Hankhauser Moor (Lower Saxony, Germany)	10.23689/fidgeo-3667	https://e-docs.geo-leo.de/handle/11858/7996
GER62	Isabel Mangold	German	Germany	Journal article	Stettmer//Br?u//Binzenh?fer//Reiser//Settele	2008	Recomrnendations for management of the Large Blue butterflies Maculinea teleius, Maculinea nausithous and Maculinea alcon A guideline for practical nature conservation	Pflegeempfehlungen f?r das Management der Ameisenbl?ulinge Maculinea teleius, Maculinea nausithous und Maculinea alcon Ein Wegweiser f?r die Naturschutzpraxis	Natur und Landschaft	83	11	480-487	Since 1997 the ANL conducts research on the three wetland species of the genus Maculinea: M. alcon, M. teleius and M. nausithous. From 2002 to 2006 this work was carried out within the framework of the EU-funded project 'MacMan' (EVK2-CT-2001-00126). The results provide a wealth of new and important insights on the key factors which determine the long-term survival of these three species. In case…	Die ANL f?hrt seit 1997, u. a. auch im Rahmen des europ?ischen Forschungsprojekts ?MacMan", Untersuchungen an den Feuchtgebiets-Ameisenbl?ulingen Maculinea alcon, M. teleius und M. nausithous durch. Die Forschungsergebnisse zeigen, dass die Vegetationsstruktur und Produktivit?t eines Habitats mit den sich daraus ergebenden mikro-klimatischen Verh?ltnissen ein eminent wichtiger Schl?sselfaktor f?r…	no Keywords	no Keywords	Large blue butterflies, Grasslands	Maculinea teleius, Maculinea nausithous, Maculinea alcon	Large Blue butterfly species	Ameisenbl?uling	CI	47.789265	12.736085	Bayern / Germany and Austria			ML
GER63	Isabel Mangold	German	Germany	Journal article	Marschalek//Neugebauer//Sturm	2008	Early mowing as a means to control the common reed (Phragmites australis) in order to conserve typical fen meadows	Schilffr?hmahd als Pflegema?nahme zur Wiederherstellung verbrachter Streuwiesen	Natur und Landschaft	83	6	273-279	Over a period of 10 years, a cutting regime of early mowing plus autumn mowing was applied to a patch of Molinion vegetation overcrowded with common reed in order to gather morphometric data of the reed. The number of blades dropped to a statistically significant degree (P=0.01), stabilizing at approx. 20 pcs/m?. This also applied to the number of flowering blades , the length of inflorescences, …	Auf einer verschilfften Parzelle mit Molinion-Restarten, einem austriebsschnitt und einem R?umschnitt wurden 10 Jahre lang Schilffhalme morphometrisch erfasst. Die Halmzahl verminderte sich statistisch signifikant (P = 0,01) und hat sich auf unter 20 Halme/m? eingependelt. Dies gilt auch f?r die Zahl bl?hender Halme, Bl?tenstands-, Halm-, und Blattl?ngen sowie Blattbreiten. ?nderungen der Vegetat…	no Keywords	no Keywords	Molinion Species, Fen meadows				BA	47.933983	12.897228	Bayern / Germany			ML
GER64	Isabel Mangold	German	Germany	Journal article	B?nsel//J. Matthes//H. Matthes//M. Runze	2007	Monitoring the revitalization of kettle ponds in Mecklenburg-Western Pomerania: Effects on the fire-bellied toad, the common tree frog and dragonflies	Erfolgskontrolle nach Revitalisierungen von Felds?llen in Mecklenburg-Vorpommern: Auswirkungen auf Rotbauchunke, Laubfrosch und Libellen	Natur und Landschaft	82	4	129-136	The article reports on measures taken from 2001 to 2004 to revitalize 19 kettle ponds in north-eastern Germany. This work was carried out within the conservation action plan for kettle ponds in Mecklenburg-Western Pomerania, with financial support from the German regional state and the European Union. After revitalization measures, a zone designed to sequester nutrients was set up around each ket…	Mit Geldern der EU und des Landes Mecklenburg-Vorpommern wurden 19 Mikrohohlformen in Nordostdeutschland revitalisiert. Alle Gew?sser waren von meliorativen Einrichtungen beeinflusst, die zwischen 2001 und 2004 zur?ckgebaut wurden. Um die Gew?sser wurde eine 10 m breite Schutzzone eingerichtet und diese partiell mit Geh?lzen bepflanzt. Die Kolonisierungsprozesse von Rotbauchunke, Laubfrosch und d…	no Keywords	no Keywords	Amphibians, Insects, Kettle ponds	Bombina bombina, Hyla arborea, Odonata	Fire-bellied toad, Common tree frog, Dragonflies	Rotbauchunke, Laubfrosch, Libelle	BA	54.01606967	12.20551333	Gro? Viegeln, Marlow, Seelow / Mecklenburg-Vorpommern / Germany			ML
GER65	Isabel Mangold	German	Germany	Journal article	Eischeid//Putfarken//Sandk?hler//Mierwald//H?rdtle	2006	Development of a 'semi-open pasture landscape' in the Area of Hamburg	Entwicklung einer halboffenen Weidelandschaft im Gro?raum Hamburg	Natur und Landschaft	81	3	122-129	By introducing a year-round grazing regime, structural diversity has been maintained or indeed enhanced across large parts of the H?ltigbaum former military training area. After six years, the activities of grazing animals have created within 5 years a spatially and temporally dynamic mosaic of highly structured habitats. The creation of moist pioneer habitats was achieved by developping a networ…	Durch die Ganzjahresbeweidung ist es gelungen die Strukturvielfalt des ehemaligen Standort?bungsplatzes H?ltigbaum in weiten Teilen zu erhalten oder zu erh?hen. Die Aktivit?ten der Weidetiere haben schon nach wenigen Jahren ein r?umlich und zeitlich dynamisches Mosaik an reich struktuierten Lebensr?umen und Habitaten geschaffen. Die Offenhaltung feuchter Pionierstandorte wurde mit der Entwicklung…	no Keywords	no Keywords	Herbs, Grassland ('semi-open pasture landscape'), highly structured habitats				BA	53.615144	10.182624	H?ltigbaum / Hamburg / Germany			ML
GER66	Isabel Mangold	German	Germany	Journal article	Lenz//Gruschwitz//Schmidt//Herzberg	2006	Developing and networkingthe habitats and populations of reptiles under threat nationwide alongside German federal waterways: The example of the dice snake (Natrix tessellata) at the Mosel, Lahn and Elbe rivers.	Entwicklung und Vernetzung von Lebensr?umen sowie Populationen bundesweit bedrohter Reptilien an Bundeswasserstra?en am Beispiel der W?rfelnatter (Natrix tessellata) an den Fl?ssen Mosel, Lahn und Elbe	Natur und Landschaft	81	3	152-157	In a testing and developping project carried out from 1997 to 2001, measures were undertaken in three test localities (Elbe, Mosel, Lahn) to protect and develop the populations and riverine habitats of the dice snake (Natrix tessellata), accompanied by extensive public awareness-raising and media work. On the river Elbe a former habitat was improved and captive bred hatchlings were reintroduced s…	Im Rahmen eines E + E-Vorhabens wurden von 1997 bis 2001 Ma?nahmen zum Schutz und ur Entwicklung der W?rfelnatter (Natrix tessellata) und ihrer Flussauen-Lebensr?ume an drei Erprobungsstandorten (Elbe, Mosel, Lahn) umgesetzt und durch eine unfassende ?ffentlichkeits- und Medienarbeit begleitet. An der Elbe wurden nach Durchf?hrung habitatverbessernder Arbeiten nachgez?chtet Jungtiere an dem fr?he…	no Keywords	no Keywords	Snakes, Rivers	Natrix tessellata	dice snake		After	50.7373825	10.589493	Rhenland-Pfalz, Sachsen / Germany			ML
GER67	Isabel Mangold	German	Germany	Journal article	Donath//Bissels//Handke//Harnisch//H?lzel//Otte	2006	Testing and development project: Restauration of food meadows by the transfre of plant material along the northern Upper Rhine	E + E-Vorhaben "Stromtalwiesen" Renaturierung von Stromtalwiesen am hessischen Oberrhein durch Mahdgut?bertragung	Natur und Landschaft	81	11	529-535	The main aims of the 'Stromtalwiesen' (Flood Meadows) Testing and Development Project are to re-establish speciesrich flood-meadows through the transfer of diaspore-containing plant material on a large scale, and to integrate the re-created flood meadows into local farming systems. These aims have been achieved along the northern Upper Rhine in Germany. Even in a early successional stage, the num…	Im Rahmen des Erprobungs- und Entwicklungsvorhabens "Stromtalwiesen" konnte ds Verfahren der Mahdgut?bertragung zur Wiederausbreitung seltener Arten der Stromtalwiesen am n?rdlichen Oberrheinunter praxisnahen Bedingungenerfolgreich durchgef?hrt und eine beispielhafte, die Schutzziele des Naturschutzes integrierende und ?konomisch tragf?hige landwirtschaftliche Folgenutzung organisiert werden. Inn…	no Keywords	no Keywords	Grassland species, Flood Meadows	Iris spuria, Scutellaria hastifolia	Iris spuria, spear-leaved skullcap	Bastard-Schwertlilie, Spie? Helmkraut	After	49.82738	8.400467	Riedstadt / Hessen / Germany			ML
GER68	Isabel Mangold	German	Germany	Journal article	Diemer//Billeter//Hooftman//Oetiker//Lienert	2005	The long-term effects of land-use changes on common plant species of Swiss calcareous fens	Die langfirsige auswirkung von Nutzungs?nderungen auf h?ufige Pflanzenarten montaner Kalkflachmoore in der Schweiz	Natur und Landschaft	80	2	63-68	We address the major effects of land use changes on common wetland species of swiss calcareous fens, i.e. habitat fragmentation and abandonment. In Carex davalliana, S. pratensis, and the formerly abundant Swertia perennis, population structure, growth, and genetic variability were found to be affected by habitat fragmentation. These effects may threaten the long-term stability and - ultimately -…	Die Auswirkungen der wichtigsten Nutzungs?nderungen auf Kalkflachmooren, n?mlich der Habitatfragmentierung und Nutzungsaufgabe bildeten den Gegenstand unserer Untersuchungen an h?ufigeren Arten. Sowohl Populationsstruktur, Wachstum als auch genetische Variabilit?t von Carex davalliana, Succisa pratensis und der ehemals h?ufigen Swertia perennis waren auf kleinen und/oder isolierten Flachmooren de…	no Keywords	no Keywords	Fen species, Calcareous fens	Carex davalliana, Succisa pratensis, Swertia perennis Tofieldia calyculata	Davall's Sedge, Devil's bit, 'Moorenzian', Alpine asphodel	Davallsegge, Teufelsabbiss, Moorenzian, Simsenlilie	After	47.077686	8.743523	27 different locations across Switzerland			ML
GER69	Isabel Mangold	German	Germany	Journal article	Clausnitzer//B?hring//Langbehn//Ortmann//Rufert//Thiess	2004	The development of the 'Mei?endorfer Teiche/Bannetzer Moor' large-scale conservation project in the district of Celle (Lower Saxony) since 1979	Die Entwicklung des Naturschutzgro?projektes "Mei?endorfer Teiche/Bannetzer Moor" (Landkreis Celle, Niedersachsen) seit 1979	Natur und Landschaft	79	6	249-256	The article describes developments to date in the 'Mei?endorfer Teiche/Bannetzer Moor' nature conservation project in Lower Saxony, Germany, and the results of measures implemented from 1979 to 1983. Ist aims was to conserve and develop the fauna and flora of ponds, rivers and a bog area. Many fishponds and fields were purchased. Fishponds cover about 400 ha in the conservation area. These former…	Die bisherige Entwicklung im naturschutzgro?projekt NSG Mei?endorfer Teiche/Bannetzer Moor und die durchgef?hrten Ma?nahmen werden dargestellt. Das Projekt wurde von 1979 bis 1983 u. a. von der Bundesregierung gef?rdert, Fl?chen konnten gekauft werden, auch weiterhin erfolgt noch ein Fl?chenaufkauf. Das ca 900 ha umfassende Schutzgebiet besteht aus den ungef?hr 400 ha gro?en Mei?endorfer Teichen,…	no Keywords	no Keywords	Plants, Birds, Reptiles, Amphibians, Dragonflies, Ponds, Rivers, Bog area		large number of species: plants, bids, reptiles, amphibians, dragonflies		BA	52.712435	9.8108	Niedersachsen / Germany			ML
GER70	Isabel Mangold	German	Germany	Journal article	Manhart//Marschalek//Karg	2004	Wet grassland restoration in the pralpine region: Vegetation development, insect biomass and insect diversity	Renaturierung feucht-nassen Gr?nlands im Voralpenraum: Untersuchungen zur Vegetationsentwicklung sowie zur Biomasse und Diversit?t bei Insekten	Natur und Landschaft	79	6	257-263	The aim of the project reported here is to develop formerly intensively-managed grassland and fallow areas into wet meadows and extensive grassland rich in species. The study area is the ecological field station of the Bavarian academy for nature conservation and landscape management (ANL) in the prealpine region. The most important measures were a reduction of mowing frequency from 3 - 4 cuts to…	Auf den Fl?chen der ?kostation der ANL wurden 17 ha Intensivgr?nland und Brachefl?chen seit 1995 extensiviert. Ziel ist die Entwicklung artenreicher Feucht- und Streuwiesen. Die Extensivierung wurde mit Untersuchungen zur Entwicklung der Vegetation sowie diversit?t und Biomasse von Insekten begleitet. Die wesentlichen Verbesserungsma?nahmen bestanden aus einer Reduzierung der Mahdh?ufigkeit von d…	no Keywords	no Keywords	Insects, Grasshoppers, Cicadas, Wet Meadows, Calthion Meadows, Molinia Grassland		large number of insect species		BA	47.941513	12.894371	Laufen / Bayern / Germany			ML
GER71	Isabel Mangold	German	Germany	Journal article	Eggenschwiler//Jacot//Edwards	2004	Impacts of seed mixtures and mowing regimes on wildflower strips and ratational fallows	Bedeutung von Samenmischungen und Schnitt f?r Bunt- und Rotationsbrachen	Natur und Landschaft	79	12	544-550	Wildflower strips and rotational fallows sown with indigenous wildflower species are the main types of ecological compensationareas on arable land in Switzerland. In a two-year field experiment in the Swiss midlands we compared the floristic quality of fallows sown with six seed mixtures with natural regeneration and with a grasss-clover ley. In our study the wildflower strips sown with seed mixt…	Mit einheimischen Wildblumen einges?hte Bunt - und Rotationsbrachen sind fl?chenm??ig die wichtigsten ?kologischen Ausgleichsfl?chentypen im Schweizer Ackerbau. In einem zweij?hrigen Parzellenversuch im Schweizer Mittelland verglichen wir die botanische Qualit?t von sechs Brachenmischungen mit Spontanbegr?nungen und einer Klee-Gras-Wiese. Im Vergleich zu bisherigen Untersuchungen ergaben in unser…	no Keywords	no Keywords	Wildflower species, Arable land		large number of plant species		CI	47.616667	8.9	Thurgau / Switzerland			ML
GER72	Isabel Mangold	German	Germany	Journal article	Hellberg//M?ller//Frese//Janhoff//Rosenthal	2003	Vegetation development in wet grasslands after abandonment and rewetting - Experience in north-western German river valleys	Vegetationsentwicklung in Feuchtwiesen bei Brache und Vern?ssung - Erfahrungen aus nordwestdeutscheen Flussniederungen	Natur und Landschaft	78	6	245-255	The species composition and vegetation structure of species-rich marsh marigold communities (Bromo-Senecionetum, Calthion) are altered drastically by specific conservation measures such as rewetting (prolonging the flooding periods and greatly elevating the water table) and the cessation or extensification of the traditional mowing regime. As a result, tall-growing, clonal plant species of reeed …	In artenreichen Sumpfdotterblumenwiesen (Bromo-senecionetum, Lenski 1953) f?hre Brache, starke Nutzungsextensivierung und die aus Naturschutzgr?nden herbeigef?hrte Standortvern?ssung zu einschneidenden Ver?nderungen der Artenzusammensetzung und der Vegetationsstruktur. Hochw?chsige Arten der R?hrichte und Gro?seggenriedermit klonalem Wachstum gelangen rasch zur Dominanz und verdr?ngen die niedrgi…	no Keywords	no Keywords	Plants, Marsh Marigold Communities, Wet Grassland Ecosystems		large number of plant species		BA	53.180441	9.068809	Ostetal, W?mmeniederung / Niedersachsen / Germany			ML
GER73	Isabel Mangold	German	Germany	Journal article	Bl?ml//Belting	2003	Influence of extensification and rewetting on the flora and vegetation of grasslands in the Ochsenmoor nature reserve (Lower Saxony)	Einfl?sse von Nutzungsextensivierung und Wiedervern?ssung auf Flora und Vegetation des Gr?nlands im Naturschutzgebiet "Ochsenmoor" (Niedersachsen)	Natur und Landschaft	78	6	256-263	Wet grasslands have been restored in the Ochsenmoor nature reserve (Lake D?mmer lowlands, Lower Saxony) since the early 1990s. Most parts of the area have been passed into public property, the groundwater level has been raised and grasslands are now used according the nature conservation aims. This process has initiated a change of vegetation towards wet grassland communities and reeds. Red-liste…	Im Naturschutzgebiet "Ochsenmoor"(D?mmerniederung, Niedersachsen) haben seit anfang der 1990er-Jahre umfangreiche Ma?nahmen zur Extensivierung der Gr?nlandnutzung und zur Wiedervern?ssung stattgefunden. Ein Gro?teil der Fl?chen ist in ?ffentliches Eigentum ?bergegangen und unterliegt nun einer an die Naturschutzziele angepassten Nutzung. Dies bewirkte einn Vegetationswandel von f?r das Wirtschaft…	no Keywords	no Keywords	Siphonogamous species, Wet grasslands communities, Wet grasslands		large number of plant species		BA	52.483447	8.326837	Ochsenmoor / Niedersachsen / Germany			ML
GER74	Isabel Mangold	German	Germany	Journal article	Kinder//Fr?mbs//Hielen//Mossakowski	2003	Regeneration of salt marshes in a summer polder on the North Sea coast: The 'Salzwiesenprojekt Wurster K?ste' testing and development project	Regeneration von Slzwiesen in einem Sommergroden an der Nordseek?ste: E + E-Vorhaben "Salzwiesenprojekt Wurster K?ste"	Natur und Landschaft	78	8	343-353	The 'Wurster K?ste Salt Marsh Project' (1992-1999) aimed to evaluate the effects of hydrological (rewetting) and agricultural (extensification) measures upon coastal grassland communities, and to institute a regeneration management regime for mainland salt marshes. The project area is located in the sea marsh of the North Sea coast, southwest of Cuxhaven, Germany. A low summer dike divides the ar…	Das "Salzwiesenprojekt Wurster K?ste" (1992-1999) verfolgte die Zielsetzung, die Auswirkungen hydrologischer (Vern?ssung) und landwirtschaftlicher (Extensivierung) Ma?nahmen auf K?stenlebensgemeinschaften zu erproben und ein Management zur Regeneration von Festlandsalzwiesen zu erstellen. Das Projektgebiet liegt in der Seemarsch der Nordseek?ste s?dwestlich von Cuxhaven. Ein niedriger Sommerdeich…	no Keywords	no Keywords	Halophytes, Salt marsh anthropods., Marine organisms, Estaurine assemblages, Coastal grassland communities, Mainland salt marshes, Salt marsh of the outer dike area (Au?engroden), Summer polder (Sommergroden), Grasslands		large number of animal and plant species		BA	53.827618	8.574746	Cuxhaven / Niedersachsen / Germany			ML
GER75	Isabel Mangold	German	Germany	Journal article	Speierl//Hoffmann//Klupp//Schadt//Kre?//V?lkl	2002	Fish communities and habitat diversity: The effect of river restoration measures on the Main and Rodach	Fischfauna und Habitatdiversit?t: Die Auswirkungen von Renaturierungsma?nahmen an Main und Rodach	Natur und Landschaft	77	4	161-171	Since 1992, regulated areas of the rivers Main and Rodach (Northern Bavaria, Germany) were restored by 'ecological water engineering'. The aim of these measures was to re-establish natural river dynamics. Comparison of the fish fauna of two representative restored river areas (Rochach near Marktzeuln, Main near Zapfendorf) with neighbouring regulated streches demonstrated the positive effect of t…	seit 1992 wurden im Rahmen des ?kologischen Gew?sserbaus an Main und Rodach (Nordbayern) verbaute Flussstrecken renaturiert und eine nat?rliche Dynamik wieder zugelassen. Der Vergleich der Fischfauna in zwei repr?sentativen Renaturierungsbereichen (Rodachm?ndung bei Marktzeuln, Main bei Zapfendorf) mit angrenzenden verbauten Flussabschnitten zeigte den ?u?erst positiven EInfluss dieser Ma?nahmen.…	no Keywords	no Keywords	Fish, Rivers		large number of fish species		After	50.157088	11.153506	Bamberg / Bayern / Germany			ML
GER76	Isabel Mangold	German	Germany	Journal article	Bronner	2002	The Riedbaar project near Donaueschingen - Monitoring the efficiency of a project implementing 'conservation by contract'	Das Riedbaarprojekt bei Donaueschingen - Effizienzkontrolle eines Projektes im Vertragsnaturschutz	Natur und Landschaft	77	8	349-354	The Riedbaar Project in the Donube valley near Donaueschingen started eleven years ago. Under contracts concluded with farmers, these receive financial compensation for low-intensity cultivation. Such arrangements now cover an overall area of 200 hectares. In 2000 an assessment was made of the impact of the project on target species and on biodiversity in general. Almost no improvement has occurr…	Im Gebiet der Donauaue bei Donaueschingen besteht seit elf Jahren das "Riedbaar-Projekt". F?r besonders extensive Bewirtschaftung wird Landwirten auf inzwischen 200 ha eine vertragliche Entsch?digung bezahlt. Im Jahr 2000 wurde untersucht, wie sich das Projekt auf den Artenbestand und den Biotopwert des Gebietes ausgewirkt hat. Bei Fl?chen mit einer geringen Reduktion der Bewirtschaftungsintensit…	no Keywords	no Keywords	Plant species, Birds, Rivers, Grasslands	Trollius europaeus, Cirium rivulare, Senecio helenites, Dianthus segueri, Valeriana dioica, Galium harcynicum, Hieracium caespitosum, Comarum palustre, Eriophorum angustifolium, Saxifraga granulata	large number of bird and plant species	Trollblume, Bach-Kratzdistel, Spattelbl?ttrigem Geiskraut, Busch-Nelke, Sumpf-Baldrian, Nordisches Labkraut, Wiesenhabichtskraut, Sumpfblutauge, Schmalbl?ttriges Wollgras, Kn?llchen-Steinbrech	BA	47.922863	8.547659	Donaueschingen / BadenW?rttemberg / Germany			ML
GER77	Isabel Mangold	German	Germany	Journal article	Bolender//Prume//Steinhauser//Trottmann	2001	Re-establishing Trapa natans and mudflat vegetation with the help of the natural seed bank of neighbouring sites in the area of the Elbe River (Germany)	Wiederansiedlung stark gef?hrdeter amphibischer und aquatischer Pflanzengemeinschaften (Wassernu?- und Schlammlingsfluren) unter Nutzung des nat?rlichen Diasporenpotenzials benachbarter Standorte im gebiet der Mittleren Elbe.	Natur und Landschaft	76	3	113-119	Re-establishment of Trapa natans and mudflat vegetation of a river pond (Flut?teich II) was conducted at several new mitigation sites. For Trapa natans, nuts were put into special protection enclosures at the new sites. Population size doubled after five years. To re-establish the mudflat vegeta-tion, the seed bank of the Flutteich II se-diment was first analysed. On the basis of species presence…	Im Rahmen der Eingriffs- / Ausgleichsregelung wurden an der Elbe bei Wittenberg im Zusammenhang mit dem Verkehrsprojekt ?Deutsche Einheit, Nr. 8.3" zwei floristische Wiederansiedlungs-ma?nahmen f?r Trapa natans und f?r Arten kurzlebiger Schlammbodengesell-schaften durchgef?hrt. F?r Trapa natans konnten die vorgege-benen Arbeitsziele bereits umfassend er?reicht werden, nachdem in ?ber 60 % der Aus…	no Keywords	no Keywords	Plants, Mudflat vegetation, Rivers	Trapa natans	Water caltrop	Wassernu?	BA	51.859053	12.585049	Wittenberg / Sachsen-Anhalt / Germany			ML
GER78	Isabel Mangold	German	Germany	Journal article	Clausnitzer	2001	The effects of conservation measures an dragonflies and amphibians: Stream restoration through fishpond removal	Auswirkung von Naturschutzma?nahmen auf Libellen und Lurche: ?kologische Verbesserung an B?chen durch R?ckbau von Teichen	Natur und Landschaft	76	4	145-151	In the basin of the Lutter, a small river in Lower Saxony (Germany), three large fishpond areas through which the river flows were converted with the aim of ecological restoration of the river. Two former fishpond areas are developing in-to oligotrophic spring fens; the river flows through these. It does not flow through the third former fishpond area; here, after the removal of dams, small pools…	Im Einzugsgebiet der Lutter wurden aus naturschutzfachlichen Gr?nden drei Teichgebiete abgelassen und zu-r?ckgebaut, durch zwei flie?t wieder der Bach, hier entwickelte sich ein oli-gotrophes Quellmoor. Ein Teichgebiet wird nicht vom Bach durchstr?mt, es entstanden Kleingew?sser, Verlandungszonen und ephemere Gew?sser. Die Auswirkung dieser Ma?nahme auf Lurche und Libellen wird beschrieben. Von d…	no Keywords	no Keywords	Dragonflies, Amphibians, Streams		all dragonflies and amphibians in this area		BA	52.643673	10.168987	Celle / Niedersachsen / Germany			ML
GER79	Isabel Mangold	German	Germany	Journal article	Thorn	2000	Management impacts upon the vegetation of extensive 'straw meadows'	Auswirkungen von Landschaftspflegema?nahmen auf diee Vegetation von Streuwieesen	Natur und Landschaft	75	2	64-73	The aim of the study reported here was to document the impacts of resumed au-tumnal mowing upon the vegetation of abandoned 'straw meadows' (German: Streuwiesen, meadows managed extensively without fertilization, mown once every 1, 2 or 3 years, the straw being used for stable litter). Very few studies have as yet been conducted an this issue, most attention having focused in the past an the impa…	Ziel der Untersuchung war es, die Auswirkungen der wiederaufgenommenen Herbstmahd auf die Vegetation von brachgefallenen Streuwiesengebieten zu dokumentieren. Zu diesem Themenkomplex gibt es bisher nur wenige Untersuchungen, da meist die Auswirkungen wiederaufgenommener Mahd bei Feuchtwiesen do-kumentiert wurden. Deshalb wurden in zwei Niedermoorgebieten in S?dbayern (NSG ?Kupferbachtal" s?d?stli…	no Keywords	no Keywords	Straw Meadows'		all plant species that occurr		CI	48.306191	11.3070655	Mertingen, Kupferbachtal / Bayern / Germany			ML
GER80	Isabel Mangold	German	Germany	Journal article	Eisenbeis//Hassel	2000	Attraction of nocturnal insects to street lights ? a study of municipal lighting systems in a rural area of Rheinhessen (Germany)	Zur Anziehung nachtaktiver Insekten durch Stra?enlaternen ? eine Studie kommunaler Beleuchtungseinrichtungen in der Agrarlandschaft Rheinhessens	Natur und Landschaft	75	4	145-156	Street lamps which illuminate public areas and places at night are of different types, emitting different spectra. All of them (e.g. white mercury (HME), orange sodium (HSE) or sodium-xenon vapour lamps (HSXT)) attract insects. During summer nights, myriads of insects fly restlessly around the lamps, which the-refore have a marked impact an insect biology. There is some evidence that lamps differ…	F?r das Projekt ?Insektenfreundliche Au?enbeleuchtung im kommunalen Be-reich" wurde mit Hilfe der Kreisgruppe Alzey-Worms des BUND (Bund f?r Um-welt und Naturschutz Deutschland e. V.) und des Elektrizit?tswerks Rheinhes?sen AG (EWR) eine praxisnahe Feldstu?die zur Wirkung ?ffentlicher Beleuch?tungsanlagen durchgef?hrt. Hauptziel der Untersuchung war es, die Wirkung verschiedener Lampentypen auf d…	no Keywords	no Keywords	Insects		all detected arthopds		CI	49.842237	8.10057	Sulzheim / Rheinland-Pfalz / Germany			ML
GER81	Isabel Mangold	German	Germany	Journal article	Schmid//Sierro	2000	A field trial of measures to prevent bird strikes on transparent noise protection walls	Untersuchung zur Verh?tung von Vogelkollisionen an transparenten L?rmschutzw?nden	Natur und Landschaft	75	11	426-430	Collisions of birds with transparent noise protection walls along a road were recorded in the upper Rhone valley (Switzer-land, Valais Canton), April to November 1999. Different types of markings to pre-vent casualties in birds were compared with 120 fully transparent sections as controls. 6 different patterns of markings were tested simultaneously during 6 pe-riods on a total of 60 sections. Mar…	An einer transparenten L?rmschutzwand bei Brig im Kanton Wallis (Schweiz) wurde zwischen April und November 1999 die Wirksamkeit ver-schiedener Markierungsarten als Kolli-sionsschutz f?r V?gel untersucht. Auf 60 Scheiben testeten wir in 6 Perioden 6 Muster gleichzeitig aus, 120 transpa?rente Scheiben dienten als Kontrolle. Nur 13 (8 %) der 156 festgestellten Kolli?sionen fanden auf markierten Sch…	no Keywords	no Keywords	Birds		all birds		CI	46.317431	7.972609	Brig / Wallis / Switzerland			ML
GER82	Isabel Mangold	German	Germany	Journal article	Wittig//Urban//Hellberg	2000	Management practices for conserving and restoring wet heathland	Pflegema?nahmen zur Erhaltung und Wiederherstellung von Feuchtheiden	Natur und Landschaft	75	12	465-473	For the regeneration and conservation of secondary wet heathlands two diffe-rent management practices were tested and compared. Both cattle grazing and sod-cutting proved to be very successful in reconstituting the former richness of species. During grazing, the combined effects of plant consumption and soil breakage through stepping resulted in a reduced dominance of purple moor grass (Molinia c…	Pflegema?nahmen zur Revitalisierung und Erhaltung sekund?rer Feuchtheiden werden vorgestellt und miteinander ver-glichen. Beweidung mit Rindern als auch Abplaggen erwiesen sich als sehr erfolg?reich f?r die Wiederherstellung der vor?maligen Artenkombination. Bei Beweidung wurde durch Fra? und Tritt die Pfeifengras-Dominanz gebro-chen. Gleichzeitig wurde durch Vermin-derung der Streu und durch ver…	no Keywords	no Keywords	Plants, Wet heathland species, Wet heathlands				BA	No coordinates provided	No coordinates provided				ML
GER83	Isabel Mangold	German	Germany	Journal article	Adam//Schwevers	1998	The role of fishways for the upstream migration of aquatic invertebrates	Fischaufstiegsanlagen als Wanderhilfen f?r aquatische Wirbellose	Natur und Landschaft	73	6	251-255	This investigation demonstrates that macrozoobenthic invertebrates use fishmigration facilities for upstream migration and colonisation. Support for the function of fishpasses as migrating corridors for benthic invertebrates is provided by a continous interstitial. The results presented in this paper suggest the ecological significance of fishpasses not only for ichthyofauna but also for aquatic …	Die im Rahmen der Untersuchung nachgewiesenen Gegenstromwanderungen und Besiedlungstendenzen makrozoobenthaler Invertebraten in der natur-nahen Fischaufstiegsanlage in Sinn belegen die Eignung derartiger ?kotechnischer Anlagen als Wanderhilfen f?r aquatische Wirbellose. Fischaufstiegsanlagen, die ?ber ein durchgehendes Interstitial verf?gen, kommt damit eine wichtige Funktion als Wanderkorridor u…	no Keywords	no Keywords	Macrozoobenthic Invertebrates, Benthic invertebrates, Rivers		macrozoobenthos		After	50.646378	8.32806	Sinn / Hessen / Germany			ML
GER84	Isabel Mangold	German	Germany	Journal article	Schwenninger//Wolf-Schwenninger	1998	Modifiyinglandscaped vergesfir conservation New urban habitats for bees and butterflies?	Naturschutzorientierte Umgestaltung von Stra?enbegleitgr?n	Natur und Landschaft	73	9	386-392	In 1992, selected green areas along roads in Stuttgart city centre were modified to provide more natural conditions. Alien vegetation was removed, the soil partly replaced and a mixture of ruderal and meadow plants sown. The importance of such modified landscaped verges as habitats for bees and butterflies was ascertained from population counts in 1992, 1993, 1994 and 1996. Sixty-four bee and eig…	In der Stuttgarter Innenstadt wurden im Jahr 1992 ausgew?hlte stra?enbegleitende Gr?nfl?chen naturn?her gestaltet. Hierzu wurden die fremdl?ndischen Bo-dendecker entfernt, teilweise der Boden ausgetauscht sowie Ruderal- und Wiesenmischungen einges?t. Die Bedeutung solcher neugestalteter Stra?enbegleitfl?chen als Wildbienen- und Tagfalterlebensr?u-me wurde mittels Bestandserhebungen in den Jahren …	no Keywords	no Keywords	Bees, Butterflies, Modified landscaped verges in urban areas				After	48.77636	9.183334	Stuttgart / Baden-W?rttemberg / Germany			ML
GER85	Isabel Mangold	German	Germany	Journal article	Trautner//Br?unicke	1997	Ground beetle communities of the renaturalized Oster stream in Saarland: Partial results from the scientific investigations within the framework of an 'E+E-project', supported by the German government	Laufk?ferz?nosen an der umgestalteten Oster im Saarland: Teilergebnisse des wissenschaftlichen Begleitprogramms eines E+E-Vorhabens	Natur und Landschaft	72	9	390-395	Along a 4 km section of the Oster stream in Saarland (Southwest Germany) investigations into the ground beetle fauna were carried out in 1990/1991 (before renaturalization of the then canalized stream was implemented) and in 1995 (a few years after renaturalization). These investigations are part of a scientific programme within the framework of an 'E+E-project', supported by the German governmen…	Im vorliegenden Artikel werden Teilergebnisse der bisherigen Erhebungen zur Laufk?ferfauna im Rahmen des E+E-Vorhabens ?Oster" im Saarland vorgestellt, mit besonderer Ber?cksichtigung der Entwicklungstendenzen an Ufern. An den umgestalteten Ufern der Oster im Projektgebiet zeigten sich bereits kurz nach der Umgestaltung deutlich po-sitive Entwicklungen: Anzahl und Anteile spezifischer Uferarten n…	no Keywords	no Keywords	Ground beetles, Riverbanks		all ground beetles, Carabidae		BA	49.484083	7.255273	Osterbr?cken / Saarland / Germany			ML
GER86	Isabel Mangold	German	Germany	Journal article	Steffan-Dewenter//Tscharntke	1996	Do wild bees or honey bees benefit from setting-aside in agriculture?	Profitieren Wildbienen oder Honigbienen von der Fl?chenstillegung in der Landwirtschaft?	Natur und Landschaft	71	6	255-261	During recent decades, many wild bee species have become rare and beekeeping has been reduced due to intensified land-use and habitat fragmentation in the agricultural landscape. The significance of agricultural setting-aside programmes for wild bees and honey bees was studied in 1993 on one to five years old, spontaneously vegetated set-aside fields (n = 20) and one year old, set-aside fields so…	Intensivierte landwirtschaftliche Produktionsmethoden und Habitatfragmentierung haben in den letzten Jahrzehnten zur Gef?hrdung vieler Wildbienenarten sowie zum R?ckgang der Honigbienenhaltung in der Agrarlandschaft gef?hrt. Um zu pr?fen, ob die Fl?chenstillegung eine ?nderung dieser Situation bewirken kann, wurden ihre Folgen f?r Wildbienen und Honigbienen 1993 auf ein bis f?nf Jahre alten, selb…	no Keywords	no Keywords	Bees, Setting-asides in agriculture	Apis mellifera, Hymenoptera: apoidea	Honey bees, Wild bees	Honigbienen, Wildbienen	CI	49.060843	8.430393	Karlsruhe / Baden-W?rttemberg / Germany			ML
GER87	Isabel Mangold	German	Germany	Journal article	Ipsen	1996	Effectiveness of a new toad tunnel	Wirksamkeit einer teilweise neuartigen Amphibienschutzanlage Untersuchungen an Erdkr?ten (Bufo bufo L.) in einer Pilotanlage	Natur und Landschaft	71	10	440-443	From March till July 1993, during the migration of amphi-bians to the pond and back into the summer habitat I tested the functionality and effectivity of a new multiway-tunnel sy-stem with 'trap-doors' in M?hnsen, in the rural district of Her?zogtum Lauenburg in Northern Germany. In the direction of the pond the tunnel was accepted by over 80 % of amphibians; over 70 % of the returning amphibians…	Im Fr?hjahr 1993 wurde in M?hnsen im Landkreis Herzogtum Lauenburg ein neues Kleintiertunnelsystem auf seine Funktionalit?t und Effektivit?t im Zuge der Amphibienwanderung getestet. Der Mehrweg-Tunnel mit Kippbodeneinfall-sch?chten wurde w?hrend der Anwanderung von ?ber 80 % der wandernden Amphibien genutzt. ?ber 70 % der Tiere ak-zeptierten ihn auf der R?ckwanderung in den Sommerlebensraum. Die …	no Keywords	no Keywords	Amphibians	Bufo bufo L.	Common toad	Erdkr?te	After	53.558967	10.456414	M?hnsen / Schleswig-Holstein / Germany			ML
GER88	Isabel Mangold	German	Germany	Journal article	Sudmann//Ditselrath//C. Meyer//Bernert	1996	The effects of the suspension of fishing upon breeding birds in the southern part of an arm of the river Rhine at Bienen-Praest	Auswirkung der Einstellung des Angelsports auf den Brutvogelbestand am s?dlichen Teil des Altrhein Bienen-Praest	Natur und Landschaft	71	12	536-540	Between 1990 and 1994 censuses of breeding birds were undertaken in the southern part of the nature reserve 'Altrhein Bienen-Praest' and 'Millinger und Hurler Meer'. In addition the breeding success rate was analyzed. In the first two years intensive angling took place in the river. Although a number of waterfowl started breeding, their offspring failed to fledge. This improved dramatically after…	In den Jahren 1990-1994 wurden im s?dlichen Teil der NSG ?Alter Rhein bei Bienen-Praest, Millinger und Hurler Meer" Siedlungsdichteuntersuchungen der Brutv?gel und Bruter-folgskontrollen der Wasserv?gel durchgef?hrt. In den ersten beiden Jahren wurde das Gew?sser intensiv beangelt. Obwohl eine Reihe von Wasservogelpaaren zur Brut schritt, blieb ein Bruterfolg aus. Dies besserte sich drastisch mit…	no Keywords	no Keywords	Birds, Rivers		all breeding birds		BA	51.775423	6.363127	Kleve / Nordrhein-Westfahlen / Germany			ML
GER89	Isabel Mangold	German	Germany	Journal article	Diederich//Neumann//Borcherding	1995	Flora and fauna of ditches in the flood-plain of the Lower Rhine The consequences of mechanical ditch management	Flora und Fauna in Gr?ben einer niederrheinischen Auenlandschaft Auswirkungen von Grabenr?umungen	Natur und Landschaft	70	6	263-268	Five samples taken from drainage ditches in the flood-plain of the Lower Rhine were investigated between May 1993 and February 1994 with respect to physio-chemical parameters, the morphology of lakes and rivers, the succession of the flora, and the occurrence of macrozoobenthos species. At one sampling site, where the vegetation was removed during au-tumn every year, the species richness of the f…	Zwischen Mai 1993 und Februar 1994 wurden 5 Probenstandorte an verschiedenen Entw?sserungsgr?ben einer Auenlandschaft am Unteren Niederrhein hinsichtlich der chemisch-physikalischen Parameter, der Gew?ssermorphologie, der Sukzession der Vegetation und der Besiedlung mit Ma-krozoobenthosorganismen untersucht. Besonders artenreich war die Flora an einem Standort, der j?hrlich im Herbst entkrautet w…	no Keywords	no Keywords	Plants, Macrozoobenthos species, Flood-plains, Ditches				CI	51.775423	6.363127	Kleve / Nordrhein-Westfahlen / Germany			ML
GER90	Isabel Mangold	German	Germany	Journal article	Starkmann//Tenbergen	1994	Results of voluntary hedge plantations in the 'M?nsterland', North Rhine-Westphalia, Germany	Ergebnisse freiwilliger Heckenpflanzungen im M?nsterland (Nordrhein-Westfalen)	Natur und Landschaft	69	10	465-470	As the number of woody structures such as hedges, pasture trees and copses continues to decrease, voluntary plantations by landowners represent one possibility to enrich the agricul-tural landscape with such elements. Using the example of hedge plantations over the last 30 years in the 'M?nsterland' (Northrhine-Westphalia, Germany), the efficiency of these measures is investigated with special re…	Bei der immer noch fortschreitenden Verarmung der Landschaft an kleineren Geh?lzbest?nden wie Hecken und Feldgeh?lzen stellen freiwillige Pflanzma?nahmen eine M?glichkeit zur Wiederanreicherung der Agrarlandschaft mit diesen Elementen dar. Am Beispiel von Heckenpflanzungen aus den letzten 30 Jahren im M?nsterland wird die Effizienz dieser Ma?nahmen unter besonderer Ber?cksichtigung ihrer ?kologis…	no Keywords	no Keywords	Birds, Plants, Hedges				BA	51.963896	7.615209	M?nster/ Nordrhein-Westfahlen / Germany			ML
GER91	Isabel Mangold	German	Germany	Journal article	Els??er	1993	Consequences of a grassland management in accordance with aspects of environmental protection	Umweltgerechte Gr?nlandbewirtschaftung - welche Folgen ergeben sich daraus?	Natur und Landschaft	68	2	66-72	The effects of a reduction of nitrogen fertilization and of cutting frequency and of a retardation of grass cutting on the botanical compo-sition of permanent grassland, forage quality, and nitrogen contents in the soil are presented and discussed. Nitrogen fertilization and the cutting frequency should be harmonized in accordance with the eco-logical conditions of a given location. Fertilization…	Im vorliegenden Beitrag wird dargestellt, welche Konsequenzen sich aus einer verringerten Stickstoffd?ngung und einer weniger h?ufigen Nutzung bzw. aus einem sp?terem Schnittzeitpunkt auf die botani?sche Zusammensetzung, Futterqualit?t und Bodenstickstoffgehalte unter Gr?nland ergeben. Es wird aufgezeigt, da? Stickstoffd?ngung und Nutzungsh?ufigkeit aufeinander und auf den Standort abge?stimmt we…	no Keywords	no Keywords	Plants, Grasslands				Review	48.638351	9.373779	Baden-W?rttemberg / Germany			ML
GER92	Isabel Mangold	German	Germany	Journal article	Nick	1993	Rehabilitation of former peat mining sites in the ?Leegmoor", Emsland, Lower Saxony, FRG ? a project supported by the German government	Renaturierung abgebauter Schwarztorffl?chen im Leegmoorl), Landkreis Emsland, Niedersachsen ein E+E-Vorhaben	Natur und Landschaft	68	7;8	353-359	Parts of the former bog ?Leegmoor" in which the stronger decom-posed black peat has been won for fuel, have been rewetted and left to it's natura) development. This is the first attempt to rewet a former peat mining site without any remains of weakly decomposed Sphag-num peat being present. The situation at the beginning, and the measures taken and effects of the rewetting are described. The scie…	Im Leegmoor, einem s?dlichen Teilgebiet der Hunte-Leda-Moornie-derung, ist 1983/1984 ein ehemaliges Hochmoor wiedervern??t und renaturiert worden. Es handelt sich um den ersten Versuch, eine Schwarztorfabbaufl?che zu renaturieren, auf der keine Wei?torf-bunkerde oder sonstige Wei?torf reste zur?ckgeblieben sind. Der Zustand der Fl?che war repr?sentativ f?r viele abgetorfte Hochmoore in Norddeutsc…	no Keywords	no Keywords	Plants, Wetlands	Sphagnum cuspidatum, Eriphorum vaginatum, Eriphorum angustifolium, Molinia caerulea		Scheidiges und Schmalbl?ttriges Wollgras, Spie?torfmoosrasen, Zwergstrauchheiden, Pfeifengras, Birken	After	52.999326	7.555582	Emsland / Niedersachsen / Germany			ML
GER93	Isabel Mangold	German	Germany	Journal article	Gruttke//Willecke	1993	The colonization of newly planted hedge-like woodlots in an intensely cultivated Iandscape, a zooecological long-term investigation ? a project supported by the German government	Tier?kologische Langzeitstudie zur Besiedlung neu angelegter Geh?lzanpflanzungen in der intensiv bewirtschafteten Agrarlandschaft ? ein E+E-Vorhaben	Natur und Landschaft	68	7;8	367-376	Within the framework of a zooecological long-term investigation (time span of the project: 1982-1991) funded by the German govern-ment, the colonization of newly planted hedge-like woodlots (size: 400 m2), interconnected by meadow-strips of various lengths and vegetational structure, was studied to test the effectiveness of these habitats as stepping stones and/or refuges for different animal tax…	Im Rahmen eines tier?kologischen Langzeitforschungs- und Erprobungsvorhabens (Laufzeit: 1982-1991, w?hrend der letzten drei Jahre durch E+E-Mittel gef?rdert) wurde die Besiedlung neu angepflanzter, r?umlich gestaffelter und durch Wiesenabschnitte verschiedener L?nge und Vegetationsstruktur verbundener Geh?lzin-seln (Gr??e: 400 m2) verfolgt, um deren Eignung als Trittstein-und/oder Refugialhabitat…	no Keywords	no Keywords	Birds, Carabid beetles, Spiders, Snails, Grasslands, Hedges				BA	50.700019	6.79348	Euskirchen / Nordrhein-Westfahlen / Germany			ML
GER94	Isabel Mangold	German	Germany	Journal article	Reck	1993	Creating new habitats an intensively used farmland, the ?Pappelhof" in Saarland ? a project supported by the German government	Entwicklung naturnaher Biotope auf bisher landwirtschaftlich genutzten Fl?chen am Beispiel des Pappelhofes im Saarland ? ein E+E-Vorhaben	Natur und Landschaft	68	7;8	394-403	Pappelhof is an area of land, 30 hectares in size, which has been used intensively for agriculture since 1975, the year of land consoli-dation. In 1990 compound biotopes (herbaceous strips and hedges) and meadows were restored by the various methods of planting, sowing, transplanting, and natura) succession, respecting the inter-ests of nature conservation as well as those of agriculture. Various…	Auf dem 30 ha gro?en, seit 1975 flurbereinigten und intensiv ackerbaulich genutzten Pappelhofgel?nde wurden nutzungsbegleitende Biotope und Gr?nland so wiederhergestellt, da? sowohl den Belangen des Naturschutzes als auch denen der Landwirtschaft entsprochen wurde. Dabei wurden verschiedene Varianten der Etablierung naturraumtypischer, nutzungsbegleitender Biotope und artenreichen Gr?nlands erpro…	no Keywords	no Keywords	Plants, Birds, Carabid Beetles, 'soil inhabiting beetles', Butterflies, Grashoppers, Grasslands, Shrublands, Hedges				BA	49.365825	7.178539	Wiebelskirchen / Saarland / Germany			ML
GER95	Isabel Mangold	German	Germany	Journal article	Block//Block//Jaschke//Litzbarski//Litzbarski//Petrick	1993	Complex species conservation by means of extensive agriculture within the scope of the 'Great Bustard protection project'	Komplexer Artenschutz durch extensive Landwirtschaft im Rahmen des Schutzprojektes ?Gro?trappe"	Natur und Landschaft	68	11	565-576	The project for the protection of the Great Bustard (Otis tarda) ? a bird of extinction in Germany ? is based at present in two nature reserves. The management of these areas includes extensive agri-culture and further measures to provide Optimum conditions for the habitats of this species of large bird. The causes for the decline in numbers of the Great Bustard, once whitespread on farmland in e…	Das Schutzprojekt f?r die in Deutschland vom Aussterben bedrohte Gro?trappe (Otis tarda) st?tzt sich gegenw?rtig auf den Ausbau von zwei Schongebieten, in denen durch eine planm??ige, extensive Landnutzung und Landschaftsgestaltung die Lebensr?ume f?r diese Gro?vogelart optimiert werden. Die Ursachen f?r den R?ckgang dieses ehemaligen Charaktervogels ostdeutscher Agrarr?ume werden dargelegt. Am B…	no Keywords	no Keywords	Birds, Agricultural land	Otis tarda	Great Bustard	Gro?trappe	BA	52.603242	12.551711	Nennhasuen / Brandenburg / Germany			ML
GER96	Dominik Schwab	German	Germany	Journal article	Putzer//Knebel//Pieren//Wagner	2003	Exponential or Logistic Growth of Cormorant Populations? Results of a Long-term Study at a Gravel Pit in the Northern Rhine Valley	Explosionsartiges oder logistisches Wachstum von Kormoranpopulationen? Ergebnisse einer Langzeitstudie an einem Kiesgrubensee des n?rdlichen Rheinlandes	Naturschutz und Landschaftsplanung	35	1	13-19	The population development of roosting and breeding cormorants (Phalacrocorax carbo sinensis) in an older gravel pit (70 ha) in the Lower Rhine Valley near D?sseldorf has been analysed by means of LOTKA-VOLTERRA equation from 1982 to 2001/02. The census was conducted four times annually by synchronously counting in entire North-Rhine Westphalia. The establishment of a strictly protected taboo-zon…	Aus Anlass der anhaltenden politischen Mutma?ung, der Kormoran w?rde im n?rdlichen Rheinland ?berproportional zunehmen, erfolgte am Monheimer Baggersee, einem der ?lteren Kormoranrastpl?tze im Regierungsbezirk D?sseldorf, eine Langzeitstudie (1982 bis 2002) anhand von Synchronz?hlungen zur Populationskinetik des Kormorans. Diese wurden j?hrlich an vier genau festgelegten Wochenenden durchgef?hrt …	no Keywords	no Keywords	Water birds, Wetlands, Freshwater Lakes	Phalacrocorax carbo sinensis	Cormorant		After	51.089278	6.910472	Mettmann/D?sseldorf/Germany		https://www.nul-online.de/Artikel.dll/01-03explosionoderlogistkormoran_NTM4MjU1OQ.PDF?UID=D926ADD8C2A3B7C0D0BDB67821C052876155FDA91AF04B	ML
GER97	Dominik Schwab	German	Germany	Journal article	Metzner//von He?berg//V?lkl	2003	New Primary Habitats Through River Restoration? - Development of Selected Bird Species After Re-introduction of Dynamic Processes along Main River	Enstehen durch Flussrenaturierung neue Prim?rhabitate? Bestandsentwicklung ausgew?hlter Vogelarten nach dem Wiederzulassen dynamischer Prozesse am Main	Naturschutz und Landschaftsplanung	35	3	74-82	Am Obermain (Bayern) wird zum erstenmal in Deutschland gro?fl?chig Flie?gew?sserrenaturierung mit dem gleichzeitigen Schutz dynamischer Flie?gew?sserprozesse gekoppelt. Anhand der Bestandsentwicklung von typischen Vogelarten des Lebensraumes Flie?gew?sser und Auen (Flussregenpfeifer Charadrius dubius, Flussuferl?ufer Actitis hypoleucos, Blaukehlchen Luscinia svecica, Rohrammer Emberiza schoeniclu…	The river restoration measures along the Upper Main River (Bavaria) represent the first German attempt to combine large-scale restoration measures and the protection of dynamic river processes. The study analysed (a) the occurrence and density of five bird species typical of various successional stages of dynamic riverine landscapes (Little Ringed Plover Charadrius dubius, Common Sandpiper Actiti…	no Keywords	no Keywords	Birds, Rivers	Charadrius dubius, Actitis hypoleucos, Luscinia svecica, Emberiza schoeniclus, Alcedo atthis	little ringed plover, common sandpiper, bluethroat, reed bunting, kingfisher		After	50.152757	11.061942	Bamberg, Lichtenfels / Bayern / Germany		https://www.nul-online.de/Artikel.dll/03-03flussrenaturierungprimaerhabitat_NTM4MjI3MQ.PDF?UID=D926ADD8C2A3B7C0D0BDB67821C052871570C21E8CCD0008	ML
GER98	Dominik Schwab	German	Germany	Journal article	Willigalla//Menke//Kronshage	2003	Importance of Rain Storage Reservoirs for Nature Conservation - Example of Dragonflies in the City of M?nster/Wstphalia	Naturschutzbedeutung von Regenr?ckhaltebecken - Dargestellt am Beispiel der Libellen in M?nster/Westfalen	Naturschutz und Landschaftsplanung	35	3	83-89	Importance of Rain Storage Reservoirs for Nature Conservation ? Example of Dragonflies in the City of M?nster/Westphalia In the city of M?nster rain storage ponds have been constructed since 1980 to temporarily store peak flow discharge and large amounts of surface effluents. A dragonfly inventory of all rain storage ponds identified 27 species (61 % of a total of 44 species occurring in the city…	Seit 1980 werden in M?nster Regenr?ckhaltebecken (RRB) angelegt, um Hochwasserspitzenabfl?sse und gro?e Mengen an Oberfl?chenabw?ssern vor?bergehend zu speichern. Im Rahmen einer Kartierung aller RRB zur Libellenfauna wurden insgesamt 27 Arten nachgewiesen (rund 61% der 44 in M?nster vorkommenden Arten), f?r 22 Arten gelang der Nachweis der (potenziellen) Bodenst?ndigkeit, f?nf Arten wurden als G…	no Keywords	no Keywords	Dragonflies, artificial ponds	Ischnura elegans, Coenagrion puella, Pyrrhosoma nymphula, Orthetrum cancellatum, Anax imperator, Aeshna mixta, Libellula depressa, Lestes viridis, Sympetrum striolatum, Sympetrum sanguineum, Libellula quadrimaculata, Aeshna cyanea, Enallagma cyathigerum, Lestes sponsa, Somatochlora metallica, Sympetrum vulgatum, Erythromma viridulum, Platycnemis pennipes, Cercion lindenii, Sympetrum danae, Erythr…	Dragonflies		After	51.959775	7.621133	M?nster/ Nordrhein-Westfahlen / Germany		https://www.nul-online.de/artikel.dll/03-03rrblibellen_NTM4MjY4OQ.PDF?UID=24C31950CAEE5DCCC8591CE32EA45314F33739170A0120	ML
GER99	Dominik Schwab	German	Germany	Journal article	Zahn//Meinl//Niedermeier	2003	Effects of Low Maintenance Grazing on the Vegetation of a Wetland Fallow - Vegetation Developement and Browsing on a Galloway Pasture over Five Years	Auswirkungen extensiver Rinderbeweidung auf die Wegetation einer Feuchtbrache	Naturschutz und Landschaftsplanung	35	6	171-178	The study investigated vegetation development and browsing intensity on a six-hectare pasture in Jettenbach, Bavaria/Germany between 1996 and 2000. Each year six to nine heads of Galloway cattle were put out to graze between April and October. During the study period (from May to August each year) the number of flora species increased on all the sample areas. Meadow and pasture species, particula…	Auf einer 6 ha gro?en, seit 1996 von April bis Oktober mit sechs bis neun einj?hrigen Galloway-Rindern beweideten Standweide wurden die Vegetationsentwicklung und der Verbiss untersucht. Auf allen Probefl?chen war in der f?nfj?hrigen Untersuchungsperiode eine Zunahme der Artenzahl zu verzeichnen. Insbesondere haben Arten der Wiesen und Weiden zugenommen, vor allem einige Gr?ser, Binsen und trittu…	no Keywords	no Keywords	Farmland, Pasture		Plants		After	48.168056	12.379722	Jettenbach / Bayern / Germany		https://www.nul-online.de/artikel.dll/06-03extensiverinderveget_NTM4MjQ3Ng.PDF?UID=64214872750CEB53C11DF72B24C9FDDDC9E36DA403C2BE	ML
GER100	Dominik Schwab	German	Germany	Journal article	Frieben	2003	Flower Abundance on Paddock Grazing - Bioecological Importance and Contribution to Landscape Planning	Bl?tenangebot auf Koppelm?hweiden - Ein Beitrag zur Landschaftspflege aus bio?kologischer Sicht	Naturschutz und Landschaftsplanung	35	7	204-211	Koppelweidef?hrung bietet in der Landschaftspflegepraxis Vorteile f?r den landwirtschaftlichen Betrieb. Ihr bio?kologischer Vorteil, ein in enger Nachbarschaft zeitlich und r?umlich wechselndes Bl?ten- und Strukturangebot, wird an Hand eines Praxisbeispieles beschrieben. W?chsige M?hweiden in Auenlage wiesen ein mittleres Artenpotenzial mit 32 verbreiteten, insektenbl?tigen Kr?uterarten auf. Dies…	Paddock grazing holds advantages for both animal husbandry and landscape management. A practical example describes some of its bio-ecological benefits, such as changing flower abundance and vegetation structure occurring over a short time and in a small area. The productive mowing pastures examined showed an average biodiversity of plants, including 32 common insect-pollinated herb species. Flowe…	no Keywords	no Keywords	Farmland, Pasture		Plants		After	50.775533	7.319336	Hennef / Nordrhein-Westfalen / Germany		https://www.nul-online.de/artikel.dll/07-03bluetenangebotkoppelweide_NTM4MjU3Ng.PDF?UID=64214872750CEB53C11DF72B24C9FDDDAA42FC9881FDD3DB	ML
GER101	Dominik Schwab	German	Germany	Journal article	Neumann//Koop	2004	Influence of Organic Field Cultivation on the Skylark - Investigations in two areas in Schleswig-Holstein	Einfluss der Ackerbewirtschaftung auf die Feldlerche (Alauda arvensis) im ?kologischen Landbau - Untersuchungen in zwei Gebieten Schleswig-Holsteins	Naturschutz und Landschaftsplanung	36	5	145-154	The influence of organic field cultivation on the skylark was investigated on two farms in the Eastern highlands of Schleswig-Holstein. On the farm eHof Ritzerauf about 40 % of the fields were cultivated organically during the trial period. The abundance of the skylark during the two periods of conversion (2002 and 2003) went up from 0.5 territories (2001) per 10 hectares to 0.6 in 2002 and 0.9…	Auf zwei landwirtschaftlichen Betrieben im ?stlichen H?gelland Schleswig-Holsteins (Hof Ritzerau, Lindhof) wurden in den Jahren 2001 bis 2003 Untersuchungen zum Einfluss der ?kologischen Ackerbewirtschaftung auf die Feldlerche durchgef?hrt. Auf Hof Ritzerau wurden im Untersuchungszeitraum rund 40 % der Ackerfl?chen erstmals nach den Richtlinien des ?kologischen Landbaus bewirtschaftet. Die Siedlu…	no Keywords	no Keywords	Birds, Farmland	Alauda arvensis	Skylark		After, BA	54.064898	10.2749115	Ritzerau, Noer / Schleswig-Holstein / Germany		https://www.nul-online.de/artikel.dll/05-04ackerbewirtschaftungfeldlerche_NTM4Mjc4MQ.PDF?UID=150F06F78C9187D3DD01881B9115427AAEBF19BB8CBFF5AF27
GER102	Dominik Schwab	German	Germany	Journal article	Schlumprecht//Str?tz//Potrykus//Frobel	2004	Dragonfly Fauna in the Upper Main Valley - Comparison of Surveys in 1993 and 2003	Libellenverbreitung und wasserwirtschaftliche Renaturierungsma?nahmen im oberen Maintal - Vorher-Nachher-Vergleich anhand einer Rasterkartierung	Naturschutz und Landschaftsplanung	36	9	277-284	In the Upper Main Valley (Upper Frankonia, Bavaria) since 1991 many restoration projects have been planned and carried out by the local water authority. They included a survey of the dragonfly fauna which was compared to a former survey of FROBEL (1997; investigations from 1979 to 1993). The study investigated all water bodies in 61 squares of 1 km2, covering the 51 km reach of the Upper Main. Ap…	Im Obermaintal werden seit 1991 durch das Wasserwirtschaftsamt Bamberg zahlreiche Renaturierungsma?nahmen am Main (Gew?sser I. Ordnung) geplant und ausgef?hrt. Untersuchungen zur fr?heren Libellenfauna liegen durch FROBEL (1997; Erhebungen 1979 bis 1993) vor, zu denen 2003 eine vergleichende Kartierung (61 Raster von 1 km2 Gr??e) mit den Erhebungsmethoden Sicht, Kescherfang und Exuviensuche aller…	no Keywords	no Keywords	Dragonflies, Rivers	Aeschna cyanea, Aeschna mixta, Anax imperator, Calopteryx splendens, Cercion lindenii, Coenagrion puella, Cordulia aenea, Enallagma cyathigerum, Erythromma viridulum, Gomphus pulchellus, Ischnura elegans, Lestes sponsa, Lestes viridis, Libellula depressa, Libellula quadrimaculata, Orthetrum cancellatum, Platycnemis pennipes, Pyrrhosoma nymphula, Somatochlora metallica, Sympetrum danae, Sympetrum …	Dragonflies		BA	50.114397	10.967205	Upper Main Valley / Bayern /Germany		https://www.nul-online.de/artikel.dll/09-04libellenrenaturierungmain_NTM4MjMxNw.PDF?UID=150F06F78C9187D3DD01881B9115427AA551AFC2464B7D94B8	ML
GER103	Dominik Schwab	German	Germany	Review	Zerbe//Kempa	2005	Forest Conversion and Biodiversity - Different development aims of forestry and their effects on biological diversity	Waldumbau und Biodiversit?t - Unterschiedliche forstliche Entwicklungsziele und deren Auswirkungen auf die biologische Vielfalt	Naturschutz und Landschaftsplanung	37	4	106-114	One of the main objectives of forestry in Germany is the conversion of anthropogenic into multifunctional and more natural forests. The study investigated the question how different silvicultural development objectives influence the biological diversity of future forests, using the example of the 'Solling' in NW Germany. The forestry programme of Lower Saxony "L?WE (langfristige ?kologische Walde…	Eines der Hauptziele der Forstwirtschaft in Deutschland ist derzeit der Umbau stark anthropogen ?berformter Waldbest?nde in multifunktionale naturnahe W?lder. In der vorliegenden Studie wird am Beispiel des Sollings (NWDeutschland) der Frage nachgegangen, inwieweit sich unterschiedliche forstliche Entwicklungsziele auf die biologische Vielfalt zuk?nftiger W?lder auswirken. Hierbei werden dem derz…	no Keywords	no Keywords	Forest				Review	51.730085	9.574356	Solling / Niedersachsen / Germany		https://www.nul-online.de/artikel.dll/nul04-05waldumbau_NTM4MjU1Nw.PDF?UID=150F06F78C9187D3DD01881B9115427ADD97BF31725D95E1E9	ML
GER104	Dominik Schwab	German	Germany	Journal article	Wildermuth	2005	Management of Small Waters to Promote Aquatic Biodiversity in Rural and Urban Natre Conservation Areas - Efficiency control using the example of dragonflies in te "Schweizer Mittelland"	Kleingew?sser-Management zur F?rderung der aquatischen Biodiversit?t in Naturschutzgebieten der Agrar- undUrbanlandschaft - Wirkungskontrolle am Beispiel Libellen im Schweizer Mittelland	Naturschutz und Landschaftsplanung	37	7	193-201	The study describes how the aquatic flora and fauna could be protected and promoted by suitable shaping and management, using the example of the eDrumlinlandschaft Z?rcher Oberlauff, which is the relic of an originally widestretched moorland in the Swiss Midland. After abandoning the extensive use of bedding and peat around 1950 the peat cuttings and ditches became widely overgrown reducing div…	Am Beispiel der ?Drumlinlandschaft Z?rcher Oberlandg, Resten eines ehemals ausgedehnten Moorgebietes im Schweizer Mittelland, wird dargelegt, wie die aquatische Flora und Fauna durch Pflege- und Gestaltungsma?nahmen erhalten und gef?rdert werden konnte. Nach Aufgabe ?ber 300-j?hriger extensiver Torf- und Streunutzung um 1950 wuchsen die Torfstiche und Gr?ben weitgehend zu, wodurch Vielfalt und P…	no Keywords	no Keywords	Dragonflies, Wetlands, Peatlands	Calopteryx splendens, Calopteryx virgo, Sympecma fusca, Lestes sponsa, Lestes virens, Lestes viridis, Platycnemis pennipes, Pyrrhosoma nymphula, Coenagrion puella, Coenagrion pulchellum, Ischnura elegans, Ischnura pumilio, Enallagma cyathigerum, Erythromma viridulum, Aeshna mixta, Aeshna juncea, Aeshna grandis, Aeshna cyanea, Anax imperator, Cordulia aenea, Somatochlora flavomaculata, Libellula q…	Dragonflies		After	47.299462	8.814185	Hinwil / Z?rcher Oberland / Switzerland		https://www.nul-online.de/artikel.dll/nul07-05wirkungskontrollelibellen_NTM4MjIyNQ.PDF?UID=150F06F78C9187D3DD01881B9115427ADD97BF31725D95E1E5	ML
GER105	Dominik Schwab	German	Germany	Journal article	Briemle	2006	Careful Fertilisation Increases Species Diversity of Oligotrophic Grassland - Results of a study over 22 years in the low mountain range 'Schw?bische Alb'	Behutsame D?ngung erh?ht die Artenvielfalt von Magerrasen - Ergebnisse eines 22-j?hrigen Versuchs auf der Schw?bischen Alb	Naturschutz und Landschaftsplanung	38	2	37-44	The analysis of an outdoor study on the eSchw?bische Albf, which has been running for more than 20 years, showed that the highest botanical diversity of a Bromegrass grassland develops with low mineral fertilising and not, as might be expected, without any fertilisation. The application of 16 kg potassium and of 10 kg phosphorus per ha and year and mowing only once per year middle of July produ…	Die Auswertung eines seit mehr als 20 Jahren laufenden Freilandversuchs auf der Schw?bischen Alb ergab, dass sich nicht unter Null-D?ngung auf dem Trespen-Kalkmagerrasen die h?chste botanische Artenvielfalt einstellt, sondern unter leichter Minerald?ngung. Mit Gaben von 16 kg Kalium und 10 kg Phosphor pro Hektar und Jahr und nur einer M?hnutzung Mitte Juli lassen ?beraus artenreiche Mesobrometen …	no Keywords	no Keywords	Oligotrophic Grasslands, Plants	ca. 70 plant species	ca. 70 plant species		CI	48.303293	9.35544	Schw?bische Alp / Baden-W?rttemberg / Germany		https://www.nul-online.de/artikel.dll/behutsame-duengung-erhoeht-die-artenvielfalt_NTM4MjgzOA.PDF?UID=6F0DFF05603A73CA4589C21D365DAA3CD8F7CF9C043C83F8	ML
GER106	Dominik Schwab	German	Germany	Journal article	Romst?ck-V?lkl//V?lkl//Rebhan//Franke//Krug	2006	Effects of Fish Farming Oriented towards Nature Conservation in the Nature Reserve "Craimossweiher" - Results of a 10-year study of odonate fauna and submersed vegetation	Auswirkungen einer naturschutzorientierten Teichwirtschaft im NSG Craimoosweiher	Naturschutz und Landschaftsplanung	38	8	251-258	Between 1995 and 2005 the effects of near-natural fish farming (main fish species: carp) on odonate fauna and submersed vegetation were studied in the nature reserve gCraimoosweiherh in Northern Bavaria. The natural potential of carp increase has been estimated to approx. 150 kg/ha related to a water area of 14 ha. This potential was reached with a stocking rate of only 1500 - 2000 specimens K2…	Im Naturschutzgebiet ?Craimoosweiherg in Nordbayern wurde zwischen 1995 und 2005 der Effekt einer naturnahen fischereilichen Nutzung (Hauptfisch Karpfen ? ohne Zufutterung) auf Libellenfauna und Unterwasservegetation untersucht. Der Craimoosweiher besitzt bei 14 ha Wasserflache ein Potenzial von ca. 150 kg/ha Naturzuwachs beim Karpfen. Dieser wurde bereits mit einer Besatzdichte von ca. 1500 bis…	no Keywords	no Keywords	Freshwater lakes, dragonflies, freshwater plants, fish farming	Plants: Ceratophyllum demersum, Ceratophyllum submersum, Elatine hydropiper, Lemna minor, Lemna trisulca, Najas minor, Potamogeton berchtoldii, Potamogeton crispus, Potamogeton obtusifolius, Ranunculus aquatilis agg., Ranunculus trichophyllus, Utricularia australis, Zannichellia palustris, Riccia fluitans, Ricciocarpus natans, Nitella cf. syncarpa, Nitella flexilis, Nitella capillaris, Dragonflie…			After	49.822097	11.594733	Schnabelwaid / Bayern / Germany		https://www.nul-online.de/artikel.dll/auswirkungen-einer-naturschutzorientierten_NTM4MjYwMQ.PDF?UID=6F0DFF05603A73CA4589C21D365DAA3C0F1EA4462CDFAA20	ML
GER107	Dominik Schwab	German	Germany	Journal article	M?ller//Bosshard	2010	Unmown Grassland Stripes Fostering Grasshoppers in Extensively Managed Meadows - Posibility to structurally improve mown meadows	Eine M?glichkeit zur Strukturverbesserung im M?hgr?nland - Altgrasstreifen f?rdern Heuschrecken in ?kowiesen	Naturschutz und Landschaftsplanung	42	7	212-217	The study investigated the negative influence of unmown stripes on grasshoppers in extensively managed meadows which is the most widespread type of ecological compensation areas in Switzerland. In the unmown stripes compared to the mown areas ten times more individuals per area and significantly more species of grasshoppers were found after mowing. Additionally, no species was found more often in…	Um die negativen Auswirkungen der maschinellen Mahd auf viele typische Tierarten der Wiesen zu vermindern, wird in der Schweiz f?r die Bewirtschaftung von extensiv genutzten ?kowiesen zunehmend das Stehenlassen von Altgrasstreifen empfohlen. Wir untersuchten die kurzfristigen Auswirkungen von Altgrasstreifen in extensiv genutzten Wiesen auf Heuschrecken, eine Tiergruppe, aus welcher h?ufig Ziel- …	no Keywords	no Keywords	Farmland, Pasture	Metrioptera brachyptera, Chorthippus parallelus, Omocestus viridulus, Chorthippus biguttulus, Metrioptera roeselii, Gomphocerippus rufus, Tettigonia viridlissima, Omocestus viridulus, Pholidoptera griseoaptera		ISSN 0940-6808	CI	47.36023	8.940454	Z?rcher Tossbergland / Z?rcher Oberland / Switzerland		https://www.nul-online.de/artikel.dll/NuL07-10-Inhalt-212-217-1_MTY0Mzc5OQ.PDF?UID=6F0DFF05603A73CA4589C21D365DAA3CDAB6F02311E6D244	ML
GER108	Dominik Schwab	German	Germany	Journal article	Steffenhagen//Zerbe//Frick//Schulz//Timmermann	2010	Lowland Fens in Mecklenburg-Western Pomerania - Restoration of Ecosystem Services	Wiederherstellung von ?kosystemleistungen der Flusstalmoore in Mecklenburg-Vorpommern	Naturschutz und Landschaftsplanung	42	10	304-311	In the German federal state of Mecklenburg-Western Pomerania lowland fens having been rewetted within the eMire Conservation Programf were investigated in order to qualitatively and quantitatively assess ecosystem services. A particular focus was laid on vegetation development after rewetting, above-ground biomass production, and nutrient standing stock by helophytes and water plants and an ass…	In Mecklenburg-Vorpommern wurden Fl?chen des Moorschutzprogramms (6600 ha) landschafts?kologisch untersucht, um deren ?kosystemleistungen qualitativ und quantitativ zu erfassen. Hierbei lag der Schwerpunkt auf der Vegetationsentwicklung nach einer Wiedervern?ssung, der oberirdischen Biomasseproduktion und der Bindung von N?hrstoffen durch die Sumpf- und Wasserpflanzen und einer Bilanzierung u.a. …	no Keywords	no Keywords	Fens, Freshwater, Plants, Carbon sequestraion	Phragmites australis, Typha latifolia, Glyceria maxima, Carex riparia, Carex acutiformis, Phalaris arundinacea, ...		ISSN 0940-6808	After	53.972299	13.254695	Peenetal, Trebeltal / Mecklenburg-Vorpommern / Germany		https://www.nul-online.de/artikel.dll/NuL10-10-304-311-1_MTgwNzI0MQ.PDF?UID=6F0DFF05603A73CA4589C21D365DAA3C14F3108EC5940E32	ML
GER109	Dominik Schwab	German	Germany	Journal article	Handke//Otte//Donath	2011	Late Mowed Stripes of Grassland Promote Invertebrates in Floodplain Meadows - Results from the nature reserve "K?hkopf-Knoblochsaue"	Alternierend sp?t gem?hte Altgrasstreifen f?rdern die Wirbellosenfauna in Auenwiesen	Naturschutz und Landschaftsplanung	43	9	280-288	In the Hessian nature reserve gK?hkopf-Knoblochsaueh the influence of late or omitted mowing of stripes of older grassland was investigated on ten grassland sites between 2006 and 2008. The methods applied were standardized catches with dip nets, semi-quantitative inventories of butterflies and grasshoppers as well as hand catches. Beside these species groups the mapping included bugs, leaf bee…	Im hessischen NSG ?K?hkopf-Knoblochsaueg wurde zwischen 2006 und 2008 auf zehn Gr?nlandfl?chen der Einfluss von sp?ter und unterbliebener Mahd auf Altgrasstreifen untersucht. Die eingesetzten Methoden waren standardisierte K?scherf?nge, halbquantitative Untersuchungen von Tag- und Dickkopffaltern und Heuschrecken sowie Handf?nge. Neben den genannten Tiergruppen wurden Wanzen, R?ssel- und Blattk?…	no Keywords	no Keywords	Floodplain meadows, Butterflies, true bugs, Weevils, Leaf beetles, Dragonflies	402 species	butterflies, grasshoppers, bugs, leaf beetles, weevils, dragonflies		CI	49.820774	8.438108	Stockstadt am Rhein / Hessen / Germany		https://www.nul-online.de/Magazin/Archiv/Alternierend-spaet-gemaehte-Altgrasstreifen-foerdern-die-Wirbellosenfauna-in-Auenwiesen,QUlEPTI1Mzc0NzcmTUlEPTgyMDMw.html?UID=6F0DFF05603A73CA4589C21D365DAA3CD9648C3796CC74	ML
GER110	Dominik Schwab	German	Germany	Journal article	Reike//Enge	2012	Importance of Extensive Grazing f?r Species Diverstiy Inllustrated by a Dung Beetle Community	Artenvielfalt am Beispiel einer Wasserb?ffel-Weide - Dungbewohnende K?fer als Indikatoren f?r die Bedeutung extensiver Beweidung	Naturschutz und Landschaftsplanung	44	2	056-058	In order to optimise the coenosis of coprophagous beetle the grazing management should comprise the whole year. This provides a permanently available food resource for certain rare species as well as predators, enabling them to increase their number of species and individuals. In the case study area near Wendisch Waren the extensive grazing with a low number of cattle led to an increased diversit…	Die Bewirtschaftung eines Gebietes als Ganzjahresweide ist erforderlich, um die Zusammensetzung der Zooz?nose der coprophagen K?fer zu optimieren, dadurch gleichzeitig bestimmten gef?hrdeten Arten und R?ubern zu einer dauerhaft verf?gbaren Nahrungsressource zu verhelfen und somit deren Arten- und Individuenzahl zu erh?hen. Die extensive Beweidung mit einer geringen Zahl an Gro?vieheinheiten f?hrt…	no Keywords	no Keywords	Farmland, Pasture, Dung beetles	Hydrophilidae, Staphylinidae (According to the Authors the exact species list was going to be published somewhere else)		ISSN 0940-6808	After	53.573889	12.150556	Parchim / Mecklenburg-Vorpommern / Germany		https://www.nul-online.de/artikel.dll/NuL02-12-Inhalt-56-58-1_Mjk2ODI0Mg.PDF?UID=A53E58BC45A709E8FFEA2EBF6A9CF3BB0342D32A35EB56	ML
GER111	Dominik Schwab	German	Germany	Journal article	Felinks//Tischew//Lorenz//Osterloh//Krummhaar//Wenk//Poppe//Noack	2012	Management of Open Habitats under the Habitats Directive on Former Military Training Areas ? Establishment of an extensively used all-year pasture in the gOranienbaumer Heideh	Management von FFH-Offenlandlebensr?umen auf ehemaligen Truppen?bungspl?tzen - Etablierung einer Extensiven Ganzjahresstandweide in der Oranienbaumer Heide	Naturschutz und Landschaftsplanung	44	1	014-024	Many former military training areas show a rather rapid scrub or forest encroachment as well as an increase of competitive grasses or ruderal species. In order to maintain and to restore a favourable conservation status of natural habitat types and characteristic plant and animal species of open areas an extensive all-year grazing with cattle and horses was implemented at the pilot study area gO…	Auf vielen ehemaligen Truppen?bungspl?tzen ist aufgrund auf Aufgabe der fr?heren Nutzungen eine rasch voranschreitende Verbuschung sowie die Zunahme von Brachezeigern zu verzeichnen. F?r den Erhalt und die Entwicklung von naturschutzfachlich relevanten Lebensraumtypen sowie Pflanzen- und Tierarten der (Halb-)Offenlandschaften wurde deshalb im Modellgebiet Oranienbaumer Heide auf der Basis einer f…	no Keywords	no Keywords	Grassland, Heathland, Plants, Invasive species, Pasturism	Calamagrostis epigejos, Prunus serotina	bushgrass, black cherry	Land-Reitgrass, Sp?tbl?hende Traubenkirsche	BA	51.77393	12.36424	Dessau / Sachsen-Anhalt / Germany		https://www.nul-online.de/Magazin/Archiv/Management-von-FFH-Offenlandlebensraeumen-auf-ehemaligen-Truppenuebungsplaetzen,QUlEPTI4NjcyNDMmTUlEPTgyMDMw.html?UID=A53E58BC45A709E8FFEA2EBF6A9CF3BB0342D32A35EB58	ML
GER112	Dominik Schwab	German	Germany	Journal article	Lorenz	2012	Upright Storage of Dead Trees ? Sensible Compensation Measure? Field report on the fauna of beetles occuring in wood and fungi	Totholz stehen lagern - eine sinnvolle Kompensationsma?nahme? - Ein Erfahrungsbericht zur Holz- und Pilzk?ferfauna	Naturschutz und Landschaftsplanung	44	10	300-307	The study presents different variations of upright storage of hollow trees which are valuable for nature conservation. At two storage spaces investigations have been carried out of the beetle fauna in wood and fungi. The results are being discussed and the positive impacts on the fauna are emphasised. The current practice of removing old and ailing trees and the legal framework conditions are que…	Es werden verschiedene Varianten der Stehend-Lagerung von naturschutzfachlich wertvollen H?hlenb?umen vorgestellt. Bei zwei Lagerpl?tzen erfolgten Untersuchungen zur Holz- und Pilzk?ferfauna. Die Ergebnisse werden im vorliegenden Beitrag diskutiert und der positive Effekt auf die Fauna hervorgehoben. Die derzeitige Praxis der Beseitigung alter, anbr?chiger B?ume und die gesetzlichen Rahmenbedingu…	no Keywords	no Keywords	Invertebrates, Dead wood	Protaetia marmorata, Protaetia lugubris, Osmoderma eremita, Synchita separanda, Laemophloeus monilis,Eustrophus dermestoides, Sinodendron cylindricum, Pycnomerus terebrans			After	51.060214	13.745328	in and around Dreseden / Sachsen / Germany		https://www.nul-online.de/Magazin/Archiv/Totholz-stehend-lagern-eine-sinnvolle-Kompensationsmassnahme,QUlEPTM0NjczNTAmTUlEPTgyMDMw.html?UID=A53E58BC45A709E8FFEA2EBF6A9CF3BB6FC9005B0B8B70E4	ML
GER113	Dominik Schwab	German	Germany	Journal article	Kricke//Bamann//Betz	2012	Influence of Urban Mowing Concepts on the Diversity of Butterflies ? Investigations on public green space in the city of T?bingen	Einfluss st?dtischer Mahdkonzepte auf die Artenvielfalt der Tagfalter - Untersuchungen auf Gr?nfl?chen der Start T?bingen	Naturschutz und Landschaftsplanung	45	2	052-058	The University initiative hcolourful meadows ? improving species diversity on public green areasg campaigns for the enhancement of species diversity on public green space in the city of T?bingen in Baden-W?rttemberg. One of its major aims is the reduction of the mowing frequency. In order to investigate the effects of an adjustment of the mowing regime on species diversity the study compared th…	Die universit?re Initiative ?Bunte Wiese ? f?r Artenvielfalt auf ?ffentlichem Gr?ng setzt sich f?r die F?rderung der Artenvielfalt auf ?ffentlichen Gr?nfl?chen im Gebiet der Stadt T?bingen (Baden-W?rttemberg) ein. Ein Hauptanliegen ist die Umstellung des Pflegekonzepts auf eine extensive Mahd. Um den Effekt der Umstellung des Mahdkonzepts auf die Artenvielfalt zu untersuchen, wurde die Diversit?…	no Keywords	no Keywords	Grassland, Butterflies	Erynnis tages, Ochlodes sylvanus, Pygrus malvae, Thymelicus sylvestris, Papilio machaon, Anthocharis cardamines, Colias hyale, Gonepteryx rhamni, Leptidea sinapis, Pieris brassicae, Pieris rapae, Pieris napi, Aricia agestis, Cupido argiades, Cupido minimus, Lycaena titryus, Polyommatus icarus, Polyommatus semiargus, Aglais io, Aglais urticae, Aphantopus hyperantus, Araschnia levana, Argymnis paph…			CI	48.520131	9.049696	T?bingen / Baden-W?rttemberg / Germany		https://www.nul-online.de/Magazin/Archiv/Einfluss-staedtischer-Mahdkonzepte-auf-die-Artenvielfalt-der-Tagfalter,QUlEPTQyMTQzMzImTUlEPTgyMDMw.html?UID=A53E58BC45A709E8FFEA2EBF6A9CF3BBA1AB475E0A6CF65B	ML
GER114	Dominik Schwab	German	Germany	Journal article	Bernshausen//Kreuziger//Richarz//Sudmann	2014	Effectiveness of Bird Deflectors at High-Voltage Energy Lines - Case Studies and Implications to Minimise Risk of Collision	Wirksamkeit von Vogelabweisern an Hochspannungsfreileitungen - Fallstudien und Implikationen zur Minimierung des Anflugrisikos	Naturschutz und Landschaftsplanung	47	4	107-1016	Using a before-and-after comparison the study investigated the effectiveness of black and white ebird-deflectorsf fixed at the ground wire in three different areas with differing habitats. For geese, sea gulls, waterfowl and cormorants the results showed a reduction of the collosion risk of more than 90 %. This high efficieny might be reduced if there are specific characteristics ? such as pref…	Durch einen Vorher-Nachher-Vergleich wurde in drei unterschiedlich strukturierten Gebieten mit unterschiedlichem Arteninventar die Wirksamkeit von am Erdseil der Hochspannungsfreileitungen angebrachten Schwarz-Wei?-Vogelabweisern untersucht. F?r G?nse, M?wen, Wasserv?gel und Kormoran kann die Reduktion des Anflugrisikos bis ?ber 90 % belegt werden. Diese hohe Effizienz kann durch gebiets- und/ode…	no Keywords	no Keywords	Birds	all local bird species	all bird species that might get electrocuted		BA	51.98411367	7.216680667	Unteren Niederrhein / Nordrhein-Westfalen / Germany Alfsee /Niedersachsen / Germany Lippeaue / Nordrhein-Westfalen / Germany		https://www.nul-online.de/Magazin/Archiv/Wirksamkeit-von-Vogelabweisern-an-Hochspannungsfreileitungen,QUlEPTQyNzcyMTQmTUlEPTgyMDMw.html?UID=A53E58BC45A709E8FFEA2EBF6A9CF3BBDAD499FAF5F04883	ML
GER115	Dominik Schwab	German	Germany	Journal article	Hiller//Betz	2014	Effects of Different Mowing Concepts on Locust Populations in Urban Greenspaces ? Investigations in greenspace in the town of T?bingen	Auswirkungen verschiedener Mahrdkonzepte auf die Heuschreckenfauna st?dtischer Gr?nfl?chen - Untersuchungen auf Gr?nfl?chen in T?bingen	Naturschutz und Landschaftsplanung	47	8	241-247	The study investigated the effects of lawn mowing frequency on the locust population of public greenspaces in a medium-sized town. In the town of T?bingen (Baden-W?rttemberg) it compared the amount of species and individuals living on rarely cut grasslands against intensively mowed lawns, sampling eleven sites between May and October 2012. A total of 15 species out of four families were recorded.…	Um die Auswirkung der Mahdh?ufigkeit auf die Heuschreckenz?nosen ?ffentlicher Gr?nfl?chen einer Mittelstadt zu untersuchen, wurden die Arten- und Individuenzahlen auf intensiv gepflegten Rasenfl?chen mit denen extensiv gepflegter Wiesen in T?bingen (Baden-W?rttemberg) verglichen. Hierzu dienen Daten von elf zwischen Mai und Oktober 2012 bearbeiteten Untersuchungsfl?chen. Im Ergebnis lie?en sich i…	no Keywords	no Keywords	Grassland, Locusts	Gryllus campestris, Platycleis albopunctata, Stenobothrus lineatus, Chorthippus dorsatus, Phaneroptera falcata, Platycleis albopunctata, Pholidoptera griseoaptera, Stenobothrus lineatus,Tetrix subulata, Chorthippus brunneus, Gomphocerippus rufus, Tettigonia viridissima, Metrioptera roeselii, Chorthippus parallelus			CI	48.520131	9.049696	T?bingen / Baden-W?rttemberg / Germany		https://www.nul-online.de/Magazin/Archiv/Auswirkungen-verschiedener-Mahdkonzepte-auf-die-Heuschreckenfauna-staedtischer-Gruenflaechen,QUlEPTQ0Mjc3MTMmTUlEPTgyMDMw.html?UID=A53E58BC45A709E8FFEA2EBF6A9CF3BB034ED52534EB53	ML
GER116	Dominik Schwab	German	Germany	Journal article	Bu?ler//Blaschke//Dorka//Loy//Str?tz	2007	The ?Rothenbuch concept of dead wood and habitat treesg and its effects on the diversity of structures and biodiversity of beech-forests	Auswirkungen des Rothenbucher Totholz- und Biotopbaumkonzepts* auf die Struktur- und Artenvielfalt in Rot-Buchenw?ldern	Wald?kologie online	4		5-58	Investigations were performed in the New Red Sandstone region of the `High SpessartL in north-west Bavaria (Lower Franconia District), which is famous for extensive beech (Fagus sylvatica) forests on historical woodland sites with continuous tradition of broadleaved tree-cover. Under cool-humid and mild-winter upland conditions (`submontane/oceanicL) the beech achieves its maximum competitive p…	In einem ausgedehnten Laubwaldgebiet im Hochspessart (Nordwestbayern, Bezirk Unterfranken) wurde 2006 untersucht, ob sich alte Rot-Buchenbest?nde, die seit mehr als 15 Jahren nach dem ?Rothenbucher Totholz- und Biotopbaumkonzeptg bewirtschaftet werden, hinsichtlich Struktur-, und Artenvielfalt, von vergleichbaren Best?nden ohne ein derartiges Konzpt unterscheiden. Qualit?tsziele des Konzeptes si…	Beech forests, dead wood structures, habitat trees, species richness, birds, snails, saproxylic beetles, wood-inhabiting fungi	Buchenw?lder, Totholz-Strukturen, Biotopb?ume, Artenvielfalt, V?gel, Landmollusken, xylobionte K?fer, Holzpilze	Beech Forests, Dead wood, Invertebrates, Beetles, Molluscs, Birds, Fungi	Dendrocopus medius, Parus major, Erithacus rubecula, Picus canus, Ficedula albicollis, Ficedula hypoleuca, Parus palustris, Sylvia atricapilla (for species of molluscs, beetles and fungi only quantitative data was given)	Middle spotted woodpecker, great tit, european robin, grey-headed woodpecker, collared flycatcher, european pied flycatcher, marsh tit, eurasian blackcap	Mittelspecht, Kohlmeise, Rotkehlchen, Grauspecht, Halsband- und Trauerschn?pper, Sumpfmeise, M?nchsgrasm?cke	CI	49.9	9.383333	Hochspessart / Bayern / Germany		http://www.afsv.de/download/literatur/waldoekologie-online/waldoekologie-online_heft-4-1.pdf	ML
GER117	Dominik Schwab	German	Germany	Journal article	Langheinrich//Baumann//L?deritz	2010	Restoration of fen and waterbodies in the Dr?mling Natural Park (Saxony-Anhalt)	Niedermoor- und Gew?sserrenaturierung im Naturpark Dr?mling (Sachsen-Anhalt)	Wald?kologie online	10		23-29	The Dr?mling Natural Park is the largest fen area in Central Germany. The management and development plan defines the re-wetting of fens, the preservation and development of extensively used wetlands and the improvement of the ecological status of water bodies as the main aims. In 11 areas, re-wetting already started or will start in the near future. Habitat quality of canals and ditches was enha…	Der Naturpark Dr?mling ist das gr??te Niedermoorgebiet in Mitteldeutschland. Die Wiedervern?ssung des Moork?rpers, der Schutz und die Pflege des extensiven Gr?nlandes und die Verbesserung des ?kologischen Zustandes der Gew?sser sind als Hauptziele im Pflege- und Entwicklungsplan festgeschrieben. In 11 Teilgebieten hat die Wiedervern?ssung bereits begonnen bzw. ist in K?rze geplant. Durch Umgestal…	fen, re-wetting, ditches, ponds, macroinvertebrates, diversity	Niedermoore, Wiedervern?ssung, Gr?ben, Flachwasser, Makroinvertebraten, Diversit?t	bog, invertebrates, plants	43 different speceis of macroinvertebrates	43 different speceis of macroinvertebrates		After	52.476587	10.980535	Oebisfelde /Sachsen-Anhalt / Germany		http://www.afsv.de/download/literatur/waldoekologie-online/waldoekologie-online_heft-10-4.pdf	ML
GER118	Dominik Schwab	German	Germany	Short communication	Handke	2008	Restoration of wetlands in the Lower Weser Region - Bilancing of breeding and guest birds after 20 years	Renaturierung von Feuchtgebieten im Unterweserraum ? Versuch einer Bilanzierung f?r Brut- und Gastv?geln nach 20 Jahren	Vogelwarte	46		278-279	no Abstract	no Abstract	no Keywords	no Keywords	Wetlands, Birds	Anas clypeata, Anas querquedula, Circus aeruginosus, Crex crex, Porzana porzana, Charadrius dubius, Gallinago gallinago, Tringa totanus, Limosa limosa, Luscinia svecica, Saxicola rubetra, Luscinia megarhynchos, Acrocephalus schoenobaenus, Remiz pendulinus, Panurus biarmicus		L?ffelente, Kn?kente, Rohrweihe, Wachtelk?nig, T?pfelsumpfhuhn, Flussregenpfeifer, Bekassine, Rotschenkel, Uferschnepfe, Blaukehlchen, Braunkehlchen, Nachtigall, Schilfrohrs?nger, Beutelmeise, Bartmeise	After	53.315781	8.510493	Unterweser / Niedersachsen / Germany		http://www.do-g.de/fileadmin/do-g_dokumente/Vowa_Heft_4_2008.pdf	ML
GER119	Dominik Schwab	German	Germany	Short communication	P?rckhauer	2013	Species conservation programm Montagu's Harrier - Why is the Harrier so successful in Bavaria?	Artenhilfsprogramm Wiesenweihe: Warum ist der Schutz der Wiesenweihe in Bayern so erfolgreich?	Vogelwarte	51	4	253	no Abstract	no Abstract	no Keywords	no Keywords	Birds (Raptors), Farmland	Circus pygargus	Montagu's harrier	Wiesenweihe	After	48.790446	11.497891	Bayern / Germany		http://www.do-g.de/fileadmin/do-g_dokumente/Vogelwarte_51_2013-4.pdf	ML
GER120	Dominik Schwab	German	Germany	Short communication	Schmidt	2013	Applied Conservation for Skylark and Kiebitz in Corn and Rape - Results of the Ground Breeders' Project in Saxonia	Angewandter Artenschutz f?r Feldlerche und Kiebitz in Mais und Raps - Ergebnisse des Bodenbr?terprojekts im Freistaat Sachsen	Vogelwarte	51	4	332	no Abstract	no Abstract	no Keywords	no Keywords	Ground breeding birds, Farmland	Alauda arvensis, Vanellus vanellus	Skylark, northern lapwing	Feldlerche, Kiebitz	CI	51.102872	13.200479	Sachsen / Germany		http://www.do-g.de/fileadmin/do-g_dokumente/Vogelwarte_51_2013-4.pdf	ML
GER121	Dominik Schwab	German	Germany	Short communication	Meyer//Sudmann	2014	24 Years of Research and Conservation of the Common Tern at the Lower Rhine River	24 Jahre Forschung und Schutz der Flussseeschwalbe Sterna hirundo am Niederrhein	Vogelwarte	52	4	257-258	no Abstract	no Abstract	no Keywords	no Keywords	Birds, Rivers	Sterna hirundo	Common tern	Fluss-Seeschwalbe	BA	51.59322	6.645541	Niederrhein / Nordrhein-Westfahlen / Germany		http://www.do-g.de/fileadmin/do-g_dokumente/Vogelwarte_52_2014-4.pdf	ML
GER122	Dominik Schwab	German	Germany	Journal article	H?rn	2006	The development of new bat boxes made of polystyrene for the use in bat hibernacula	Die Entwicklung neuer K?sten aus Styropor f?r den Einsatz in Fledermaus-Winterquartieren	Nyctalus	11	1	1118ú	The use of boxes and planks made of polystyrene, the latter hold at a distance from the wall by wedges, has shown to be useful to improve the offer of fissure-type roosts within different hibernacula. Bats could thus be found in Underground cavities which were not used by them before, or which were made useless for bats by inadequate renovations. Spontaneous use was observed by brown long-eared b…	Der Einsatz von Styropor-Kasten und -Streifen, letztere durch Keile auf Abstand von der Wand gehalten, hat sich zur Verbesserung des Spaltenangebots f?r Flederm?use in mehreren Winterquartieren bew?hrt. Selbst in unterirdischen Hohlr?umen, die vorher ohne Besatz waren oder die durch unsachgem??e Sanierung unbrauchbar geworden waren, konnten Flederm?use nachgewiesen werden. Es erfolgten spontane B…	no Keywords	no Keywords	Bats	Plecotus auritus, Myotis daubentonii, Myotis nattereri	Brown long-eared bats, Baubenton's bat, Natterer's bat	Braunes Langohr, Wasserfledermaus, Fransenfledermaus	After	51.813593	13.774595	G?rlsdorf, Altk?nkendorf / Sachsen / Germany		https://nyctalus.com/index.php/de/component/virtuemart/artikel/band-11,-heft-1,-seite-11-18-detail?Itemid=157	ML
GER123	Dominik Schwab	German	Germany	Journal article	Stratmann	2007	Endangered-sheltered-conservered: a model project to open up church lofts for bats	Bedroht - beh?tet - bewahrt: Modellprojekt zum Erschlie?en von Kirchenhabitaten f?r Flederm?use	Nyctalus	12	1	15-24	Based on a church renovation in 2002, the systematic development of a habitat-biotope-network in a district is described. All priests of 172 churches were involved, as well as possibilities to sponsor measures for species protection were taken into account. In all cases where renovation work was to be done and measures for species protection were involved in the renovation concept, the possibilit…	Beschrieben wird, ausgehend von einer Kirchturmsanierung im Jahre 2002, die systematische Entwicklung eines Habitat-Biotop-Verbundes auf Landkreisebene. Darin sind im Hinblick auf die ?kologische Bedeutung des Fledermausschutzes und die F?rderm?glichkeiten artenschutzseitiger Ma?nahmen im Vorfeld alle Pfarrer/innen und Gemeindekirchenr?te von 172 Kirchenstandorten einbezogen worden. In den F?llen…	no Keywords	no Keywords	Bats	Rhinolophus hipposideros, Myotis myotis, Eptesicus serotinus, Pipistrellus pipistrellus, Plecotus auritus	Lesser horeseshoe bat, greater mouse-eared bat, serotine bat, common pipistrelle, brown long-eared bat		After	51.150813	11.864237	Burgenlandkreis / Sachsen-Anhalt / Germany		https://nyctalus.com/index.php/de/component/virtuemart/artikel/band-12,-heft-1,-seite-15-24-detail?Itemid=157	ML
GER124	Dominik Schwab	German	Germany	Journal article	Herter	2007	Unconventionally produced wall and ceiling elements made from wood-concrete leftovers as ideal winter roosts for bats	Unkonventionell aus Holzbetonresten hergestellte Wand- und Deckenelemente als ideale Winterquartierausstattung f?r Flederm?use	Nyctalus	12	4	325-330	Flat wall and ceiling made from wood-concrete leftovers which were used in bat winter roosts, are described and shown on photos. The production and attachment of those wall and ceiling elements is described and until now they are well accepted by the following bat species: Myotis daubentonii, M. nattereri, Plecotus auritus	Es werden aus Holzbetonresten produzierte flache Wand- und Deckenelemente, die als Ausstattung f?r Flederm?use in mehreren Winterquartieren (unter anderem im ?Aschetunnel" bei Hennickendorf) angebracht wurden, beschrieben und bildm??ig vorgestellt. Diese Wand- und Deckenelemente, deren Herstellung und Anbringung beschrieben sind, werden von verschiedenen Fledermausarten (bisher festgestellt: Myot…	no Keywords	no Keywords	Bats	Plecotus auritus, Myotis daubentonii, Myotis nattereri	Brown long-eared bats, Baubenton's bat, Natterer's bat	Braunes Langohr, Wasserfledermaus, Fransenfledermaus	BA	52.506743	13.844607	Hennickendorf / Brandenburg / Germany		https://nyctalus.com/index.php/de/component/virtuemart/artikel/band-12,-heft-4,-seite-325-330-detail?Itemid=157	ML
GER125	Dominik Schwab	German	Germany	Journal article	Blohm	2009	Experiences with hiding places made of Styrofoam in bat hibernacula	Erfahrungen mit Verstecken aus Styropor in Fledermauswinterquartieren	Nyctalus	14	12ú	47-48	The model of a new hiding place for bats, made from Styrofoam is described. Material, measures, construction and installation are described in detail. Experimental installations of these Styrofoam hiding places in hibernacula in eastern Germany where used by Myotis daubentonii, M. nattereri, Plecotus auritus and Barbastella barbaslellus for hibernation. A special feature, the use of an attached t…	Es wird das Modell eines neuen, aus Styropor gefertigten Verstecks f?r Flederm?use vorgestellt. Material, Abmessungen, Herstellung und Anbringung werden beschrieben. Diese in Ostdeutschland in mehreren Winterquartieren versuchsweise angebrachten Styroporverstecke wurden von Myotis claubentonii, M. nattereri, Plecotus auritus und Barbastella barbastellus zum ?berwintern angenommen. Die Verwendung …	no Keywords	no Keywords	Bats	Myotis daubentonii, Myotis nattereri, Plecotus auritus, Barbastella barbastellus			After	53.37823	13.840478	Sch?nwerder / Brandenburg / Germany		https://nyctalus.com/index.php/de/component/virtuemart/artikel/band-14,-heft-1-2,-seite-47-48-detail?Itemid=157	ML
GER126	Dominik Schwab	German	Germany	Journal article	Haensel//Ittermann//Tismer	2011	The renovated ice cellar in Glambeck (biosphere natura reserve Schorfheide-Chorin) - an ideal winter roost for bats	Hergerichteter Eiskeller in Glambeck (Biosph?renreservat Schorfheide-Chorin) - ein ideales Winterquartier f?r Flederm?use	Nyctalus	16	12ú	51-57	The ice cellar of Glambeck was cleaned from garbage in the years 2000 and 2001 and is since available for bats as a winter roost. During a relatively short time (11 years) the initial number of bats in the cellar (8 individuals out of 3 species) increased quickly (maximum of 171 individuals out of 5 species). Considerable changes in the occurrence of bats were observed. The following species are …	Der Eiskeller Glambeck wurde in den Jahren 2000 und 2001 von M?ll gereinigt und steht seitdem den Flederm?usen als Winterquartier zur Verf?gung. In relativ kurzer Zeit (11 Jahre) erh?hte sich der Anfangsbestand (8 Ex. in 3 Arten) um ein Vielfaches (maximal 171 Ex. in 5 Arten). Es wurden erhebliche Bestandsschwankungen dokumentiert. Vertreten sind die Arten Myotis nattereri (max. 69 Ex.), M. daube…	Ice cellar as winter roost, initial occurrence of bats greatly increased species: Myotis nattereri, M. daubentonii, M. myotis, Plecotus auritus and Barbastella barbastellus. Successful bat conservation	Eis-Keller als Winterquartier, Fledermausvorkommen nimmt deutlich zu	Bats	Myotis daubentonii, Myotis nattereri, Myotis myotis Plecotus auritus, Barbastella barbastellus			After	53.02066	13.785599	Angerm?nde / Brandenburg / Germany		https://nyctalus.com/index.php/de/component/virtuemart/band-16/band-16,-heft-1-2,-seite-51-57-detail?Itemid=157	ML
GER127	Dominik Schwab	German	Germany	Journal article	M?hlschlegel//Vences	1997	Reduction of small mammal mortality in arnphibian pitfall traps by selective escape aids ? a contribution to mammal conservation	Reduzierung der Kleins?ugermortalit?t in Amphibien-Landfallen durch selektive Ausstiegshilfen ? ein Beitrag zum S?ugetierschutz	Zeitschrift f?r Feldherpetologie	4		173-186	In standardized experiments lasting 30 minutes each, the behaviour of three rodent species (Clethrionomys glareohis, Apodemus sylvaticus, A. flavicollis) was observed in pitfall traps filled with water as they are commonly used to capture amphibians in their terrestrial habitats. The traps were equipped with a polystyrene tray, serving as a ?rescue raft?. In additional experiments, we tested the …	In standardisierten, drei?igmin?tigen Versuchen wurde das Verhalten von drei Kleins?ugerarten (Apodemus flavicollis, A. sylvaticus und Clethrionomys glareohis) in wassergef?llten Amphibien-Landfallen beobachtet. Die Fallen waren mit einem Styroporbrett versehen, welches den Tieren als ?Rettungsflo?? diente. In weiteren Versuchen wurde die Effizienz einer neu entwickelten, selektiven Ausstiegshilf…	Mammalia, Muridae, Arvicolidae, Clethrionomys glareohis, Apodemus flavicollis, A, sylvaticus, pitfall traps, small mammal by-captures, escape aid	Mammalia, Muridae, Arvicolidae, Clethrionomys glareohis, Apodemus flavicollis, A, sylvaticus, Amphibienlandfallen, Kleins?ugerbeifang, Ausstiegshilfe	Rodents	Clethrionomys glareolus, Apodemus sylvaticus, Apodemus flavicollis	Bank vole, Wood mouse, Yellow-necked mouse		CI	50.617852	7.096873	Wachtberg / Nordrhein-Westfalen / Germany		http://www.mvences.de/p/p2/VENCES_B32.PDF	ML
GER128	Dominik Schwab	German	Germany	Journal article	L?schner//Grossenbacher	2001	Effects of Revitalization and teh 1999 Flood on Amphibian Populations inthe M?rchligenau near Berne	Auswirkungen der Renaturierung und des Hochwassers 1999 auf die Amphibien-Population in der M?rchligenau bei Bern	Zeitschrift f?r Feldherpetologie	8		97-103	A new river branch and several ponds for amphibians were created in the scope of revitalization measures in the floodplain of the river Aare upstream from Berne in 1998. In 1999 an extremely high water flooded the whole area for several weeks. The effects of these two heavy interferences on the amphibian fauna are presented. The populations of Rnna tempomria and Bufo bnfo showed only minor fluctu…	Im Auenbereich der Aare oberhalb von Bern wurde 1998 im Rahmen von Renaturierungsma?nahmen ein neuer Flussarm und mehrere Ersatzgew?sser f?r Amphibien geschaffen. 1999 wurde das ganze Gebiet durch ein extremes Hochwasser ?wochenlang vollst?ndig ?berflutet. Die Auswirkungen beider Ereignisse auf die Amphibienfauna werden pr?sentiert. Die Best?nde von Rana tempomria und Bufo bufo zeigten kaum Ver?n…	Floodplain, flood, revitalization, amphibians, Tritums cristatus, Hyla arborea	Auen, Hochwasser, Renaturierung, Amphibien, Triturus cristatus, Hyla arborea	Amphibians, floodplains, freshwater	Rana temporaria, Bufo bufo, Rana esculenta, Rana lossonae, Triturus helveticus, Triturus cristatus, Hyla arborea			After	46.904167	7.516667	Bern / Bern / Switzerland		https://www.researchgate.net/publication/265086992_Auswirkungen_der_Renaturierung_und_des_Hochwassers_1999_auf_die_Amphibien-Populationen_in_der_Marchligenau_bei_Bern	ML
GER129	Dominik Schwab	German	Germany	Journal article	Schwartze	2002	Neuanlage und Verbesserung von Kleingew?ssern f?r den Laubfrosch und andere Amphibien - eine Untersuchung im ?stlichen M?nsterland (NRW)	New creation and management measurements of small standing waters for Hyla arborea and other amphibians - an investigation in the eastern Muensterland	Zeitschrift f?r Feldherpetologie	9	1	61-73	In 2001 a survey of amphibians was carried out in 31 ponds south-east of the town Warendorf (North-Rhine-Westphalia). All species were recorded qualitatively and quantitative data were also collected for calling Hyla arborea. The ponds had been newly created since 1981 or had been made more suitable for use ?s amphibian habitats by mud clearance. In the approx. 110 ha survey area, eight species o…	Im Jahr 2001 erfolgte s?d?stlich der Stadt Warendorf (Nordrhein-Westfalen) eine Amphibienkartierung an 31 Gew?ssern, die seit 1981 neu angelegt oder durch eine Entschlammung f?r die Amphibien verbessert worden waren. Alle Arten wurden qualitativ erfasst, der Laubfrosch auch quantitativ anhand der Rufer. Es wurden in dem ca. 110 ha gro?en Untersuchungsgebiet acht Amphibienarten nachgewiesen. Im Ve…	Amphibians, Hyla arborea, newly created ponds	Ambhibien, Hyla arborea, Gew?sser-Neuanlagen, Pflege	Amphibians, freshwater	Hyla arborea, Rana kl. Esculenta, Rana ridibundia, Rana temporaria, Bufo bufo, Trturus cristatus			After	51.961604	7.972549	Warendorf / Nordrhein-Westfalen / Germany		http://shop.laurenti.de/media/pdf-Dateien%20-%20neu/2002-01-05%20Schwartze%20-%20abstract128.pdf	ML
GER130	Dominik Schwab	German	Germany	Journal article	Teufert//Cipriotti//Felix	2005	The Importance of Green Bridges for Amphibians and Reptiles - Investigations at the Autobahn 4 near Bischofswerda/Upper Lusatia (Saxony)	Die Bedeutung von Gr?nbr?cken f?r die Amphibien und Reptilien - Untersuchungen an der Autobahn 4 bei Bischofswerda/Oberlausitz (Sachsen)	Zeitschrift f?r Feldherpetologie	12	1	101-109	During the years 2003 and 2004 the green bridge across the autobahn 4 near Bischofswerda was examined for its suitability for amphibians and reptiles. It was proved that three species of amphibians (Bufo bufo, Pelobates fuscus, Rana temporaria) and reptiles (Zootoca vivipara, Anguis fragilis, Natrix natrix) used the bridge. Most frequently B. bufo and Z. vivipara were observed. Lizards showed a c…	In den Jahren 2003 und 2004 wurde die Gr?nbr?cke ?ber die Autobahn 4 bei Bischofswerda (Oberlausitz/Sachsen) hinsichtlich ihrer Eignung f?r Amphibien und Reptilien untersucht. Es wurde nachgewiesen, dass drei Amphibien- (Bufo bufo, Pelobates fuscus, Rana temporaria) und Reptilienarten (Zootoca vivipara, Anguis fragilis, Natrix natrix) die Br?cke nutzten. Von Erdkr?te und Waldeidechse gelangen die…	Amphibia, Reptilia, green bridge, Autobahn, suitability	Amphibia, Reptilia, Gr?nbr?cke, Autobahn, Eignung	Amphibians, Reptiles	Bufo bufo, Peobates fuscus, Rana temporaria, Zootaca vivipara, Anguis fragilis, Natrix natrix			After	51.173496	14.126531	Bischofswerda / Sachsen / Germany		http://shop.laurenti.de/media/pdf-Dateien%20-%20neu/2005-01-07%20Teufert%20et%20al.%20-%20abstract.pdf	ML
GER131	Dominik Schwab	German	Germany	Journal article	V?lkl//Hansbauer//Grosch	2011	The species action plan "Adder populatioons (Vipera berus) in the Fichtelgebirge mountains": concepts, realisation and first results	Das Artenhilfsprogramm "Kreuzotter (Vipera berus) im Fichtelgebirge": Umsetzung und Ergebnisse	Zeitschrift f?r Feldherpetologie	18	2	137-148	In 2003, the Bavarian Environmental Agency started a species protection programme to achieve a long-term conservation of the endangered adder (Vipera berus). A pilot project, carried out in the Fichtelgebirge mountains in cooperation with the Bavarian Forest Authorities, provided concepts and a catalogue of measures including smallscaled (e.g. structural enhancement, improvement of amphibian spaw…	Im Jahr 2003 wurde vom Bayerischen Landesamt f?r Umwelt mit dem ?Artenhilfsprogramm Kreuzotter (Vipera berus)? begonnen, dessen Ziel die langfristige Sicherung dieser stark gef?hrdeten Art ist. In einem Pilotprojekt wurde zusammen mit den Bayerischen Staatsforsten eine Ma?nahmenkonzeption erarbeitet, deren Umsetzung bereits im Jahr 2004 begonnen wurde. Dazu z?hlen kleinfl?chige Ma?nahmen, wie die…	Reptilia, Sauria, Viperidae, Vipera berus, species action plan, concepts, realisation, structural enhancement, monitoring	Reptilia, Sauria, Viperidae, Vipera berus, Artenhilfsprogramm, Konzeption, Umsetzungen, Strukturverbesserung, Monitoring	Reptiles, forests, bogs	Vipera berus		Kreuzotter	BA	50.03513889	11.11838889	Fichtelgebirge, Bavaria		http://shop.laurenti.de/media/pdf-Dateien%20-%20neu/2011-02-02%20-%20Voelkl%20et%20al.%20-%20abstract.pdf	RS
GER132	Dominik Schwab	German	Germany	Journal article	Pilotek	1988	Imapct of the 'field edge strip programme' on the species structure in Aperetalia-communities	Auswirkungen des Ackerrandstreifenprogrammes auf die Artenstruktur in Aperetalia-Gesellschaften	Tuexenia	8		195-209	The weed associations of grain fields on sandy soils found in Northern Middle Franconia (Federal Republic of Germany) are the Teesdalia-Arnoseridetum minimae Tx. 1950, the Papaveretum argemones Krus. Et Vlieg 1939, and the Myosuro-Alopecuretum myasuroides Nezad. 1975. 233 relev?s of these 3 associations growing on the last-mentioned sites showed the highest numbers of species as well as the large…	Auf sandigen Halmfrucht?ckern im n?rdlichen Mittelfranken (Nordbayern) k?nnen das Teesdalio-Arnoseridetum minimae Tx 1950, das Papaveretum argemones Krus. Et Vlieg. 1939 und das Myosuro-Alopecuretum myosuroidis Nezad. 1975 unterschieden werden. Insgesamt werden 233 Vegetationsaufnahmen dieser drei Gesellschaften aus den Jahren 1969-73, der identischen Fl?chen im Jahre 1986 sowie von den Standorte…	no Keywords	no Keywords	Farmland, Plants				After	49.018	10.00094444	Northern Mittlefraken, Northern Bavaria		https://www.tuexenia.de/?page_id=49 (download Volume 8)	RS
GER133	Dominik Schwab	German	Germany	Journal article	van Elsen	1989	Comparison of weed-communities of herbicide free field edges and in the herbicide treated inner areas	Ackerwildkraut-Gesellschaften herbizidfreier Ackerr?nder und des herbizidbehandelten Bestandsinnern im Vergleich	Tuexenia	9		75-105	Conventional cultivated grain fields were investigated phytocoenologically from the northern Eifel to the Lower Rhine Embayment (North Rhine-Westphalia, Germany). The edges of these fields were not treated with herbicides. Comparison of the untreated edges with the inner parts of the fields shows that the weed communities described in phytocoenological literature are only to be foudn as "edge com…	Im ?bergangsbereich von Nordeifel und Niederrheinischer Bucht (NRW) wurden konventionell bewirtschfatete Getreidefelder mit herbizidfreien Ackerr?ndern pflanzensoziologisch untersucht. Der Vergleich des unbehandelten Randbereichs mit dem Bestandsinnern ergibt, dass sich die in der Literatur beschriebenen Ackerwildkraut-Gesellschaften nur noch als Ackerrand-Gesellschaften" nachweisen lassen. Trans…	no Keywords	no Keywords	Farmland, Plants				After	50.08344444	6.050611111	Bad M?nstereifel, North Rhine-Westphalia		https://www.tuexenia.de/?page_id=49 (download Volume 9)	RS
GER134	Dominik Schwab	German	Germany	Journal article	Jeschke//Kiehl	2006	Impacts of Restoration and Management measures on the spezcies composition and diversity of vascular plants and cryptogams in newly established calcareous low-nutrient meadows	Auswirkung von Renaturierungs- und Pflegema?nahmen auf die Artenzusammensetzung und Artendiversit?t von Gef??pflanzen und Kryptogamen in neu angelegten Kalkmagerrasen	Tuexenia	26		223-242	In 1993, calcareous grasslands were created on former arable fields with and without topsoil removal by transfer of diaspore-containing hay from the adjacent Garchinger Heide nature reserve. The species diversity of vascular plants, bryophytes and lichens was analyzed on the restoration sites between 203 and 2005 and compared to sites in the nature reserve. After twelve years of management, both …		Calcareous grasslands, species-area-curve, species density, standing crop, target species, topsoil removal		Calcarous grasslands, plants				BACI	48.11775	11.15088889	Garching, Bavaria		https://www.tuexenia.de/?page_id=49 (download Volume 26)	RS
GER135	Dominik Schwab	German	Germany	Journal article	Kriebtzsch/v. Oheimb/Ellenberg jun./Engelschall/Heuveldop	2000	Development of woody plant species in fenced and unfenced plots in deciduous forests on soils of the last glaciation in northernmost Germany	Entwicklung der Geh?lzvegetation auf gez?unten und ungez?unten Vergleichsfl?chen in Laubw?ldern auf Jungmor?nenb?den in Ostholstein	Allgemeine Forst- und Jagdzeitung	171	1	19ú	In the Forest District of the city of L?beck during spring 1990 27 pairs of fenced and unfenced plots of 100 m? wewre established in newly thinned beech and mixed beech-oak forests. The plots represent a range of poor forest communities on acid soils (beech and oak-beech-forests of the Luzulo-Fagion) to rich beech forests on less acid soils (ash- and maplerich variant of the Galio odorati-Fagetum…	Im Bereich des Forstamtes der Hansestadt L?bekc wurden im Fr?hjahr 1990 in fresch durchforsteten Buchen- und Buchenmischw?dern insgesamt 27 Vergleichsfl?chenpaare angelegt, jeweils eine der beiden 100 m?-Fl?chen wurde gez?unt. Ber der Auswahl der Fl?chenpaare wurde ein stand?rtlicher Gradient von n?hrstoffarm nach n?hrstoffreich bzw. stark sauer bis hin zu schwach sauer/neutral gepufferten B?den …	Control fence; pairs of fenced and unfenced plots; game impact; regeneration of woody species; herb layer; shrub layer	Kontrollzaun; Vergleichsfl?chenverfahren; Wildeinfluss; Geh?lzverj?ngung; Strauchschicht; Krautschicht	Forest, Trees	Fagus sylvatica, Fraxinus excelsior, Quercus sp, Carpinus betulus, Acer pseudoplatanus	Beech, Ash, Oak, Birch, Maple	Buche, Eiche, Esche, Birke, Ahorn	CI	53.00263889	10.11794444	Behlendorf and Ritzerau, Schleswig-Holstein		http://www.sauerlaender-verlag.com/CMS/uploads/media/AFJZ171__01__2000_1_.pdf	RS
GER136	Dominik Schwab	German	Germany	Journal article	Sch?ler	2002	Protection of acidified soils in sustaiaLnably managed forests	Schutz versauerter B?den in nachhaltig bewirtschafteten W?ldern - Ergebnisse aus 10-j?hriger interdisziplin?rer Forschung	Allgemeine Forst- und Jagdzeitung	173	1	17ú	To protect forest soils against the effects of air pollution input specific measures are necessary. The effectiveness and compatibility of measures for soil protection in forest ecosystems, especially those of forest liming, have been investigated in 4 experimental series in Rheinland-Pfalz on an interdisciplinary level for more than 10 years. The results of our research showed, that liming can e…	Zum Schutz der Waldb?den vor den Auswirkungen anhaltender Luftschadstoffdepositionen sind gezielte und wirksame Gegenma?nahmen unabdingbar. Die Wirksamkeit und ?kosystemvertr?g - lichkeit von Bodenschutzma?nahmen, insbesondere von der Waldkalkung, wird seit mehr als 10 Jahren in 4 umfangreichen Versuchsanlagen in Rheinland-Pfalz interdisziplin?r untersucht, um Empfehlungen f?r die Praxis zu erarb…	forest liming; air pollution; forest nutrition; biological activity; three-layer-silicates; seepage water; soil-	Waldkalkung; Luftschadstoffe; Waldern?hrung; biologische Aktivit?t; Dreischicht-Tonminerale; Sickerwasser; Bodenfauna; Bodenvegetation, Schwermetalle.	forests, plants, soil fertility				CI	49.55952083	6.860027778	Rhineland-Palatinate		http://www.sauerlaender-verlag.com/CMS/uploads/media/AFJZ173__01__2002.pdf	RS
GER137	Dominik Schwab	German	Germany	Journal article	v. Oheimb//Kriebitzsch//Ellenberg	2003	Dynamics of species diversity and composition of herbaceous vegetation in fenced and unfenced plots.	Dynamik von Artenvielfalt und Artenzusammensetzung krautiger Gef??pflanzen in gez?unten und ungez?unten Vergleichsfl?chenpaaren	Allgemeine Forst- und Jagdzeitung	174	1	17ú	During 8 years the changes of diversity and composition of herbaceous species in fenced and unfenced plots were studied in order to evaluate the impact of ungulate herbivory on the ground vegetation. In 1990 pairs of fenced and unfenced plots were established in newly thinned beech and mixed beech-oak forests in the Forest District of the city of L?beck (Northern Germany). Relev?s according to th…	In gez?unten und ungez?unten Vergleichsfl?chenpaaren wurde ?ber einen Zeitraum von 8 Jahren die Entwicklung der Vielfalt und Zusammensetzung krautiger Gef??pflanzenarten erhoben. Ziel war es, den Einfluss des Wildverbisses auf die Bodenvegetation zu ermitteln. Die Fl?chenpaare wurden 1990 in zuvor durch Holzeinschlag aufgelichteten Buchen- und Buchenmischw?ldern des Forstamtes der Hansestadt L?be…	Control fence; pairs of fenced and unfenced plots; ungulate herbivory; species diversity; herbaceous plants.	Kontrollzaun; Vergleichsfl?chenverfahren; Wildverbiss; Artenvielfalt; krautige Gef??pflanzenarten.	Forest, plants				CI	53.10258333	10.11869444	Kreis Herzogtum Lauenburg		http://www.sauerlaender-verlag.com/CMS/uploads/media/AFJZ174__01__2003.pdf#page=3	RS
GER138	Dominik Schwab	German	Germany	Journal article	Prietzel//Ammer	2008	Mixed mountain forests of the Bavarian Liemstone Alps: Reduction of ungulate density results not only in increased regeneration success but also in improved soil fertility	Montane Bergmischw?lder der Bayerischen Kalkalpen: Reducktion der Schalenwilddichte steigert nicht nur den Verj?ngungserfolg, sondern auch die Bodenfruchtbarkeit	Allgemeine Forst- und Jagdzeitung	179	56ú	104-112	Long-term effects of reduced ungulate populations (Red deer Cervus elaphus L., chamois Rupicapra rupicapra L., roe deer Capreolus capreolus L.) on stand regeneration, soil quality, and tree nutrition were assessed at four forested sites in the Bavarian Alps with calcareous bedrock (dolomite) and soils. The sites comprise steep (25?30) slopes with different aspect, which are loosely stocked with…	Auf durch Humusarmut und/oder unzureichende Ern?hrung der Bestockung gekennzeichneten Hauptdolomitstandorten im montanen Bergmischwald der Bayerischen Alpen kann sich nach Reduktion des Schalenwildeindrucks innerhalb von nur 30 bis 40 Jahren eine artenreiche, gesicherte Verj?ngung bilden. Innerhalb weniger Jahrzehnte war es an vier untersuchten Waldorten m?glich, bei Schalenwildausschluss durch Z…	Tree species composition; soil chemistry; dolomite bedrock; soil organic matter stock; nutrient supply; protection forest; forest regeneration; ungulate browsing; exclosure.	Baumartenverteilung; Bodenchemie; Hauptdolomit; Humusvorrat; N?hrstoffversorgung; Schutzwald; Jungwuchs; Wildverbiss; Z?unung.	Montane mixed forests, soil fertility				CI	47.09568519	11.40675	Northern Limestone Alps		http://www.sauerlaender-verlag.com/download/03-prietzel/	RS
GER139	Dominik Schwab	German	Germany	Journal article	Heinrichs//Schmidt	2009	From pure spruce to mixed stands: What contributes the shrub and herb layer to ecosystem functioning ?	Wom Fichtenrein-zum Mischbestand: Welchen Beitrag leisten Strauch- und Krautschicht zum Erhalt von ?kosystemfunktionen?	Forstarchiv	80	1	23-28	the conversion of pure norway spruce stands into stable and close-to-nature mixed stands is a main silvicultural goal in germany. the establishment of a large-scale and long term BA/CI (BACi)-experiment in the Solling hills (lower Saxony, germany) enables monitoring the effects of the conversion methods selective cutting and small-scale clear cutting on the function of the ground vegetation. Here…	die Umwandlung von Fichtenreinbest?nden in stabile, naturnahe laubwald- und mischbest?nde ist ein waldbauliches Hauptziel in deutschland. die Anlage eines gro?fl?chigen und langfristigen Hiebsformenversuches im nieders?chsischen Solling in Form eines Vorher-nachher/Kontrolle-eingriff-experiments erm?glicht die Beobachtung der Auswirkungen dieses Waldumbaus mit Hilfe der Hiebsformen Zielst?rkennut…	Forest conversion; clear cutting; biomass; nitrogen retention; BA/Action-Control-Experiment	Waldumbau, Kahlschlag, Zielst?rkennutzung, Biomasse, Stickstoffvorrat, Vorher-Nachher/Kontrolle-Eingriff-Experiment	Forests, nitrogen retention				BACI	51.05055556	9.118944444	Solling, Germany		https://www.forstpraxis.de/waldumbau-kahlschlag-zielstaerkennutzung	RS
GER140	Dominik Schwab	German	Germany	Journal article	?op	1977	Establishing the lynx, Lynx lynx (Linn?, 1758) in Slowenia	Die Ansiedlung des Luchses, Lynx lynx (Linn?, 1758) in Slowenien	Zeitschrift f?r Jagdwissenschaft	23	1	30-44	In 1973, an experimental lynx colony was made in Slovenija, The Ko?evje region, an area of about 100,000 ha, was chosen as the starting point. After being held in quarantine for 2 months, 3 male and 3 female lynx were released in the hunting-ground. 3 years after their release, traces of the lynx could be found fairly frequently over an area of 60,000 ha. Their numbers were estimated to have rise…	Dargestellt werden die im Jahre 1973 durchgef?hrten Versuche zur Luchsansiedlung in Slowenien. Als Aussetzungsraum wurde das Gebiet Ko?evje, das eine Gr??e von etwa 100 000 ha aufweist, ausgew?hlt. Nach zweimonatiger Quarant?nehaltung gelangten 3 m?nnliche und 3 weibliche Luchse in die freie Wildbahn. 3 Jahre nach der Freilassung konnten die Luchse in einem 60 000 ha gro?en Gebiet des ?fteren ges…	no Keywords	no Keywords	Mammals, Carnivores	Lynx lynx	Lunx	Luchs	BA	45.13436111	14.01752778	Ko?evje, Slovenia	https://doi.org/10.1007/BF01904739	https://link.springer.com/article/10.1007/BF01904739	RS
GER141	Dominik Schwab	German	Germany	Journal article	Olbrich	1984	Untersuchung der Wirksamkeit von Wildwarnreflektoren und der Eignung von Wilddurchl?ssen	Study of the effectiveness of game warning reflectors and the suitability of game passages	Zeitschrift f?r Jagdwissenschaft	30	2	101-116	Vorgelegt wird das Ergebnis einer vom Bundesminister f?r Verkehr gef?rderten Untersuchung, die sich ?ber den Zeitraum von 1979 bis 1983 erstreckte. Untersucht wurde u. a. die Wirksamkeit von optischen Wildwarneinrichtungen und die Benutzung von ?ber- und Unterf?hrungen an Bundesfernstr?en, die mit Wildsperrz?unen gesch?tzt sind. Von den zum Zeitpunkt der Untersuchung in der Bundesrepublik vorhand…	This report presents the result of a study covering the period 1979 to 1983 which was promoted by the Federal Minister of Transport. Amongst other things studied was the effectiveness of optical game warning devices and the use of over- and underpasses on federal highways, which are protected which game fences. Of the ca. 300?400 stretches in the Federal Republic of Germany with optical warning d…	no Keywords	no Keywords	Mammals, Game	Sus scrofa, Dama dama, Cervus elephus, Capreolus capreolus	Wild boar, red deer, fallow deer, roe deer	Wildschwein, Rothirsch, Damhirsch, Reh	After	51.13438889	7.085916667	Nordrhein-Westfalen	https://doi.org/10.1007/BF02312729	https://link.springer.com/article/10.1007/BF02312729	RS
GER142	Dominik Schwab	German	Germany	Journal article	Bellebaum	2003	Changes in Red fox numbers in eastern Germany after rabies vaccination	Bestandsentwicklung des Fuchses in Ostdeutschland vor und nach der Tollwutimpfung	Zeitschrift f?r Jagdwissenschaft	49	1	41-49	Red FoxVulpes vulpes population growth before and after rabies vaccination was investigated using population viability analysis. I constructed life tables to assess mortality rates using age distribution and reproductive parameters from published studies mainly based on hunting bags and road kills. Models based on these mortality estimates together with estimates of reproduction revealed temporar…	Mittels Population Viability Analysis wurden Ver?nderungen in der Wachstumsrate von Rotfuchspopulationen infolge der Tollwutimmunisierung untersucht. Dazu wurden Reproduktionsdaten und Altersverteilungen aus ver?ffentlichten Studien mit Jagdstrecken und Fallwilduntersuchungen zur Berechnung von Populationsmodellen verwendet. Diese zeigten eine vor?bergehend erh?hte Wachstumsrate in den ersten Jah…	Vulpes vulpes, Nyctereutes procypnoides, population dynamics, rabies	Vulpes vulpes, Nyctereutes procyomoides, Bestandsentwicklung, Tollwut	Carnivores	Vulpes vulpes, Nyctereutes procyonoides	Red fox, racoon dog	Rotfuchs, Marderhund	BA	50.97103	10.396291	Mecklenburg-Vorpommern	https://doi.org/10.1007/BF02192012	https://link.springer.com/article/10.1007%2FBF02192012?LI=true	RS
GER143	Dominik Schwab	German	Germany	Journal article	Schuster//Peintinger	1994	Are nature reserves an effective instrument for the protection of species? An assessement after a 26 years period in two nature reserves in Southwest Germany.	Sind Naturschutzgebiete ein wirksames Instrument im Artenschutz? Bilanz nach 26 Jahren in zwei siidwestdeutschen Naturschutzgebieten	Journal f?r Ornithologie	135	4	587-597	During 26 years the number of species and territories of breeding birds was counted annually in two nature reserves in Southwest Germany. The trends for both factors are negative. An increase of human activities is seen as the main reason for the decline.		no Keywords	no Keywords	Birds				After	47.08575	8.585416667	Baden-Wiirttemberg	https://doi.org/10.1007/BF01649853	https://link.springer.com/article/10.1007/BF01649853	RS
GER144	Dominik Schwab	German	Germany	Journal article	Wegener//Wolff	2007	The development of a population of Pulsatilla pratensis in the northern Harzvorland after management interventions between 1996-2006	Die Entwicklung der Wiesen-Kuhschelle (Pulsatilla pratensis L.) MILL. im Nordharzvorland nach Pflegema?nahmen in den Jahren 1996-2006	Pulsatilla	9		29-36	Die Vorkommen von Pulsatilla pratensis im NSG Harslebener Berge-Steinholz geh?ren mit mehr als 3.000 Pflanzen zu den reichsten Vorkommen in Deutschland. Sie k?nnen als seltene Relikte der Kulturlandschaft des 18. Und 19. Jahrhunderts gelten. Nach einem 24-j?hrigem, zum Teil sehr unterschiedlichen Management kann eingesch?tzt werden: ? Die Freistellung (Entbuschung) ist das wesentlichste Element d…		no Keywords	no Keywords	Plants, Grasslands	Pulsatilla pratensis	small pasque flower	Wiesen-Kuhschelle	BA	51.01794444	10.01833333	Nordharzvorland		https://www.nabu.de/botanik/Pulsatilla_9.pdf	RS
GER145	Dominik Schwab	German	Germany	Journal article	Strohwasser	2006	Experiences in the restoration of peat bogs in the EU LIFE-Project ?Southern Chiemgaug	Praktische Erfahrungen bei der Hochmoor-Renaturierung im LIFE-Projekt ?S?dlicher Chiemgau"	ANLiegen Natur	30		13-19	In the Southern Chiemgau (Southern Bavaria, Germany), 350 ha of drained and partly exploited peat bogs were restored in two European LIFE-Projects (1995-2001). A supervision period followed until 2005. For rewetting of the sites, 500 dams were constructed. 48 of them were 15 to 50 m long. The project can be regarded as the most comprehensive peat bog restoration initiative in Southern Germany. In…	Zwei aufeinanderfolgende von der EU kofinanzierte ?LIFEg-Projekte sowie anschlie?ende Nachbetreuungen f?hrten im S?dlichen Chiemgau von 1995 bis 2005 zur Wiedervern?ssung (?Renaturierungg) von rund 350 Hektar trockengelegten und teilweise abgetorften Hochmooren. F?nf Jahre nach Abschluss der Ma?nahmen werden die Erfolge und Schwierigkeiten dieser wohl umfangreichsten Hochmoor-Renaturierung S?dd…	no Keywords	no Keywords	Peat bogs	Molinia coerulea, Sphagnum div. spec., Eriophorum vaginatum, Sphagnum cuspidatum			BA	47.13347222	12.15269444	Southern Bavaria, Germany		http://www.anl.bayern.de/publikationen/anliegen/doc/an30002strohwasser_2006_hochmoor_renaturierung.pdf	RS
GER146	Dominik Schwab	German	Germany	Journal article	Bock	2006	Effects of habitat management on Hymenoptera, Aculeata, in four locations with sandy soils within the district of Kelheim	Faunistische Untersuchungen anhand von Stechimmen (Hymenoptera: Aculeata) zur Erfolgskontrolle und naturschutzfachlichen Bewertung von Sandlebensr?umen im Landkreis Kelheim ? Durchf?hrungskonzept und Ergebnisse	ANLiegen Natur	30		35-46	In the sands of Abensberg in the administrative district of Kelheim there were implemented cultivation measures for protection and preservation of the formerly open sand areas on various wind-born sand biotopes by the landscape preservation association Kelheim. These wind-born sand biotopes are the nature preserves of the gSandharlander Heideh, the gBinnend?nen bei Siegenburg und Offenstetten…	In den Abensberger Sanden im Landkreis Kelheim wurden auf diversen Flugsandbiotopen Pflegema?nahmen zum Schutz und Erhalt der ehemals offenen Fl?chen durch den V?F Kelheim durchgef?hrt. Bei diesen Flugsandbiotopen handelt es sich um die Naturschutzgebiete ?Sandharlander Heideg und ?Binnend?nen bei Siegenburg und Offenstetteng und einen bisher nicht unter Schutz stehenden Binnend?nenrest im Orts…	no Keywords	no Keywords	Inland dunes, sandy soils, invertebrates	Aculeata		Stechimmen	After	48.13344444	11.00008333	Kelheim, Germany		http://www.anl.bayern.de/publikationen/anliegen/doc/an30005bock_2006_stechimmen.pdf	RS
GER147	Dominik Schwab	German	Germany	Journal article	von Brackel	2010	Neuanlage von Magerrasen auf Ausgleichsfl?chen der Stadt M?nchen ?Vergleich verschiedener Techniken	Establishment of oligotrophic grasslands on Munichfs compensation areas ? a comparison between different techniques	ANLiegen Natur	34		924ú	In 199 4-199 7 an experiment to establish semi-dry grassland on former farmland was started in in the surroundings of the ?Hochmutting-estateg north of Munich. Several alternatives were tested. After eleven years of observation the variant of ?mown swath transfer on bare gravel groundg showed to be superior to all others. The variants ?divot transferg and ?top soil transferg did not show bett…	Auf der Rodungsinsel um das Gut Hochmutting im Norden von Munchen wurden in den Jahren 199 4-199 7 auf ehemaligen Ackerflachen Versuche zur Neuansiedlung von Magerrasen in verschiedenen Varianten begonnen. Nach elf Jahren Beobachtung zeigt sich, dass die Variante ?Mahgutubertragung auf Kiesrohbodeng allen anderen uberlegen ist. Die aufwandigeren und mit dem Verlust der Spenderflache verbundenen …	no Keywords	no Keywords	oligotrophic grasslands, plants				CI	48.23441	11.575501	Munich, Germany		http://www.anl.bayern.de/publikationen/anliegen/doc/an34002brackel_2010_magerrasen.pdf	RS
GER148	Dominik Schwab	German	Germany	Journal article	Assmann	2013	Species conservation: Artificial wood chip piles as nesting places for Natrix natrix and Zamenis longissimus	Artenschutzpraxis: Anlage von Hackschnitzelhaufen als Eiablagepl?tze f?r ?skulapnatter und Ringelnatter	ANLiegen Natur	35	2	16-21	Artificial piles of grass clippings and wood chips are well accepted as nesting places by grass snake (Natrix natrix) and aesculapian snake (Zamenis longissimus) replacing decomposing waste wood. These piles may help to support both snake species adjacent to their core habitats either as compensati?on measure or as an interim solution until equivalent natural structures are established. Thus, mat…	Aufgeschichtete Haufen aus Schnittgut und H?ckselmaterial werden von Ringelnatter (Natrix natrix) und ?skulapnatter (Zamenis longissimus) als Ersatz-Eiablagepl?tze f?r zerfallendes Altholz gerne angenommen. Angrenzend an Kernlebensr?ume, zu Ausgleichszwecken oder als ?berbr?ckung, bis entsprechende nat?rliche Strukturen zur Verf?gung stehen, k?nnen derartige Haufen helfen, beide Schlangenarten zu…	no Keywords	no Keywords	Snakes	Natrix natrix, Zamenis longissimus	Grass snake, Aesculapian snake	Ringelnatter, ?kulapnatter	BA	48.520312	13.711969	Bavaria, Germany		http://www.anl.bayern.de/publikationen/anliegen/doc/an35201assmann_2013_hackschnitzelhaufen.pdf	RS
GER149	Dominik Schwab	German	Germany	Journal article	Blachnik	2014	Suppression of the invasive neophyte creeping stonecrop (Sedum spurium) and restoration of grus habitats on diabase-rock sites in the Bavarian Vogtland	Zur?ckdr?ngung des invasiven Neophyten Kaukasus-Fetthenne (Sedum spurium) und Wiederherstellung von Felsgrus-Rasen auf Diabasfelsen im Bayerischen Vogtland	ANLiegen Natur	36	1	74-81	Diabase-rock sites in the region of the Bavarian eVogtlandf are significant as habitats for certain rare and endangered plant species. Threats to these fragmented habitats include nutrient loads, woody plant succession and invasive neophytes. Some diabase-rock sites near the city of Hof (Northern Bavaria, Franco?nia) are highly disturbed by the invasive creeping stonecrop (Sedum spurium; syn: P…	Die Diabasfelsen des Bayerischen Vogtlandes sind f?r den botanischen Artenschutz von gro?er Bedeutung. Neben Kleinfl?chigkeit, N?hrstoffeintrag und Geh?lzsukzession sind sie durch einen invasiven Neophyten gef?hrdet. So werden im Stadtgebiet von Hof (Oberfanken) Felsstandorte durch die Kaukasus-Fetthenne (Sedum spurium; Syn: Phedimus spurius) massiv beeintr?chtigt. Naturnahe Felsgrus-Rasen sowie …	no Keywords	no Keywords	Plants, invasive neophytes	Sedum spurium, Veronica dillenii	Caucasian stonecrop, Dillenius' speedwell	Kaukasus-Fetthenne, Dillenius-Ehrenpreis	After	50.336456	11.903366	Bavaria, Germany		http://www.anl.bayern.de/publikationen/anliegen/doc/an36104blachnik_2014_diabasfelsen.pdf	RS
GER150	Dominik Schwab	German	Germany	Journal article	Mitterer//Schaile	2014	Opencast mining as an opportunity for conservation: mining of siliceous earth near Neuburg an der Donau as an example for the management of habitats of pioneer species	Tagebaue als Chance f?r den Naturschutz: Management von Lebensr?umen f?r Pionierarten am Beispiel des Kieselerde-Abbaus bei Neuburg an der Donau	ANLiegen Natur	36	2	29-35	The siliceous earth mining enterprise near Neuburg an der Donau provides an example of successful cooperation between nature conservation and a company. By matching the existing economic condi?tions and operational needs with nature conservation, targeted habitats for pioneer species on mining waste tips and in opencast pits were ecologically optimized and supported. Many endangered species prese…	Der Kieselerde-Abbau bei Neuburg an der Donau ist ein Beispiel f?r die erfolgreiche Zusammenarbeit von Naturschutz und Unternehmen. Durch die Abstimmung der gegebenen betriebswirtschaftlichen Bedin?gungen und betrieblichen Notwendigkeiten mit dem Naturschutz werden gezielt Pionier-Lebensraumtypen auf Halden und in Tagebauen ?kologisch optimiert und gef?rdert. Zahlreiche bedrohte Arten initialer L…	no Keywords	no Keywords	Amphibians	Bombina variegata, Bufo calamita, Titurus cristatus	Yellow-Bellied Toad, natterjack toad, crested newt	Gelbbauchunke, Kreuzkr?te, Kammmolch	After	48.760896	11.137372	Bavaria, Germany		http://www.anl.bayern.de/publikationen/anliegen/doc/an36202mitterer_et_al_2014_rohstoffindustrie.pdf	RS
GER151	Dominik Schwab	German	Germany	Journal article	Marabini	2014	Suppressing of invasive Wild Black Cherry (Prunus serotina) with peacock goat grazing	Zur?ckdr?ngen der invasiven Sp?ten Traubenkirsche (Prunus serotina) durch Ziegenbeweidung	ANLiegen Natur	36	2	52-57	Secondary succession by woody plants is common on abandoned military training areas. Due to the high explosive ordnance load in these areas, manual management methods cannot be used and encroaching shrubs can become difficult to control. In addition to Przewalskifs horses, goats can help to keep areas cleared through their grazing. The peacock goats can suppress the growth of invasive Wild Black…	Ehemalige milit?rische ?bungsgel?nde unterliegen nach Nutzungsaufgabe oft einer Sukzession durch Geh?lze. Aufgrund von Munitionsbelastung scheiden in der Regel manuelle Verfahren aus, so dass auf?kommendes Geb?sch oft schwer kontrolliert werden kann. Neben der Beweidung mit Przewalski-Urwildpferden tragen Pfauenziegen aufgrund ihrer ziegentypischen Verhaltensweisen zur Offenhaltung bei und k?nnen…	no Keywords	no Keywords	Invasive neophytes	Prunus serotina	Wild Black Cherry	Sp?te Traubenkirsche	After	49.556417	11.056576	Middle Franconia, Germany		http://www.anl.bayern.de/publikationen/anliegen/doc/an36201marabini_2014_prunus_serotina.pdf	RS
GER152	Dominik Schwab	German	Germany	Journal article	von Brackel, W.//von Brackel, J.	2016	A pilot experiment for the restoration of lichen pine forests	Ein Pilotversuch zur Wiederherstellung von Flechten-Kiefernw?ldern	ANLiegen Natur	38	1	102-110	Lichen pine forests covered large areas of the N?rnberger Reichswald up to the 1980s. Due to the cessa?tion of litter raking and the input of atmospheric nitrogen compounds they disappeared except for small remnants, a phenomenon noticed in the whole Central European range. Since 2012 a pilot experiment is running to reconvert moss rich pine forests to lichen pine forests. For this purpose the pi…	Flechten-Kiefernw?lder pr?gten bis in die 1980er-Jahre weite Teile des N?rnberger Reichswaldes. Durch die Aufgabe der Streunutzung und den Eintrag von Stickstoffverbindungen ?ber die Luft sind sie bis auf kleine Restbest?nde verschwunden; dieses Ph?nomen ist im gesamten mitteleurop?ischen Verbreitungsgebiet zu beobachten. Seit 2012 l?uft ein Pilotprojekt mit dem Ziel, moosreiche Kiefernw?lder wie…	no Keywords	no Keywords	(Pine) Forests, Lichen				BA	49.497616	11.195019	Nuremburg, Germany		http://www.anl.bayern.de/publikationen/anliegen/doc/an38104brackel_et_al_2016_flechtenkiefernwaelder.pdf	RS
GER153	Dominik Schwab	German	Germany	Journal article	Joest//Wrede//Beckers	2015	Impacts of the removal of spruce and the restoration of forest streams on the beautiful demoiselle and other species of dragonflies	Auswirkungen der Entnahme von Fichten und der Renaturierung von Waldb?chen auf die Blaufl?gel-Prachtlibelle und andere Libellenarten	ABU info	38		36-38	no abstracts available		no Keywords	no Keywords	Streams, Dragonflies	Colopetryx virgo, Cordulegaster sp.	Beautiful demoiselle, spiketails	Blaufl?gel-Prachtlibelle, Quelljungfer	CI	51.449025	8.128141	North Rhine-Westphalia, Germany		http://www.abu-naturschutz.de/downloads/finish/27-abuinfo-2013-2015/482-abu-info-2015.html	RS
GER154	Dominik Schwab	German	Germany	Journal article	Joest	2009	Aid for Montagu's harrier, skylark and others - About the effectiveness of 'contact conservation' for the breeding birds in the Hellwegb?rde	Hilfe f?r Wiesenweihe, Feldlerche und Co. - Zur Wirksamkeit des Vertragsnaturschutzes f?r die Brutv?gel der Hellwegb?rde	ABU info	31/32		20-29	no abstracts available; The application of 4 different measures to increase the habitat quality for farmland birds are presented. Lucerne on unused areas, unused fields with 'self-greening', growing of summer wheat in double distance as well as the growing of winter wheat in double distance all had positive effects on the birds. Overall "lucerne" was the type of area in which most bird individual…		no Keywords	no Keywords	Farmland, Birds	Alauda arvensis, Linaria cannabina, Anthus pratensis, Perdix perdix, Motacilla flava, Vanellus vanellus, Sylvia communis, Circus pyrgargus	Skylark, common linnet, meadow pipit, yellowhammer, partridge, yellow wagtail, tree sparrow, peewit, whitethroat	Feldlerche, Bluth?nfling, Wiesenpieper, Goldammer, Rebhuhn, Schafsstelze, Feldsperling, Kiebitz, Dorngrasm?cke, Wiesenweihe	CI	50.910606	6.585521	Westphalian Lowland, Germany		http://www.abu-naturschutz.de/downloads/finish/17-abuinfo-2008-2009/75-info-2008-2009-05-hilfe-ww.html	RS
GER155	Dominik Schwab	German	Germany	Journal article	Hauswirth	2007	Stockheimer Bruch - Interim results of 18 years of management by the ABU	Stockheimer Bruch - eine Zwischenbilanz 18-j?hriger Betreung durch die ABU	ABU info	30/31		30-32	no abstract available		no Keywords	no Keywords	grasslands, wet meadows, Birds, Invertebrates	Numenius arquata, Odonata	Eurasian curlew, dragonflies	Gro?er Brachvogel, Libellen	No study design provided	No coordinates provided	No coordinates provided	-		https://nwbib.de/HT015419661	RS
GER156	Dominik Schwab	German	Germany	Journal article	Illner	2007	The field edge project of Soest - Results	Das Soester Ackerstreifenprojekt - eine Bilanz	ABU info	30/31		43-44	no abstract available		no Keywords	no Keywords	Farmland				After	51.57176	8.103975	Soest district, Germany		https://nwbib.de/HT015419679	RS
GER157	Dominik Schwab	German	Germany	Journal article	Michor//Weinl?nder	2017	Experiences of 20 years of building branches at the river Drau	20 Jahre Erfahrungen mit dem Bau von Nebenarmen an der Drau	Auenmagazin	11		16-22	The Obere Drau has been successfully revitalized in Carinthia (Austria) for over 20 years. In the course of a medium-term implementation process, ancillary branches and floodplain water bodies were newly created, and control structures were removed. In this way around a quarter of the river Obere Drau was renaturalized and the river and the bank zone were designated as a European nature protectio…	Seit ?ber 20 Jahren wird die Obere Drau in K?rnten (?sterreich) erfolgreich revitalisiert. Im Zuge eines mittelfristig angelegten Umsetzungsprozesses wurden schwerpunktm??ig Nebenarme und Augew?sser neu angelegt sowie Uferverbauungen entfernt. Auf diese Weise wurde rund ein Viertel der Flie?strecke der Oberen Drau renaturiert und der Fluss samt Uferzone als Europaschutzgebiet ausgewiesen. In dies…	no Keywords	no Keywords	Floodplains	Typha minima, Actitis hypoleucos	Dwarf bulrush, common sandpiper	Zwerg-Rohrkolben, Flussuferl?ufer	After	46.767357	13.2306765	Carinthia, Austria		http://www.auenzentrum-neuburg-ingolstadt.de/fileadmin/documents/AF/AuenMagazin/AuenMagazin_11-2017_online.pdf	RS
GER158	Dominik Schwab	German	Germany	Journal article	Schwab//Kiehl	2014	Water- and bankvegetation - Project part IV: Changes in the water- and bankvegetation	Wasser- und Ufervegatation - Teilprojekt IV: Ver?nderungen der Wasser- und Ufervegetation	Auenmagazin	7		19-22	Subproject IV of the MONDAU project examined the changes in vegetation in the direct influence of the newly created Ottheinrich stream. The new bypass water flows mainly through the former back waters of the Danube, which were separated from the natural river dynamics in the 19th and 20th century by straightening, embankment and barrage construction. Due to the lack of flooding and low fluctuatio…	Das Teilprojekt IV des MONDAU-Projekts untersuchte die Vegetationsver?nderungen im direkten Einflussbereich des neu geschaffenen Ottheinrichbachs. Das neue Umgehungsgew?sser flie?t gr??tenteils durch ehemalige Altarme der Donau, die im 19. und 20. Jahrhundert durch Begradigung, Eindeichung und Staustufenbau von der nat?rlichen Flussdynamik getrennt worden waren. Aufgrund fehlender ?berflutung und…	no Keywords	no Keywords	Floodplains, plants				After	48.744201	11.273703	Bavaria, Germany		http://www.auenzentrum-neuburg-ingolstadt.de/fileadmin/documents/AF/AuenMagazin/AuenMagazin_07-2014_online.pdf	RS
GER159	Dominik Schwab	German	Germany	Journal article	Gruppe//Utschick//Kilg//Schopf	2014	Terrestial Biodiverstiy - Project part VI: Monitoring of the floodplain fauna	Terrestrische Biodiversit?t: Teilprojekt VI. Erfassung und Monitoring der Auenfauna	Auenmagazin	7		27-30	The technically regulated water disposal into floodplains changes the hydrological conditions of the ecosystem in the short term and causes changes to the floodplain communities. Within the framework of the floodplain dynamization project MONDAU, changes of the floodplain fauna were investigated in a real time series over six years, starting from the period before the start of the dynamization. T…	Die technisch geregelte Wassereinleitung in Auenfl?chen ver?ndert die hydrologischen Bedingungen des ?kosystems kurzfristig und bewirkt Ver?nderungen den Auen-Lebensgemeinschaften. Im Rahmen des Auen-Dynamisierungsprojekts MONDAU wurden, ausgehend vom Zeitraum vor Beginn der Dynamisierung, Ver?nderungen der Auenfauna in einer echten Zeitreihe ?ber sechs Jahre hinweg untersucht. Hierbei wurden die…	no Keywords	no Keywords	Floodplains, molluscs, birds				BA	48.744201	11.273703	Bavaria, Germany		http://www.auenzentrum-neuburg-ingolstadt.de/fileadmin/documents/AF/AuenMagazin/AuenMagazin_07-2014_online.pdf	RS
GER160	Dominik Schwab	German	Germany	Journal article	Pander//M?ller//Geist	2014	Colonisation of the project area by fishes - Project part VIII: Aquatic biodiversity	Besiedlung des Projektgebiets mit Fischen - Teilprojekt VIII: Aquatische Biodiversit?t	Auenmagazin	7		36-37	Secondary rivers have the potential to replace lost parts of regulated mainstream flows. An important question of renaturation ecology is: How do colonization processes take place in these waters and which species of fish can use this habitat?	Sekund?re Flie?gew?sser bergen das Potenzial, verlorengegangene Teilhabitate staugeregelter Hauptfl?sse zu ersetzen. Eine wichtige Frage der Renaturierungs?kologie ist: Wie laufen Besiedelungsprozesse in diesen Gew?ssern ab und welche Fischarten k?nnen diesen Lebensraum nutzen?	no Keywords	no Keywords	Flooplains, fishes				After	48.744201	11.273703	Bavaria, Germany		http://www.auenzentrum-neuburg-ingolstadt.de/fileadmin/documents/AF/AuenMagazin/AuenMagazin_07-2014_online.pdf	RS
GER161	Dominik Schwab	German	Germany	Journal article	Krone//Kitzmann	2006	Conservation intervention to secure a sand lizard population in northern Berlin	Artenschutzma?nahme zur Sicherung einer Zauneidechsenpopulation im Norden Berlins	RANA	7		16-22	no abstract		no Keywords	no Keywords	Reptiles	Lacerta agilis	sand lizard	Zauneidechse	BA	52.553237	13.456329	Berlin, Germany		http://www.lacerta.de/AS/Bibliografie/BIB_8678.pdf	RS
GER162	Dominik Schwab	German	Austria	Journal article	Ottmann	2015	Ecolological Evaluation of the Leckermoor - 10 Years after the last restoration measures	?kologische Evaluaierung des Leckermoores - 10 Jahre nach Abschluss der Renaturierungsma?nahmen	Silva Fera	4		724ú	Ten years after the renaturation of the Leckermoor, a raised bog which is situated close to G?stling/ Ybbs in Lower Austria, of the sphagnum moss spruce forests nearby and of two areas of wet meadows in the north and south of the peat bog, the situation can be described as follows: ? The measures of renaturation of the raised bog have been very successful. In the cleared scrub mountain pine areas…	10 Jahre nach der Renaturierung des Leckermoores (Hochreith bei G?stling an der Ybbs, Mostviertel) und der angrenzenden Torfmoos-Fichtenw?lder sowie zweier Feuchtwiesenkomplexe im Norden und S?den des Hochmoors bietet sich folgendes Bild: ? Die Renaturierungsma?nahmen im Hochmoor greifen in vollem Umfang. In den entkusselten Bereichen hat sich ein "musterg?ltiges" Hochmoor entwickelt mit allen do…	no Keywords	no Keywords	raised bogs, plants, invertebrates				After	47.780581	14.937186	Lower Austria, Austria		http://www.wildnisgebiet.at/forschung/silva-fera/#	RS
GER163	Dominik Schwab	German	Germany	Journal article	Z?ller	1975	Experiments in colonizing the Kingfisher (Alcedoatthis) and observation on its breeding biology.	Versuche zur Ansiedlung und Beobachtungen zur Brutbiologie des Eisvogels Alcedo atthis	Orn. Anz.	14	2	196-205	In one of the backwaters of the Rhein near Karlsruhe (Fig. 1) there were no possibilities for breeding for the Kingfisher. In the autumn of 1967 an attempt was made to colonize the Kingfisher artificially by cutting a 4 m loess wall out of the overgrown river bank (Fig. 2). Already in the following year a pair accepted this artificial nesting site. In some of the following years Kingfishers neste…	An einem Altrheinarm bei Karlsruhe (Abb. 1) waren keine Brutm?glichkeiten f?r den Eisvogel vorhanden. Im Herbst 1967 wurde durch Abstechen einer 4 m breiten L??wand aus der bewachsenen Uferb?schung (Abbildung 2) versucht, den Eisvogel k?nstlich anzusiedeln. Bereits im folgenden Brutjahr nahm ein Eisvogelpaar diese k?nstlich geschaffene Nistst?tte an. Auch in einzelnen Folgejahren br?teten hier Ei…	no Keywords	no Keywords	Birds, Rivers	Alcedo atthis	Common Kingfisher	Eisvogel	BA	49.054404	8.32839	Baden-W?rttemberg, Germany		https://www.zobodat.at/pdf/Anzeiger-Ornith-Ges-Bayerns_14_2_0196-0205.pdf	RS
GER164	Dominik Schwab	German	Germany	Journal article	St?rzer	1999	The significance of supplem entary feeding for the reintroduction of Ural Owls Strix uralensis	Bedeutung der Zuf?tterung f?r die Wiederansiedelung von Habichtsk?uzen Strix uralensis	Orn. Anz.	38	1	1120ú	Juvenile Ural Owls Strix uralensis reintroduced in the National Park Bayerischer Wald need supplementary food offered close to the hrelease-enclosuresh to get through the first time of their lives in freedom. Already resident free-living breeding pairs have access to this offered food, too, and use it increasingly when food supply is poor. The influence of supplementary food is already evident …	Juvenile Habichtsk?uze Strix uralensis, die im Nationalpark Bayerischer Wald wiederangesiedelt werden sollen, ben?tigen zus?tzliches Futter, das nahe den Freilassungsvolieren angeboten wird, um durch die erste Zeit ihres Lebens in Freiheit zu kommen. Auch bereits ans?ssige freilebende Brutpaare haben Zugang zu diesem angebotenen Futter, und nutzen dieses bei schlechtem Nahrungsangebot verst?rkt. …	no Keywords	no Keywords	Birds (of prey)	Strix uralensis	Ural Owl	Habitchtskauz	BA	48.959657	13.394748	Bavarian Forest National Park, Germany		https://www.zobodat.at/pdf/Anzeiger-Ornith-Ges-Bayerns_38_1_0011-0020.pdf	RS
GER165	Dominik Schwab	German	Germany	Journal article	Metzner	2002	The development of a local population of the Common Sandpiper Actitis hypoleucos on the Upper Main River afte river restoration: The impact of flooding processes	Die Bestandsentwicklung des Flussuferl?ufers Actitis hypoleucos am Obermain nach Renaturierung und Einwirkungen von Hochwasserprozessen	Orn. Anz.	41		41-49	Since 1992, numerous sections of the Main river and its tributary, the Rodach in Upper Franconia (Germany) have been restored by removing large stones which stabilized the banks. Since these measures were taken, areas are only influenced by flooding processes and the river now changes its channel irregularly. The results are a significant enhancement in structural diversity and a highly dynamic o…	Am Obermain und an der Rodach werden seit 1992 j?hrlich Flussabschnitte durch Entfernung der Seitenverbauung renaturiert. Auf diesen Fl?chen wirkt danach lediglich der Prozessfaktor Hochwasser, welcher ein hochdynamisches Habitatmosaik formt. Die Wiederentstehung dieses Prim?rhabitates f?r den Flussuferl?ufer zeigt f?r die weitere Populationsentwicklung dieser bedrohten Art ungeahnte Perspektiven…	no Keywords	no Keywords	Rivers, birds	Actitis hypoleucus	Common Sandpiper	Flussuferl?ufers	After	50.227406	11.315987	Upper Franconia, Germany		https://www.zobodat.at/pdf/Anzeiger-Ornith-Ges-Bayerns_41_1_0041-0049.pdf	RS
GER166	Dominik Schwab	German	Germany	Journal article	Langheinrich//Dorow//L?deritz	2002	Strategies for protection and conservation of surface waters in floodplain landscapes of the Middle Elbe Biosphere Reserve	Schutz- und Pflegestrategien f?r Auenoberfl?chengew?sser des Biosph?renreservates ?Mittlere Elbeg	Hercynia	35		17-35	The landscape along the middle reaches of the Elbe river contains a diverse and ecologically-rich mix of floodplain and riverine habitats. Dynamic processes are constantly altering the face of this landscape ? some natural, others result from human activities. To ensure the conservation of biocoenoses in the Middle Elbe region, and the sustainable use of its resources, intervention into the alter…	Die Landschaft entlang des Mittellaufes der Elbe ist durch einen Wechsel vielf?ltiger und ?kologischer wertvoller ?berflutungsfl?chen und Flu?lebensr?ume gekennzeichnet. Das Gesicht dieser Landschaft wird st?ndig durch nat?rliche und anthropogen verursachte dynamische Prozesse ver?ndert. Zum Schutz der Lebensr?ume im Bereich der Mittleren Elbe und zu ihrer nachhaltigen Bewirtschaftung ist ein Ein…	trophy, monitoring, biosphere reserve, floodplain, shallow lakes, oxbow lakes, conservation value	no Keywords	lakes, rivers, floodplains, water quality, macroinvertebrates, plants				BA	51.904385	12.009315	Biosph?renreservat Mittelelbe, Germany		http://public.bibliothek.uni-halle.de/index.php/hercynia/article/download/191/197	RS
GER167	Dominik Schwab	German	Germany	Journal article	Schmidt	2007	Wie rasch kehrt die Vielfalt in artenarme Wiesenfuchsschwanz- Wiesen zur?ck? - Ergebnisse aus Dauerfl?chenuntersuchungen zur Extensivierung des Gr?nlandes	How long does it take for diversity to return to species-poor Alopecurus pratensis meadows? Results of permanent plot experiments following reduction of agricultural use intensity.	Hercynia	40		111-132	With the increasingly intensive use of agricultural areas, the once species-rich, mesic to moist meadow communities of Arrhenatherum elatius have increasingly given way to species-poor monocultures of Alopecurus pratensis. Whether or not the development can be reversed and if so, how long this takes, has been the question behind a permanent plot experiment carried out in a meadow that was subject…	Mit der Intensivierung des Gr?nlandes haben sich aus fr?her artenreichen, frischen bis feuchten Glatthaferwiesen h?ufig artenarme Dominanzbest?nde des Wiesenfuchsschwanz (Alopecurus pratensis) entwickelt. Ob und in welchen Zeitraum diese Entwicklung allein durch eine Einstellung der D?ngung umkehrbar ist, war Ziel einer Dauerfl?chenuntersuchung auf einer Wiesenfl?che, die zuvor mindestens 25 Jahr…	Alopecurus pratensis, biodiversity, fertilization, mesotrophic grassland, permanent plots, plant species composition, restoration	no Keywords	Mesotrophic grasslands, plants				BA	51.331949	10.063897	Waake, Germany		http://public.bibliothek.uni-halle.de/index.php/hercynia/article/download/119/125	RS
GER168	Dominik Schwab	German	Germany	Journal article	H?nig//Tischew//Karste	2008	Evaluation of restoration measures on top of the mountain Brocken in the Harz National Park	Erfolgskontrollen der Renaturierungsma?nahmen auf der Brockenkuppe im Nationalpark Harz	Hercynia	41		201-217	Since 1990 great efforts have been done to restore the former military area on top of the mountain Brocken into the Harz National Park. The restoration measures aimed to establish mosaics of the former natural vegetation with subalpine Calluna-heathland and meadow vegetation as well as to support endangered plant species like Pulsatilla alpina subsp. alba. Moreover, effective management to contro…	Seit der Grenz?ffnung 1990 und der damit verbundenen Erkl?rung des Brockengebietes zur Nationalparkfl?che, wurden auf dem Brockenplateau Ma?nahmen zur Renaturierung der ehemals milit?risch genutzten Bereiche und zur F?rderung der Bergheiden sowie gef?hrdeter Arten, wie der Brockenanemone (Pulsa tilla alpina subsp. alba), ergriffen. Ziel war die Entwicklung eines Mosaiks von nat?rlichen Pflanzenge…	Mountain Brocken, restoration, subalpine Calluna-heathland, subalpine meadow vegetation, Pulsatilla alpina subsp. Alba	no Keywords	Plants, subalpine heathlands	Calluna vulgaris, Pulsatilla alpina susp alba	Common Heather, alpine anemone (susp Brocken)	Besenheide, Brockenanemone	BA	51.779886	10.523137	Harz National Park, Germany		http://public.bibliothek.uni-halle.de/index.php/hercynia/article/download/215/221	RS
GER169	Dominik Schwab	German	Germany	Journal article	Klein//J?ger//Tischew	2009	Use of fire for conservation and regeneration of complexes of heather and dry grasslands in the landscape of porphyry outcrops in the lower Saale-valley.	Anwendung von Feuer zur Pflege und Erhaltung von Heidekraut- Trockenrasen-Komplexen in der Porphyrkuppenlandschaft des unteren Saaletals	Hercynia	42		217-238	The effects of controlled fire on a grass-rich dwarf shrub heathland (Calluna vulgaris) were investigated in a landscape of porphyry outcrops characterized by a slightly continental climate. In a field experiment, changes in vegetation structure, diaspore bank as well as the carbon and nitrogen pool in plant biomass and soil were assessed. After six months, the vegetation height on fire treated p…	In einem Feldexperiment in der kontinental gepr?gten Porphyrkuppenlandschaft wurde die Wirkung eines kontrollierten Feuereinsatzes auf eine grasreiche Heidekrautheide (Calluna vulgaris) untersucht. Dabei wurden Variablen zu feuerbedingten Ver?nderungen der Bestandesstruktur, zur Diasporenbank, zum N?hrstoffhaushalt der Biomasse und des Bodens ermittelt. Die Vegetationsh?he der mit Feuer behandelt…	porphyry landscape, lower Saale-valley, dwarf shrub heathlands, restoration, fire management, seed bank	no Keywords	heathlands, plants	Calluna vulgaris	Common Heather	Besenheide	BACI	51.525392	11.871698	Halle, Germany		http://public.bibliothek.uni-halle.de/index.php/hercynia/article/download/52/54	RS
GER170	Dominik Schwab	German	Switzerland	Journal article	Bloesch	1980	Attempts to reintroduce the White Stork Ciconia ciconia as a breeding bird in Switzerland, 1948-1979	Drei Jahrzehnte Schweizerische Storchansiedlungsversuch (Ciconia ciconia) in Altreu, 1948?1979.	Ornithol. Beob.	77		167-194	This paper summarises the results and the experience gained in the last 30 years. The following procedure appears most promising. (1) Young storks are kept in captivity until they are sexually mature at the age of four and paired. (2) Release of breeding pairs at the 'mother-station' or 'daughter-stations', where other storks are kept in captivity as a centre of attraction for the released pairs.…	In der vorliegenden Arbeit werde die w?hrend dreier Jahrzehnte im Rahmen des Storchansiedlungsversuches in Atreu gewonnenen Erfahrungen zusammengesfasst. Als erfolgreich hat sich das folgende Wiederansiedlungskonzept erwiesen: (1) Haltung der Jungst?rche in Gefangenschaft bis sie mit vier Jahren geschlechtsreif und verpaart sind. (2) Freilass der Brutpaare von einer Versuchstation (Haupt- oder Au…	Population, Population trends, Distribution, Reintroduction	Bestand, Bestandesentwicklung, Verbreitung, Wiederansiedlung	birds	Ciconia ciconia	White Stork	Wei?storch	BA	47.205486	7.455277	Altreu, Switzerland		https://www.ala-schweiz.ch/images/stories/pdf/ob/1980_77/OrnitholBeob_1980_77_167_Bloesch.pdf	RS
GER171	Dominik Schwab	German	Switzerland	Journal article	Keller//Bauer//Ley//Pfister	1996	The significance of wildlife overpasses for birds	Bedeutung von Gr?nbr?cken ?ber Autobahnen f?r V?gel	Ornithol. Beob.	93		249-258	Wildlife overpasses or "green bridges" are built to mitigate effects of habitat fragmentation by linear infrastructure such as motorways. In the Alsace region in France and in south Germany the use of three overpasses by birds was studied, with emphasis on the crossings of the motorway over the passages in comparison to open stretches without overpasses. 42 bird species were observed flying over …		Wildlife overpass, motorwy, birds		birds				CI	47.78284	7.443853	Highway between France and Germany		https://www.ala-schweiz.ch/images/stories/pdf/ob/1996_93/OrnitholBeob_1996_93_249_Keller.pdf	RS
GER172	Dominik Schwab	German	Switzerland	Journal article	Roin//M?ller//Pachlatko//Buchli	2004	The project on the reintroduction of the Bearded Vulture in the Alps is 25 years old: an overview	Das Projekt zurWiederansiedlung des Bartgeiers in den Alpen ist 25-j?hrig: Ein ?berblick	Ornithol. Beob.	101	1	118ú	25 years ago, in November 1978, a group of 35 scientists, zoo-specialists, nature protectionists, representatives of governmental rganisations and of universities met at Morges (Switzerland) at the former IUCN head quarter for a two dayfs conference to found the international project of the reintroduction of the Bearded Vulture Gypaetus barbatus to the Alps. The following paper describes the his…		Gypaetus barbatus, vulture, eradication, reintroduction programme, information campaign, breeding success, Alps.		Birds	Gypaetus barbatus	Bearded vulture	Bartgeier	After	46.708479	8.299873	Switzerland		https://www.ala-schweiz.ch/images/stories/pdf/ob/2004_101/OrnitholBeob_2004_101_1_Robin.pdf	RS
GER173	Dominik Schwab	German	Switzerland	Journal article	Birrer//Kohli//Spiess	2007	Do ecological compensation areas influence population trends of farmland bird species in the Swiss Midlands?	Haben ?kologische Ausgleichsfl?chen einen Einfluss auf die Bestandsentwicklung von Kulturland-Vogelarten im Mittelland?	Ornithol. Beob.	104	3	189-208	We investigated whether the breeding numbers of 37 farmland bird species increased as expected after the implementation of ecological compensation areas which are part of the Swiss agro-environment scheme. Two surveys were conducted (1998?99 and 2002?03) on 23 study sites in the Swiss Midlands. Only part of the expected species were present on the study plots and mostly with low territory densiti…		Population development, Distribution, Population density, Species number, Farmland, Cultivated areas	Bestandesaufnahme, Bestandesentwicklung, Verbreitung, Artenzahl, Bestandesdichte, Kulturland, Landwirtschaft, Ackerbaugebiete, Futterbaugebiete	Farmland, Birids	Passer domesticus, Sturnus vulgaris, Perdix perdix, Coturnix coturnix, Vanellus vanellus, Alauda arvensis, Anthus pratensis, Motacilla flava, Saxicola rubetra, Saxicola torquatus, Emberiza calandra, Crex crex, Acrocephalus scirpaceus, Acrocephalus palustris, Emberiza schoeniclus, Athene noctua, Upupa epops, Jynx torquilla, Picus canus, Picus viridis, Phoenicurus phoenicurus, Lanius senator, Ember…	Tree sparrow, Starling, Partridge, common quail, northern labwing, skylark, meadow pipit, western yellow wagtail, whinchat, european stonechat, corn bunting, corn crake, reed warbler, marsh warbler, reed bunting, little owl, hoopoe, wryneck, grey-headed woodpecker, green woodpecker, common redstart, woodchat shrike, cirl bunting, tree pipit, icterine warbler, melodius warbler, commoin whitethroat…	Feldsperling, Star, Rebhuhn, Wachtel, Kiebitz, Feldlerche, Wiesenpieper, Schafstelze, Braunkehlchen, Schwarzkehlchen, Grauammer, Wachtelk?nig, Teichrohrs?nger, Sumpfrohrs?nger, Rohrammer, Steinkauz, Wiedehopf, Wendehals, Grauspecht, Gr?nspecht, Gartenrotschwanz, Rotkopfw?rger, Zaunammer, Baumpieper, Gelbsp?tter, Orpheussp?tter, Dorngrasm?cke, Neunt?ter, Goldammer, Turmfalke, Hohltaube, Turteltaub…	BA	47.382777	7.813608	Across northern part of Switzerland		https://www.ala-schweiz.ch/images/stories/pdf/ob/2007_104/OrnitholBeob_2007_104_189_Birrer.pdf	RS
GER174	Dominik Schwab	German	Switzerland	Journal article	Wechsler	2007	Use of artificial nest sites by Common Kingfishers Alcedo atthis, and consequences for their construction	Nutzung k?nstlicher Brutw?nde durch den Eisvogel Alcedo atthis: Welche Konsequenzen ergeben sich f?r deren Konstruktion?	Ornithol. Beob.	104	3	225-234	An analysis of 39 artificial Common Kingfisher nest sites in Switzerland and Liechtenstein revealed that 16 (41 %) of them were actually used for breeding. Artificial nest sites that allowed the Kingfisher to dig its own nest hole were most successful. Wherever Kingfishers had the choice between using artificial nest-holes or digging holes themselves, they always chose the latter. Out of 12 nest …		breeding aid, breeding wall, nesting tube, species conservation, breeding success	Nisthilfe, Brutwand, Nistr?hre, Artenschutz, Bruterfolg	Birds	Alcedo atthis	Common Kingfisher	Eisvogel	BA	47.399198	8.551212	Northeastern Switzerland and Liechtenstein		https://www.ala-schweiz.ch/images/stories/pdf/ob/2007_104/OrnitholBeob_2007_104_225_Wechsler.pdf	RS
GER175	Dominik Schwab	German	Switzerland	Journal article	Schifferli//Rickenbach//Koller//Gr?ebler	2009	Nest protection from agriculture and predation to improve nest and chick survival of the Northern Lapwing Vanellus vanellus in Swiss farmland	Massnahmen zur F?rderung des Kiebitzes Vanellus vanellus im Wauwilermoos (Kanton Luzern): Schutz der Nester vor Landwirtschaft und Pr?dation.	Ornithol. Beob.	1006		311-326	The plain of Wauwil in central Switzerland is a traditional breeding area of the Lapwing. In 1880, the number of breeding pairs was estimated at 100. It dropped to very low numbers by the 1930s, but grew to 40?60 in the 1950s. As in other parts of Switzerland, numbers collapsed in the eighties to a low of merely 10 pairs in 1990?2003. In 2005?2009, numbers fluctuated between 17 and 27 pairs, acco…		Breeding area, population trends, population density, farming, cultivated land, ground breeding birds, home range, nest site, nest protection, clutch, clutch loss, hatching rate, chick survival, pr?dation, conservation	Brutgebiet, Bestandesentwicklung, Beststandesdichte, Population, Lebensraum, Landwirtschaft, Kulturland, Bodenbr?ter, Reviergr?sse, Neststandort, Nesterschutz, Gelege, Gelegeverlust, Schl?pferfolg, K?kenverlust, ?berleben, Mortalit?t, Brutversuch, Bruterfolg, Brutkolonie, Pr?dation, St?rung, Beringung, Artenschutz	Birds	Vanellus vanellus	Northern Lapwing	Kiebitz	BA	47.166667	8.033333	Wauwil, Switzerland		https://www.ala-schweiz.ch/images/stories/pdf/ob/2009_106/OrnitholBeob_2009_106_311_Schifferli.pdf	RS
GER176	Dominik Schwab	German	Switzerland	Journal article	Weggler//Merques//Schwazenbach//Widmer	2011	Effect of bird refuges on the Greifensee (canton of Zurich) on the breeding behaviour of Great Crested Grebe Podiceps cristatus, the breeding population of birds in reedbeds and waterbirds in winter	Wirkung von Uferschutzzonen am Greifensee auf das Brutverhalten des Haubentauchers Podiceps cristatus, den Bestand von Brutv?geln des R?hrichts und ?berwinternde Wasserv?gel.	Ornithol. Beob.	108		55-70	We evaluated the effectiveness of refuges for waterbirds on the Greifensee intended to mitigate the effects of disturbance from water-based recreational activities on birds, before (1994?1997) and after the marking (1998?2009) of the bird refuges. Adult Great Crested Grebes preferably moved into protected zones during the breeding season, the number of young per family increased in protected zone…		Breeding behaviour, spatial behaviour, reproduction, breeding success, population trends, shore refuges, water birds, bird conservaiton, nature reserve, conservation intervention, success control	Brutverhalten, Raumnutzung, Jungenproduktion, Bruterfolg, Schlupfdaten, Mausergesellschaften, Bestandesentwicklung, winterliche Wasservogelbest?nde, Uferschutzzone, Vogelschutz, Naturschutzgebiet, Schutzmassnahmen, Erfolgskontrolle	Lakes, birds	Podiceps cristatus, Ixobrychus minutus, Locustella luscinioides	Great Crested Grebe, Little Bittern, Savi's Warbler	Haubentaucher, Zwergdommel, Rohrschwirl	BA	47.359664	8.669522	Greifensee, Switzerland		https://www.ala-schweiz.ch/images/stories/pdf/ob/2011_108/OrnitholBeob_2011_108_55_Weggler.pdf	RS
GER177	Dominik Schwab	German	Switzerland	Journal article	Graf	2014	Cattail production ? a chance for species diversity?	Rohrkolbenanbau - eine Chance f?r die Artenvielfalt	Ornithol. Beob.	111		93-106	Cattail Typha sp. is a productive marsh plant which has been traditionally used for various purposes. Recently, additional usages of this plant have been developed, particularly regarding energy recovery. Therefore, a 1-ha cattail trial plot was established adjacent to a nature reserve in central Switzerland (Wauwilermoos, canton of Lucerne) in 2007. The plot is flooded every year to a height of …		Cattail field, marshes, extensive agriculture, protected area, monitoring, breeding birds, passage migrants, feeding guests, biodiversity	Rohrkolbenfeld, Sumpfgebiet, extensiv genutzte Wiese, Naturschutzgebiet, Bestandsaufnahme, Monitoring, Brutv?gel, Durchz?gler, Nahrungsg?ste, Biodiversit?t, Artenspektrum	Marshes, farmland, birds, dragonflies, frogs, reptiles	Apus melba, Calidris alpina, Turdus merula, Motacilla alba, Falco subbuteo, Anthus trivialis, Gallinago gallinago, Anthus spinoletta, Motacilla cinerea, Remiz pendulinus, Fulica atra, Luscinia svecica, Parus caeruleus, Saxicola rubetra, Tringa glareola, Fringilla coelebs, Dendrocopos major, Carduelis carduelis, Corvus monedula, Sylvia communis, Acrocephalus arundinaceus, Tringa erythropus, Garrul…			CI	47.172554	8.018203	Sch?tz, Switzerland		https://www.ala-schweiz.ch/images/stories/pdf/ob/2014_111/OrnitholBeob_2014_111_93_Graf.pdf	RS
GER178	Dominik Schwab	German	Luxembourg	Journal article	Engel//Bressanutti	1993	Functioning of a new amphibian protection site in the municipality Kehlen	Zur Funktionsf?higkeit einer neuen Amphibienschutzanlage in der Gemeinde Kehlen	Bull. Soc. Nat. luxemb.	94		121-127	During the period of march/April 1992 the migration of amphibian was studied in the area of the new built protection site for amphibian crossing the road near Kehlen. Therefore the tunnels were closed by pails to catch and count the crossing amphibians and test the acceptance of the new system. 4 species were recorded, mainla Bufo bufo. The study shows that the tunnel system was used by the studi…		no Keywords	no Keywords	Amphibians	Bufo bufo , Rana temporaria, Triturus vulgaris, Triturus alpestris	Common toad , European common frog, Smooth Newt, Alpine Newt	Erdkr?te , Grasfrosch, Teichmolch, Bergmolch	after	49.652595	6.031605	Kehlen, Luxembourg		https://www.snl.lu/publications/bulletin/SNL_1993_094_121_127.pdf	RS
GER179		German	Luxembourg	Journal article	Klampfl//Steinbach	1997	Influence of mowing fallow stocks of Juncus acutiflorus in the potential protected area 'Neibruch' (Grosbous, Luxembourg)	Einfluss der Mahd auf brachliegende Best?nde der Spitzbl?tigen Binse (Juncus acutiflora) im potentiellen Naturschutgebiet 'neibruch' (Grosbous, Luxemburg)	Bull. Soc. Nat. luxemb.	98		17-29	In the in the potential protected area 'Neibruch' near Grosbous (RNZH 18) occurring wet meadows, mainly stocks of Juncus acutiflora, an impoverishment, , due the the long term fallow, of plant species was observed. Since 1990 some areas of the meadows are being mowed yearly, this action is monitored in vegetation plots. In the mowed plots as well as in the untreated plots changes in species compo…		no Keywords	no Keywords	plants	Juncus acutiflora	sharp-flowered rush		CI	49.82604	5.971702	Grosbous, Luxembourg		https://www.snl.lu/publications/bulletin/SNL_1997_098_017_029.pdf	RS
GER180	Dominik Schwab	German	Luxembourg	Journal article	Junck//Schoos	2000	Recolonisation of the European Tree Frog after habitat improvement measures in Central Luxembourg	Neuausbreitung des Laubfrosches (Hyla arborea) in der Folge von Biotopverbesserungsma?nahmen im Zentrum Luxemburgs	Bull. Soc. Nat. luxemb.	100		97-101	At the beginning of the 1990s, the stituation of the tree frog population in Luxembourg was very poor. Overall, there were only three populated waters in the country. Within the framework of a program for the protection of small water bodies, targeted biotope improvement measures have been implemented in the center of Luxembourg since 1994. The number of suitable waters was increased from 5 befor…	Zu Beginn des 90er Jahre war die Bestandssituation des Laubfrosches in Luxemburg sehr schlecht. Insegesamt gab es im ganzen Land nur noch 3 besiedelte Gew?sser . Im Rahmen einen Kleingew?sserschutzprogrammes wurden im Zentrum Luxemburgs seit 194 gezielte Biotopverbesserungsma?nahmen f?r den Laubfrosch durchgef?hrt. Die Anzahl geeigneter Gew?sser wurde von 5 vor den Ma?nahmen auf insgesamt 45 bis …	no Keywords	no Keywords	Amphibians, Freshwater ponds	Hyla arborea	European Tree Frog	Laubfrosch	BA	49.786895	6.117936	across the country of Luxwmbourg		https://www.snl.lu/publications/bulletin/SNL_2000_100_097_101.pdf	RS
GER181	Dominik Schwab	German	Luxembourg	Journal article	Pir//Schauls//Dietz//Simon	2011	Importance of Wildolife Overpasses to Connect Dispersal Corridors of the European Wildcat using the Example in Pettingen/Mersch (Luxembourg)	Bedeutung von Wildbr?cken zur Vernetzung von Wanderkorridoren f?r die Europ?ische Wildkatze (Felis silvestris silvestris Schreber, 1777) am Beispiel von Pettingen/Mersch (Luxemburg)	Bull. Soc. Nat. luxemb.	112		59-71	The aim of the present study was to determine the use of a wildlife overpass over the motorway A7 near Pettingen/Mersch as a main dispersal corridor for the European wildcat (Felis silvestris silvestris) in Luxembourg. To achieve this goal 51 valerian scented lure sticks were placed in six transects across this potential dispersal corridor to detect wildcats, and controlled regularly for the pres…		no Keywords	no Keywords	Mammals, Carnivores	Felis silvestris	European Wild Cat	Europ?ische Wildkatze	After	49.775957	6.104458	Luxembourg		https://www.snl.lu/publications/bulletin/SNL_2011_112_059_071.pdf	RS
GER182	Dominik Schwab	German	Germany	Journal article	Kobel-Lamparski//Lamparski	2000	Supporting Ants by Avoiding Soil Tilling in Wineyards at the Kaiserstuhl	F?rderung von Ameisen durch den Verzicht auf Bodenbearbeitung im Rebgel?nde des Kaiserstuhls	Mitt. Bad. Landesver. Naturkunde u. Naturschutz	17	3	589-598	When the epigaeic fauna was surveyed in the vineyards of the Kaiserstuhl, the ants were analyzed from pit fall traps and a mapping of the nests was carried out. It turned out that abandoned grape vine scarps are the most species-rich sites and that conventionally soil-treated vineyards have the least number of species and nest densities. When avoiding tillage, for example in the case of permanent…	Bei der Erfassung der epig?ischen Fauna im Rebgel?nde des Kaiserstuhls wurden die Ameisen aus Bodenfallen ausgewertet, sowie eine Kartierung der Nester vorgenommen. Dabei zeigte sich, dass Rebb?schungen die artenreichsten Standorte sind und dass konventionell bodenbearbeitete Rebfl?chen die wenigsten Arten und die geringste Nestdichte aufweisen. Wird auf Bodenbearbeitung verzichtet, d.h. bei Daue…	no Keywords	no Keywords	Invertebrates, Ants, Wineyards, Farmland	Ponera coarctata, Tapinom ambiguum, Tapinom erraticum, Formica cunicularia, Formica pratensis, Formica rufibarbis, Formica selysi, Lasius alienus, Lasius fuliginosus, Lasiu jensi, Lasius meidionalis, Lasius niger, lasius platythorax, Lasius umbratus, Anergates atratulus, Leptothorax graminicola, Myrmecina graminicola, Mymeca rubra, Myrmeca ruginodis, Myrmca sabuleti, Myrmica scabrinodis, Myrmica …			CI	48.099128	7.662123	Vogtsburg, Germany		https://freidok.uni-freiburg.de/fedora/objects/freidok:8468/datastreams/FILE1/content	RS
[truncated: 952 more rows]
