# Supplementary material for: Tapping into non-English-language science for the conservation of global biodiversity
Source: PLoS Biol. 2021 Oct 7;19(10):e3001296. doi: 10.1371/journal.pbio.3001296 (PMC8496809; doi:10.1371/journal.pbio.3001296)
Supplement: S3 Data — The explanations of column names are as follows: Paper ID: study ID, Language: study publication language, IUCN: scientific name of study species used by the International Union for Conservation of Nature (IUCN name), Species Scientific Name: scientific name of study species recorded by searchers, Common name: common name of study species identified with the package ‘taxize’ in R, Species English Name: common name of study species in English recorded by searchers, Species Non-English Name: common name of study species in the non-English language recorded by searchers, Taxa: taxonomic group identified based on the IUCN name, Broad species group(s)/ habitat(s)/ ecosystem service(s): broad species group(s) / habitat(s) studied, Study design: study design adopted, Mean Lat: mean latitude of the study site(s), Mean Long: mean longitude of the study site(s), City/state or province/country: city/state/province/country of the study site(s), Journal: journal name, Journal Country: journal publication country, Source: the method of identifying the study (systematic review: discipline-wide literature searching, Ad hoc: identified in the Conservation Evidence database) Year: publication year. (CSV) [file pbio.3001296.s011.csv]

Paper ID	Language	IUCN	Species Scientific Name	Common name	Species English Name	Species Non-English Name	Taxa	Broad species group(s)/ habitat(s)/ ecosystem service(s)	Study design	Mean Lat	Mean Long	City/state or province/country	Journal	Journal Country	Source	Year
ARB1	Arabic		Typha domingensis			??????	#N/A	Marsh	BA	0.612925926	0.678537037	Basra/ Iraq	Journal of thi-qar science	Iraq	Systematic review	2014
ARB1	Arabic		Phragmites australis	common reed		???? ?????	#N/A	Marsh	BA	0.612925926	0.678537037	Basra/ Iraq	Journal of thi-qar science	Iraq	Systematic review	2014
ARB1	Arabic	Ceratophyllum demersum	Ceratophyllum demersum			???? ????????	#N/A	Marsh	BA	0.612925926	0.678537037	Basra/ Iraq	Journal of thi-qar science	Iraq	Systematic review	2014
ARB1	Arabic		Myriophyllum spicatum			???? ??????	#N/A	Marsh	BA	0.612925926	0.678537037	Basra/ Iraq	Journal of thi-qar science	Iraq	Systematic review	2014
ARB1	Arabic		Potamogeton spp.			??? ?????	#N/A	Marsh	BA	0.612925926	0.678537037	Basra/ Iraq	Journal of thi-qar science	Iraq	Systematic review	2014
ARB1	Arabic		Hydrilla verticillata	hydrilla		?????????	#N/A	Marsh	BA	0.612925926	0.678537037	Basra/ Iraq	Journal of thi-qar science	Iraq	Systematic review	2014
ARB2	Arabic	Carex stenophylla	Carex stenophylla		na	????	#N/A	rangeland / plant	After	36.01998571	40.67092857	AL-Hasska/ Syria	The Arab Journal for Arid Environments	Syria	Systematic review	2013
ARB2	Arabic		Arnebia sp.			?????	#N/A	rangeland / plant	After	36.01998571	40.67092857	AL-Hasska/ Syria	The Arab Journal for Arid Environments	Syria	Systematic review	2013
ARB2	Arabic		Schimpera arabica			?????	#N/A	rangeland / plant	After	36.01998571	40.67092857	AL-Hasska/ Syria	The Arab Journal for Arid Environments	Syria	Systematic review	2013
ARB2	Arabic		Erodium cicutarium			?????	#N/A	rangeland / plant	After	36.01998571	40.67092857	AL-Hasska/ Syria	The Arab Journal for Arid Environments	Syria	Systematic review	2013
ARB2	Arabic		Astragalus hamosus			????? ????	#N/A	rangeland / plant	After	36.01998571	40.67092857	AL-Hasska/ Syria	The Arab Journal for Arid Environments	Syria	Systematic review	2013
ARB2	Arabic		Helianthemum ledifolium			???? ??????	#N/A	rangeland / plant	After	36.01998571	40.67092857	AL-Hasska/ Syria	The Arab Journal for Arid Environments	Syria	Systematic review	2013
ARB2	Arabic		Diplotaxis harra			????	#N/A	rangeland / plant	After	36.01998571	40.67092857	AL-Hasska/ Syria	The Arab Journal for Arid Environments	Syria	Systematic review	2013
ARB2	Arabic		Ceratocephalus falcatus			?????	#N/A	rangeland / plant	After	36.01998571	40.67092857	AL-Hasska/ Syria	The Arab Journal for Arid Environments	Syria	Systematic review	2013
ARB2	Arabic		Onobrychis ptolemaica			??? ?????	#N/A	rangeland / plant	After	36.01998571	40.67092857	AL-Hasska/ Syria	The Arab Journal for Arid Environments	Syria	Systematic review	2013
ARB2	Arabic		Spergularia diandra			?????	#N/A	rangeland / plant	After	36.01998571	40.67092857	AL-Hasska/ Syria	The Arab Journal for Arid Environments	Syria	Systematic review	2013
ARB2	Arabic		Matricaria aurea			??????	#N/A	rangeland / plant	After	36.01998571	40.67092857	AL-Hasska/ Syria	The Arab Journal for Arid Environments	Syria	Systematic review	2013
ARB2	Arabic		Alyssum sp.			????????	#N/A	rangeland / plant	After	36.01998571	40.67092857	AL-Hasska/ Syria	The Arab Journal for Arid Environments	Syria	Systematic review	2013
ARB2	Arabic		Orinthogalum montanum			??? ?????	#N/A	rangeland / plant	After	36.01998571	40.67092857	AL-Hasska/ Syria	The Arab Journal for Arid Environments	Syria	Systematic review	2013
ARB2	Arabic		Achillea fragrantissima			????? ??????	#N/A	rangeland / plant	After	36.01998571	40.67092857	AL-Hasska/ Syria	The Arab Journal for Arid Environments	Syria	Systematic review	2013
ARB2	Arabic		Romeria hybrida			??????	#N/A	rangeland / plant	After	36.01998571	40.67092857	AL-Hasska/ Syria	The Arab Journal for Arid Environments	Syria	Systematic review	2013
ARB2	Arabic		Torularia torulosa			?????	#N/A	rangeland / plant	After	36.01998571	40.67092857	AL-Hasska/ Syria	The Arab Journal for Arid Environments	Syria	Systematic review	2013
ARB2	Arabic		Atriplex canescens	four-winged saltbush		???	#N/A	rangeland / plant	After	36.01998571	40.67092857	AL-Hasska/ Syria	The Arab Journal for Arid Environments	Syria	Systematic review	2013
ARB2	Arabic		Helianthemum salicifolium			??? ??????	#N/A	rangeland / plant	After	36.01998571	40.67092857	AL-Hasska/ Syria	The Arab Journal for Arid Environments	Syria	Systematic review	2013
ARB2	Arabic		Reseda sp.			????	#N/A	rangeland / plant	After	36.01998571	40.67092857	AL-Hasska/ Syria	The Arab Journal for Arid Environments	Syria	Systematic review	2013
ARB2	Arabic		Pterocephalus brevis			???? ???	#N/A	rangeland / plant	After	36.01998571	40.67092857	AL-Hasska/ Syria	The Arab Journal for Arid Environments	Syria	Systematic review	2013
ARB2	Arabic		Herniaria hirsuta			??? ??????	#N/A	rangeland / plant	After	36.01998571	40.67092857	AL-Hasska/ Syria	The Arab Journal for Arid Environments	Syria	Systematic review	2013
ARB2	Arabic		Schismus arabicus			?? ?????	#N/A	rangeland / plant	After	36.01998571	40.67092857	AL-Hasska/ Syria	The Arab Journal for Arid Environments	Syria	Systematic review	2013
ARB2	Arabic		Plantago albicans			??? ????	#N/A	rangeland / plant	After	36.01998571	40.67092857	AL-Hasska/ Syria	The Arab Journal for Arid Environments	Syria	Systematic review	2013
ARB2	Arabic		Scorzonera papposa			?????	#N/A	rangeland / plant	After	36.01998571	40.67092857	AL-Hasska/ Syria	The Arab Journal for Arid Environments	Syria	Systematic review	2013
ARB2	Arabic		Gymnarrhena micrantha			????? ??????	#N/A	rangeland / plant	After	36.01998571	40.67092857	AL-Hasska/ Syria	The Arab Journal for Arid Environments	Syria	Systematic review	2013
ARB2	Arabic		Gagea reticulala			?? ??????	#N/A	rangeland / plant	After	36.01998571	40.67092857	AL-Hasska/ Syria	The Arab Journal for Arid Environments	Syria	Systematic review	2013
ARB2	Arabic		Hordeum glaucum			??? ????	#N/A	rangeland / plant	After	36.01998571	40.67092857	AL-Hasska/ Syria	The Arab Journal for Arid Environments	Syria	Systematic review	2013
ARB2	Arabic	Carex stenophylla	Carex stenophylla			?? ?????	#N/A	rangeland / plant	After	36.01998571	40.67092857	AL-Hasska/ Syria	The Arab Journal for Arid Environments	Syria	Systematic review	2013
ARB2	Arabic		Malcolmia crenulata			???? ???	#N/A	rangeland / plant	After	36.01998571	40.67092857	AL-Hasska/ Syria	The Arab Journal for Arid Environments	Syria	Systematic review	2013
ARB2	Arabic		Herniaria hemistemon			????	#N/A	rangeland / plant	After	36.01998571	40.67092857	AL-Hasska/ Syria	The Arab Journal for Arid Environments	Syria	Systematic review	2013
ARB2	Arabic		Papaver syriacum			?????	#N/A	rangeland / plant	After	36.01998571	40.67092857	AL-Hasska/ Syria	The Arab Journal for Arid Environments	Syria	Systematic review	2013
ARB2	Arabic		Astragalus spinosus			?? ?????	#N/A	rangeland / plant	After	36.01998571	40.67092857	AL-Hasska/ Syria	The Arab Journal for Arid Environments	Syria	Systematic review	2013
ARB2	Arabic		Leontedon laciniatus			?????	#N/A	rangeland / plant	After	36.01998571	40.67092857	AL-Hasska/ Syria	The Arab Journal for Arid Environments	Syria	Systematic review	2013
ARB2	Arabic		Salsola vermiculata			????	#N/A	rangeland / plant	After	36.01998571	40.67092857	AL-Hasska/ Syria	The Arab Journal for Arid Environments	Syria	Systematic review	2013
ARB2	Arabic		Eruca vesicaria			???? ??????	#N/A	rangeland / plant	After	36.01998571	40.67092857	AL-Hasska/ Syria	The Arab Journal for Arid Environments	Syria	Systematic review	2013
ARB2	Arabic		Mathiola longipetala			?????? ????	#N/A	rangeland / plant	After	36.01998571	40.67092857	AL-Hasska/ Syria	The Arab Journal for Arid Environments	Syria	Systematic review	2013
ARB2	Arabic		Fagonia bruguieri			????? ???	#N/A	rangeland / plant	After	36.01998571	40.67092857	AL-Hasska/ Syria	The Arab Journal for Arid Environments	Syria	Systematic review	2013
ARB2	Arabic		Poa sp.			????	#N/A	rangeland / plant	After	36.01998571	40.67092857	AL-Hasska/ Syria	The Arab Journal for Arid Environments	Syria	Systematic review	2013
ARB2	Arabic		Dianthus strictus			??????	#N/A	rangeland / plant	After	36.01998571	40.67092857	AL-Hasska/ Syria	The Arab Journal for Arid Environments	Syria	Systematic review	2013
ARB2	Arabic		Bromus sp.			???	#N/A	rangeland / plant	After	36.01998571	40.67092857	AL-Hasska/ Syria	The Arab Journal for Arid Environments	Syria	Systematic review	2013
ARB2	Arabic		Plantago ovatea			????? ???	#N/A	rangeland / plant	After	36.01998571	40.67092857	AL-Hasska/ Syria	The Arab Journal for Arid Environments	Syria	Systematic review	2013
ARB2	Arabic		Andrachne telephioides			??????	#N/A	rangeland / plant	After	36.01998571	40.67092857	AL-Hasska/ Syria	The Arab Journal for Arid Environments	Syria	Systematic review	2013
ARB2	Arabic		Allium sp.			??? ?????	#N/A	rangeland / plant	After	36.01998571	40.67092857	AL-Hasska/ Syria	The Arab Journal for Arid Environments	Syria	Systematic review	2013
ARB2	Arabic		Teucrium polium			??? ?????	#N/A	rangeland / plant	After	36.01998571	40.67092857	AL-Hasska/ Syria	The Arab Journal for Arid Environments	Syria	Systematic review	2013
ARB2	Arabic		Malcolima crenulata			?????	#N/A	rangeland / plant	After	36.01998571	40.67092857	AL-Hasska/ Syria	The Arab Journal for Arid Environments	Syria	Systematic review	2013
ARB2	Arabic		Cornulaca setifera			??? ???	#N/A	rangeland / plant	After	36.01998571	40.67092857	AL-Hasska/ Syria	The Arab Journal for Arid Environments	Syria	Systematic review	2013
ARB2	Arabic		Haloxylon articulatum			????	#N/A	rangeland / plant	After	36.01998571	40.67092857	AL-Hasska/ Syria	The Arab Journal for Arid Environments	Syria	Systematic review	2013
ARB2	Arabic		Peganum harmala			??? ??????	#N/A	rangeland / plant	After	36.01998571	40.67092857	AL-Hasska/ Syria	The Arab Journal for Arid Environments	Syria	Systematic review	2013
ARB2	Arabic		Astragalus tribuloides			?????	#N/A	rangeland / plant	After	36.01998571	40.67092857	AL-Hasska/ Syria	The Arab Journal for Arid Environments	Syria	Systematic review	2013
ARB2	Arabic		Adonis dentata			????	#N/A	rangeland / plant	After	36.01998571	40.67092857	AL-Hasska/ Syria	The Arab Journal for Arid Environments	Syria	Systematic review	2013
ARB2	Arabic		Cousinia weshni			????? ??????	#N/A	rangeland / plant	After	36.01998571	40.67092857	AL-Hasska/ Syria	The Arab Journal for Arid Environments	Syria	Systematic review	2013
ARB2	Arabic		Noaea mucronata			??	#N/A	rangeland / plant	After	36.01998571	40.67092857	AL-Hasska/ Syria	The Arab Journal for Arid Environments	Syria	Systematic review	2013
ARB2	Arabic		Artemisia herba-alba			?????	#N/A	rangeland / plant	After	36.01998571	40.67092857	AL-Hasska/ Syria	The Arab Journal for Arid Environments	Syria	Systematic review	2013
ARB2	Arabic		Onobrychis crista galli			??? ??? ?????	#N/A	rangeland / plant	After	36.01998571	40.67092857	AL-Hasska/ Syria	The Arab Journal for Arid Environments	Syria	Systematic review	2013
ARB2	Arabic		Micropus longifolius			????? ????? ???????	#N/A	rangeland / plant	After	36.01998571	40.67092857	AL-Hasska/ Syria	The Arab Journal for Arid Environments	Syria	Systematic review	2013
ARB3	Arabic		na		na	na	#N/A	wild animal	After	28.033887	1.659625	Algeria	Afak Ilmia journal	Algeria	Systematic review	2020
ARB4	Arabic	Tachybaptus ruficollis	Tachybaptus ruficollis	little grebe	na	?????? ??????	AVES	Birds /coast	After	34.802076	38.996814	Syria	Tishreen University Journal for Research and Scientific Studies - Biological Sciences Series	Syria	Systematic review	2013
ARB4	Arabic	Larus ichthyaetus	Larus ichthyaetus			???? ???? ????? ????	AVES	Birds /coast	After	34.802076	38.996814	Syria	Tishreen University Journal for Research and Scientific Studies - Biological Sciences Series	Syria	Systematic review	2013
ARB4	Arabic	Phalacrocorax carbo	Phalacrocorax carbo	great cormorant		?????	AVES	Birds /coast	After	34.802076	38.996814	Syria	Tishreen University Journal for Research and Scientific Studies - Biological Sciences Series	Syria	Systematic review	2013
ARB4	Arabic	Recurvirostra avosetta	Recurvirostra avosetta	Pied Avocet		??????	AVES	Birds /coast	After	34.802076	38.996814	Syria	Tishreen University Journal for Research and Scientific Studies - Biological Sciences Series	Syria	Systematic review	2013
ARB4	Arabic	Ardea cinerea	Ardea cinerea	grey heron		??????? ???????	AVES	Birds /coast	After	34.802076	38.996814	Syria	Tishreen University Journal for Research and Scientific Studies - Biological Sciences Series	Syria	Systematic review	2013
ARB4	Arabic	Ardea alba	Egretta alba	great egret		??????? ?????? ??????	AVES	Birds /coast	After	34.802076	38.996814	Syria	Tishreen University Journal for Research and Scientific Studies - Biological Sciences Series	Syria	Systematic review	2013
ARB4	Arabic	Egretta garzeta	Egret egretta			??????? ?????? ??????	AVES	Birds /coast	After	34.802076	38.996814	Syria	Tishreen University Journal for Research and Scientific Studies - Biological Sciences Series	Syria	Systematic review	2013
ARB4	Arabic	Podiceps cristatus	Podiceps cristatus	great crested grebe		?????? ???????	AVES	Birds /coast	After	34.802076	38.996814	Syria	Tishreen University Journal for Research and Scientific Studies - Biological Sciences Series	Syria	Systematic review	2013
ARB4	Arabic	Larus canus	Larus canus			?????? ??????	AVES	Birds /coast	After	34.802076	38.996814	Syria	Tishreen University Journal for Research and Scientific Studies - Biological Sciences Series	Syria	Systematic review	2013
ARB4	Arabic	Pelecanus onocrotalus	Pelecanus onocrotalus			?????? ??????? ?????????	AVES	Birds /coast	After	34.802076	38.996814	Syria	Tishreen University Journal for Research and Scientific Studies - Biological Sciences Series	Syria	Systematic review	2013
ARB4	Arabic	Calidris ferruginea	Calidris ferruginea	curlew sandpiper		??????? ???? ???????	AVES	Birds /coast	After	34.802076	38.996814	Syria	Tishreen University Journal for Research and Scientific Studies - Biological Sciences Series	Syria	Systematic review	2013
ARB4	Arabic	Phalaropus lobatus	Phalaropus lobatus	red-necked phalarope		????? ???? ??????	AVES	Birds /coast	After	34.802076	38.996814	Syria	Tishreen University Journal for Research and Scientific Studies - Biological Sciences Series	Syria	Systematic review	2013
ARB4	Arabic	Rissa tridactyla	Rissa tridactyla	black-legged kittiwake		???? ??????	AVES	Birds /coast	After	34.802076	38.996814	Syria	Tishreen University Journal for Research and Scientific Studies - Biological Sciences Series	Syria	Systematic review	2013
ARB4	Arabic	Alcedo atthis	Alcedo atthis	common kingfisher		???? ?????	AVES	Birds /coast	After	34.802076	38.996814	Syria	Tishreen University Journal for Research and Scientific Studies - Biological Sciences Series	Syria	Systematic review	2013
ARB4	Arabic	Fulica atra	Fulica atra	Eurasian coot		????? ?????????	AVES	Birds /coast	After	34.802076	38.996814	Syria	Tishreen University Journal for Research and Scientific Studies - Biological Sciences Series	Syria	Systematic review	2013
ARB5	Arabic	Pinus halepensis	Pinus halepensis		na	????? ????????	#N/A	Forest/ Plant	After	34.881589	35.888866	Tartous/ Syria	Tishreen University Journal for Research and Scientific Studies - Biological Sciences Series	Syria	Systematic review	2008
ARB5	Arabic	Pinus brutia	Pinus brutia			??????? ???????	#N/A	Forest/ Plant	After	34.881589	35.888866	Tartous/ Syria	Tishreen University Journal for Research and Scientific Studies - Biological Sciences Series	Syria	Systematic review	2008
ARB5	Arabic	Pinus radiata	Pinus radiata	Monterey pine		??????? ??????	#N/A	Forest/ Plant	After	34.881589	35.888866	Tartous/ Syria	Tishreen University Journal for Research and Scientific Studies - Biological Sciences Series	Syria	Systematic review	2008
ARB5	Arabic	Cedrus libani	Cedrus libani			??????? ???????	#N/A	Forest/ Plant	After	34.881589	35.888866	Tartous/ Syria	Tishreen University Journal for Research and Scientific Studies - Biological Sciences Series	Syria	Systematic review	2008
ARB6	Arabic	Cedrus libani	Cedrus libani		na	????? ????????	#N/A	Forest/ Plant	After	35.56819444	36.15236111	Latakia/ Syria	Tishreen University Journal for Research and Scientific Studies - Biological Sciences Series	Syria	Systematic review	2009
ARB7	Arabic		Eucalyptus camaldulensis	Murray red gum	na	??????????? ????????	#N/A	Forest/ Plant	After	35.526541	35.7953	Latakia/ Syria	Tishreen University Journal for Research and Scientific Studies - Biological Sciences Series	Syria	Systematic review	2007
ARB7	Arabic		Allium nigrum var. dumetorum				#N/A	Forest/ Plant	After	35.526541	35.7953	Latakia/ Syria	Tishreen University Journal for Research and Scientific Studies - Biological Sciences Series	Syria	Systematic review	2007
ARB7	Arabic		Andropogon distachyus				#N/A	Forest/ Plant	After	35.526541	35.7953	Latakia/ Syria	Tishreen University Journal for Research and Scientific Studies - Biological Sciences Series	Syria	Systematic review	2007
ARB7	Arabic		Anthemis cotula				#N/A	Forest/ Plant	After	35.526541	35.7953	Latakia/ Syria	Tishreen University Journal for Research and Scientific Studies - Biological Sciences Series	Syria	Systematic review	2007
ARB7	Arabic		Arisarum vulgare				#N/A	Forest/ Plant	After	35.526541	35.7953	Latakia/ Syria	Tishreen University Journal for Research and Scientific Studies - Biological Sciences Series	Syria	Systematic review	2007
ARB7	Arabic		Arum palaestinum				#N/A	Forest/ Plant	After	35.526541	35.7953	Latakia/ Syria	Tishreen University Journal for Research and Scientific Studies - Biological Sciences Series	Syria	Systematic review	2007
ARB7	Arabic		Asparagus acutifolius				#N/A	Forest/ Plant	After	35.526541	35.7953	Latakia/ Syria	Tishreen University Journal for Research and Scientific Studies - Biological Sciences Series	Syria	Systematic review	2007
ARB7	Arabic		Asphodelus microcarpus				#N/A	Forest/ Plant	After	35.526541	35.7953	Latakia/ Syria	Tishreen University Journal for Research and Scientific Studies - Biological Sciences Series	Syria	Systematic review	2007
ARB7	Arabic		Bellis sylvestris				#N/A	Forest/ Plant	After	35.526541	35.7953	Latakia/ Syria	Tishreen University Journal for Research and Scientific Studies - Biological Sciences Series	Syria	Systematic review	2007
ARB7	Arabic		Brassica tournefortii				#N/A	Forest/ Plant	After	35.526541	35.7953	Latakia/ Syria	Tishreen University Journal for Research and Scientific Studies - Biological Sciences Series	Syria	Systematic review	2007
ARB7	Arabic		Briza maxima				#N/A	Forest/ Plant	After	35.526541	35.7953	Latakia/ Syria	Tishreen University Journal for Research and Scientific Studies - Biological Sciences Series	Syria	Systematic review	2007
ARB7	Arabic		Eucalyptus gomphocephala			??????????? ???????	#N/A	Forest/ Plant	After	35.526541	35.7953	Latakia/ Syria	Tishreen University Journal for Research and Scientific Studies - Biological Sciences Series	Syria	Systematic review	2007
ARB7	Arabic		Calamintha nepeta				#N/A	Forest/ Plant	After	35.526541	35.7953	Latakia/ Syria	Tishreen University Journal for Research and Scientific Studies - Biological Sciences Series	Syria	Systematic review	2007
ARB7	Arabic		Calycotome villosa				#N/A	Forest/ Plant	After	35.526541	35.7953	Latakia/ Syria	Tishreen University Journal for Research and Scientific Studies - Biological Sciences Series	Syria	Systematic review	2007
ARB7	Arabic	Carex	Carex flacca				#N/A	Forest/ Plant	After	35.526541	35.7953	Latakia/ Syria	Tishreen University Journal for Research and Scientific Studies - Biological Sciences Series	Syria	Systematic review	2007
ARB7	Arabic		Ceratonia siliqua				#N/A	Forest/ Plant	After	35.526541	35.7953	Latakia/ Syria	Tishreen University Journal for Research and Scientific Studies - Biological Sciences Series	Syria	Systematic review	2007
ARB7	Arabic		Crepis aculeata				#N/A	Forest/ Plant	After	35.526541	35.7953	Latakia/ Syria	Tishreen University Journal for Research and Scientific Studies - Biological Sciences Series	Syria	Systematic review	2007
ARB7	Arabic		Crepis palaestina				#N/A	Forest/ Plant	After	35.526541	35.7953	Latakia/ Syria	Tishreen University Journal for Research and Scientific Studies - Biological Sciences Series	Syria	Systematic review	2007
ARB7	Arabic		Cyclamen sp.				#N/A	Forest/ Plant	After	35.526541	35.7953	Latakia/ Syria	Tishreen University Journal for Research and Scientific Studies - Biological Sciences Series	Syria	Systematic review	2007
ARB7	Arabic		Cynoglossum creticum				#N/A	Forest/ Plant	After	35.526541	35.7953	Latakia/ Syria	Tishreen University Journal for Research and Scientific Studies - Biological Sciences Series	Syria	Systematic review	2007
ARB7	Arabic		Daucus litoralis				#N/A	Forest/ Plant	After	35.526541	35.7953	Latakia/ Syria	Tishreen University Journal for Research and Scientific Studies - Biological Sciences Series	Syria	Systematic review	2007
ARB7	Arabic		Dianthus actinopetalus				#N/A	Forest/ Plant	After	35.526541	35.7953	Latakia/ Syria	Tishreen University Journal for Research and Scientific Studies - Biological Sciences Series	Syria	Systematic review	2007
ARB7	Arabic		Acacia cyanophylla			????????	#N/A	Forest/ Plant	After	35.526541	35.7953	Latakia/ Syria	Tishreen University Journal for Research and Scientific Studies - Biological Sciences Series	Syria	Systematic review	2007
ARB7	Arabic		Eryngium umbelliferae				#N/A	Forest/ Plant	After	35.526541	35.7953	Latakia/ Syria	Tishreen University Journal for Research and Scientific Studies - Biological Sciences Series	Syria	Systematic review	2007
ARB7	Arabic		Euphorbia peploides				#N/A	Forest/ Plant	After	35.526541	35.7953	Latakia/ Syria	Tishreen University Journal for Research and Scientific Studies - Biological Sciences Series	Syria	Systematic review	2007
ARB7	Arabic		Galium aparine				#N/A	Forest/ Plant	After	35.526541	35.7953	Latakia/ Syria	Tishreen University Journal for Research and Scientific Studies - Biological Sciences Series	Syria	Systematic review	2007
ARB7	Arabic		Geranium molle				#N/A	Forest/ Plant	After	35.526541	35.7953	Latakia/ Syria	Tishreen University Journal for Research and Scientific Studies - Biological Sciences Series	Syria	Systematic review	2007
ARB7	Arabic		Geranium purpureum				#N/A	Forest/ Plant	After	35.526541	35.7953	Latakia/ Syria	Tishreen University Journal for Research and Scientific Studies - Biological Sciences Series	Syria	Systematic review	2007
ARB7	Arabic		Lagurus ovatus				#N/A	Forest/ Plant	After	35.526541	35.7953	Latakia/ Syria	Tishreen University Journal for Research and Scientific Studies - Biological Sciences Series	Syria	Systematic review	2007
ARB7	Arabic		Lamium truncatum				#N/A	Forest/ Plant	After	35.526541	35.7953	Latakia/ Syria	Tishreen University Journal for Research and Scientific Studies - Biological Sciences Series	Syria	Systematic review	2007
ARB7	Arabic		Lotus carmeli				#N/A	Forest/ Plant	After	35.526541	35.7953	Latakia/ Syria	Tishreen University Journal for Research and Scientific Studies - Biological Sciences Series	Syria	Systematic review	2007
ARB7	Arabic		Ludwigia palustris				#N/A	Forest/ Plant	After	35.526541	35.7953	Latakia/ Syria	Tishreen University Journal for Research and Scientific Studies - Biological Sciences Series	Syria	Systematic review	2007
ARB7	Arabic	Pinus halepensis	Pinus halepensis			??????? ??????	#N/A	Forest/ Plant	After	35.526541	35.7953	Latakia/ Syria	Tishreen University Journal for Research and Scientific Studies - Biological Sciences Series	Syria	Systematic review	2007
ARB7	Arabic		Malvella sherardiana				#N/A	Forest/ Plant	After	35.526541	35.7953	Latakia/ Syria	Tishreen University Journal for Research and Scientific Studies - Biological Sciences Series	Syria	Systematic review	2007
ARB7	Arabic		Medicago hispida var. lappacea				#N/A	Forest/ Plant	After	35.526541	35.7953	Latakia/ Syria	Tishreen University Journal for Research and Scientific Studies - Biological Sciences Series	Syria	Systematic review	2007
ARB7	Arabic		Medicago litoralis				#N/A	Forest/ Plant	After	35.526541	35.7953	Latakia/ Syria	Tishreen University Journal for Research and Scientific Studies - Biological Sciences Series	Syria	Systematic review	2007
ARB7	Arabic		Melica angustifolia				#N/A	Forest/ Plant	After	35.526541	35.7953	Latakia/ Syria	Tishreen University Journal for Research and Scientific Studies - Biological Sciences Series	Syria	Systematic review	2007
ARB7	Arabic		Micromeria juliana				#N/A	Forest/ Plant	After	35.526541	35.7953	Latakia/ Syria	Tishreen University Journal for Research and Scientific Studies - Biological Sciences Series	Syria	Systematic review	2007
ARB7	Arabic		Mercurialis annua				#N/A	Forest/ Plant	After	35.526541	35.7953	Latakia/ Syria	Tishreen University Journal for Research and Scientific Studies - Biological Sciences Series	Syria	Systematic review	2007
ARB7	Arabic		Minuartia mesogitana				#N/A	Forest/ Plant	After	35.526541	35.7953	Latakia/ Syria	Tishreen University Journal for Research and Scientific Studies - Biological Sciences Series	Syria	Systematic review	2007
ARB7	Arabic		Myrtus communis				#N/A	Forest/ Plant	After	35.526541	35.7953	Latakia/ Syria	Tishreen University Journal for Research and Scientific Studies - Biological Sciences Series	Syria	Systematic review	2007
ARB7	Arabic		Onobrychis crista-galli				#N/A	Forest/ Plant	After	35.526541	35.7953	Latakia/ Syria	Tishreen University Journal for Research and Scientific Studies - Biological Sciences Series	Syria	Systematic review	2007
ARB7	Arabic		Ononis viscosa subsp. brevifolia				#N/A	Forest/ Plant	After	35.526541	35.7953	Latakia/ Syria	Tishreen University Journal for Research and Scientific Studies - Biological Sciences Series	Syria	Systematic review	2007
ARB7	Arabic	Pinus pinea	Pinus pinea	stone pine		??????? ??????	#N/A	Forest/ Plant	After	35.526541	35.7953	Latakia/ Syria	Tishreen University Journal for Research and Scientific Studies - Biological Sciences Series	Syria	Systematic review	2007
ARB7	Arabic		Onopordum heteracanthus				#N/A	Forest/ Plant	After	35.526541	35.7953	Latakia/ Syria	Tishreen University Journal for Research and Scientific Studies - Biological Sciences Series	Syria	Systematic review	2007
ARB7	Arabic		Ophrys iricolor				#N/A	Forest/ Plant	After	35.526541	35.7953	Latakia/ Syria	Tishreen University Journal for Research and Scientific Studies - Biological Sciences Series	Syria	Systematic review	2007
ARB7	Arabic		Pallenis spinosa				#N/A	Forest/ Plant	After	35.526541	35.7953	Latakia/ Syria	Tishreen University Journal for Research and Scientific Studies - Biological Sciences Series	Syria	Systematic review	2007
ARB7	Arabic		Papaver syriacum				#N/A	Forest/ Plant	After	35.526541	35.7953	Latakia/ Syria	Tishreen University Journal for Research and Scientific Studies - Biological Sciences Series	Syria	Systematic review	2007
ARB7	Arabic		Paronychia argentea				#N/A	Forest/ Plant	After	35.526541	35.7953	Latakia/ Syria	Tishreen University Journal for Research and Scientific Studies - Biological Sciences Series	Syria	Systematic review	2007
ARB7	Arabic		Pistacia palaestina				#N/A	Forest/ Plant	After	35.526541	35.7953	Latakia/ Syria	Tishreen University Journal for Research and Scientific Studies - Biological Sciences Series	Syria	Systematic review	2007
ARB7	Arabic		Polycarpon tetraphyllum				#N/A	Forest/ Plant	After	35.526541	35.7953	Latakia/ Syria	Tishreen University Journal for Research and Scientific Studies - Biological Sciences Series	Syria	Systematic review	2007
ARB7	Arabic		Quercus calliprinos				#N/A	Forest/ Plant	After	35.526541	35.7953	Latakia/ Syria	Tishreen University Journal for Research and Scientific Studies - Biological Sciences Series	Syria	Systematic review	2007
ARB7	Arabic		Reichardia picroides				#N/A	Forest/ Plant	After	35.526541	35.7953	Latakia/ Syria	Tishreen University Journal for Research and Scientific Studies - Biological Sciences Series	Syria	Systematic review	2007
ARB7	Arabic		Rubia tenuifolia var. stenophylla				#N/A	Forest/ Plant	After	35.526541	35.7953	Latakia/ Syria	Tishreen University Journal for Research and Scientific Studies - Biological Sciences Series	Syria	Systematic review	2007
ARB7	Arabic	Pinus canariensis	Pinus canariensis			??????? ???????	#N/A	Forest/ Plant	After	35.526541	35.7953	Latakia/ Syria	Tishreen University Journal for Research and Scientific Studies - Biological Sciences Series	Syria	Systematic review	2007
ARB7	Arabic		Rubus sanctus				#N/A	Forest/ Plant	After	35.526541	35.7953	Latakia/ Syria	Tishreen University Journal for Research and Scientific Studies - Biological Sciences Series	Syria	Systematic review	2007
ARB7	Arabic		Ruscus aculeatus				#N/A	Forest/ Plant	After	35.526541	35.7953	Latakia/ Syria	Tishreen University Journal for Research and Scientific Studies - Biological Sciences Series	Syria	Systematic review	2007
ARB7	Arabic		Scandix pecten-veneris	Venus's comb			#N/A	Forest/ Plant	After	35.526541	35.7953	Latakia/ Syria	Tishreen University Journal for Research and Scientific Studies - Biological Sciences Series	Syria	Systematic review	2007
ARB7	Arabic		Silene colorata				#N/A	Forest/ Plant	After	35.526541	35.7953	Latakia/ Syria	Tishreen University Journal for Research and Scientific Studies - Biological Sciences Series	Syria	Systematic review	2007
ARB7	Arabic		Silene gallica				#N/A	Forest/ Plant	After	35.526541	35.7953	Latakia/ Syria	Tishreen University Journal for Research and Scientific Studies - Biological Sciences Series	Syria	Systematic review	2007
ARB7	Arabic		Smilax aspera				#N/A	Forest/ Plant	After	35.526541	35.7953	Latakia/ Syria	Tishreen University Journal for Research and Scientific Studies - Biological Sciences Series	Syria	Systematic review	2007
ARB7	Arabic		Styrax officinalis				#N/A	Forest/ Plant	After	35.526541	35.7953	Latakia/ Syria	Tishreen University Journal for Research and Scientific Studies - Biological Sciences Series	Syria	Systematic review	2007
ARB7	Arabic		Tamus communis				#N/A	Forest/ Plant	After	35.526541	35.7953	Latakia/ Syria	Tishreen University Journal for Research and Scientific Studies - Biological Sciences Series	Syria	Systematic review	2007
ARB7	Arabic		Trifolium purpureum				#N/A	Forest/ Plant	After	35.526541	35.7953	Latakia/ Syria	Tishreen University Journal for Research and Scientific Studies - Biological Sciences Series	Syria	Systematic review	2007
ARB7	Arabic		Trifolium stellatum				#N/A	Forest/ Plant	After	35.526541	35.7953	Latakia/ Syria	Tishreen University Journal for Research and Scientific Studies - Biological Sciences Series	Syria	Systematic review	2007
ARB7	Arabic		Quercus calliprinos			???????? ??????.	#N/A	Forest/ Plant	After	35.526541	35.7953	Latakia/ Syria	Tishreen University Journal for Research and Scientific Studies - Biological Sciences Series	Syria	Systematic review	2007
ARB7	Arabic		Trigonella spicata				#N/A	Forest/ Plant	After	35.526541	35.7953	Latakia/ Syria	Tishreen University Journal for Research and Scientific Studies - Biological Sciences Series	Syria	Systematic review	2007
ARB7	Arabic		Urginea maritima				#N/A	Forest/ Plant	After	35.526541	35.7953	Latakia/ Syria	Tishreen University Journal for Research and Scientific Studies - Biological Sciences Series	Syria	Systematic review	2007
ARB7	Arabic		Valantia hispida				#N/A	Forest/ Plant	After	35.526541	35.7953	Latakia/ Syria	Tishreen University Journal for Research and Scientific Studies - Biological Sciences Series	Syria	Systematic review	2007
ARB7	Arabic		Verbascum tripolitanum				#N/A	Forest/ Plant	After	35.526541	35.7953	Latakia/ Syria	Tishreen University Journal for Research and Scientific Studies - Biological Sciences Series	Syria	Systematic review	2007
ARB7	Arabic		Veronica syriaca				#N/A	Forest/ Plant	After	35.526541	35.7953	Latakia/ Syria	Tishreen University Journal for Research and Scientific Studies - Biological Sciences Series	Syria	Systematic review	2007
ARB7	Arabic		Vicia cordata				#N/A	Forest/ Plant	After	35.526541	35.7953	Latakia/ Syria	Tishreen University Journal for Research and Scientific Studies - Biological Sciences Series	Syria	Systematic review	2007
ARB7	Arabic		Vulpia branacea				#N/A	Forest/ Plant	After	35.526541	35.7953	Latakia/ Syria	Tishreen University Journal for Research and Scientific Studies - Biological Sciences Series	Syria	Systematic review	2007
ARB7	Arabic		Vulpia membrancea.				#N/A	Forest/ Plant	After	35.526541	35.7953	Latakia/ Syria	Tishreen University Journal for Research and Scientific Studies - Biological Sciences Series	Syria	Systematic review	2007
ARB7	Arabic		(from here the names are not available in arabic) Acer syriacum				#N/A	Forest/ Plant	After	35.526541	35.7953	Latakia/ Syria	Tishreen University Journal for Research and Scientific Studies - Biological Sciences Series	Syria	Systematic review	2007
ARB7	Arabic		Alkanna tinctoria				#N/A	Forest/ Plant	After	35.526541	35.7953	Latakia/ Syria	Tishreen University Journal for Research and Scientific Studies - Biological Sciences Series	Syria	Systematic review	2007
FRE1	French	Stipa tenacissima	Stipa tenacissima				#N/A	Plant	After	34.25722222	1.966388889	Laghouat, Algeria	Revue d'?cologie	France	Systematic review	2012
FRE1	French	Lygeum spartium	Lygeum spartium				#N/A	Plant	After	34.25722222	1.966388889	Laghouat, Algeria	Revue d'?cologie	France	Systematic review	2012
FRE1	French	Artemisia herba alba	Artemisia herba alba				#N/A	Plant	After	34.25722222	1.966388889	Laghouat, Algeria	Revue d'?cologie	France	Systematic review	2012
FRE10	French	Salix viminalis?	Salix viminalis?	osier	Basket willow	Common osier	#N/A	Plant	After	47.13438889	1.017861111	Vilaine, France	Revue d'?cologie	France	Systematic review	2015
FRE11	French	Quercus suber?	Quercus suber?		Cork oak		#N/A	Plant	RCT	36.15	37.1	Jijel?, Algeria	Revue d'?cologie	France	Systematic review	2018
FRE12	French	Toxicodendron radicans	Toxicodendron radicans		Poison Ivy		#N/A	Plant	BA	45.46805556	74.01666667	Oka National Park, Quebec, Canada	Le Naturalist Canadien	Canada	Systematic review	2009
FRE13	French	Morone saxatilis	Morone saxatilis	striped sea-bass	Striped bass		#N/A	Fish	After	46.5	-72.2	St. Lawrence River, Quebec, Canada	Le Naturalist Canadien	Canada	Systematic review	2011
FRE14	French	Graptemys geographica	Graptemys geographica	map turtle	Northern map turtle	Common map turtle	#N/A	Turtles	After	46.06888889	72.81805556	Odanak, Quebec, Canada	Le Naturalist Canadien	Canada	Systematic review	2011
FRE14	French	Glyptemys insculpta	Glyptemys insculpta	wood turtle	Wood turtle		#N/A	Turtles	After	46.06888889	72.81805556	Odanak, Quebec, Canada	Le Naturalist Canadien	Canada	Systematic review	2011
FRE15	French	Capra ibex	Capra ibex	Alpine ibex	Alpine ibex	Bouquetin	MAMMALIA	Mammals	After	45	6.833333	Vanoise, France	Travaux scientifiques du Parc national de la Vanoise	France	Systematic review	1994
FRE16	French	Rhizophora	Rhizophora				#N/A	Plants/Forests/Mangroves	Review	NA	NA	No study site provided	BIOTECHNOLOGIE AGRONOMIE SOCIETE ET ENVIRONNEMENT	France	Systematic review	2014
FRE16	French	Avicennia	Avicennia				#N/A	Plants/Forests/Mangroves	Review	NA	NA	No study site provided	BIOTECHNOLOGIE AGRONOMIE SOCIETE ET ENVIRONNEMENT	France	Systematic review	2014
FRE17	French						#N/A	Invasive species	Review	54.526	15.2551	Europe	BIOTECHNOLOGIE AGRONOMIE SOCIETE ET ENVIRONNEMENT	France	Systematic review	2013
FRE18	French						#N/A	Plants/Steppe	After	31.99027778	1	Algeria	BIOTECHNOLOGIE AGRONOMIE SOCIETE ET ENVIRONNEMENT	France	Systematic review	2016
FRE19	French	Carapa procera	Carapa procera		Crabwood	Andiroba	#N/A	Plants	RCT	11.25111111	5.486388889	Farako/S?gou Region/Mali	BIOTECHNOLOGIE AGRONOMIE SOCIETE ET ENVIRONNEMENT	France	Systematic review	2013
FRE2	French	Gymnocarpos decander	Gymnocarpos decander				#N/A	Plant	After	10.03333333	32.13333333	Dhahar, Tunisia	Revue d'?cologie	France	Systematic review	2012
FRE2	French	Hammada schmittiana	Hammada schmittiana				#N/A	Plant	After	10.03333333	32.13333333	Dhahar, Tunisia	Revue d'?cologie	France	Systematic review	2012
FRE2	French	Stipagrostis pungens	Stipagrostis pungens				#N/A	Plant	After	10.03333333	32.13333333	Dhahar, Tunisia	Revue d'?cologie	France	Systematic review	2012
FRE2	French	Anthyllis sericea	Anthyllis sericea				#N/A	Plant	After	10.03333333	32.13333333	Dhahar, Tunisia	Revue d'?cologie	France	Systematic review	2012
FRE20	French						#N/A	Invertebrates (Insecta, Myriapoda, Malacostracae)	RCT	-19.821951	47.042169	Antsirabe/Vakinankaratra/Madagascar	BIOTECHNOLOGIE AGRONOMIE SOCIETE ET ENVIRONNEMENT	France	Systematic review	2016
FRE21	French	Terminalia macroptera	Terminalia macroptera			kwandari	#N/A	Plants	After	11.34694444	3.4825	Boni/Burkina Faso	BOIS ET FORETS DES TROPIQUES	France	Systematic review	2013
FRE21	French	Burkea africana	Burkea africana		or vitellaria		#N/A	Plants	After	11.34694444	3.4825	Boni/Burkina Faso	BOIS ET FORETS DES TROPIQUES	France	Systematic review	2013
FRE21	French	Terminalia avicen- nioides	Terminalia avicen- nioides				#N/A	Plants	After	11.34694444	3.4825	Boni/Burkina Faso	BOIS ET FORETS DES TROPIQUES	France	Systematic review	2013
FRE21	French	Lannea acida	Lannea acida			Tawatsa	#N/A	Plants	After	11.34694444	3.4825	Boni/Burkina Faso	BOIS ET FORETS DES TROPIQUES	France	Systematic review	2013
FRE21	French	Entada africana	Entada africana			Ogurobe	#N/A	Plants	After	11.34694444	3.4825	Boni/Burkina Faso	BOIS ET FORETS DES TROPIQUES	France	Systematic review	2013
FRE21	French	Burkea africana	Burkea africana		the wild syringa		#N/A	Plants	After	11.34694444	3.4825	Boni/Burkina Faso	BOIS ET FORETS DES TROPIQUES	France	Systematic review	2013
FRE21	French	Detarium microcarpum	Detarium microcarpum		sweet detar		#N/A	Plants	After	11.34694444	3.4825	Boni/Burkina Faso	BOIS ET FORETS DES TROPIQUES	France	Systematic review	2013
FRE21	French	Combretum nigricans	Combretum nigricans		sweet dattock or tallow tree		#N/A	Plants	After	11.34694444	3.4825	Boni/Burkina Faso	BOIS ET FORETS DES TROPIQUES	France	Systematic review	2013
FRE21	French	Daniellia oliveri	Daniellia oliveri				#N/A	Plants	After	11.34694444	3.4825	Boni/Burkina Faso	BOIS ET FORETS DES TROPIQUES	France	Systematic review	2013
FRE21	French	Terminalia laxiflora	Terminalia laxiflora		African copaiba balsam tree		#N/A	Plants	After	11.34694444	3.4825	Boni/Burkina Faso	BOIS ET FORETS DES TROPIQUES	France	Systematic review	2013
FRE21	French	Vitellaria paradoxa	Vitellaria paradoxa		or the West African copal tree		#N/A	Plants	After	11.34694444	3.4825	Boni/Burkina Faso	BOIS ET FORETS DES TROPIQUES	France	Systematic review	2013
FRE21	French	Anogeissus leiocarpa	Anogeissus leiocarpa				#N/A	Plants	After	11.34694444	3.4825	Boni/Burkina Faso	BOIS ET FORETS DES TROPIQUES	France	Systematic review	2013
FRE21	French	Crossopteryx febrifuga	Crossopteryx febrifuga		shea tree		#N/A	Plants	After	11.34694444	3.4825	Boni/Burkina Faso	BOIS ET FORETS DES TROPIQUES	France	Systematic review	2013
FRE21	French	Pterocarpus erinaceus	Pterocarpus erinaceus		shi tree		#N/A	Plants	After	11.34694444	3.4825	Boni/Burkina Faso	BOIS ET FORETS DES TROPIQUES	France	Systematic review	2013
FRE22	French						#N/A	Forests	BA	4.00137	29.332568	Orientale/Democratic Republic of the Congo	BOIS ET FORETS DES TROPIQUES	France	Systematic review	2016
FRE23	French						#N/A	Forest	BA	0.877579	24.473238	Yangambi/Tshopo/Democratic Republic of the Congo	BOIS ET FORETS DES TROPIQUES	France	Systematic review	2019
FRE24	French						#N/A	Forest/Agricultural land	After	13.99555556	12.99611111	Kaolak/Daroukou-douss villages/Senegal	BOIS ET FORETS DES TROPIQUES	France	Systematic review	2014
FRE25	French						#N/A	Forest	BA	14.6582	49.6452	D'Andapa Province/Madagascar	BOIS ET FORETS DES TROPIQUES	France	Systematic review	2014
FRE26	French						#N/A	Forest	After	4.433717	15.261038	Kinshasa/Democratic Republic of the Congo	BOIS ET FORETS DES TROPIQUES	France	Systematic review	2019
FRE27	French	Isoberlinia spp.	Isoberlinia spp.				#N/A	Forest/savana/plants/Isoberlinia spp.	After	8.948603	1.057436	Togo	BOIS ET FORETS DES TROPIQUES	France	Systematic review	2009
FRE28	French	Acacia holosericea	Acacia holosericea		soapbush wattle	NA	#N/A	Forest/Invasive species	Review	26.8221545	11.143466	Senegal;Algeria	BOIS ET FORETS DES TROPIQUES	France	Systematic review	2013
FRE28	French	Faidherbia albida	Faidherbia albida		apple-ring acacia, winter thorn, ana tree		#N/A	Forest/Invasive species	Review	26.8221545	11.143466	Senegal;Algeria	BOIS ET FORETS DES TROPIQUES	France	Systematic review	2013
FRE28	French	Acacia mearnsii	Acacia mearnsii		soapbush	Ac?cia-negra	#N/A	Forest/Invasive species	Review	26.8221545	11.143466	Senegal;Algeria	BOIS ET FORETS DES TROPIQUES	France	Systematic review	2013
FRE28	French	Quercus suber	Quercus suber		strap wattle	Australische Akazie	#N/A	Forest/Invasive species	Review	26.8221545	11.143466	Senegal;Algeria	BOIS ET FORETS DES TROPIQUES	France	Systematic review	2013
FRE28	French	Faidherbia albida	Faidherbia albida		candelabra wattle	Swartwattel	#N/A	Forest/Invasive species	Review	26.8221545	11.143466	Senegal;Algeria	BOIS ET FORETS DES TROPIQUES	France	Systematic review	2013
FRE28	French	Acacia australiana	Acacia australiana		silver wattle, Australian acacia, silky wattle	Uwatela	#N/A	Forest/Invasive species	Review	26.8221545	11.143466	Senegal;Algeria	BOIS ET FORETS DES TROPIQUES	France	Systematic review	2013
FRE28	French	Acacia mearnsii	Acacia mearnsii		black wattle	NA	#N/A	Forest/Invasive species	Review	26.8221545	11.143466	Senegal;Algeria	BOIS ET FORETS DES TROPIQUES	France	Systematic review	2013
FRE28	French	Quercus suber	Quercus suber		Cork oak		#N/A	Forest/Invasive species	Review	26.8221545	11.143466	Senegal;Algeria	BOIS ET FORETS DES TROPIQUES	France	Systematic review	2013
FRE29	French						#N/A	Forest/Carbon sequestration	Review	17.40008767	-104.1675203	Latin America;Hawaii/USA	BOIS ET FORETS DES TROPIQUES	France	Systematic review	2010
FRE3	French	Stipa tenacissima	Stipa tenacissima		Halfah grass	Needles grass	#N/A	Plant	RCT	33.13583333	0.151944444	Naama, Algeria	Revue d'?cologie	France	Systematic review	2012
FRE30	French	Eucalyptus delegatensis	Eucalyptus delegatensis		Eucalyptus		#N/A	Forest/Soils/Plants/Carbon sequestration	RCT	18.66666667	47.08333333	Sambaina;Sadabe/Manjakandriana/Madagascar	BOIS ET FORETS DES TROPIQUES	France	Systematic review	2010
FRE31	French	Carpobrotus affine acinaciformis	Carpobrotus affine acinaciformis		Elands sourfig	Elandssuurvy or Sally-my-handsome	#N/A	Plants/invasive mammal	BACI	43.00147222	6.01775	Bagaud island (Hyere archipelago), France	Travaux Scientifiques du Parc National de Port-Cros	France	Systematic review	2018
FRE31	French	Rattus rattus	Rattus rattus	black rat	Black rat	ship rat	MAMMALIA	Plants/invasive mammal	BACI	43.00147222	6.01775	Bagaud island (Hyere archipelago), France	Travaux Scientifiques du Parc National de Port-Cros	France	Systematic review	2018
FRE32	French	Carpobrotus affine acinaciformis	Carpobrotus affine acinaciformis		Elands sourfig	Elandssuurvy or Sally-my-handsome	#N/A	Invasive plants/Invasive mammals/Invertebrates	BA	43.00147222	6.01775	Bagaud island (Hyere archipelago), France	Travaux Scientifiques du Parc National de Port-Cros	France	Systematic review	2017
FRE32	French	Rattus rattus	Rattus rattus	black rat	Black rat	ship rat	MAMMALIA	Invasive plants/Invasive mammals/Invertebrates	BA	43.00147222	6.01775	Bagaud island (Hyere archipelago), France	Travaux Scientifiques du Parc National de Port-Cros	France	Systematic review	2017
FRE33	French	Caulerpa taxifolia	Caulerpa taxifolia				#N/A	Invasie aquatic plant/marine habitat	BA	42.87212222	6.054838889	Port-Cros archipelago, Porquerolles island, Garonne bay (city: Pradet), underwater path in Londe-les-Maures, Maures littoral, West area of Avis harbour (Levant island) - Mediterranean coast - France	Travaux Scientifiques du Parc National de Port-Cros	France	Systematic review	2016
FRE34	French	Caulerpa taxifolia	Caulerpa taxifolia				#N/A	Invasie aquatic plant/marine habitat	After	43.00230556	6.051777778	Port-Cros island, Var, Mediterranean Sea, France	Travaux Scientifiques du Parc National de Port-Cros	France	Systematic review	2015
FRE35	French	Caulerpa taxifolia	Caulerpa taxifolia				#N/A	Invasie aquatic plant/marine habitat	After	43.08561111	6.00075	Le Pradet, Var, Mediterranean Sea, France	Travaux Scientifiques du Parc National de Port-Cros	France	Systematic review	2015
FRE36	French	Caulerpa taxifolia	Caulerpa taxifolia				#N/A	Invasie aquatic plant/marine habitat	After	42.15233333	6.033722222	Porquerolles island, Var, Mediterranean Sea, France	Travaux Scientifiques du Parc National de Port-Cros	France	Systematic review	2015
FRE37	French	Caulerpa taxifolia	Caulerpa taxifolia				#N/A	Invasie aquatic plant/marine habitat	After	43.00230556	6.051777778	Port-Cros island, Var, Mediterranean Sea, France	Travaux Scientifiques du Parc National de Port-Cros	France	Systematic review	2014
FRE38	French	Caulerpa taxifolia	Caulerpa taxifolia				#N/A	Invasie aquatic plant/marine habitat	After	43.06791667	6.000166667	Maures coast, Ramatuelle, Var, France	Travaux Scientifiques du Parc National de Port-Cros	France	Systematic review	2014
FRE39	French	Caulerpa taxifolia	Caulerpa taxifolia				#N/A	Invasie aquatic plant/marine habitat	After	42.15233333	6.033722222	Porquerolles island, Var, Mediterranean Sea, France	Travaux Scientifiques du Parc National de Port-Cros	France	Systematic review	2014
FRE4	French	Puccinellia maritima	Puccinellia maritima				#N/A	Plant	CI	50.2	1.62	Bay of Somme, France	Revue d'?cologie	France	Systematic review	2013
FRE4	French	Festuca rubra ssp. litoralis	Festuca rubra ssp. litoralis				#N/A	Plant	CI	50.2	1.62	Bay of Somme, France	Revue d'?cologie	France	Systematic review	2013
FRE4	French	Halimione portulacoides	Halimione portulacoides				#N/A	Plant	CI	50.2	1.62	Bay of Somme, France	Revue d'?cologie	France	Systematic review	2013
FRE40	French	Trachemys scripta	Trachemys scripta	red-eared slider turtle	Red-eared slider	red-eared terrapin, red- eared slider turtle, red-eared turtle, slider turtle, water slider turtle	#N/A	Pond turtles/wetland	BA	43.11780556	6.035	Hy?res, Var, France	Travaux Scientifiques du Parc National de Port-Cros	France	Systematic review	2014
FRE41	French	Epinephelus marginatus	Epinephelus marginatus	dusky grouper	dusky grouper	yellowbelly rock cod	#N/A	Fish/Marine	After	43.00183333	6.085111111	Hyeres, Var, France	Travaux Scientifiques du Parc National de Port-Cros	France	Systematic review	2013
FRE41	French	Sciaena umbra	Sciaena umbra	brown meagre	brown meagre	yellowbelly grouper	#N/A	Fish/Marine	After	43.00183333	6.085111111	Hyeres, Var, France	Travaux Scientifiques du Parc National de Port-Cros	France	Systematic review	2013
FRE42	French	Caulerpa taxifolia	Caulerpa taxifolia				#N/A	Invasie aquatic plant/marine habitat	After	43.08561111	6.00075	Le Pradet, Var, Mediterranean Sea, France	Travaux Scientifiques du Parc National de Port-Cros	France	Systematic review	2012
FRE43	French	Caulerpa taxifolia	Caulerpa taxifolia				#N/A	Invasie aquatic plant/marine habitat	After	42.15233333	6.033722222	Porquerolles island, Var, Mediterranean Sea, France	Travaux Scientifiques du Parc National de Port-Cros	France	Systematic review	2012
FRE44	French	Caulerpa taxifolia	Caulerpa taxifolia				#N/A	Invasie aquatic plant/marine habitat	After	43.00230556	6.051777778	Port-Cros island, Var, Mediterranean Sea, France	Travaux Scientifiques du Parc National de Port-Cros	France	Systematic review	2012
FRE45	French	Caulerpa taxifolia	Caulerpa taxifolia				#N/A	Invasie aquatic plant/marine habitat	After	43.06791667	6.000166667	Maures coast, Ramatuelle, Var, France	Travaux Scientifiques du Parc National de Port-Cros	France	Systematic review	2012
FRE46	French	Caulerpa taxifolia	Caulerpa taxifolia				#N/A	Invasie aquatic plant/marine habitat	After	43.00230556	6.051777778	Port-Cros island, Var, Mediterranean Sea, France	Travaux Scientifiques du Parc National de Port-Cros	France	Systematic review	2011
FRE47	French	Caulerpa taxifolia	Caulerpa taxifolia				#N/A	Invasie aquatic plant/marine habitat	After	43.08561111	6.00075	Le Pradet, Var, Mediterranean Sea, France	Travaux Scientifiques du Parc National de Port-Cros	France	Systematic review	2011
FRE48	French	Caulerpa taxifolia	Caulerpa taxifolia				#N/A	Invasie aquatic plant/marine habitat	BA	43.00269444	6.083472222	Mediterranea sea, Var, France	Travaux Scientifiques du Parc National de Port-Cros	France	Systematic review	2010
FRE49	French	Epinephelus marginatus	Epinephelus marginatus	dusky grouper	dusky grouper	yellowbelly rock cod	#N/A	Fish/Marine	After	43.00077778	6.035277778	Mediterranea sea, Var, France	Travaux Scientifiques du Parc National de Port-Cros	France	Systematic review	2010
FRE5	French	Rhopalocera	Rhopalocera			Butterflies	#N/A	Butterflies	RCT	48.783333	4.466667	Champagne-Ardenne, France	Revue d'?cologie	France	Systematic review	2014
FRE50	French	Felis silvestris	Felis catus	domestic cat	Domestic cat	Feral cat	MAMMALIA	invasive mammal / terrestrial	BA	43.00025	6.052194444	Hy?res, Var, France	Travaux Scientifiques du Parc National de Port-Cros	France	Systematic review	2009
FRE51	French	Epinephelus marginatus	Epinephelus marginatus	dusky grouper	dusky grouper	yellowbelly rock cod	#N/A	Fish/Marine	After	43.00077778	6.035277778	Mediterranea sea, Var, France	Travaux Scientifiques du Parc National de Port-Cros	France	Systematic review	2007
FRE52	French	Sciaena umbra	Sciaena umbra	brown meagre	brown meagre	corb	#N/A	Fish/Marine	After	43.00183333	6.085111111	Hyeres, Var, France	Travaux Scientifiques du Parc National de Port-Cros	France	Systematic review	2007
FRE52	French	Sciaena umbra	Sciaena umbra	brown meagre	brown meagre	corb	#N/A	Fish/Marine	After	43.00183333	6.085111111	Hyeres, Var, France	Travaux Scientifiques du Parc National de Port-Cros	France	Systematic review	2007
FRE53	French	Epinephelus marginatus	Epinephelus marginatus	dusky grouper	dusky grouper	yellowbelly rock cod	#N/A	Fish/Marine	After	43.00077778	6.035277778	Mediterranea sea, Var, France	Travaux Scientifiques du Parc National de Port-Cros	France	Systematic review	2001
FRE54	French	Boops boops	Boops boops		Bogue		#N/A	Fish/artificial reef	BACI	43.00077778	6.035277778	Mediterranea sea, Var, France	Travaux Scientifiques du Parc National de Port-Cros	France	Systematic review	2001
FRE54	French	Dentex dentex	Dentex dentex	common dentex	Common dentex		#N/A	Fish/artificial reef	BACI	43.00077778	6.035277778	Mediterranea sea, Var, France	Travaux Scientifiques du Parc National de Port-Cros	France	Systematic review	2001
FRE54	French	Pagellus acarne	Pagellus acarne	axillary seabream	Axillary seabream		#N/A	Fish/artificial reef	BACI	43.00077778	6.035277778	Mediterranea sea, Var, France	Travaux Scientifiques du Parc National de Port-Cros	France	Systematic review	2001
FRE54	French	Spondyliosoma cantharus	Spondyliosoma cantharus	black seabream	black seabream		#N/A	Fish/artificial reef	BACI	43.00077778	6.035277778	Mediterranea sea, Var, France	Travaux Scientifiques du Parc National de Port-Cros	France	Systematic review	2001
FRE54	French	Mugil sp.	Mugil sp.		mullet		#N/A	Fish/artificial reef	BACI	43.00077778	6.035277778	Mediterranea sea, Var, France	Travaux Scientifiques du Parc National de Port-Cros	France	Systematic review	2001
FRE54	French	Chromis chromis	Chromis chromis	damselfish	damselfish		#N/A	Fish/artificial reef	BACI	43.00077778	6.035277778	Mediterranea sea, Var, France	Travaux Scientifiques du Parc National de Port-Cros	France	Systematic review	2001
FRE54	French	Spicara maena	Spicara maena	blotched picarel	blotched picarel		#N/A	Fish/artificial reef	BACI	43.00077778	6.035277778	Mediterranea sea, Var, France	Travaux Scientifiques du Parc National de Port-Cros	France	Systematic review	2001
FRE54	French	Spicara smaris	Spicara smaris	picarel	.		#N/A	Fish/artificial reef	BACI	43.00077778	6.035277778	Mediterranea sea, Var, France	Travaux Scientifiques du Parc National de Port-Cros	France	Systematic review	2001
FRE54	French	Mullus surmuletus	Mullus surmuletus	striped red mullet	striped red mullet		#N/A	Fish/artificial reef	BACI	43.00077778	6.035277778	Mediterranea sea, Var, France	Travaux Scientifiques du Parc National de Port-Cros	France	Systematic review	2001
FRE54	French	Scorpaena notata	Scorpaena notata	small red scorpionfish	Small red scorpionfish		#N/A	Fish/artificial reef	BACI	43.00077778	6.035277778	Mediterranea sea, Var, France	Travaux Scientifiques du Parc National de Port-Cros	France	Systematic review	2001
FRE54	French	Scorpaena porcus	Scorpaena porcus	black scorpionfish	black scorpionfish		#N/A	Fish/artificial reef	BACI	43.00077778	6.035277778	Mediterranea sea, Var, France	Travaux Scientifiques du Parc National de Port-Cros	France	Systematic review	2001
FRE54	French	Diplodus annularis	Diplodus annularis	annular seabream	Annular seabream		#N/A	Fish/artificial reef	BACI	43.00077778	6.035277778	Mediterranea sea, Var, France	Travaux Scientifiques du Parc National de Port-Cros	France	Systematic review	2001
FRE54	French	Scorpaena scrofa	Scorpaena scrofa	red scorpionfish	red scorpionfish		#N/A	Fish/artificial reef	BACI	43.00077778	6.035277778	Mediterranea sea, Var, France	Travaux Scientifiques du Parc National de Port-Cros	France	Systematic review	2001
FRE54	French	Anthias anthias	Anthias anthias	swallowtail seaperch	swallowtail sea perch		#N/A	Fish/artificial reef	BACI	43.00077778	6.035277778	Mediterranea sea, Var, France	Travaux Scientifiques du Parc National de Port-Cros	France	Systematic review	2001
FRE54	French	Serranus cabrilla	Serranus cabrilla	comber	comber		#N/A	Fish/artificial reef	BACI	43.00077778	6.035277778	Mediterranea sea, Var, France	Travaux Scientifiques du Parc National de Port-Cros	France	Systematic review	2001
FRE54	French	Serranus scriba	Serranus scriba	painted comber	painted comber		#N/A	Fish/artificial reef	BACI	43.00077778	6.035277778	Mediterranea sea, Var, France	Travaux Scientifiques du Parc National de Port-Cros	France	Systematic review	2001
FRE54	French	Coris julis	Coris julis	Mediterranean rainbow wrasse	Mediterranean rainbow wrasse		#N/A	Fish/artificial reef	BACI	43.00077778	6.035277778	Mediterranea sea, Var, France	Travaux Scientifiques du Parc National de Port-Cros	France	Systematic review	2001
FRE54	French	Thalassoma pavo	Thalassoma pavo		ornate wrasse		#N/A	Fish/artificial reef	BACI	43.00077778	6.035277778	Mediterranea sea, Var, France	Travaux Scientifiques du Parc National de Port-Cros	France	Systematic review	2001
FRE54	French	Labrus bimaculatus	Labrus bimaculatus		.		#N/A	Fish/artificial reef	BACI	43.00077778	6.035277778	Mediterranea sea, Var, France	Travaux Scientifiques du Parc National de Port-Cros	France	Systematic review	2001
FRE54	French	Labrus merula	Labrus merula	brown wrasse	Brown wrasse		#N/A	Fish/artificial reef	BACI	43.00077778	6.035277778	Mediterranea sea, Var, France	Travaux Scientifiques du Parc National de Port-Cros	France	Systematic review	2001
FRE54	French	Labrus viridis	Labrus viridis		green wrasse		#N/A	Fish/artificial reef	BACI	43.00077778	6.035277778	Mediterranea sea, Var, France	Travaux Scientifiques du Parc National de Port-Cros	France	Systematic review	2001
FRE54	French	Symphodus cinereus	Symphodus cinereus	grey wrasse	grey wrasse		#N/A	Fish/artificial reef	BACI	43.00077778	6.035277778	Mediterranea sea, Var, France	Travaux Scientifiques du Parc National de Port-Cros	France	Systematic review	2001
FRE54	French	Symphodus doderleini	Symphodus doderleini		.		#N/A	Fish/artificial reef	BACI	43.00077778	6.035277778	Mediterranea sea, Var, France	Travaux Scientifiques du Parc National de Port-Cros	France	Systematic review	2001
FRE54	French	Diplodus puntazzo	Diplodus puntazzo	sharpsnout seabream	Sharp-snout seabream		#N/A	Fish/artificial reef	BACI	43.00077778	6.035277778	Mediterranea sea, Var, France	Travaux Scientifiques du Parc National de Port-Cros	France	Systematic review	2001
FRE54	French	Symphodus ocellatus	Symphodus ocellatus		Ocellated wrasse		#N/A	Fish/artificial reef	BACI	43.00077778	6.035277778	Mediterranea sea, Var, France	Travaux Scientifiques du Parc National de Port-Cros	France	Systematic review	2001
FRE54	French	Symphodus mediterraneus	Symphodus mediterraneus		axillary wrasse		#N/A	Fish/artificial reef	BACI	43.00077778	6.035277778	Mediterranea sea, Var, France	Travaux Scientifiques du Parc National de Port-Cros	France	Systematic review	2001
FRE54	French	Symphodus melanocercus	Symphodus melanocercus		black-tailed wrasse		#N/A	Fish/artificial reef	BACI	43.00077778	6.035277778	Mediterranea sea, Var, France	Travaux Scientifiques du Parc National de Port-Cros	France	Systematic review	2001
FRE54	French	Symphodus rostratus	Symphodus rostratus		pointed-snout wrasse		#N/A	Fish/artificial reef	BACI	43.00077778	6.035277778	Mediterranea sea, Var, France	Travaux Scientifiques du Parc National de Port-Cros	France	Systematic review	2001
FRE54	French	Symphodus tinca	Symphodus tinca		East Atlantic peacock wrasse		#N/A	Fish/artificial reef	BACI	43.00077778	6.035277778	Mediterranea sea, Var, France	Travaux Scientifiques du Parc National de Port-Cros	France	Systematic review	2001
FRE54	French	Symphodus roissali	Symphodus roissali	five-spotted wrasse	five-spotted wrasse		#N/A	Fish/artificial reef	BACI	43.00077778	6.035277778	Mediterranea sea, Var, France	Travaux Scientifiques du Parc National de Port-Cros	France	Systematic review	2001
FRE54	French	Conger conger	Conger conger	European conger	European conger		#N/A	Fish/artificial reef	BACI	43.00077778	6.035277778	Mediterranea sea, Var, France	Travaux Scientifiques du Parc National de Port-Cros	France	Systematic review	2001
FRE54	French	Muraena helena	Muraena helena	Mediterranean moray	Mediterranean moray		#N/A	Fish/artificial reef	BACI	43.00077778	6.035277778	Mediterranea sea, Var, France	Travaux Scientifiques du Parc National de Port-Cros	France	Systematic review	2001
FRE54	French	Sciaena umbra	Sciaena umbra	brown meagre	Sciaena umbra		#N/A	Fish/artificial reef	BACI	43.00077778	6.035277778	Mediterranea sea, Var, France	Travaux Scientifiques du Parc National de Port-Cros	France	Systematic review	2001
FRE54	French	Diplodus sargus	Diplodus sargus	white seabream	White seabream		#N/A	Fish/artificial reef	BACI	43.00077778	6.035277778	Mediterranea sea, Var, France	Travaux Scientifiques du Parc National de Port-Cros	France	Systematic review	2001
FRE54	French	Seriola dumerili	Seriola dumerili	greater amberjack	greater amberjack		#N/A	Fish/artificial reef	BACI	43.00077778	6.035277778	Mediterranea sea, Var, France	Travaux Scientifiques du Parc National de Port-Cros	France	Systematic review	2001
FRE54	French	Apogon imberbis	Apogon imberbis	cardinalfish	cardinalfish		#N/A	Fish/artificial reef	BACI	43.00077778	6.035277778	Mediterranea sea, Var, France	Travaux Scientifiques du Parc National de Port-Cros	France	Systematic review	2001
FRE54	French	Parablennius gattorugine	Parablennius gattorugine	tompot blenny	tompot blenny		#N/A	Fish/artificial reef	BACI	43.00077778	6.035277778	Mediterranea sea, Var, France	Travaux Scientifiques du Parc National de Port-Cros	France	Systematic review	2001
FRE54	French	Parablennius rouxi	Parablennius rouxi		longstriped blenny		#N/A	Fish/artificial reef	BACI	43.00077778	6.035277778	Mediterranea sea, Var, France	Travaux Scientifiques du Parc National de Port-Cros	France	Systematic review	2001
FRE54	French	Gobius luteus	Gobius luteus		.		#N/A	Fish/artificial reef	BACI	43.00077778	6.035277778	Mediterranea sea, Var, France	Travaux Scientifiques du Parc National de Port-Cros	France	Systematic review	2001
FRE54	French	Gobius geniporus	Gobius geniporus	slender goby	slender goby		#N/A	Fish/artificial reef	BACI	43.00077778	6.035277778	Mediterranea sea, Var, France	Travaux Scientifiques du Parc National de Port-Cros	France	Systematic review	2001
FRE54	French	Pseudaphya ferreri	Pseudaphya ferreri	Ferrer's goby	Ferrer's goby		#N/A	Fish/artificial reef	BACI	43.00077778	6.035277778	Mediterranea sea, Var, France	Travaux Scientifiques du Parc National de Port-Cros	France	Systematic review	2001
FRE54	French	Tripterygion delaisi	Tripterygion delaisi		black-faced blenny		#N/A	Fish/artificial reef	BACI	43.00077778	6.035277778	Mediterranea sea, Var, France	Travaux Scientifiques du Parc National de Port-Cros	France	Systematic review	2001
FRE54	French	Tripterygion melanurus	Tripterygion melanurus		.		#N/A	Fish/artificial reef	BACI	43.00077778	6.035277778	Mediterranea sea, Var, France	Travaux Scientifiques du Parc National de Port-Cros	France	Systematic review	2001
FRE54	French	Diplodus vulgaris	Diplodus vulgaris	common two-banded seabream	Common two-banded seabream		#N/A	Fish/artificial reef	BACI	43.00077778	6.035277778	Mediterranea sea, Var, France	Travaux Scientifiques du Parc National de Port-Cros	France	Systematic review	2001
FRE54	French	Oblada melanura	Oblada melanura	saddled seabream	saddled seabream		#N/A	Fish/artificial reef	BACI	43.00077778	6.035277778	Mediterranea sea, Var, France	Travaux Scientifiques du Parc National de Port-Cros	France	Systematic review	2001
FRE54	French	Sarpa salpa	Sarpa salpa		dreamfish		#N/A	Fish/artificial reef	BACI	43.00077778	6.035277778	Mediterranea sea, Var, France	Travaux Scientifiques du Parc National de Port-Cros	France	Systematic review	2001
FRE54	French	Sparus aurata	Sparus aurata	gilthead seabream	gilt-head (sea) bream		#N/A	Fish/artificial reef	BACI	43.00077778	6.035277778	Mediterranea sea, Var, France	Travaux Scientifiques du Parc National de Port-Cros	France	Systematic review	2001
FRE54	French	Pagrus pagrus	Pagrus pagrus	common seabream	red porgy		#N/A	Fish/artificial reef	BACI	43.00077778	6.035277778	Mediterranea sea, Var, France	Travaux Scientifiques du Parc National de Port-Cros	France	Systematic review	2001
FRE55	French	Anthyllis henoniana	Anthyllis henoniana				#N/A	Plant/ Arid zone	CI	11.06865833	32.03426389	El Ouara, Tunisia	Ecologia Mediterranea	France	Systematic review	2014
FRE55	French	Matthiola longipetala	Matthiola longipetala				#N/A	Plant/ Arid zone	CI	11.06865833	32.03426389	El Ouara, Tunisia	Ecologia Mediterranea	France	Systematic review	2014
FRE55	French	Medicago minima	Medicago minima				#N/A	Plant/ Arid zone	CI	11.06865833	32.03426389	El Ouara, Tunisia	Ecologia Mediterranea	France	Systematic review	2014
FRE55	French	Neurada procumbens	Neurada procumbens				#N/A	Plant/ Arid zone	CI	11.06865833	32.03426389	El Ouara, Tunisia	Ecologia Mediterranea	France	Systematic review	2014
FRE55	French	Cutandia dichotoma	Cutandia dichotoma				#N/A	Plant/ Arid zone	CI	11.06865833	32.03426389	El Ouara, Tunisia	Ecologia Mediterranea	France	Systematic review	2014
FRE55	French	Schismus barbatus	Schismus barbatus				#N/A	Plant/ Arid zone	CI	11.06865833	32.03426389	El Ouara, Tunisia	Ecologia Mediterranea	France	Systematic review	2014
FRE55	French	Echium humile	Echium humile				#N/A	Plant/ Arid zone	CI	11.06865833	32.03426389	El Ouara, Tunisia	Ecologia Mediterranea	France	Systematic review	2014
FRE55	French	Erodium glaucophyllum	Erodium glaucophyllum				#N/A	Plant/ Arid zone	CI	11.06865833	32.03426389	El Ouara, Tunisia	Ecologia Mediterranea	France	Systematic review	2014
FRE55	French	Helianthemum lippii	Helianthemum lippii				#N/A	Plant/ Arid zone	CI	11.06865833	32.03426389	El Ouara, Tunisia	Ecologia Mediterranea	France	Systematic review	2014
FRE55	French	Plantago albican	Plantago albican				#N/A	Plant/ Arid zone	CI	11.06865833	32.03426389	El Ouara, Tunisia	Ecologia Mediterranea	France	Systematic review	2014
FRE55	French	Stipagrostis pungens	Stipagrostis pungens				#N/A	Plant/ Arid zone	CI	11.06865833	32.03426389	El Ouara, Tunisia	Ecologia Mediterranea	France	Systematic review	2014
FRE55	French	Gymnocarpos decandrus	Gymnocarpos decandrus				#N/A	Plant/ Arid zone	CI	11.06865833	32.03426389	El Ouara, Tunisia	Ecologia Mediterranea	France	Systematic review	2014
FRE55	French	Periploca angustifolia	Periploca angustifolia				#N/A	Plant/ Arid zone	CI	11.06865833	32.03426389	El Ouara, Tunisia	Ecologia Mediterranea	France	Systematic review	2014
FRE55	French	Cenchrus ciliaris	Cenchrus ciliaris				#N/A	Plant/ Arid zone	CI	11.06865833	32.03426389	El Ouara, Tunisia	Ecologia Mediterranea	France	Systematic review	2014
FRE55	French	Echiochilon fruticosum	Echiochilon fruticosum				#N/A	Plant/ Arid zone	CI	11.06865833	32.03426389	El Ouara, Tunisia	Ecologia Mediterranea	France	Systematic review	2014
FRE55	French	Hammada schmittiana	Hammada schmittiana				#N/A	Plant/ Arid zone	CI	11.06865833	32.03426389	El Ouara, Tunisia	Ecologia Mediterranea	France	Systematic review	2014
FRE55	French	Hammada scoparia	Hammada scoparia				#N/A	Plant/ Arid zone	CI	11.06865833	32.03426389	El Ouara, Tunisia	Ecologia Mediterranea	France	Systematic review	2014
FRE55	French	Helianthemum kahiricum	Helianthemum kahiricum				#N/A	Plant/ Arid zone	CI	11.06865833	32.03426389	El Ouara, Tunisia	Ecologia Mediterranea	France	Systematic review	2014
FRE55	French	Rhanterium suaveolens	Rhanterium suaveolens				#N/A	Plant/ Arid zone	CI	11.06865833	32.03426389	El Ouara, Tunisia	Ecologia Mediterranea	France	Systematic review	2014
FRE55	French	Macrochloa tenacissima	Macrochloa tenacissima				#N/A	Plant/ Arid zone	CI	11.06865833	32.03426389	El Ouara, Tunisia	Ecologia Mediterranea	France	Systematic review	2014
FRE56	French	Cupressus atlantica	Cupressus atlantica		Moroccan cypress		#N/A	Trees/Forests/Plants ex-situ	RCT	8.466667	30.9	Morocco	Ecologia Mediterranea	France	Systematic review	2013
FRE57	French	Juniperus thurifera L.	Juniperus thurifera L.		thuriferous Juniper		#N/A	Trees/shrubland & Plants	RCT	8.466667	30.9	Morocco	Ecologia Mediterranea	France	Systematic review	2013
FRE58	French	Cupressus atlantica	Cupressus atlantica		Moroccan cypress		#N/A	Trees/arid and semi-arid ecossytems & Plants	RCT	8.466667	30.9	Morocco	Ecologia Mediterranea	France	Systematic review	2013
FRE59	French	Naufraga balearica	Naufraga balearica				#N/A	Plants/Terrestrial (several habitats)	Review	42.08552778	9.118194444	Corsica, France	Ecologia Mediterranea	France	Systematic review	2011
FRE59	French	Achillea maritima	Achillea maritima		Cottonweed	cade juniper	#N/A	Plants/Terrestrial (several habitats)	Review	42.08552778	9.118194444	Corsica, France	Ecologia Mediterranea	France	Systematic review	2011
FRE59	French	Ophrys eleonorae	Ophrys eleonorae				#N/A	Plants/Terrestrial (several habitats)	Review	42.08552778	9.118194444	Corsica, France	Ecologia Mediterranea	France	Systematic review	2011
FRE59	French	Rouya polygama	Rouya polygama				#N/A	Plants/Terrestrial (several habitats)	Review	42.08552778	9.118194444	Corsica, France	Ecologia Mediterranea	France	Systematic review	2011
FRE59	French	Silene velutina	Silene velutina				#N/A	Plants/Terrestrial (several habitats)	Review	42.08552778	9.118194444	Corsica, France	Ecologia Mediterranea	France	Systematic review	2011
FRE59	French	Tamarix africana	Tamarix africana				#N/A	Plants/Terrestrial (several habitats)	Review	42.08552778	9.118194444	Corsica, France	Ecologia Mediterranea	France	Systematic review	2011
FRE59	French	Vitex agnus-castus	Vitex agnus-castus				#N/A	Plants/Terrestrial (several habitats)	Review	42.08552778	9.118194444	Corsica, France	Ecologia Mediterranea	France	Systematic review	2011
FRE59	French	Woodwardia radicans	Woodwardia radicans				#N/A	Plants/Terrestrial (several habitats)	Review	42.08552778	9.118194444	Corsica, France	Ecologia Mediterranea	France	Systematic review	2011
FRE59	French	Anchusa crispa	Anchusa crispa		piny thrift	prickly juniper	#N/A	Plants/Terrestrial (several habitats)	Review	42.08552778	9.118194444	Corsica, France	Ecologia Mediterranea	France	Systematic review	2011
FRE59	French	Armeria pungens	Armeria pungens		Mount Etna broom	prickly cedar	#N/A	Plants/Terrestrial (several habitats)	Review	42.08552778	9.118194444	Corsica, France	Ecologia Mediterranea	France	Systematic review	2011
FRE59	French	Brassica insularis	Brassica insularis		Cade	or sharp cedar	#N/A	Plants/Terrestrial (several habitats)	Review	42.08552778	9.118194444	Corsica, France	Ecologia Mediterranea	France	Systematic review	2011
FRE59	French	Genista aetnensis	Genista aetnensis		vitex	chaste tree	#N/A	Plants/Terrestrial (several habitats)	Review	42.08552778	9.118194444	Corsica, France	Ecologia Mediterranea	France	Systematic review	2011
FRE59	French	Kosteletzkya pentacarpos	Kosteletzkya pentacarpos		European chain fern	chasteberry	#N/A	Plants/Terrestrial (several habitats)	Review	42.08552778	9.118194444	Corsica, France	Ecologia Mediterranea	France	Systematic review	2011
FRE59	French	Juniperus oxycedrus	Juniperus oxycedrus			Abraham's balm	#N/A	Plants/Terrestrial (several habitats)	Review	42.08552778	9.118194444	Corsica, France	Ecologia Mediterranea	France	Systematic review	2011
FRE59	French	Linaria flava	Linaria flava			or monk's pepper	#N/A	Plants/Terrestrial (several habitats)	Review	42.08552778	9.118194444	Corsica, France	Ecologia Mediterranea	France	Systematic review	2011
FRE59	French	Lippia nodiflora	Lippia nodiflora			rooting chainfern	#N/A	Plants/Terrestrial (several habitats)	Review	42.08552778	9.118194444	Corsica, France	Ecologia Mediterranea	France	Systematic review	2011
FRE6	French	Stipa tenacissima	Stipa tenacissima				#N/A	Plant	CI	33.49972222	0.283055556	Naama, Algeria	Revue d'?cologie	France	Systematic review	2015
FRE6	French	Lygeum spartum	Lygeum spartum				#N/A	Plant	CI	33.49972222	0.283055556	Naama, Algeria	Revue d'?cologie	France	Systematic review	2015
FRE6	French	Artemisia herba alba	Artemisia herba alba				#N/A	Plant	CI	33.49972222	0.283055556	Naama, Algeria	Revue d'?cologie	France	Systematic review	2015
FRE6	French	Atriplex canescens	Atriplex canescens	four-winged saltbush			#N/A	Plant	CI	33.49972222	0.283055556	Naama, Algeria	Revue d'?cologie	France	Systematic review	2015
FRE60	French	Results at family level	Results at family level				#N/A	Plant/dry rangeland	CI	10.55555556	32.15	Dhahar plateau, South Tunisia	Ecologia Mediterranea	France	Systematic review	2011
FRE61	French	Gymnocarpos decander	Gymnocarpos decander				#N/A	Plants/rangeland	CI	10.55555556	32.15	Ouled Ch?hida, south Tunisia	Ecologia Mediterranea	France	Systematic review	2010
FRE61	French	Suaeda mollis	Suaeda mollis				#N/A	Plants/rangeland	CI	10.55555556	32.15	Ouled Ch?hida, south Tunisia	Ecologia Mediterranea	France	Systematic review	2010
FRE61	French	Retama raetam	Retama raetam				#N/A	Plants/rangeland	CI	10.55555556	32.15	Ouled Ch?hida, south Tunisia	Ecologia Mediterranea	France	Systematic review	2010
FRE61	French	Nitraria retusa	Nitraria retusa				#N/A	Plants/rangeland	CI	10.55555556	32.15	Ouled Ch?hida, south Tunisia	Ecologia Mediterranea	France	Systematic review	2010
FRE61	French	Arthrocnemum indicum	Arthrocnemum indicum				#N/A	Plants/rangeland	CI	10.55555556	32.15	Ouled Ch?hida, south Tunisia	Ecologia Mediterranea	France	Systematic review	2010
FRE61	French	Anabasis oropediorum	Anabasis oropediorum				#N/A	Plants/rangeland	CI	10.55555556	32.15	Ouled Ch?hida, south Tunisia	Ecologia Mediterranea	France	Systematic review	2010
FRE61	French	Anarrhinum brevifolium	Anarrhinum brevifolium				#N/A	Plants/rangeland	CI	10.55555556	32.15	Ouled Ch?hida, south Tunisia	Ecologia Mediterranea	France	Systematic review	2010
FRE61	French	Anthyllis sericea	Anthyllis sericea				#N/A	Plants/rangeland	CI	10.55555556	32.15	Ouled Ch?hida, south Tunisia	Ecologia Mediterranea	France	Systematic review	2010
FRE61	French	Argyrolobium uniflorum	Argyrolobium uniflorum				#N/A	Plants/rangeland	CI	10.55555556	32.15	Ouled Ch?hida, south Tunisia	Ecologia Mediterranea	France	Systematic review	2010
FRE61	French	Arthrocnemum glaucum	Arthrocnemum glaucum				#N/A	Plants/rangeland	CI	10.55555556	32.15	Ouled Ch?hida, south Tunisia	Ecologia Mediterranea	France	Systematic review	2010
FRE61	French	Atractylis serratuloides	Atractylis serratuloides				#N/A	Plants/rangeland	CI	10.55555556	32.15	Ouled Ch?hida, south Tunisia	Ecologia Mediterranea	France	Systematic review	2010
FRE61	French	Hammada scoparia	Hammada scoparia				#N/A	Plants/rangeland	CI	10.55555556	32.15	Ouled Ch?hida, south Tunisia	Ecologia Mediterranea	France	Systematic review	2010
FRE61	French	Atriplex mollis	Atriplex mollis				#N/A	Plants/rangeland	CI	10.55555556	32.15	Ouled Ch?hida, south Tunisia	Ecologia Mediterranea	France	Systematic review	2010
FRE61	French	Bassia muricate	Bassia muricate				#N/A	Plants/rangeland	CI	10.55555556	32.15	Ouled Ch?hida, south Tunisia	Ecologia Mediterranea	France	Systematic review	2010
FRE61	French	Deverra tortuosa	Deverra tortuosa				#N/A	Plants/rangeland	CI	10.55555556	32.15	Ouled Ch?hida, south Tunisia	Ecologia Mediterranea	France	Systematic review	2010
FRE61	French	Echium humile	Echium humile				#N/A	Plants/rangeland	CI	10.55555556	32.15	Ouled Ch?hida, south Tunisia	Ecologia Mediterranea	France	Systematic review	2010
FRE61	French	Erodium glaucophyllum	Erodium glaucophyllum				#N/A	Plants/rangeland	CI	10.55555556	32.15	Ouled Ch?hida, south Tunisia	Ecologia Mediterranea	France	Systematic review	2010
FRE61	French	Fagonia cretica	Fagonia cretica				#N/A	Plants/rangeland	CI	10.55555556	32.15	Ouled Ch?hida, south Tunisia	Ecologia Mediterranea	France	Systematic review	2010
FRE61	French	Fagonia glutinosa	Fagonia glutinosa				#N/A	Plants/rangeland	CI	10.55555556	32.15	Ouled Ch?hida, south Tunisia	Ecologia Mediterranea	France	Systematic review	2010
FRE61	French	Haplophyllum tuberculatum	Haplophyllum tuberculatum				#N/A	Plants/rangeland	CI	10.55555556	32.15	Ouled Ch?hida, south Tunisia	Ecologia Mediterranea	France	Systematic review	2010
FRE61	French	Helianthemum intricatum	Helianthemum intricatum				#N/A	Plants/rangeland	CI	10.55555556	32.15	Ouled Ch?hida, south Tunisia	Ecologia Mediterranea	France	Systematic review	2010
FRE61	French	Helianthemum sessiliflorum	Helianthemum sessiliflorum				#N/A	Plants/rangeland	CI	10.55555556	32.15	Ouled Ch?hida, south Tunisia	Ecologia Mediterranea	France	Systematic review	2010
FRE61	French	Helianthemum kahiricum	Helianthemum kahiricum				#N/A	Plants/rangeland	CI	10.55555556	32.15	Ouled Ch?hida, south Tunisia	Ecologia Mediterranea	France	Systematic review	2010
FRE61	French	Herniaria fontanesii	Herniaria fontanesii				#N/A	Plants/rangeland	CI	10.55555556	32.15	Ouled Ch?hida, south Tunisia	Ecologia Mediterranea	France	Systematic review	2010
FRE61	French	Kickxia aegyptiaca	Kickxia aegyptiaca				#N/A	Plants/rangeland	CI	10.55555556	32.15	Ouled Ch?hida, south Tunisia	Ecologia Mediterranea	France	Systematic review	2010
FRE61	French	Limoniastrum guyonianum	Limoniastrum guyonianum				#N/A	Plants/rangeland	CI	10.55555556	32.15	Ouled Ch?hida, south Tunisia	Ecologia Mediterranea	France	Systematic review	2010
FRE61	French	Limonium pruinosum	Limonium pruinosum				#N/A	Plants/rangeland	CI	10.55555556	32.15	Ouled Ch?hida, south Tunisia	Ecologia Mediterranea	France	Systematic review	2010
FRE61	French	Lygeum spartum	Lygeum spartum				#N/A	Plants/rangeland	CI	10.55555556	32.15	Ouled Ch?hida, south Tunisia	Ecologia Mediterranea	France	Systematic review	2010
FRE61	French	Reaumuria vermiculata	Reaumuria vermiculata				#N/A	Plants/rangeland	CI	10.55555556	32.15	Ouled Ch?hida, south Tunisia	Ecologia Mediterranea	France	Systematic review	2010
FRE61	French	Rhanterium suaveolens	Rhanterium suaveolens				#N/A	Plants/rangeland	CI	10.55555556	32.15	Ouled Ch?hida, south Tunisia	Ecologia Mediterranea	France	Systematic review	2010
FRE61	French	Salsola brevifolia	Salsola brevifolia				#N/A	Plants/rangeland	CI	10.55555556	32.15	Ouled Ch?hida, south Tunisia	Ecologia Mediterranea	France	Systematic review	2010
FRE61	French	Salsola vermiculata	Salsola vermiculata				#N/A	Plants/rangeland	CI	10.55555556	32.15	Ouled Ch?hida, south Tunisia	Ecologia Mediterranea	France	Systematic review	2010
FRE61	French	Stipa lagascae	Stipa lagascae				#N/A	Plants/rangeland	CI	10.55555556	32.15	Ouled Ch?hida, south Tunisia	Ecologia Mediterranea	France	Systematic review	2010
FRE61	French	Hammada schmittiana	Hammada schmittiana				#N/A	Plants/rangeland	CI	10.55555556	32.15	Ouled Ch?hida, south Tunisia	Ecologia Mediterranea	France	Systematic review	2010
FRE61	French	Stipa tenacissima	Stipa tenacissima				#N/A	Plants/rangeland	CI	10.55555556	32.15	Ouled Ch?hida, south Tunisia	Ecologia Mediterranea	France	Systematic review	2010
FRE61	French	Stipagrostis ciliate	Stipagrostis ciliate				#N/A	Plants/rangeland	CI	10.55555556	32.15	Ouled Ch?hida, south Tunisia	Ecologia Mediterranea	France	Systematic review	2010
FRE61	French	Stipagrostis plumosa	Stipagrostis plumosa				#N/A	Plants/rangeland	CI	10.55555556	32.15	Ouled Ch?hida, south Tunisia	Ecologia Mediterranea	France	Systematic review	2010
FRE61	French	Zygophyllum album	Zygophyllum album				#N/A	Plants/rangeland	CI	10.55555556	32.15	Ouled Ch?hida, south Tunisia	Ecologia Mediterranea	France	Systematic review	2010
FRE61	French	Artemisia campestris	Artemisia campestris				#N/A	Plants/rangeland	CI	10.55555556	32.15	Ouled Ch?hida, south Tunisia	Ecologia Mediterranea	France	Systematic review	2010
FRE61	French	Stipagrostis pungens	Stipagrostis pungens				#N/A	Plants/rangeland	CI	10.55555556	32.15	Ouled Ch?hida, south Tunisia	Ecologia Mediterranea	France	Systematic review	2010
FRE61	French	Limoniastrum monopetalum	Limoniastrum monopetalum				#N/A	Plants/rangeland	CI	10.55555556	32.15	Ouled Ch?hida, south Tunisia	Ecologia Mediterranea	France	Systematic review	2010
FRE61	French	Tamarix gallica	Tamarix gallica				#N/A	Plants/rangeland	CI	10.55555556	32.15	Ouled Ch?hida, south Tunisia	Ecologia Mediterranea	France	Systematic review	2010
FRE61	French	Traganum nudatum	Traganum nudatum				#N/A	Plants/rangeland	CI	10.55555556	32.15	Ouled Ch?hida, south Tunisia	Ecologia Mediterranea	France	Systematic review	2010
FRE62	French	Pinus nigra	Pinus nigra		black pine	Austrian pine	#N/A	Forest/vascular plants	CI	44.13558333	5.033916667	Jabron forest, Northern slope of Lure mountain/Ch?teauneuf-Miravail/France	Ecologia Mediterranea	France	Systematic review	2007
FRE62	French	Epilobium angustifolium	Epilobium angustifolium				#N/A	Forest/vascular plants	CI	44.13558333	5.033916667	Jabron forest, Northern slope of Lure mountain/Ch?teauneuf-Miravail/France	Ecologia Mediterranea	France	Systematic review	2007
FRE62	French	Rubus idaeus	Rubus idaeus				#N/A	Forest/vascular plants	CI	44.13558333	5.033916667	Jabron forest, Northern slope of Lure mountain/Ch?teauneuf-Miravail/France	Ecologia Mediterranea	France	Systematic review	2007
FRE62	French	Lathyrus pratensis	Lathyrus pratensis				#N/A	Forest/vascular plants	CI	44.13558333	5.033916667	Jabron forest, Northern slope of Lure mountain/Ch?teauneuf-Miravail/France	Ecologia Mediterranea	France	Systematic review	2007
FRE62	French	Prunus spinosa	Prunus spinosa				#N/A	Forest/vascular plants	CI	44.13558333	5.033916667	Jabron forest, Northern slope of Lure mountain/Ch?teauneuf-Miravail/France	Ecologia Mediterranea	France	Systematic review	2007
FRE62	French	Tilia cordata	Tilia cordata				#N/A	Forest/vascular plants	CI	44.13558333	5.033916667	Jabron forest, Northern slope of Lure mountain/Ch?teauneuf-Miravail/France	Ecologia Mediterranea	France	Systematic review	2007
FRE62	French	Leucanthemun pallens	Leucanthemun pallens				#N/A	Forest/vascular plants	CI	44.13558333	5.033916667	Jabron forest, Northern slope of Lure mountain/Ch?teauneuf-Miravail/France	Ecologia Mediterranea	France	Systematic review	2007
FRE62	French	Linum suffruticosum	Linum suffruticosum				#N/A	Forest/vascular plants	CI	44.13558333	5.033916667	Jabron forest, Northern slope of Lure mountain/Ch?teauneuf-Miravail/France	Ecologia Mediterranea	France	Systematic review	2007
FRE62	French	Genista hispanica	Genista hispanica				#N/A	Forest/vascular plants	CI	44.13558333	5.033916667	Jabron forest, Northern slope of Lure mountain/Ch?teauneuf-Miravail/France	Ecologia Mediterranea	France	Systematic review	2007
FRE62	French	Ononis fruticosa	Ononis fruticosa				#N/A	Forest/vascular plants	CI	44.13558333	5.033916667	Jabron forest, Northern slope of Lure mountain/Ch?teauneuf-Miravail/France	Ecologia Mediterranea	France	Systematic review	2007
FRE62	French	Coronilla minima	Coronilla minima				#N/A	Forest/vascular plants	CI	44.13558333	5.033916667	Jabron forest, Northern slope of Lure mountain/Ch?teauneuf-Miravail/France	Ecologia Mediterranea	France	Systematic review	2007
FRE62	French	Fagus sylvatica	Fagus sylvatica	European beech	European beech	common beech	#N/A	Forest/vascular plants	CI	44.13558333	5.033916667	Jabron forest, Northern slope of Lure mountain/Ch?teauneuf-Miravail/France	Ecologia Mediterranea	France	Systematic review	2007
FRE62	French	Teucrium chamaedrys	Teucrium chamaedrys				#N/A	Forest/vascular plants	CI	44.13558333	5.033916667	Jabron forest, Northern slope of Lure mountain/Ch?teauneuf-Miravail/France	Ecologia Mediterranea	France	Systematic review	2007
FRE62	French	Lotus delortii	Lotus delortii				#N/A	Forest/vascular plants	CI	44.13558333	5.033916667	Jabron forest, Northern slope of Lure mountain/Ch?teauneuf-Miravail/France	Ecologia Mediterranea	France	Systematic review	2007
FRE62	French	Sca-biosa columbaria	Sca-biosa columbaria				#N/A	Forest/vascular plants	CI	44.13558333	5.033916667	Jabron forest, Northern slope of Lure mountain/Ch?teauneuf-Miravail/France	Ecologia Mediterranea	France	Systematic review	2007
FRE62	French	Vincetoxicum hirundinaria	Vincetoxicum hirundinaria				#N/A	Forest/vascular plants	CI	44.13558333	5.033916667	Jabron forest, Northern slope of Lure mountain/Ch?teauneuf-Miravail/France	Ecologia Mediterranea	France	Systematic review	2007
FRE62	French	Catananche caerulea	Catananche caerulea				#N/A	Forest/vascular plants	CI	44.13558333	5.033916667	Jabron forest, Northern slope of Lure mountain/Ch?teauneuf-Miravail/France	Ecologia Mediterranea	France	Systematic review	2007
FRE62	French	Cotinus coggygria	Cotinus coggygria				#N/A	Forest/vascular plants	CI	44.13558333	5.033916667	Jabron forest, Northern slope of Lure mountain/Ch?teauneuf-Miravail/France	Ecologia Mediterranea	France	Systematic review	2007
FRE62	French	Clinopodium vulgare	Clinopodium vulgare				#N/A	Forest/vascular plants	CI	44.13558333	5.033916667	Jabron forest, Northern slope of Lure mountain/Ch?teauneuf-Miravail/France	Ecologia Mediterranea	France	Systematic review	2007
FRE62	French	Cytisussessili folius	Cytisussessili folius				#N/A	Forest/vascular plants	CI	44.13558333	5.033916667	Jabron forest, Northern slope of Lure mountain/Ch?teauneuf-Miravail/France	Ecologia Mediterranea	France	Systematic review	2007
FRE62	French	Hippocrepis emerus	Hippocrepis emerus				#N/A	Forest/vascular plants	CI	44.13558333	5.033916667	Jabron forest, Northern slope of Lure mountain/Ch?teauneuf-Miravail/France	Ecologia Mediterranea	France	Systematic review	2007
FRE62	French	Ononis spinosa	Ononis spinosa				#N/A	Forest/vascular plants	CI	44.13558333	5.033916667	Jabron forest, Northern slope of Lure mountain/Ch?teauneuf-Miravail/France	Ecologia Mediterranea	France	Systematic review	2007
FRE62	French	Abies alba	Abies alba		European silver-fir		#N/A	Forest/vascular plants	CI	44.13558333	5.033916667	Jabron forest, Northern slope of Lure mountain/Ch?teauneuf-Miravail/France	Ecologia Mediterranea	France	Systematic review	2007
FRE62	French	Rosa canina	Rosa canina				#N/A	Forest/vascular plants	CI	44.13558333	5.033916667	Jabron forest, Northern slope of Lure mountain/Ch?teauneuf-Miravail/France	Ecologia Mediterranea	France	Systematic review	2007
FRE62	French	Lonicera xylosteum Viburnum lantana	Lonicera xylosteum Viburnum lantana				#N/A	Forest/vascular plants	CI	44.13558333	5.033916667	Jabron forest, Northern slope of Lure mountain/Ch?teauneuf-Miravail/France	Ecologia Mediterranea	France	Systematic review	2007
FRE62	French	Clematis vitalba	Clematis vitalba				#N/A	Forest/vascular plants	CI	44.13558333	5.033916667	Jabron forest, Northern slope of Lure mountain/Ch?teauneuf-Miravail/France	Ecologia Mediterranea	France	Systematic review	2007
FRE62	French	Hedera helix	Hedera helix				#N/A	Forest/vascular plants	CI	44.13558333	5.033916667	Jabron forest, Northern slope of Lure mountain/Ch?teauneuf-Miravail/France	Ecologia Mediterranea	France	Systematic review	2007
FRE62	French	Adenostyles alpina	Adenostyles alpina				#N/A	Forest/vascular plants	CI	44.13558333	5.033916667	Jabron forest, Northern slope of Lure mountain/Ch?teauneuf-Miravail/France	Ecologia Mediterranea	France	Systematic review	2007
FRE62	French	Rosa pendulina	Rosa pendulina				#N/A	Forest/vascular plants	CI	44.13558333	5.033916667	Jabron forest, Northern slope of Lure mountain/Ch?teauneuf-Miravail/France	Ecologia Mediterranea	France	Systematic review	2007
FRE62	French	Senecioovatus	Senecioovatus				#N/A	Forest/vascular plants	CI	44.13558333	5.033916667	Jabron forest, Northern slope of Lure mountain/Ch?teauneuf-Miravail/France	Ecologia Mediterranea	France	Systematic review	2007
FRE62	French	Cardamine heptaphylla	Cardamine heptaphylla				#N/A	Forest/vascular plants	CI	44.13558333	5.033916667	Jabron forest, Northern slope of Lure mountain/Ch?teauneuf-Miravail/France	Ecologia Mediterranea	France	Systematic review	2007
FRE62	French	Cardaminepentaphyllos	Cardaminepentaphyllos				#N/A	Forest/vascular plants	CI	44.13558333	5.033916667	Jabron forest, Northern slope of Lure mountain/Ch?teauneuf-Miravail/France	Ecologia Mediterranea	France	Systematic review	2007
FRE62	French	Carex ferruginea.subsp. tenax	Carex ferruginea.subsp. tenax				#N/A	Forest/vascular plants	CI	44.13558333	5.033916667	Jabron forest, Northern slope of Lure mountain/Ch?teauneuf-Miravail/France	Ecologia Mediterranea	France	Systematic review	2007
FRE62	French	Rhamnu salpina	Rhamnu salpina				#N/A	Forest/vascular plants	CI	44.13558333	5.033916667	Jabron forest, Northern slope of Lure mountain/Ch?teauneuf-Miravail/France	Ecologia Mediterranea	France	Systematic review	2007
FRE62	French	Aconitum lycoctonum	Aconitum lycoctonum				#N/A	Forest/vascular plants	CI	44.13558333	5.033916667	Jabron forest, Northern slope of Lure mountain/Ch?teauneuf-Miravail/France	Ecologia Mediterranea	France	Systematic review	2007
FRE62	French	Valerianamontana	Valerianamontana				#N/A	Forest/vascular plants	CI	44.13558333	5.033916667	Jabron forest, Northern slope of Lure mountain/Ch?teauneuf-Miravail/France	Ecologia Mediterranea	France	Systematic review	2007
FRE62	French	Crataegus monogyna	Crataegus monogyna				#N/A	Forest/vascular plants	CI	44.13558333	5.033916667	Jabron forest, Northern slope of Lure mountain/Ch?teauneuf-Miravail/France	Ecologia Mediterranea	France	Systematic review	2007
FRE62	French	Aquilegia vulgaris	Aquilegia vulgaris				#N/A	Forest/vascular plants	CI	44.13558333	5.033916667	Jabron forest, Northern slope of Lure mountain/Ch?teauneuf-Miravail/France	Ecologia Mediterranea	France	Systematic review	2007
FRE62	French	Lathyrus vernus	Lathyrus vernus				#N/A	Forest/vascular plants	CI	44.13558333	5.033916667	Jabron forest, Northern slope of Lure mountain/Ch?teauneuf-Miravail/France	Ecologia Mediterranea	France	Systematic review	2007
FRE62	French	Cytisophyllum sessilifolium	Cytisophyllum sessilifolium				#N/A	Forest/vascular plants	CI	44.13558333	5.033916667	Jabron forest, Northern slope of Lure mountain/Ch?teauneuf-Miravail/France	Ecologia Mediterranea	France	Systematic review	2007
FRE62	French	Sanguisorbaminor	Sanguisorbaminor				#N/A	Forest/vascular plants	CI	44.13558333	5.033916667	Jabron forest, Northern slope of Lure mountain/Ch?teauneuf-Miravail/France	Ecologia Mediterranea	France	Systematic review	2007
FRE62	French	Arrenatherum elatius	Arrenatherum elatius				#N/A	Forest/vascular plants	CI	44.13558333	5.033916667	Jabron forest, Northern slope of Lure mountain/Ch?teauneuf-Miravail/France	Ecologia Mediterranea	France	Systematic review	2007
FRE62	French	Prunus avium	Prunus avium	sweet cherry			#N/A	Forest/vascular plants	CI	44.13558333	5.033916667	Jabron forest, Northern slope of Lure mountain/Ch?teauneuf-Miravail/France	Ecologia Mediterranea	France	Systematic review	2007
FRE62	French	Thalictrum minus	Thalictrum minus				#N/A	Forest/vascular plants	CI	44.13558333	5.033916667	Jabron forest, Northern slope of Lure mountain/Ch?teauneuf-Miravail/France	Ecologia Mediterranea	France	Systematic review	2007
FRE62	French	Solidago virgaurea	Solidago virgaurea				#N/A	Forest/vascular plants	CI	44.13558333	5.033916667	Jabron forest, Northern slope of Lure mountain/Ch?teauneuf-Miravail/France	Ecologia Mediterranea	France	Systematic review	2007
FRE62	French	Anthyllis vulneraria	Anthyllis vulneraria				#N/A	Forest/vascular plants	CI	44.13558333	5.033916667	Jabron forest, Northern slope of Lure mountain/Ch?teauneuf-Miravail/France	Ecologia Mediterranea	France	Systematic review	2007
FRE62	French	Ade-nostyles alpina	Ade-nostyles alpina				#N/A	Forest/vascular plants	CI	44.13558333	5.033916667	Jabron forest, Northern slope of Lure mountain/Ch?teauneuf-Miravail/France	Ecologia Mediterranea	France	Systematic review	2007
FRE62	French	Luzula sylvatica	Luzula sylvatica				#N/A	Forest/vascular plants	CI	44.13558333	5.033916667	Jabron forest, Northern slope of Lure mountain/Ch?teauneuf-Miravail/France	Ecologia Mediterranea	France	Systematic review	2007
FRE62	French	Saxifragacuneifolia	Saxifragacuneifolia				#N/A	Forest/vascular plants	CI	44.13558333	5.033916667	Jabron forest, Northern slope of Lure mountain/Ch?teauneuf-Miravail/France	Ecologia Mediterranea	France	Systematic review	2007
FRE62	French	Oxalis acetosella	Oxalis acetosella				#N/A	Forest/vascular plants	CI	44.13558333	5.033916667	Jabron forest, Northern slope of Lure mountain/Ch?teauneuf-Miravail/France	Ecologia Mediterranea	France	Systematic review	2007
FRE62	French	Sorbus aucuparia	Sorbus aucuparia	rowan			#N/A	Forest/vascular plants	CI	44.13558333	5.033916667	Jabron forest, Northern slope of Lure mountain/Ch?teauneuf-Miravail/France	Ecologia Mediterranea	France	Systematic review	2007
FRE62	French	Rhamnus alpine	Rhamnus alpine				#N/A	Forest/vascular plants	CI	44.13558333	5.033916667	Jabron forest, Northern slope of Lure mountain/Ch?teauneuf-Miravail/France	Ecologia Mediterranea	France	Systematic review	2007
FRE62	French	Cornus sanguinea	Cornus sanguinea				#N/A	Forest/vascular plants	CI	44.13558333	5.033916667	Jabron forest, Northern slope of Lure mountain/Ch?teauneuf-Miravail/France	Ecologia Mediterranea	France	Systematic review	2007
FRE62	French	Aphyllanthes monspeliensis	Aphyllanthes monspeliensis				#N/A	Forest/vascular plants	CI	44.13558333	5.033916667	Jabron forest, Northern slope of Lure mountain/Ch?teauneuf-Miravail/France	Ecologia Mediterranea	France	Systematic review	2007
FRE62	French	Amelanchier ovalis	Amelanchier ovalis				#N/A	Forest/vascular plants	CI	44.13558333	5.033916667	Jabron forest, Northern slope of Lure mountain/Ch?teauneuf-Miravail/France	Ecologia Mediterranea	France	Systematic review	2007
FRE62	French	Campanula persicifolia	Campanula persicifolia				#N/A	Forest/vascular plants	CI	44.13558333	5.033916667	Jabron forest, Northern slope of Lure mountain/Ch?teauneuf-Miravail/France	Ecologia Mediterranea	France	Systematic review	2007
FRE62	French	Epilobieta angustifolii	Epilobieta angustifolii				#N/A	Forest/vascular plants	CI	44.13558333	5.033916667	Jabron forest, Northern slope of Lure mountain/Ch?teauneuf-Miravail/France	Ecologia Mediterranea	France	Systematic review	2007
FRE62	French	Brachypodium sylvaticum	Brachypodium sylvaticum				#N/A	Forest/vascular plants	CI	44.13558333	5.033916667	Jabron forest, Northern slope of Lure mountain/Ch?teauneuf-Miravail/France	Ecologia Mediterranea	France	Systematic review	2007
FRE62	French	Genista Pilosa.	Genista Pilosa.				#N/A	Forest/vascular plants	CI	44.13558333	5.033916667	Jabron forest, Northern slope of Lure mountain/Ch?teauneuf-Miravail/France	Ecologia Mediterranea	France	Systematic review	2007
FRE62	French	Cotoneaster integerrimus	Cotoneaster integerrimus				#N/A	Forest/vascular plants	CI	44.13558333	5.033916667	Jabron forest, Northern slope of Lure mountain/Ch?teauneuf-Miravail/France	Ecologia Mediterranea	France	Systematic review	2007
FRE62	French	Fagus sylvatica	Fagus sylvatica	European beech			#N/A	Forest/vascular plants	CI	44.13558333	5.033916667	Jabron forest, Northern slope of Lure mountain/Ch?teauneuf-Miravail/France	Ecologia Mediterranea	France	Systematic review	2007
FRE62	French	Mycelis muralis	Mycelis muralis				#N/A	Forest/vascular plants	CI	44.13558333	5.033916667	Jabron forest, Northern slope of Lure mountain/Ch?teauneuf-Miravail/France	Ecologia Mediterranea	France	Systematic review	2007
FRE63	French	Genus	Several insect species (not specified)				#N/A	insects/urban systems/pollination,degradation of biological waste, biological control & behaviour change	After	46.13555556	0.084333333	23 municipalities in the Zone Atelier Plaine et Val de S?vre, Deux-S?vres department, France	Vertigo	Canada	Systematic review	2018
FRE64	French	Herbaceous species	Herbaceous species				#N/A	plants/savanna	RCT	7.541111111	0.541666667	Oti-K?ran-Mandouri, Abdoulaye and Togodo protected areas, Togo	Vertigo	Canada	Systematic review	2016
FRE64	French	not specified	not specified				#N/A	plants/savanna	RCT	7.541111111	0.541666667	Oti-K?ran-Mandouri, Abdoulaye and Togodo protected areas, Togo	Vertigo	Canada	Systematic review	2016
FRE65	French	Isoberlinia doka	Isoberlinia doka				#N/A	Plants/savannas, steppes, fields	CI	11.59636806	2.822826389	Folonzo,Koumbia,D?dougou,Djibo/Burkina Faso	Vertigo	Canada	Systematic review	2016
FRE65	French	Sida rhombifolia L.	Sida rhombifolia L.				#N/A	Plants/savannas, steppes, fields	CI	11.59636806	2.822826389	Folonzo,Koumbia,D?dougou,Djibo/Burkina Faso	Vertigo	Canada	Systematic review	2016
FRE65	French	Sida urens L.	Sida urens L.				#N/A	Plants/savannas, steppes, fields	CI	11.59636806	2.822826389	Folonzo,Koumbia,D?dougou,Djibo/Burkina Faso	Vertigo	Canada	Systematic review	2016
FRE65	French	Wissadula amplissima (L.) R.E.Fries	Wissadula amplissima (L.) R.E.Fries				#N/A	Plants/savannas, steppes, fields	CI	11.59636806	2.822826389	Folonzo,Koumbia,D?dougou,Djibo/Burkina Faso	Vertigo	Canada	Systematic review	2016
FRE65	French	Mitracarpus villosus (Sw.) DC.	Mitracarpus villosus (Sw.) DC.				#N/A	Plants/savannas, steppes, fields	CI	11.59636806	2.822826389	Folonzo,Koumbia,D?dougou,Djibo/Burkina Faso	Vertigo	Canada	Systematic review	2016
FRE65	French	Leucas martinicensis (Jacq.) R. Br.	Leucas martinicensis (Jacq.) R. Br.				#N/A	Plants/savannas, steppes, fields	CI	11.59636806	2.822826389	Folonzo,Koumbia,D?dougou,Djibo/Burkina Faso	Vertigo	Canada	Systematic review	2016
FRE65	French	Paspalum scrobiculatum L.	Paspalum scrobiculatum L.				#N/A	Plants/savannas, steppes, fields	CI	11.59636806	2.822826389	Folonzo,Koumbia,D?dougou,Djibo/Burkina Faso	Vertigo	Canada	Systematic review	2016
FRE65	French	Physalis angulata L.	Physalis angulata L.				#N/A	Plants/savannas, steppes, fields	CI	11.59636806	2.822826389	Folonzo,Koumbia,D?dougou,Djibo/Burkina Faso	Vertigo	Canada	Systematic review	2016
FRE65	French	Setaria barbata (Lam.) Kunth	Setaria barbata (Lam.) Kunth				#N/A	Plants/savannas, steppes, fields	CI	11.59636806	2.822826389	Folonzo,Koumbia,D?dougou,Djibo/Burkina Faso	Vertigo	Canada	Systematic review	2016
FRE65	French	Sida alba L.	Sida alba L.				#N/A	Plants/savannas, steppes, fields	CI	11.59636806	2.822826389	Folonzo,Koumbia,D?dougou,Djibo/Burkina Faso	Vertigo	Canada	Systematic review	2016
FRE65	French	Triumfetta rhomboidea Jacq.	Triumfetta rhomboidea Jacq.				#N/A	Plants/savannas, steppes, fields	CI	11.59636806	2.822826389	Folonzo,Koumbia,D?dougou,Djibo/Burkina Faso	Vertigo	Canada	Systematic review	2016
FRE65	French	Boerhavia diffusa L.	Boerhavia diffusa L.				#N/A	Plants/savannas, steppes, fields	CI	11.59636806	2.822826389	Folonzo,Koumbia,D?dougou,Djibo/Burkina Faso	Vertigo	Canada	Systematic review	2016
FRE65	French	Vernonia galamensis (Cass.) Less.	Vernonia galamensis (Cass.) Less.				#N/A	Plants/savannas, steppes, fields	CI	11.59636806	2.822826389	Folonzo,Koumbia,D?dougou,Djibo/Burkina Faso	Vertigo	Canada	Systematic review	2016
FRE65	French	Zornia glochidiata	Zornia glochidiata				#N/A	Plants/savannas, steppes, fields	CI	11.59636806	2.822826389	Folonzo,Koumbia,D?dougou,Djibo/Burkina Faso	Vertigo	Canada	Systematic review	2016
FRE65	French	Monotes kerstingii	Monotes kerstingii				#N/A	Plants/savannas, steppes, fields	CI	11.59636806	2.822826389	Folonzo,Koumbia,D?dougou,Djibo/Burkina Faso	Vertigo	Canada	Systematic review	2016
FRE65	French	Hyparrhenia smithiana	Hyparrhenia smithiana				#N/A	Plants/savannas, steppes, fields	CI	11.59636806	2.822826389	Folonzo,Koumbia,D?dougou,Djibo/Burkina Faso	Vertigo	Canada	Systematic review	2016
FRE65	French	Vitellaria paradoxa	Vitellaria paradoxa				#N/A	Plants/savannas, steppes, fields	CI	11.59636806	2.822826389	Folonzo,Koumbia,D?dougou,Djibo/Burkina Faso	Vertigo	Canada	Systematic review	2016
FRE65	French	Digitaria horizontalis	Digitaria horizontalis				#N/A	Plants/savannas, steppes, fields	CI	11.59636806	2.822826389	Folonzo,Koumbia,D?dougou,Djibo/Burkina Faso	Vertigo	Canada	Systematic review	2016
FRE65	French	Xeroderris stuhlmannii (Taub.) Mendon?a & Sousa	Xeroderris stuhlmannii (Taub.) Mendon?a & Sousa				#N/A	Plants/savannas, steppes, fields	CI	11.59636806	2.822826389	Folonzo,Koumbia,D?dougou,Djibo/Burkina Faso	Vertigo	Canada	Systematic review	2016
FRE65	French	Terminalia laxiflora Engl.	Terminalia laxiflora Engl.				#N/A	Plants/savannas, steppes, fields	CI	11.59636806	2.822826389	Folonzo,Koumbia,D?dougou,Djibo/Burkina Faso	Vertigo	Canada	Systematic review	2016
FRE65	French	Combretum glutinosum Perr. ex DC.	Combretum glutinosum Perr. ex DC.				#N/A	Plants/savannas, steppes, fields	CI	11.59636806	2.822826389	Folonzo,Koumbia,D?dougou,Djibo/Burkina Faso	Vertigo	Canada	Systematic review	2016
FRE65	French	Combretum micranthum G. Don	Combretum micranthum G. Don				#N/A	Plants/savannas, steppes, fields	CI	11.59636806	2.822826389	Folonzo,Koumbia,D?dougou,Djibo/Burkina Faso	Vertigo	Canada	Systematic review	2016
FRE65	French	Cleome viscosa L.	Cleome viscosa L.				#N/A	Plants/savannas, steppes, fields	CI	11.59636806	2.822826389	Folonzo,Koumbia,D?dougou,Djibo/Burkina Faso	Vertigo	Canada	Systematic review	2016
FRE65	French	Combretum nigricans Lepr. ex Guill. & Perr.	Combretum nigricans Lepr. ex Guill. & Perr.				#N/A	Plants/savannas, steppes, fields	CI	11.59636806	2.822826389	Folonzo,Koumbia,D?dougou,Djibo/Burkina Faso	Vertigo	Canada	Systematic review	2016
FRE65	French	Terminalia avicennioides Guill. & Perr	Terminalia avicennioides Guill. & Perr				#N/A	Plants/savannas, steppes, fields	CI	11.59636806	2.822826389	Folonzo,Koumbia,D?dougou,Djibo/Burkina Faso	Vertigo	Canada	Systematic review	2016
FRE65	French	Parinari curatellifolia Planch. ex Benth.	Parinari curatellifolia Planch. ex Benth.				#N/A	Plants/savannas, steppes, fields	CI	11.59636806	2.822826389	Folonzo,Koumbia,D?dougou,Djibo/Burkina Faso	Vertigo	Canada	Systematic review	2016
FRE65	French	Pericopsis laxiflora (Benth. ex Bak.) Van Meeuwen	Pericopsis laxiflora (Benth. ex Bak.) Van Meeuwen				#N/A	Plants/savannas, steppes, fields	CI	11.59636806	2.822826389	Folonzo,Koumbia,D?dougou,Djibo/Burkina Faso	Vertigo	Canada	Systematic review	2016
FRE65	French	Stereospermum kunthianum Cham	Stereospermum kunthianum Cham				#N/A	Plants/savannas, steppes, fields	CI	11.59636806	2.822826389	Folonzo,Koumbia,D?dougou,Djibo/Burkina Faso	Vertigo	Canada	Systematic review	2016
FRE65	French	Andropogon chinensis (Nees) Merr.	Andropogon chinensis (Nees) Merr.				#N/A	Plants/savannas, steppes, fields	CI	11.59636806	2.822826389	Folonzo,Koumbia,D?dougou,Djibo/Burkina Faso	Vertigo	Canada	Systematic review	2016
FRE65	French	Hyparrhenia smithiana (Hook. f.) Stapf	Hyparrhenia smithiana (Hook. f.) Stapf				#N/A	Plants/savannas, steppes, fields	CI	11.59636806	2.822826389	Folonzo,Koumbia,D?dougou,Djibo/Burkina Faso	Vertigo	Canada	Systematic review	2016
FRE65	French	Monocymbium ceresiiforme Stapf	Monocymbium ceresiiforme Stapf				#N/A	Plants/savannas, steppes, fields	CI	11.59636806	2.822826389	Folonzo,Koumbia,D?dougou,Djibo/Burkina Faso	Vertigo	Canada	Systematic review	2016
FRE65	French	Diheteropogon hagerupii Hitchc.	Diheteropogon hagerupii Hitchc.				#N/A	Plants/savannas, steppes, fields	CI	11.59636806	2.822826389	Folonzo,Koumbia,D?dougou,Djibo/Burkina Faso	Vertigo	Canada	Systematic review	2016
FRE65	French	Andropogon gayanus Kunth	Andropogon gayanus Kunth				#N/A	Plants/savannas, steppes, fields	CI	11.59636806	2.822826389	Folonzo,Koumbia,D?dougou,Djibo/Burkina Faso	Vertigo	Canada	Systematic review	2016
FRE65	French	Waltheria indica L.	Waltheria indica L.				#N/A	Plants/savannas, steppes, fields	CI	11.59636806	2.822826389	Folonzo,Koumbia,D?dougou,Djibo/Burkina Faso	Vertigo	Canada	Systematic review	2016
FRE65	French	Eragrostis tremula Hochst ex Steud	Eragrostis tremula Hochst ex Steud				#N/A	Plants/savannas, steppes, fields	CI	11.59636806	2.822826389	Folonzo,Koumbia,D?dougou,Djibo/Burkina Faso	Vertigo	Canada	Systematic review	2016
FRE65	French	Digitaria horizontalis Willd.	Digitaria horizontalis Willd.				#N/A	Plants/savannas, steppes, fields	CI	11.59636806	2.822826389	Folonzo,Koumbia,D?dougou,Djibo/Burkina Faso	Vertigo	Canada	Systematic review	2016
FRE65	French	Euphorbia hirta L.	Euphorbia hirta L.				#N/A	Plants/savannas, steppes, fields	CI	11.59636806	2.822826389	Folonzo,Koumbia,D?dougou,Djibo/Burkina Faso	Vertigo	Canada	Systematic review	2016
FRE65	French	Evolvulus alsinoides (L.) L.	Evolvulus alsinoides (L.) L.				#N/A	Plants/savannas, steppes, fields	CI	11.59636806	2.822826389	Folonzo,Koumbia,D?dougou,Djibo/Burkina Faso	Vertigo	Canada	Systematic review	2016
FRE65	French	Hackelochloa granularis O. Kuntze	Hackelochloa granularis O. Kuntze				#N/A	Plants/savannas, steppes, fields	CI	11.59636806	2.822826389	Folonzo,Koumbia,D?dougou,Djibo/Burkina Faso	Vertigo	Canada	Systematic review	2016
FRE65	French	Setaria pumila (Poir.) Roem. & Schult.	Setaria pumila (Poir.) Roem. & Schult.				#N/A	Plants/savannas, steppes, fields	CI	11.59636806	2.822826389	Folonzo,Koumbia,D?dougou,Djibo/Burkina Faso	Vertigo	Canada	Systematic review	2016
FRE66	French						#N/A	Forest	Review	18.09431111	48.07813333	Madagascar	Vertigo	Canada	Systematic review	2014
FRE67	French	Pandion haliaetus	Pandion haliaetus		Osprey		AVES	Bird	BA	47.10204167	1.500958333	Loiret and Loir-et-Cher (departments) / France	Alauda	France	Systematic review	2005
FRE68	French	Thalasseus sandvicensis	Sterna sandvicensis	Sandwich tern	Sandwich tern		AVES	Birds	BA	48.10030556	4.051083333	Brittany/France	Alauda	France	Systematic review	2005
FRE68	French	Sterna hirundo	Sterna hirundo	Common tern	Common tern		AVES	Birds	BA	48.10030556	4.051083333	Brittany/France	Alauda	France	Systematic review	2005
FRE68	French	Sterna dougallii	Sterna dougallii		Roseate tern		AVES	Birds	BA	48.10030556	4.051083333	Brittany/France	Alauda	France	Systematic review	2005
FRE68	French	Sternula albifrons	Sterna albifrons		Little tern		AVES	Birds	BA	48.10030556	4.051083333	Brittany/France	Alauda	France	Systematic review	2005
FRE68	French	Sternula albifrons	Sternula albifrons		Little tern		AVES	Birds	BA	48.10030556	4.051083333	Brittany/France	Alauda	France	Systematic review	2005
FRE69	French	Anser anser	anser anser	Domestic goose	greylag goose		AVES	Birds	NA	46.15238889	1.101194444	Sainte-Rad?gonde-des-Noyers/France	Alauda	France	Systematic review	2005
FRE7	French	Carpobrotus sp?	Carpobrotus sp?		Ice plant	Sour fig	#N/A	Plant	BA	43.00055556	6.018055556	L'?le de Bagaud, Mediterranean Sea, France	Revue d'?cologie	France	Systematic review	2015
FRE70	French	Platalea leucorodia	Platalea leucorodia	Eurasian spoonbill	Eurasian spoonbill		AVES	Birds	After	47.03333333	0.066666667	Saint Joachim, Saint Malo de Guersac/France	Alauda	France	Systematic review	2005
FRE71	French	Vanellus vanellus	Vanellus vanellus		Eurasian Lapwing		AVES	Birds	CI	50.01894444	1.151972222	Somme department/France	Alauda	France	Systematic review	2004
FRE72	French	Phoenicurus phoenicurus	Phoenicurus phoenicurus		Common Redstart		AVES	Birds	CI	46.1	2.75	Allier/France	Alauda	France	Systematic review	2004
FRE72	French	Muscicapa striata	Muscicapa striata	spotted flycatcher	Spotted Flycatcher		AVES	Birds	CI	46.1	2.75	Allier/France	Alauda	France	Systematic review	2004
FRE73	French	Aegithalos caudatus	Aegithalos caudatus	Northern long-tailed tit	Long-tailed tit		AVES	Birds	RCT	47.06899074	3.740481481	Dun-les-Places, Quarr?-les-Tombes, Saint-Martin de la Mer / Morvan / France	Alauda	France	Systematic review	2004
FRE73	French	Columba palumbus	Columba palumbus		Common wood pigeon		AVES	Birds	RCT	47.06899074	3.740481481	Dun-les-Places, Quarr?-les-Tombes, Saint-Martin de la Mer / Morvan / France	Alauda	France	Systematic review	2004
FRE73	French	Coturnix coturnix	Coturnix coturnix	Common quail	Common quail		AVES	Birds	RCT	47.06899074	3.740481481	Dun-les-Places, Quarr?-les-Tombes, Saint-Martin de la Mer / Morvan / France	Alauda	France	Systematic review	2004
FRE73	French	Cuculus canorus	Cuculus canorus	common cuckoo	Common cuckoo		AVES	Birds	RCT	47.06899074	3.740481481	Dun-les-Places, Quarr?-les-Tombes, Saint-Martin de la Mer / Morvan / France	Alauda	France	Systematic review	2004
FRE73	French	Dendrocopos major	Dendrocopos major		great spotted woodpecker		AVES	Birds	RCT	47.06899074	3.740481481	Dun-les-Places, Quarr?-les-Tombes, Saint-Martin de la Mer / Morvan / France	Alauda	France	Systematic review	2004
FRE73	French	Emberiza citrinella	Emberiza citrinella	yellowhammer	Yellowhammer		AVES	Birds	RCT	47.06899074	3.740481481	Dun-les-Places, Quarr?-les-Tombes, Saint-Martin de la Mer / Morvan / France	Alauda	France	Systematic review	2004
FRE73	French	Erithacus rubecula	Erithacus rubecula	European robin	European robin		AVES	Birds	RCT	47.06899074	3.740481481	Dun-les-Places, Quarr?-les-Tombes, Saint-Martin de la Mer / Morvan / France	Alauda	France	Systematic review	2004
FRE73	French	Fringilla coelebs	Fringilla coelebs	chaffinch	Common chaffinch		AVES	Birds	RCT	47.06899074	3.740481481	Dun-les-Places, Quarr?-les-Tombes, Saint-Martin de la Mer / Morvan / France	Alauda	France	Systematic review	2004
FRE73	French	Garrulus glandarius	Garrulus glandarius	Eurasian jay	Eurasian jay		AVES	Birds	RCT	47.06899074	3.740481481	Dun-les-Places, Quarr?-les-Tombes, Saint-Martin de la Mer / Morvan / France	Alauda	France	Systematic review	2004
FRE73	French	Hippolais polyglotta	Hippolais polyglotta	melodious warbler	Melodious warbler		AVES	Birds	RCT	47.06899074	3.740481481	Dun-les-Places, Quarr?-les-Tombes, Saint-Martin de la Mer / Morvan / France	Alauda	France	Systematic review	2004
FRE73	French	Hirundo rustica	Hirundo rustica	Barn swallow	Barn swallow		AVES	Birds	RCT	47.06899074	3.740481481	Dun-les-Places, Quarr?-les-Tombes, Saint-Martin de la Mer / Morvan / France	Alauda	France	Systematic review	2004
FRE73	French	Alauda arvensis	Alauda arvensis	Eurasian skylark	Eurasian skylark		AVES	Birds	RCT	47.06899074	3.740481481	Dun-les-Places, Quarr?-les-Tombes, Saint-Martin de la Mer / Morvan / France	Alauda	France	Systematic review	2004
FRE73	French	Lanius collurio	Lanius collurio	red-backed shrike	Red-backed shrike		AVES	Birds	RCT	47.06899074	3.740481481	Dun-les-Places, Quarr?-les-Tombes, Saint-Martin de la Mer / Morvan / France	Alauda	France	Systematic review	2004
FRE73	French	Lanius excubitor	Lanius excubitor	northern shrike	Great grey shrike		AVES	Birds	RCT	47.06899074	3.740481481	Dun-les-Places, Quarr?-les-Tombes, Saint-Martin de la Mer / Morvan / France	Alauda	France	Systematic review	2004
FRE73	French	Lullula arborea	Lullula arborea	wood lark	Woodlark		AVES	Birds	RCT	47.06899074	3.740481481	Dun-les-Places, Quarr?-les-Tombes, Saint-Martin de la Mer / Morvan / France	Alauda	France	Systematic review	2004
FRE73	French	Luscinia megarhynchos	Luscinia megarhynchos	nightingale	Common nightingale		AVES	Birds	RCT	47.06899074	3.740481481	Dun-les-Places, Quarr?-les-Tombes, Saint-Martin de la Mer / Morvan / France	Alauda	France	Systematic review	2004
FRE73	French	Emberiza calandra	Emberiza calandra	Corn bunting	Corn bunting		AVES	Birds	RCT	47.06899074	3.740481481	Dun-les-Places, Quarr?-les-Tombes, Saint-Martin de la Mer / Morvan / France	Alauda	France	Systematic review	2004
FRE73	French	Oriolus oriolus	Oriolus oriolus	Eurasian golden-oriole	Eurasian golden oriole		AVES	Birds	RCT	47.06899074	3.740481481	Dun-les-Places, Quarr?-les-Tombes, Saint-Martin de la Mer / Morvan / France	Alauda	France	Systematic review	2004
FRE73	French	Periparus ater	Parus ater		Coal tit		AVES	Birds	RCT	47.06899074	3.740481481	Dun-les-Places, Quarr?-les-Tombes, Saint-Martin de la Mer / Morvan / France	Alauda	France	Systematic review	2004
FRE73	French	Cyanistes caeruleus	Parus caeruleus	blue tit	Eurasian blue tit		AVES	Birds	RCT	47.06899074	3.740481481	Dun-les-Places, Quarr?-les-Tombes, Saint-Martin de la Mer / Morvan / France	Alauda	France	Systematic review	2004
FRE73	French	Lophophanes cristatus	Parus cristatus	crested tit	European crested tit		AVES	Birds	RCT	47.06899074	3.740481481	Dun-les-Places, Quarr?-les-Tombes, Saint-Martin de la Mer / Morvan / France	Alauda	France	Systematic review	2004
FRE73	French	Parus major	Parus major	Great Tit	Great tit		AVES	Birds	RCT	47.06899074	3.740481481	Dun-les-Places, Quarr?-les-Tombes, Saint-Martin de la Mer / Morvan / France	Alauda	France	Systematic review	2004
FRE73	French	Anthus pratensis	Anthus pratensis		Meadow pipit		AVES	Birds	RCT	47.06899074	3.740481481	Dun-les-Places, Quarr?-les-Tombes, Saint-Martin de la Mer / Morvan / France	Alauda	France	Systematic review	2004
FRE73	French	Poecile montanus	Parus montanus	willow tit	Willow tit		AVES	Birds	RCT	47.06899074	3.740481481	Dun-les-Places, Quarr?-les-Tombes, Saint-Martin de la Mer / Morvan / France	Alauda	France	Systematic review	2004
FRE73	French	Poecile palustris	Parus palustris	marsh tit	Marsh tit		AVES	Birds	RCT	47.06899074	3.740481481	Dun-les-Places, Quarr?-les-Tombes, Saint-Martin de la Mer / Morvan / France	Alauda	France	Systematic review	2004
FRE73	French	Passer domesticus	Passer domesticas		House sparrow		AVES	Birds	RCT	47.06899074	3.740481481	Dun-les-Places, Quarr?-les-Tombes, Saint-Martin de la Mer / Morvan / France	Alauda	France	Systematic review	2004
FRE73	French	Phoenicurus ochruros	Phoenicurus ochruros	black redstart	Black redstart		AVES	Birds	RCT	47.06899074	3.740481481	Dun-les-Places, Quarr?-les-Tombes, Saint-Martin de la Mer / Morvan / France	Alauda	France	Systematic review	2004
FRE73	French	Phylloscopus collybita	Phylloscopus collybita	eurasian chiffchaff	Common chiffchaff		AVES	Birds	RCT	47.06899074	3.740481481	Dun-les-Places, Quarr?-les-Tombes, Saint-Martin de la Mer / Morvan / France	Alauda	France	Systematic review	2004
FRE73	French	Phylloscopus trochilus	Phylloscopus trochilus	Willow warbler	Willow warbler		AVES	Birds	RCT	47.06899074	3.740481481	Dun-les-Places, Quarr?-les-Tombes, Saint-Martin de la Mer / Morvan / France	Alauda	France	Systematic review	2004
FRE73	French	Pica pica	Pica pica	Eurasian magpie	Eurasian magpie		AVES	Birds	RCT	47.06899074	3.740481481	Dun-les-Places, Quarr?-les-Tombes, Saint-Martin de la Mer / Morvan / France	Alauda	France	Systematic review	2004
FRE73	French	Picus viridis	Picus viridis	Eurasian green woodpecker	European green woodpecker		AVES	Birds	RCT	47.06899074	3.740481481	Dun-les-Places, Quarr?-les-Tombes, Saint-Martin de la Mer / Morvan / France	Alauda	France	Systematic review	2004
FRE73	French	Prunella modularis	Prunella modularis		Dunnock		AVES	Birds	RCT	47.06899074	3.740481481	Dun-les-Places, Quarr?-les-Tombes, Saint-Martin de la Mer / Morvan / France	Alauda	France	Systematic review	2004
FRE73	French	Pyrrhula pyrrhula	Pyrrhula pyrrhula	Eurasian bullfinch	Eurasian bullfinch		AVES	Birds	RCT	47.06899074	3.740481481	Dun-les-Places, Quarr?-les-Tombes, Saint-Martin de la Mer / Morvan / France	Alauda	France	Systematic review	2004
FRE73	French	Anthus trivialis	Anthus trivialis	Tree pipit	Tree pipit		AVES	Birds	RCT	47.06899074	3.740481481	Dun-les-Places, Quarr?-les-Tombes, Saint-Martin de la Mer / Morvan / France	Alauda	France	Systematic review	2004
FRE73	French	Regulus ignicapilla	Regulus ignicapillus	Firecrest	Common firecrest		AVES	Birds	RCT	47.06899074	3.740481481	Dun-les-Places, Quarr?-les-Tombes, Saint-Martin de la Mer / Morvan / France	Alauda	France	Systematic review	2004
FRE73	French	Regulus regulus	Regulus regulus		Goldcrest		AVES	Birds	RCT	47.06899074	3.740481481	Dun-les-Places, Quarr?-les-Tombes, Saint-Martin de la Mer / Morvan / France	Alauda	France	Systematic review	2004
FRE73	French	Saxicola torquatus	Sax?cola torquata	common stonechat	African stonechat		AVES	Birds	RCT	47.06899074	3.740481481	Dun-les-Places, Quarr?-les-Tombes, Saint-Martin de la Mer / Morvan / France	Alauda	France	Systematic review	2004
FRE73	French	Scolopax rusticola	Scolopax rusticola		Eurasian woodcock		AVES	Birds	RCT	47.06899074	3.740481481	Dun-les-Places, Quarr?-les-Tombes, Saint-Martin de la Mer / Morvan / France	Alauda	France	Systematic review	2004
FRE73	French	Sitta europaea	Sitta europaea	wood nuthatch	Eurasian nuthatch		AVES	Birds	RCT	47.06899074	3.740481481	Dun-les-Places, Quarr?-les-Tombes, Saint-Martin de la Mer / Morvan / France	Alauda	France	Systematic review	2004
FRE73	French	Streptopelia turtur	Streptopelia turtur		European turtle dove		AVES	Birds	RCT	47.06899074	3.740481481	Dun-les-Places, Quarr?-les-Tombes, Saint-Martin de la Mer / Morvan / France	Alauda	France	Systematic review	2004
FRE73	French	Sturnus vulgaris	Sturnus vulgaris	Common starling	Common starling		AVES	Birds	RCT	47.06899074	3.740481481	Dun-les-Places, Quarr?-les-Tombes, Saint-Martin de la Mer / Morvan / France	Alauda	France	Systematic review	2004
FRE73	French	Sylvia atricapilla	Sylvia atricapilla	blackcap	Eurasian blackcap		AVES	Birds	RCT	47.06899074	3.740481481	Dun-les-Places, Quarr?-les-Tombes, Saint-Martin de la Mer / Morvan / France	Alauda	France	Systematic review	2004
FRE73	French	Sylvia borin	Sylvia borin	garden warbler	Garden warbler		AVES	Birds	RCT	47.06899074	3.740481481	Dun-les-Places, Quarr?-les-Tombes, Saint-Martin de la Mer / Morvan / France	Alauda	France	Systematic review	2004
FRE73	French	Sylvia communis	Sylvia communis	greater whitethroat	Common whitethroat		AVES	Birds	RCT	47.06899074	3.740481481	Dun-les-Places, Quarr?-les-Tombes, Saint-Martin de la Mer / Morvan / France	Alauda	France	Systematic review	2004
FRE73	French	Linaria cannabina	Carduelis cannabina	Eurasian linnet	Common linnet		AVES	Birds	RCT	47.06899074	3.740481481	Dun-les-Places, Quarr?-les-Tombes, Saint-Martin de la Mer / Morvan / France	Alauda	France	Systematic review	2004
FRE73	French	Troglodytes troglodytes	Troglodytes troglodytes	Eurasian wren	Eurasian wren		AVES	Birds	RCT	47.06899074	3.740481481	Dun-les-Places, Quarr?-les-Tombes, Saint-Martin de la Mer / Morvan / France	Alauda	France	Systematic review	2004
FRE73	French	Turdus merula	Turdus merula	blackbird	Common blackbird		AVES	Birds	RCT	47.06899074	3.740481481	Dun-les-Places, Quarr?-les-Tombes, Saint-Martin de la Mer / Morvan / France	Alauda	France	Systematic review	2004
FRE73	French	Turdus philomelos	Turdus philomelos	song thrush	Song thrush		AVES	Birds	RCT	47.06899074	3.740481481	Dun-les-Places, Quarr?-les-Tombes, Saint-Martin de la Mer / Morvan / France	Alauda	France	Systematic review	2004
FRE73	French	Upupa epops	Upupa epops	Eurasian hoopoe	Eurasian hoopoe		AVES	Birds	RCT	47.06899074	3.740481481	Dun-les-Places, Quarr?-les-Tombes, Saint-Martin de la Mer / Morvan / France	Alauda	France	Systematic review	2004
FRE73	French	Carduelis carduelis	Carduelis carduelis	Eurasian goldfinch	European goldfinch		AVES	Birds	RCT	47.06899074	3.740481481	Dun-les-Places, Quarr?-les-Tombes, Saint-Martin de la Mer / Morvan / France	Alauda	France	Systematic review	2004
FRE73	French	Chloris chloris	Carduelis chloris	European greenfinch	European greenfinch		AVES	Birds	RCT	47.06899074	3.740481481	Dun-les-Places, Quarr?-les-Tombes, Saint-Martin de la Mer / Morvan / France	Alauda	France	Systematic review	2004
FRE73	French	Certhia brachydactyla	Certhia brachydactyla	short-toed tree-creeper	Short-toed treecreeper		AVES	Birds	RCT	47.06899074	3.740481481	Dun-les-Places, Quarr?-les-Tombes, Saint-Martin de la Mer / Morvan / France	Alauda	France	Systematic review	2004
FRE73	French	Coccothraustes coccothraustes	Coccothraustes coccothraustes	hawfinch	Hawfinch		AVES	Birds	RCT	47.06899074	3.740481481	Dun-les-Places, Quarr?-les-Tombes, Saint-Martin de la Mer / Morvan / France	Alauda	France	Systematic review	2004
FRE74	French	Circus pygargus	Circus pygargus		Montagu's Harrier		AVES	Birds	After	46.156428	2.23208	France	Alauda	France	Systematic review	2003
FRE74	French	Circus aeruginosus	Circus aeruginosus	western marsh harrier	Marsh Harrier		AVES	Birds	After	46.156428	2.23208	France	Alauda	France	Systematic review	2003
FRE74	French	Circus cyaneus	Circus cyaneus	northern harrier	Hen Harrier		AVES	Birds	After	46.156428	2.23208	France	Alauda	France	Systematic review	2003
FRE75	French	Saxicola rubetra	Saxicola rubetra	whinchat	Whinchat		AVES	Birds	CI	49.10127778	5.018555556	Meuse/France	Alauda	France	Systematic review	2003
FRE75	French	Numenius arquata	Numenius arquata.	Eurasian curlew	Curlew		AVES	Birds	CI	49.10127778	5.018555556	Meuse/France	Alauda	France	Systematic review	2003
FRE76	French	Athene noctua	Athene noctua		Little Owl		AVES	Birds	BA	48.01758333	7.134833333	Vosges/France	Alauda	France	Systematic review	2003
FRE77	French	Zapornia pusilla	Porzana pusilla		Baillon's crake		AVES	Birds	Review	50.08502778	1.085611111	Picardie/France	Alauda	France	Systematic review	2003
FRE77	French	Ardea cinerea	Ardea cinerea	grey heron	Grey Heron		AVES	Birds	Review	50.08502778	1.085611111	Picardie/France	Alauda	France	Systematic review	2003
FRE77	French	Anas platyrhynchos	Anas ptatyrhynehos		Mallard		AVES	Birds	Review	50.08502778	1.085611111	Picardie/France	Alauda	France	Systematic review	2003
FRE77	French	Platalea leucorodia	Platalea leucorodia	Eurasian spoonbill	Eurasian spoonbill		AVES	Birds	Review	50.08502778	1.085611111	Picardie/France	Alauda	France	Systematic review	2003
FRE77	French	Vanellus vanellus	Vanellus vanellus		Northern lapwing		AVES	Birds	Review	50.08502778	1.085611111	Picardie/France	Alauda	France	Systematic review	2003
FRE77	French	Larus ridibundus	Larus ridibundus	black-headed gull	Black-headed gull		AVES	Birds	Review	50.08502778	1.085611111	Picardie/France	Alauda	France	Systematic review	2003
FRE77	French	Larus melanocephalus	Larus melanocephalus		Mediterranean gull		AVES	Birds	Review	50.08502778	1.085611111	Picardie/France	Alauda	France	Systematic review	2003
FRE77	French	Tadorna tadorna	Tadorna tadorna	common shelduck	Common shelduck		AVES	Birds	Review	50.08502778	1.085611111	Picardie/France	Alauda	France	Systematic review	2003
FRE77	French	Haematopus ostralegus	Haematopus ostralegus	Eurasian oystercatcher	Eurasian oystercatcher		AVES	Birds	Review	50.08502778	1.085611111	Picardie/France	Alauda	France	Systematic review	2003
FRE77	French	Charadrius dubius	Charadrius dubius	little ringed plover	Little ringed plover		AVES	Birds	Review	50.08502778	1.085611111	Picardie/France	Alauda	France	Systematic review	2003
FRE77	French	Charadrius hiaticula	Charadrius hiaticula	Common ringed plover	Common ringed plover		AVES	Birds	Review	50.08502778	1.085611111	Picardie/France	Alauda	France	Systematic review	2003
FRE77	French	Egretta garzetta	Egretta garzetta	little egret	Little Egret		AVES	Birds	Review	50.08502778	1.085611111	Picardie/France	Alauda	France	Systematic review	2003
FRE77	French	Charadrius alexandrinus	Charadrius alexandrinus	Kentish plover	Kentish plover		AVES	Birds	Review	50.08502778	1.085611111	Picardie/France	Alauda	France	Systematic review	2003
FRE77	French	Aythya fuligula	Aythya fuligula	tufted duck	Tufted duck		AVES	Birds	Review	50.08502778	1.085611111	Picardie/France	Alauda	France	Systematic review	2003
FRE77	French	Mareca strepera	Anas strepera	gadwall	Gadwall		AVES	Birds	Review	50.08502778	1.085611111	Picardie/France	Alauda	France	Systematic review	2003
FRE77	French	Spatula clypeata	Anas clypeata	Northern shoveler	Northern shoveler		AVES	Birds	Review	50.08502778	1.085611111	Picardie/France	Alauda	France	Systematic review	2003
FRE77	French	Anas crecca	Anas crecca	Common teal	Eurasian teal		AVES	Birds	Review	50.08502778	1.085611111	Picardie/France	Alauda	France	Systematic review	2003
FRE77	French	Aythya ferina	Aythya ferina	common pochard	Common pochard		AVES	Birds	Review	50.08502778	1.085611111	Picardie/France	Alauda	France	Systematic review	2003
FRE77	French	Larus canus	Larus canus		Common gull		AVES	Birds	Review	50.08502778	1.085611111	Picardie/France	Alauda	France	Systematic review	2003
FRE77	French	Thalasseus sandvicensis	Sterna sandvicensis	Sandwich tern	Sandwich tern		AVES	Birds	Review	50.08502778	1.085611111	Picardie/France	Alauda	France	Systematic review	2003
FRE77	French	Ciconia ciconia	Ciconia ciconia	White stork	White stork		AVES	Birds	Review	50.08502778	1.085611111	Picardie/France	Alauda	France	Systematic review	2003
FRE77	French	Anser anser	Anser anser	Domestic goose	Greylag goose		AVES	Birds	Review	50.08502778	1.085611111	Picardie/France	Alauda	France	Systematic review	2003
FRE77	French	Recurvirostra avosetta	Recurvirostra avosetta	Pied Avocet	Pied Avocet		AVES	Birds	Review	50.08502778	1.085611111	Picardie/France	Alauda	France	Systematic review	2003
FRE77	French	Caprimulgus europaeus	Caprimulgus europaeus	Eurasian nightjar	European nightjar		AVES	Birds	Review	50.08502778	1.085611111	Picardie/France	Alauda	France	Systematic review	2003
FRE77	French	Cyanecula svecica	Luscinia svecica		Bluethroat		AVES	Birds	Review	50.08502778	1.085611111	Picardie/France	Alauda	France	Systematic review	2003
FRE77	French	Porzana porzana	Porzana porzana		Spotted crake		AVES	Birds	Review	50.08502778	1.085611111	Picardie/France	Alauda	France	Systematic review	2003
FRE77	French	Larus argentatus	Larus argentatus		European herring gull		AVES	Birds	Review	50.08502778	1.085611111	Picardie/France	Alauda	France	Systematic review	2003
FRE77	French	Cygnus olor	Cygnus olor	mute swan	Mute swan		AVES	Birds	Review	50.08502778	1.085611111	Picardie/France	Alauda	France	Systematic review	2003
FRE77	French	Himantopus himantopus	Himantopus himantopus	black-winged stilt	Black-winged stilt		AVES	Birds	Review	50.08502778	1.085611111	Picardie/France	Alauda	France	Systematic review	2003
FRE77	French	Bubulcus ibis	Bubulcus ibis	cattle egret	Cattle egret		AVES	Birds	Review	50.08502778	1.085611111	Picardie/France	Alauda	France	Systematic review	2003
FRE77	French	Nycticorax nycticorax	Nycticorax nycticorax	black-crowned night-heron	Black-crowned night heron		AVES	Birds	Review	50.08502778	1.085611111	Picardie/France	Alauda	France	Systematic review	2003
FRE77	French	Botaurus stellaris	Botaurus stellaris		Eurasian Bittern		AVES	Birds	Review	50.08502778	1.085611111	Picardie/France	Alauda	France	Systematic review	2003
FRE78	French	Strix aluco	Strix aluco	Tawny owl	Tawny Owl		AVES	Birds	RCT	47.07812222	4.265038889	C?te-d'Or/France	Alauda	France	Systematic review	2003
FRE79	French	Corvus monedula	Coloeus monedula	jackdaw	Western jackdaw		AVES	Birds	CI	50.025711	5.37393	St-Hubert/Belgium	Alauda	France	Systematic review	2003
FRE79	French	Prunella modularis	Prunella modularis		Dunnock		AVES	Birds	CI	50.025711	5.37393	St-Hubert/Belgium	Alauda	France	Systematic review	2003
FRE79	French	Corvus corone	Corvus corone	carrion crow	Carrion crow		AVES	Birds	CI	50.025711	5.37393	St-Hubert/Belgium	Alauda	France	Systematic review	2003
FRE79	French	Cuculus canorus	Cuculus canorus	common cuckoo	Common cuckoo		AVES	Birds	CI	50.025711	5.37393	St-Hubert/Belgium	Alauda	France	Systematic review	2003
FRE79	French	Sturnus vulgaris	Sturnus vulgaris	Common starling	Common starling		AVES	Birds	CI	50.025711	5.37393	St-Hubert/Belgium	Alauda	France	Systematic review	2003
FRE79	French	Phasianus colchicus	Phasianus colchicus	Ring-necked pheasant	Common pheasant		AVES	Birds	CI	50.025711	5.37393	St-Hubert/Belgium	Alauda	France	Systematic review	2003
FRE79	French	Sylvia atricapilla	Sylvia atricapilla	blackcap	Eurasian blackcap		AVES	Birds	CI	50.025711	5.37393	St-Hubert/Belgium	Alauda	France	Systematic review	2003
FRE79	French	Sylvia curruca	Sylvia curruca	lesser whitethroat	Lesser whitethroat		AVES	Birds	CI	50.025711	5.37393	St-Hubert/Belgium	Alauda	France	Systematic review	2003
FRE79	French	Sylvia borin	Sylvia borin	garden warbler	Garden warbler		AVES	Birds	CI	50.025711	5.37393	St-Hubert/Belgium	Alauda	France	Systematic review	2003
FRE79	French	Sylvia communis	Sylvia communis	greater whitethroat	Common whitethroat		AVES	Birds	CI	50.025711	5.37393	St-Hubert/Belgium	Alauda	France	Systematic review	2003
FRE79	French	Garrulus glandarius	Garrulus glandarius	Eurasian jay	Eurasian jay		AVES	Birds	CI	50.025711	5.37393	St-Hubert/Belgium	Alauda	France	Systematic review	2003
FRE79	French	Alauda arvensis	Alauda arvensis	Eurasian skylark	Eurasian skylark		AVES	Birds	CI	50.025711	5.37393	St-Hubert/Belgium	Alauda	France	Systematic review	2003
FRE79	French	Certhia familiaris	Certhia familiaris	Eurasian tree-creeper	Eurasian treecreeper		AVES	Birds	CI	50.025711	5.37393	St-Hubert/Belgium	Alauda	France	Systematic review	2003
FRE79	French	Certhia brachydactyla	Certhia brachydactyla	short-toed tree-creeper	Short-toed treecreeper		AVES	Birds	CI	50.025711	5.37393	St-Hubert/Belgium	Alauda	France	Systematic review	2003
FRE79	French	Turdus viscivorus	Turdus viscivorus	mistle thrush	Mistle thrush		AVES	Birds	CI	50.025711	5.37393	St-Hubert/Belgium	Alauda	France	Systematic review	2003
FRE79	French	Turdus pilaris	Turdus pilaris		Fieldfare		AVES	Birds	CI	50.025711	5.37393	St-Hubert/Belgium	Alauda	France	Systematic review	2003
FRE79	French	Turdus philomelos	Turdus philomelos	song thrush	Song thrush		AVES	Birds	CI	50.025711	5.37393	St-Hubert/Belgium	Alauda	France	Systematic review	2003
FRE79	French	Hippolais polyglotta	Hippolais polyglotta	melodious warbler	Melodious warbler		AVES	Birds	CI	50.025711	5.37393	St-Hubert/Belgium	Alauda	France	Systematic review	2003
FRE79	French	Linaria cannabina	Carduelis cannabina	Eurasian linnet	Common linnet		AVES	Birds	CI	50.025711	5.37393	St-Hubert/Belgium	Alauda	France	Systematic review	2003
FRE79	French	Turdus merula	Turdus merula	blackbird	Common blackbird		AVES	Birds	CI	50.025711	5.37393	St-Hubert/Belgium	Alauda	France	Systematic review	2003
FRE79	French	Aegithalos caudatus	Aegithalos caudatus	Northern long-tailed tit	Long-tailed tit		AVES	Birds	CI	50.025711	5.37393	St-Hubert/Belgium	Alauda	France	Systematic review	2003
FRE79	French	Cyanistes caeruleus	Parus caeruleus	blue tit	Eurasian blue tit		AVES	Birds	CI	50.025711	5.37393	St-Hubert/Belgium	Alauda	France	Systematic review	2003
FRE79	French	Loxia curvirostra	Loxia curvirostra		Red crossbill		AVES	Birds	CI	50.025711	5.37393	St-Hubert/Belgium	Alauda	France	Systematic review	2003
FRE79	French	Poecile montanus	Parus montanus	willow tit	Willow tit		AVES	Birds	CI	50.025711	5.37393	St-Hubert/Belgium	Alauda	France	Systematic review	2003
FRE79	French	Parus major	Parus major	Great Tit	Great tit		AVES	Birds	CI	50.025711	5.37393	St-Hubert/Belgium	Alauda	France	Systematic review	2003
FRE79	French	Lophophanes cristatus	Parus cristatus	crested tit	European crested tit		AVES	Birds	CI	50.025711	5.37393	St-Hubert/Belgium	Alauda	France	Systematic review	2003
FRE79	French	Periparus ater	Parus ater		Coal tit		AVES	Birds	CI	50.025711	5.37393	St-Hubert/Belgium	Alauda	France	Systematic review	2003
FRE79	French	Poecile palustris	Parus palustris	marsh tit	Marsh tit		AVES	Birds	CI	50.025711	5.37393	St-Hubert/Belgium	Alauda	France	Systematic review	2003
FRE79	French	Passer domesticus	Passer domesticus	House sparrow	House sparrow		AVES	Birds	CI	50.025711	5.37393	St-Hubert/Belgium	Alauda	France	Systematic review	2003
FRE79	French	Dendrocopos major	Dendrocopos major		great spotted woodpecker		AVES	Birds	CI	50.025711	5.37393	St-Hubert/Belgium	Alauda	France	Systematic review	2003
FRE79	French	Dryocopus martius	Dryocopus martius	black woodpecker	Black woodpecker		AVES	Birds	CI	50.025711	5.37393	St-Hubert/Belgium	Alauda	France	Systematic review	2003
FRE79	French	Pica pica	Pica pica	Eurasian magpie	Eurasian magpie		AVES	Birds	CI	50.025711	5.37393	St-Hubert/Belgium	Alauda	France	Systematic review	2003
FRE79	French	Lanius collurio	Lanius collurio	red-backed shrike	Red-backed shrike		AVES	Birds	CI	50.025711	5.37393	St-Hubert/Belgium	Alauda	France	Systematic review	2003
FRE79	French	Motacilla cinerea	Motacilla cinerea		Grey wagtail		AVES	Birds	CI	50.025711	5.37393	St-Hubert/Belgium	Alauda	France	Systematic review	2003
FRE79	French	Columba oenas	Columba oenas		Stock dove		AVES	Birds	CI	50.025711	5.37393	St-Hubert/Belgium	Alauda	France	Systematic review	2003
FRE79	French	Columba palumbus	Columba palumbus		Common wood pigeon		AVES	Birds	CI	50.025711	5.37393	St-Hubert/Belgium	Alauda	France	Systematic review	2003
FRE79	French	Fringilla coelebs	Fringilla coelebs	chaffinch	Common chaffinch		AVES	Birds	CI	50.025711	5.37393	St-Hubert/Belgium	Alauda	France	Systematic review	2003
FRE79	French	Anthus trivialis	Anthus trivialis	Tree pipit	Tree pipit		AVES	Birds	CI	50.025711	5.37393	St-Hubert/Belgium	Alauda	France	Systematic review	2003
FRE79	French	Anthus pratensis	Anthus pratensis		Meadow pipit		AVES	Birds	CI	50.025711	5.37393	St-Hubert/Belgium	Alauda	France	Systematic review	2003
FRE79	French	Phylloscopus sibilatrix	Phylloscopus sibilatrix		Wood warbler		AVES	Birds	CI	50.025711	5.37393	St-Hubert/Belgium	Alauda	France	Systematic review	2003
FRE79	French	Phylloscopus collybita	Phylloscopus collybita	eurasian chiffchaff	Common chiffchaff		AVES	Birds	CI	50.025711	5.37393	St-Hubert/Belgium	Alauda	France	Systematic review	2003
FRE79	French	Phylloscopus trochilus	Phylloscopus trochilus	Willow warbler	Willow warbler		AVES	Birds	CI	50.025711	5.37393	St-Hubert/Belgium	Alauda	France	Systematic review	2003
FRE79	French	Regulus regulus	Regulus regulus		Goldcrest		AVES	Birds	CI	50.025711	5.37393	St-Hubert/Belgium	Alauda	France	Systematic review	2003
FRE79	French	Regulus ignicapilla	Regulus ignicapillus	Firecrest	Common firecrest		AVES	Birds	CI	50.025711	5.37393	St-Hubert/Belgium	Alauda	France	Systematic review	2003
FRE79	French	Motacilla alba	Motacilla alba	white wagtail	White wagtail		AVES	Birds	CI	50.025711	5.37393	St-Hubert/Belgium	Alauda	France	Systematic review	2003
FRE79	French	Erithacus rubecula	Erithacus rubecula	European robin	European robin		AVES	Birds	CI	50.025711	5.37393	St-Hubert/Belgium	Alauda	France	Systematic review	2003
FRE79	French	Phoenicurus ochruros	Phoenicurus ochruros	black redstart	Black redstart		AVES	Birds	CI	50.025711	5.37393	St-Hubert/Belgium	Alauda	France	Systematic review	2003
FRE79	French	Sitta europaea	Sitta europaea	wood nuthatch	Eurasian nuthatch		AVES	Birds	CI	50.025711	5.37393	St-Hubert/Belgium	Alauda	France	Systematic review	2003
FRE79	French	Saxicola torquatus	Saxicola torquata	common stonechat	African stonechat		AVES	Birds	CI	50.025711	5.37393	St-Hubert/Belgium	Alauda	France	Systematic review	2003
FRE79	French	Streptopelia turtur	Streptopelia turtur		European turtle dove		AVES	Birds	CI	50.025711	5.37393	St-Hubert/Belgium	Alauda	France	Systematic review	2003
FRE79	French	Troglodytes troglodytes	Troglodytes troglodytes	Eurasian wren	Eurasian wren		AVES	Birds	CI	50.025711	5.37393	St-Hubert/Belgium	Alauda	France	Systematic review	2003
FRE79	French	Vanellus vanellus	Vanellus vanellus		Northern lapwing		AVES	Birds	CI	50.025711	5.37393	St-Hubert/Belgium	Alauda	France	Systematic review	2003
FRE79	French	Chloris chloris	Chloris chloris	European greenfinch	European greenfinch		AVES	Birds	CI	50.025711	5.37393	St-Hubert/Belgium	Alauda	France	Systematic review	2003
FRE79	French	Motacilla flava	Motacilla flava		Western yellow wagtail		AVES	Birds	CI	50.025711	5.37393	St-Hubert/Belgium	Alauda	France	Systematic review	2003
FRE79	French	Pyrrhula pyrrhula	Pyrrhula pyrrhula	Eurasian bullfinch	Eurasian bullfinch		AVES	Birds	CI	50.025711	5.37393	St-Hubert/Belgium	Alauda	France	Systematic review	2003
FRE79	French	Emberiza citrinella	Emberiza citrinella	yellowhammer	Yellowhammer		AVES	Birds	CI	50.025711	5.37393	St-Hubert/Belgium	Alauda	France	Systematic review	2003
FRE79	French	Emberiza citrinella	Emberiza citrinella	yellowhammer	Yellowhammer		AVES	Birds	CI	50.025711	5.37393	St-Hubert/Belgium	Alauda	France	Systematic review	2003
FRE79	French	Carduelis carduelis	Carduelis carduelis	Eurasian goldfinch	European goldfinch		AVES	Birds	CI	50.025711	5.37393	St-Hubert/Belgium	Alauda	France	Systematic review	2003
FRE8	French	Carpobrotus sp?	Carpobrotus sp?		Ice plant	Sour fig	#N/A	Plant	BA	43.00055556	6.018055556	Lf?le de Bagaud, Mediterranean Sea, France	Revue d'?cologie	France	Systematic review	2015
FRE80	French	Prunella modularis	Prunella modularis		Dunnock		AVES	Birds	CI	50.06938889	5.152722222	Western Ardennes / Belgium	Alauda	France	Systematic review	2003
FRE80	French	Sylvia borin	Sylvia borin	garden warbler	Garden warbler		AVES	Birds	CI	50.06938889	5.152722222	Western Ardennes / Belgium	Alauda	France	Systematic review	2003
FRE80	French	Sylvia communis	Sylvia communis	greater whitethroat	Common whitethroat		AVES	Birds	CI	50.06938889	5.152722222	Western Ardennes / Belgium	Alauda	France	Systematic review	2003
FRE80	French	Garrulus glandarius	Garrulus glandarius	Eurasian jay	Eurasian jay		AVES	Birds	CI	50.06938889	5.152722222	Western Ardennes / Belgium	Alauda	France	Systematic review	2003
FRE80	French	Turdus viscivorus	Turdus viscivorus	mistle thrush	Mistle thrush		AVES	Birds	CI	50.06938889	5.152722222	Western Ardennes / Belgium	Alauda	France	Systematic review	2003
FRE80	French	Turdus philomelos	Turdus philomelos	song thrush	Song thrush		AVES	Birds	CI	50.06938889	5.152722222	Western Ardennes / Belgium	Alauda	France	Systematic review	2003
FRE80	French	Hippolais polyglotta	Hippolais polyglotta	melodious warbler	Melodious warbler		AVES	Birds	CI	50.06938889	5.152722222	Western Ardennes / Belgium	Alauda	France	Systematic review	2003
FRE80	French	Linaria cannabina	Carduelis cannabina	Eurasian linnet	Common linnet		AVES	Birds	CI	50.06938889	5.152722222	Western Ardennes / Belgium	Alauda	France	Systematic review	2003
FRE80	French	Locustella naevia	Locustella naevia	grasshopper warbler	Common grasshopper warbler		AVES	Birds	CI	50.06938889	5.152722222	Western Ardennes / Belgium	Alauda	France	Systematic review	2003
FRE80	French	Turdus merula	Turdus merula	blackbird	Common blackbird		AVES	Birds	CI	50.06938889	5.152722222	Western Ardennes / Belgium	Alauda	France	Systematic review	2003
FRE80	French	Aegithalos caudatus	Aegithalos caudatus	Northern long-tailed tit	Long-tailed tit		AVES	Birds	CI	50.06938889	5.152722222	Western Ardennes / Belgium	Alauda	France	Systematic review	2003
FRE80	French	Motacilla alba	Motacilla alba	white wagtail	White wagtail		AVES	Birds	CI	50.06938889	5.152722222	Western Ardennes / Belgium	Alauda	France	Systematic review	2003
FRE80	French	Cyanistes caeruleus	Parus caeruleus	blue tit	Eurasian blue tit		AVES	Birds	CI	50.06938889	5.152722222	Western Ardennes / Belgium	Alauda	France	Systematic review	2003
FRE80	French	Poecile montanus	Parus montanus	willow tit	Willow tit		AVES	Birds	CI	50.06938889	5.152722222	Western Ardennes / Belgium	Alauda	France	Systematic review	2003
FRE80	French	Parus major	Parus major	Great Tit	Great tit		AVES	Birds	CI	50.06938889	5.152722222	Western Ardennes / Belgium	Alauda	France	Systematic review	2003
FRE80	French	Lophophanes cristatus	Parus cristatus	crested tit	European crested tit		AVES	Birds	CI	50.06938889	5.152722222	Western Ardennes / Belgium	Alauda	France	Systematic review	2003
FRE80	French	Periparus ater	Parus ater		Coal tit		AVES	Birds	CI	50.06938889	5.152722222	Western Ardennes / Belgium	Alauda	France	Systematic review	2003
FRE80	French	Poecile palustris	Parus palustris	marsh tit	Marsh tit		AVES	Birds	CI	50.06938889	5.152722222	Western Ardennes / Belgium	Alauda	France	Systematic review	2003
FRE80	French	Dendrocopos major	Dendrocopos major		Great spotted woodpecker		AVES	Birds	CI	50.06938889	5.152722222	Western Ardennes / Belgium	Alauda	France	Systematic review	2003
FRE80	French	Lanius collurio	Lanius collurio	red-backed shrike	Red-backed shrike		AVES	Birds	CI	50.06938889	5.152722222	Western Ardennes / Belgium	Alauda	France	Systematic review	2003
FRE80	French	Columba palumbus	Columba palumbus		Common wood pigeon		AVES	Birds	CI	50.06938889	5.152722222	Western Ardennes / Belgium	Alauda	France	Systematic review	2003
FRE80	French	Fringilla coelebs	Fringilla coelebs	chaffinch	Common chaffinch		AVES	Birds	CI	50.06938889	5.152722222	Western Ardennes / Belgium	Alauda	France	Systematic review	2003
FRE80	French	Pyrrhula pyrrhula	Pyrrhula pyrrhula	Eurasian bullfinch	Eurasian bullfinch		AVES	Birds	CI	50.06938889	5.152722222	Western Ardennes / Belgium	Alauda	France	Systematic review	2003
FRE80	French	Anthus trivialis	Anthus trivialis	Tree pipit	Tree pipit		AVES	Birds	CI	50.06938889	5.152722222	Western Ardennes / Belgium	Alauda	France	Systematic review	2003
FRE80	French	Anthus pratensis	Anthus pratensis		Meadow pipit		AVES	Birds	CI	50.06938889	5.152722222	Western Ardennes / Belgium	Alauda	France	Systematic review	2003
FRE80	French	Phylloscopus trochilus	Phylloscopus trochilus	Willow warbler	Willow warbler		AVES	Birds	CI	50.06938889	5.152722222	Western Ardennes / Belgium	Alauda	France	Systematic review	2003
FRE80	French	Phylloscopus collybita	Phylloscopus collybita	eurasian chiffchaff	Common chiffchaff		AVES	Birds	CI	50.06938889	5.152722222	Western Ardennes / Belgium	Alauda	France	Systematic review	2003
FRE80	French	Regulus regulus	Regulus regulus		Goldcrest		AVES	Birds	CI	50.06938889	5.152722222	Western Ardennes / Belgium	Alauda	France	Systematic review	2003
FRE80	French	Regulus ignicapilla	Regulus ignicapillus	Firecrest	Common firecrest		AVES	Birds	CI	50.06938889	5.152722222	Western Ardennes / Belgium	Alauda	France	Systematic review	2003
FRE80	French	Erithacus rubecula	Erithacus rubecula	European robin	European robin		AVES	Birds	CI	50.06938889	5.152722222	Western Ardennes / Belgium	Alauda	France	Systematic review	2003
FRE80	French	Saxicola torquatus	Saxicola torquata	common stonechat	African stonechat		AVES	Birds	CI	50.06938889	5.152722222	Western Ardennes / Belgium	Alauda	France	Systematic review	2003
FRE80	French	Streptopelia turtur	Streptopelia turtur		European turtle dove		AVES	Birds	CI	50.06938889	5.152722222	Western Ardennes / Belgium	Alauda	France	Systematic review	2003
FRE80	French	Troglodytes troglodytes	Troglodytes troglodytes	Eurasian wren	Eurasian wren		AVES	Birds	CI	50.06938889	5.152722222	Western Ardennes / Belgium	Alauda	France	Systematic review	2003
FRE80	French	Emberiza citrinella	Emberiza citrinella	yellowhammer	Yellowhammer		AVES	Birds	CI	50.06938889	5.152722222	Western Ardennes / Belgium	Alauda	France	Systematic review	2003
FRE80	French	Corvus corone	Corvus corone	carrion crow	Carrion crow		AVES	Birds	CI	50.06938889	5.152722222	Western Ardennes / Belgium	Alauda	France	Systematic review	2003
FRE80	French	Cuculus canorus	Cuculus canorus	common cuckoo	Common cuckoo		AVES	Birds	CI	50.06938889	5.152722222	Western Ardennes / Belgium	Alauda	France	Systematic review	2003
FRE80	French	Caprimulgus europaeus	Caprimulgus europaeus	Eurasian nightjar	European nightjar		AVES	Birds	CI	50.06938889	5.152722222	Western Ardennes / Belgium	Alauda	France	Systematic review	2003
FRE80	French	Sturnus vulgaris	Sturnus vulgaris	Common starling	Common starling		AVES	Birds	CI	50.06938889	5.152722222	Western Ardennes / Belgium	Alauda	France	Systematic review	2003
FRE80	French	Sylvia atricapilla	Sylvia atricapilla	blackcap	Eurasian blackcap		AVES	Birds	CI	50.06938889	5.152722222	Western Ardennes / Belgium	Alauda	France	Systematic review	2003
FRE81	French						#N/A	Birds	CI	49.83929167	13.30056944	Bohemia, Upper Silesia, Saxe, Aischgriind-Bavaria / Czech Republic, Poland, Germany, Germany	Alauda	France	Systematic review	2003
FRE82	French	Spartina anglica	Spartina anglica		Common Cord grass		#N/A	Birds/Invertebrates/Plants	RCT	50.08502778	1.085611111	Picardie/France	Alauda	France	Systematic review	2002
FRE82	French	Pluvialis squatarola	Pluvialis squatarola		Common redshank	Grey plover	AVES	Birds/Invertebrates/Plants	RCT	50.08502778	1.085611111	Picardie/France	Alauda	France	Systematic review	2002
FRE82	French	Numenius arquata	Numenius arquata	Eurasian curlew	Eurasian curlew		AVES	Birds/Invertebrates/Plants	RCT	50.08502778	1.085611111	Picardie/France	Alauda	France	Systematic review	2002
FRE82	French	Limosa lapponica	Limosa lapponica	bar-tailed godwit	Bar-tailed godwit		AVES	Birds/Invertebrates/Plants	RCT	50.08502778	1.085611111	Picardie/France	Alauda	France	Systematic review	2002
FRE82	French	Tringa totanus	Tringa totanus		Dunlin		AVES	Birds/Invertebrates/Plants	RCT	50.08502778	1.085611111	Picardie/France	Alauda	France	Systematic review	2002
FRE82	French	Calidris alpina	Calidris alpina	dunlin	Ruddy turnstone		AVES	Birds/Invertebrates/Plants	RCT	50.08502778	1.085611111	Picardie/France	Alauda	France	Systematic review	2002
FRE82	French	Calidris minuta	Calidris minuta		Little stint		AVES	Birds/Invertebrates/Plants	RCT	50.08502778	1.085611111	Picardie/France	Alauda	France	Systematic review	2002
FRE82	French	Calidris canutus	Calidris canutus	red knot	Red knot		AVES	Birds/Invertebrates/Plants	RCT	50.08502778	1.085611111	Picardie/France	Alauda	France	Systematic review	2002
FRE82	French	Arenaria interpres	Arenaria interpres	ruddy turnstone	green shore crab		AVES	Birds/Invertebrates/Plants	RCT	50.08502778	1.085611111	Picardie/France	Alauda	France	Systematic review	2002
FRE82	French	Corophium arenarium	Corophium arenarium		Laver spire shell		#N/A	Birds/Invertebrates/Plants	RCT	50.08502778	1.085611111	Picardie/France	Alauda	France	Systematic review	2002
FRE82	French	Pygospio elegans	Pygospio elegans		ragworm		#N/A	Birds/Invertebrates/Plants	RCT	50.08502778	1.085611111	Picardie/France	Alauda	France	Systematic review	2002
FRE82	French	Hydrobia ulvae	Hydrobia ulvae				#N/A	Birds/Invertebrates/Plants	RCT	50.08502778	1.085611111	Picardie/France	Alauda	France	Systematic review	2002
FRE82	French	Genus	Oligochaeta				#N/A	Birds/Invertebrates/Plants	RCT	50.08502778	1.085611111	Picardie/France	Alauda	France	Systematic review	2002
FRE82	French	Nereis diversicolor	Nereis diversicolor		mudsnail		#N/A	Birds/Invertebrates/Plants	RCT	50.08502778	1.085611111	Picardie/France	Alauda	France	Systematic review	2002
FRE82	French	Carcinus maenas	Carcinus maenas	green crab	shore crab		#N/A	Birds/Invertebrates/Plants	RCT	50.08502778	1.085611111	Picardie/France	Alauda	France	Systematic review	2002
FRE82	French	Haematopus ostralegus	Haematopus ostralegus	Eurasian oystercatcher	Eurasian oystercatcher		AVES	Birds/Invertebrates/Plants	RCT	50.08502778	1.085611111	Picardie/France	Alauda	France	Systematic review	2002
FRE82	French	Charadrius hiaticula	Charadrius hiaticula	Common ringed plover	Common ringed plover		AVES	Birds/Invertebrates/Plants	RCT	50.08502778	1.085611111	Picardie/France	Alauda	France	Systematic review	2002
FRE83	French	Larus audouinii	Larus audouinii		Audouin's gull		AVES	Birds	After	41.08511111	8.083722222	Ajaccio/Corsica	Alauda	France	Systematic review	2002
FRE84	French	Quercus robur	Quercus robur		common oak	pedunculate oak	#N/A	Birds/Plants	CI	46.05	2.666666667	Allier/France	Alauda	France	Systematic review	2002
FRE84	French	Dryobates minor	Dendrocopos minor	lesser spotted woodpecker	European green woodpecker		AVES	Birds/Plants	CI	46.05	2.666666667	Allier/France	Alauda	France	Systematic review	2002
FRE84	French	Dryobates minor	Dryobates minor	lesser spotted woodpecker	Lesser spotted woodpecker		AVES	Birds/Plants	CI	46.05	2.666666667	Allier/France	Alauda	France	Systematic review	2002
FRE84	French	Quercus petraea	Quercus petraea	sessile oak	sessile oak	European oak	#N/A	Birds/Plants	CI	46.05	2.666666667	Allier/France	Alauda	France	Systematic review	2002
FRE84	French	Leiopicus medius	Dendrocopos medius	Middle spotted woodpecker	Middle Spotted	English oak	AVES	Birds/Plants	CI	46.05	2.666666667	Allier/France	Alauda	France	Systematic review	2002
FRE84	French	Dendrocopos major	Dendrocopus major		Woodpecker	Cornish oak	AVES	Birds/Plants	CI	46.05	2.666666667	Allier/France	Alauda	France	Systematic review	2002
FRE84	French	Sitta europaea	Sitta europaea	wood nuthatch	Great Spotted Woodpecker	Irish Oak	AVES	Birds/Plants	CI	46.05	2.666666667	Allier/France	Alauda	France	Systematic review	2002
FRE84	French	Sturnus vulgaris	Sturnus vulgaris	Common starling	Eurasian nuthatch	durmast oak	AVES	Birds/Plants	CI	46.05	2.666666667	Allier/France	Alauda	France	Systematic review	2002
FRE84	French	Dryocopus martius	Dryocopus martius	black woodpecker	Common starling		AVES	Birds/Plants	CI	46.05	2.666666667	Allier/France	Alauda	France	Systematic review	2002
FRE84	French	Picus canus	Picus canus		Black woodpecker		AVES	Birds/Plants	CI	46.05	2.666666667	Allier/France	Alauda	France	Systematic review	2002
FRE84	French	Picus viridis	Picus viridis	Eurasian green woodpecker	Grey-headed woodpecker		AVES	Birds/Plants	CI	46.05	2.666666667	Allier/France	Alauda	France	Systematic review	2002
FRE85	French	Corvus corax	Corvus corax	Common raven	Common raven		AVES	Birds/Invertebrates/Amphibians/Reptiles/Mammals	After	46.05058333	2.101638889	17 sites in France	Alauda	France	Systematic review	2002
FRE85	French	Genus	Odonata	dragonflies and damselflies			#N/A	Birds/Invertebrates/Amphibians/Reptiles/Mammals	After	46.05058333	2.101638889	17 sites in France	Alauda	France	Systematic review	2002
FRE85	French	Genus					#N/A	Birds/Invertebrates/Amphibians/Reptiles/Mammals	After	46.05058333	2.101638889	17 sites in France	Alauda	France	Systematic review	2002
FRE85	French	Genus					#N/A	Birds/Invertebrates/Amphibians/Reptiles/Mammals	After	46.05058333	2.101638889	17 sites in France	Alauda	France	Systematic review	2002
FRE85	French	Genus					#N/A	Birds/Invertebrates/Amphibians/Reptiles/Mammals	After	46.05058333	2.101638889	17 sites in France	Alauda	France	Systematic review	2002
FRE86	French	Tetrax tetrax	Tetrax tetrax		Little Bustard		AVES	Birds	CI	45.55640278	0.918111111	Indre, Anjou, Deux-S?vres, Charente-Maritime, Charente, Gard/France	Alauda	France	Systematic review	2002
FRE87	French	Cyanecula svecica	Luscinia svecica namnetum		Bluethroat		AVES	Birds	CI	47.15111111	2.119305556	Gu?rande/France	Alauda	France	Systematic review	2002
FRE88	French	Chlamydotis undulata	Chlamydotis undulata	Houbara bustard	Houbara Bustard		AVES	Birds	After	22.06841667	41.00197222	Mahazat as-Sayd nature reserve/ Saudi Arabia	Alauda	France	Systematic review	2002
FRE89	French	Mareca penelope	Anas penelope	Eurasian wigeon	Eurasian wigeon		AVES	Birds	NA	45.06697222	1.069138889	Mo?ze Nature reserve/Charente-Maritime/France	Alauda	France	Systematic review	2002
FRE89	French	Anser anser	Anser anser	Domestic goose	Greylag goose		AVES	Birds	NA	45.06697222	1.069138889	Mo?ze Nature reserve/Charente-Maritime/France	Alauda	France	Systematic review	2002
FRE9	French	Rattus rattus	Rattus rattus	black rat	Roof rat		MAMMALIA	Mammals	BA	43.00055556	6.018055556	Lf?le de Bagaud, Mediterranean Sea, France	Revue d'?cologie	France	Systematic review	2015
FRE90	French	Ciconia ciconia	Ciconia ciconia	White stork	White Stork		AVES	Birds	BA	49.05025	0.001333333	Normandy/France	Alauda	France	Systematic review	2001
FRE91	French	Alytes obstetricans	Alytes obstetricans	midwife toad			AMPHIBIA	Amphibia	BA	44.58	-0.09	Gironde-sur Dropt, France	Bulletin de la Societe Herpetologique de France	France	Ad hoc	2010
FRE91	French	Pelophylax	Pelophylax				#N/A	Amphibia	BA	44.58	-0.09	Gironde-sur Dropt, France	Bulletin de la Societe Herpetologique de France	France	Ad hoc	2010
FRE92	French	Procambarus clarkii	Procambarus clarkii	red swamp crayfish			#N/A	Rivers, Streams, Creeks	CI	48.84	2.99	France	Bulletin Francais de la Pische et de la Pisciculture	France	Ad hoc	2010
FRE93	French						#N/A	Artificial Habitats	BA	46.22	2.22	France	Rencontre Recherche Ruminants	France	Ad hoc	2010
GER1	German	Dendroaspis angusticeps	Dendroaspis angusticeps	eastern green mamba	Common green Mamba	Eastern green Mamba	#N/A	Reptiles, nematods	After	50.10194444	8.035666667	Zoological garden Frankfurt am Main (Hesse)	Salamandra	Germany	Systematic review	1965
GER1	German	Dendroaspis polylepis	Dendroaspis polylepis		Black Mamba	-	#N/A	Reptiles, nematods	After	50.10194444	8.035666667	Zoological garden Frankfurt am Main (Hesse)	Salamandra	Germany	Systematic review	1965
GER1	German	Oxyuranus scutellatus	Oxyuranus scutellatus		Coastal Taipan	Common Taipan	#N/A	Reptiles, nematods	After	50.10194444	8.035666667	Zoological garden Frankfurt am Main (Hesse)	Salamandra	Germany	Systematic review	1965
GER1	German	Bitis gabonica	Bitis gabonica	Gaboon viper	Gaboon Viper	Gaboon Adder	#N/A	Reptiles, nematods	After	50.10194444	8.035666667	Zoological garden Frankfurt am Main (Hesse)	Salamandra	Germany	Systematic review	1965
GER1	German	Boiga dendrophila	Boiga dendrophila		Mangrove Snake	Gold-ringed Cat Snake	#N/A	Reptiles, nematods	After	50.10194444	8.035666667	Zoological garden Frankfurt am Main (Hesse)	Salamandra	Germany	Systematic review	1965
GER1	German	Varanus rudicollis	Varanus rudicollis	roughneck monitor	Black Roughneck Monitor	Roughneck Monitor Lizard	#N/A	Reptiles, nematods	After	50.10194444	8.035666667	Zoological garden Frankfurt am Main (Hesse)	Salamandra	Germany	Systematic review	1965
GER1	German	Varanus salvator	Varanus salvator	water monitor	Common Water Monitor	Asian Water Monitor	#N/A	Reptiles, nematods	After	50.10194444	8.035666667	Zoological garden Frankfurt am Main (Hesse)	Salamandra	Germany	Systematic review	1965
GER1	German	Tiliqua rugosa	Tiliqua rugosa	stump-tailed skink	Shingleback Lizard	Pinecone Lizard	#N/A	Reptiles, nematods	After	50.10194444	8.035666667	Zoological garden Frankfurt am Main (Hesse)	Salamandra	Germany	Systematic review	1965
GER10	German	Hyla arborea	Hyla arborea	European tree frog	European tree frog	/	AMPHIBIA	Europeantree frog/ponds	After	52.10097222	9.085861111	?kologische Schutzstation Steinhuder Meer e.V. (Lower Saxony, Germany)	Salamandra	Germany	Systematic review	2017
GER100	German				Plants		#N/A	Farmland, Pasture	After	50.775533	7.319336	Hennef / Nordrhein-Westfalen / Germany	Naturschutz und Landschaftsplanung	Germany	Systematic review	2003
GER101	German	Alauda arvensis	Alauda arvensis	Eurasian skylark	Skylark		AVES	Birds, Farmland	BA	54.064898	10.2749115	Ritzerau, Noer / Schleswig-Holstein / Germany	Naturschutz und Landschaftsplanung	Germany	Systematic review	2004
GER102	German	Gomphus pulchellus	Gomphus pulchellus	western clubtail			#N/A	Dragonflies, Rivers	BA	50.114397	10.967205	Upper Main Valley / Bayern /Germany	Naturschutz und Landschaftsplanung	Germany	Systematic review	2004
GER102	German	Aeschna cyanea	Aeschna cyanea	spangled skimmer	Dragonflies		#N/A	Dragonflies, Rivers	BA	50.114397	10.967205	Upper Main Valley / Bayern /Germany	Naturschutz und Landschaftsplanung	Germany	Systematic review	2004
GER102	German	Ischnura elegans	Ischnura elegans				#N/A	Dragonflies, Rivers	BA	50.114397	10.967205	Upper Main Valley / Bayern /Germany	Naturschutz und Landschaftsplanung	Germany	Systematic review	2004
GER102	German	Lestes sponsa	Lestes sponsa				#N/A	Dragonflies, Rivers	BA	50.114397	10.967205	Upper Main Valley / Bayern /Germany	Naturschutz und Landschaftsplanung	Germany	Systematic review	2004
GER102	German	Lestes viridis	Lestes viridis				#N/A	Dragonflies, Rivers	BA	50.114397	10.967205	Upper Main Valley / Bayern /Germany	Naturschutz und Landschaftsplanung	Germany	Systematic review	2004
GER102	German	Libellula depressa	Libellula depressa				#N/A	Dragonflies, Rivers	BA	50.114397	10.967205	Upper Main Valley / Bayern /Germany	Naturschutz und Landschaftsplanung	Germany	Systematic review	2004
GER102	German	Libellula quadrimaculata	Libellula quadrimaculata				#N/A	Dragonflies, Rivers	BA	50.114397	10.967205	Upper Main Valley / Bayern /Germany	Naturschutz und Landschaftsplanung	Germany	Systematic review	2004
GER102	German	Orthetrum cancellatum	Orthetrum cancellatum				#N/A	Dragonflies, Rivers	BA	50.114397	10.967205	Upper Main Valley / Bayern /Germany	Naturschutz und Landschaftsplanung	Germany	Systematic review	2004
GER102	German	Platycnemis pennipes	Platycnemis pennipes				#N/A	Dragonflies, Rivers	BA	50.114397	10.967205	Upper Main Valley / Bayern /Germany	Naturschutz und Landschaftsplanung	Germany	Systematic review	2004
GER102	German	Pyrrhosoma nymphula	Pyrrhosoma nymphula	large red dragonfly			#N/A	Dragonflies, Rivers	BA	50.114397	10.967205	Upper Main Valley / Bayern /Germany	Naturschutz und Landschaftsplanung	Germany	Systematic review	2004
GER102	German	Somatochlora metallica	Somatochlora metallica				#N/A	Dragonflies, Rivers	BA	50.114397	10.967205	Upper Main Valley / Bayern /Germany	Naturschutz und Landschaftsplanung	Germany	Systematic review	2004
GER102	German	Aeschna mixta	Aeschna mixta				#N/A	Dragonflies, Rivers	BA	50.114397	10.967205	Upper Main Valley / Bayern /Germany	Naturschutz und Landschaftsplanung	Germany	Systematic review	2004
GER102	German	Sympetrum danae	Sympetrum danae	black darter			#N/A	Dragonflies, Rivers	BA	50.114397	10.967205	Upper Main Valley / Bayern /Germany	Naturschutz und Landschaftsplanung	Germany	Systematic review	2004
GER102	German	Sympetrum fonscolombei	Sympetrum fonscolombei				#N/A	Dragonflies, Rivers	BA	50.114397	10.967205	Upper Main Valley / Bayern /Germany	Naturschutz und Landschaftsplanung	Germany	Systematic review	2004
GER102	German	Sympetrum sanguineum	Sympetrum sanguineum				#N/A	Dragonflies, Rivers	BA	50.114397	10.967205	Upper Main Valley / Bayern /Germany	Naturschutz und Landschaftsplanung	Germany	Systematic review	2004
GER102	German	Sympetrum striolatum	Sympetrum striolatum				#N/A	Dragonflies, Rivers	BA	50.114397	10.967205	Upper Main Valley / Bayern /Germany	Naturschutz und Landschaftsplanung	Germany	Systematic review	2004
GER102	German	Sympetrum vulgatum	Sympetrum vulgatum				#N/A	Dragonflies, Rivers	BA	50.114397	10.967205	Upper Main Valley / Bayern /Germany	Naturschutz und Landschaftsplanung	Germany	Systematic review	2004
GER102	German	Aeschna grandis	Aeschna grandis				#N/A	Dragonflies, Rivers	BA	50.114397	10.967205	Upper Main Valley / Bayern /Germany	Naturschutz und Landschaftsplanung	Germany	Systematic review	2004
GER102	German	Aeschna juncea	Aeschna juncea				#N/A	Dragonflies, Rivers	BA	50.114397	10.967205	Upper Main Valley / Bayern /Germany	Naturschutz und Landschaftsplanung	Germany	Systematic review	2004
GER102	German	Anax parthenope	Anax parthenope	lesser emperor dragonfly			#N/A	Dragonflies, Rivers	BA	50.114397	10.967205	Upper Main Valley / Bayern /Germany	Naturschutz und Landschaftsplanung	Germany	Systematic review	2004
GER102	German	Brachytron pratense	Brachytron pratense	hairy dragonfly			#N/A	Dragonflies, Rivers	BA	50.114397	10.967205	Upper Main Valley / Bayern /Germany	Naturschutz und Landschaftsplanung	Germany	Systematic review	2004
GER102	German	Calopteryx virgo	Calopteryx virgo				#N/A	Dragonflies, Rivers	BA	50.114397	10.967205	Upper Main Valley / Bayern /Germany	Naturschutz und Landschaftsplanung	Germany	Systematic review	2004
GER102	German	Anax imperator	Anax imperator	emperor dragonfly			#N/A	Dragonflies, Rivers	BA	50.114397	10.967205	Upper Main Valley / Bayern /Germany	Naturschutz und Landschaftsplanung	Germany	Systematic review	2004
GER102	German	Coenagrion hastulatum	Coenagrion hastulatum				#N/A	Dragonflies, Rivers	BA	50.114397	10.967205	Upper Main Valley / Bayern /Germany	Naturschutz und Landschaftsplanung	Germany	Systematic review	2004
GER102	German	Coenagrion lunulatum	Coenagrion lunulatum				#N/A	Dragonflies, Rivers	BA	50.114397	10.967205	Upper Main Valley / Bayern /Germany	Naturschutz und Landschaftsplanung	Germany	Systematic review	2004
GER102	German	Coenagrion pulchellum	Coenagrion pulchellum				#N/A	Dragonflies, Rivers	BA	50.114397	10.967205	Upper Main Valley / Bayern /Germany	Naturschutz und Landschaftsplanung	Germany	Systematic review	2004
GER102	German	Cordulegaster boltonii	Cordulegaster boltonii	golden-ringed dragonfly			#N/A	Dragonflies, Rivers	BA	50.114397	10.967205	Upper Main Valley / Bayern /Germany	Naturschutz und Landschaftsplanung	Germany	Systematic review	2004
GER102	German	Crocothemis erythraea	Crocothemis erythraea				#N/A	Dragonflies, Rivers	BA	50.114397	10.967205	Upper Main Valley / Bayern /Germany	Naturschutz und Landschaftsplanung	Germany	Systematic review	2004
GER102	German	Erythromma najas	Erythromma najas	red-eyed damselfly			#N/A	Dragonflies, Rivers	BA	50.114397	10.967205	Upper Main Valley / Bayern /Germany	Naturschutz und Landschaftsplanung	Germany	Systematic review	2004
GER102	German	Gomphus vulgatissimus	Gomphus vulgatissimus	common clubtail			#N/A	Dragonflies, Rivers	BA	50.114397	10.967205	Upper Main Valley / Bayern /Germany	Naturschutz und Landschaftsplanung	Germany	Systematic review	2004
GER102	German	Ischnura pumilio	Ischnura pumilio				#N/A	Dragonflies, Rivers	BA	50.114397	10.967205	Upper Main Valley / Bayern /Germany	Naturschutz und Landschaftsplanung	Germany	Systematic review	2004
GER102	German	Lestes dryas	Lestes dryas				#N/A	Dragonflies, Rivers	BA	50.114397	10.967205	Upper Main Valley / Bayern /Germany	Naturschutz und Landschaftsplanung	Germany	Systematic review	2004
GER102	German	Lestes virens	Lestes virens				#N/A	Dragonflies, Rivers	BA	50.114397	10.967205	Upper Main Valley / Bayern /Germany	Naturschutz und Landschaftsplanung	Germany	Systematic review	2004
GER102	German	Calopteryx splendens	Calopteryx splendens	banded demoiselle			#N/A	Dragonflies, Rivers	BA	50.114397	10.967205	Upper Main Valley / Bayern /Germany	Naturschutz und Landschaftsplanung	Germany	Systematic review	2004
GER102	German	Lestes barbarus	Lestes barbarus				#N/A	Dragonflies, Rivers	BA	50.114397	10.967205	Upper Main Valley / Bayern /Germany	Naturschutz und Landschaftsplanung	Germany	Systematic review	2004
GER102	German	Leucorrhinia dubia	Leucorrhinia dubia				#N/A	Dragonflies, Rivers	BA	50.114397	10.967205	Upper Main Valley / Bayern /Germany	Naturschutz und Landschaftsplanung	Germany	Systematic review	2004
GER102	German	Leucorrhinia pectoralis	Leucorrhinia pectoralis				#N/A	Dragonflies, Rivers	BA	50.114397	10.967205	Upper Main Valley / Bayern /Germany	Naturschutz und Landschaftsplanung	Germany	Systematic review	2004
GER102	German	Onychogomphus forcipatus	Onychogomphus forcipatus				#N/A	Dragonflies, Rivers	BA	50.114397	10.967205	Upper Main Valley / Bayern /Germany	Naturschutz und Landschaftsplanung	Germany	Systematic review	2004
GER102	German	Ophiogomphus cecilia	Ophiogomphus cecilia				#N/A	Dragonflies, Rivers	BA	50.114397	10.967205	Upper Main Valley / Bayern /Germany	Naturschutz und Landschaftsplanung	Germany	Systematic review	2004
GER102	German	Orthetrum brunneum	Orthetrum brunneum				#N/A	Dragonflies, Rivers	BA	50.114397	10.967205	Upper Main Valley / Bayern /Germany	Naturschutz und Landschaftsplanung	Germany	Systematic review	2004
GER102	German	Somatochlora flavomaculata	Somatochlora flavomaculata				#N/A	Dragonflies, Rivers	BA	50.114397	10.967205	Upper Main Valley / Bayern /Germany	Naturschutz und Landschaftsplanung	Germany	Systematic review	2004
GER102	German	Sympecma fusca	Sympecma fusca				#N/A	Dragonflies, Rivers	BA	50.114397	10.967205	Upper Main Valley / Bayern /Germany	Naturschutz und Landschaftsplanung	Germany	Systematic review	2004
GER102	German	Sympetrum flaveolum	Sympetrum flaveolum				#N/A	Dragonflies, Rivers	BA	50.114397	10.967205	Upper Main Valley / Bayern /Germany	Naturschutz und Landschaftsplanung	Germany	Systematic review	2004
GER102	German	Sympetrum pedemontanum	Sympetrum pedemontanum				#N/A	Dragonflies, Rivers	BA	50.114397	10.967205	Upper Main Valley / Bayern /Germany	Naturschutz und Landschaftsplanung	Germany	Systematic review	2004
GER102	German	Cercion lindenii	Cercion lindenii				#N/A	Dragonflies, Rivers	BA	50.114397	10.967205	Upper Main Valley / Bayern /Germany	Naturschutz und Landschaftsplanung	Germany	Systematic review	2004
GER102	German	Coenagrion puella	Coenagrion puella				#N/A	Dragonflies, Rivers	BA	50.114397	10.967205	Upper Main Valley / Bayern /Germany	Naturschutz und Landschaftsplanung	Germany	Systematic review	2004
GER102	German	Cordulia aenea	Cordulia aenea	downy emerald			#N/A	Dragonflies, Rivers	BA	50.114397	10.967205	Upper Main Valley / Bayern /Germany	Naturschutz und Landschaftsplanung	Germany	Systematic review	2004
GER102	German	Enallagma cyathigerum	Enallagma cyathigerum				#N/A	Dragonflies, Rivers	BA	50.114397	10.967205	Upper Main Valley / Bayern /Germany	Naturschutz und Landschaftsplanung	Germany	Systematic review	2004
GER102	German	Erythromma viridulum	Erythromma viridulum				#N/A	Dragonflies, Rivers	BA	50.114397	10.967205	Upper Main Valley / Bayern /Germany	Naturschutz und Landschaftsplanung	Germany	Systematic review	2004
GER103	German						#N/A	Forest	Review	51.730085	9.574356	Solling / Niedersachsen / Germany	Naturschutz und Landschaftsplanung	Germany	Systematic review	2005
GER104	German	Coenagrion pulchellum	Coenagrion pulchellum				#N/A	Dragonflies, Wetlands, Peatlands	After	47.299462	8.814185	Hinwil / Z?rcher Oberland / Switzerland	Naturschutz und Landschaftsplanung	Germany	Systematic review	2005
GER104	German	Calopteryx splendens	Calopteryx splendens	banded demoiselle	Dragonflies		#N/A	Dragonflies, Wetlands, Peatlands	After	47.299462	8.814185	Hinwil / Z?rcher Oberland / Switzerland	Naturschutz und Landschaftsplanung	Germany	Systematic review	2005
GER104	German	Ischnura elegans	Ischnura elegans				#N/A	Dragonflies, Wetlands, Peatlands	After	47.299462	8.814185	Hinwil / Z?rcher Oberland / Switzerland	Naturschutz und Landschaftsplanung	Germany	Systematic review	2005
GER104	German	Ischnura pumilio	Ischnura pumilio				#N/A	Dragonflies, Wetlands, Peatlands	After	47.299462	8.814185	Hinwil / Z?rcher Oberland / Switzerland	Naturschutz und Landschaftsplanung	Germany	Systematic review	2005
GER104	German	Enallagma cyathigerum	Enallagma cyathigerum				#N/A	Dragonflies, Wetlands, Peatlands	After	47.299462	8.814185	Hinwil / Z?rcher Oberland / Switzerland	Naturschutz und Landschaftsplanung	Germany	Systematic review	2005
GER104	German	Erythromma viridulum	Erythromma viridulum				#N/A	Dragonflies, Wetlands, Peatlands	After	47.299462	8.814185	Hinwil / Z?rcher Oberland / Switzerland	Naturschutz und Landschaftsplanung	Germany	Systematic review	2005
GER104	German	Aeshna mixta	Aeshna mixta				#N/A	Dragonflies, Wetlands, Peatlands	After	47.299462	8.814185	Hinwil / Z?rcher Oberland / Switzerland	Naturschutz und Landschaftsplanung	Germany	Systematic review	2005
GER104	German	Aeshna juncea	Aeshna juncea				#N/A	Dragonflies, Wetlands, Peatlands	After	47.299462	8.814185	Hinwil / Z?rcher Oberland / Switzerland	Naturschutz und Landschaftsplanung	Germany	Systematic review	2005
GER104	German	Aeshna grandis	Aeshna grandis				#N/A	Dragonflies, Wetlands, Peatlands	After	47.299462	8.814185	Hinwil / Z?rcher Oberland / Switzerland	Naturschutz und Landschaftsplanung	Germany	Systematic review	2005
GER104	German	Aeshna cyanea	Aeshna cyanea	spangled skimmer			#N/A	Dragonflies, Wetlands, Peatlands	After	47.299462	8.814185	Hinwil / Z?rcher Oberland / Switzerland	Naturschutz und Landschaftsplanung	Germany	Systematic review	2005
GER104	German	Anax imperator	Anax imperator	emperor dragonfly			#N/A	Dragonflies, Wetlands, Peatlands	After	47.299462	8.814185	Hinwil / Z?rcher Oberland / Switzerland	Naturschutz und Landschaftsplanung	Germany	Systematic review	2005
GER104	German	Cordulia aenea	Cordulia aenea	downy emerald			#N/A	Dragonflies, Wetlands, Peatlands	After	47.299462	8.814185	Hinwil / Z?rcher Oberland / Switzerland	Naturschutz und Landschaftsplanung	Germany	Systematic review	2005
GER104	German	Calopteryx virgo	Calopteryx virgo				#N/A	Dragonflies, Wetlands, Peatlands	After	47.299462	8.814185	Hinwil / Z?rcher Oberland / Switzerland	Naturschutz und Landschaftsplanung	Germany	Systematic review	2005
GER104	German	Somatochlora flavomaculata	Somatochlora flavomaculata				#N/A	Dragonflies, Wetlands, Peatlands	After	47.299462	8.814185	Hinwil / Z?rcher Oberland / Switzerland	Naturschutz und Landschaftsplanung	Germany	Systematic review	2005
GER104	German	Libellula quadrimaculata	Libellula quadrimaculata				#N/A	Dragonflies, Wetlands, Peatlands	After	47.299462	8.814185	Hinwil / Z?rcher Oberland / Switzerland	Naturschutz und Landschaftsplanung	Germany	Systematic review	2005
GER104	German	Libellula depressa	Libellula depressa				#N/A	Dragonflies, Wetlands, Peatlands	After	47.299462	8.814185	Hinwil / Z?rcher Oberland / Switzerland	Naturschutz und Landschaftsplanung	Germany	Systematic review	2005
GER104	German	Orthetrum brunneum	Orthetrum brunneum				#N/A	Dragonflies, Wetlands, Peatlands	After	47.299462	8.814185	Hinwil / Z?rcher Oberland / Switzerland	Naturschutz und Landschaftsplanung	Germany	Systematic review	2005
GER104	German	Orthetrum cancellatum	Orthetrum cancellatum				#N/A	Dragonflies, Wetlands, Peatlands	After	47.299462	8.814185	Hinwil / Z?rcher Oberland / Switzerland	Naturschutz und Landschaftsplanung	Germany	Systematic review	2005
GER104	German	Orthetrum coerulescens	Orthetrum coerulescens				#N/A	Dragonflies, Wetlands, Peatlands	After	47.299462	8.814185	Hinwil / Z?rcher Oberland / Switzerland	Naturschutz und Landschaftsplanung	Germany	Systematic review	2005
GER104	German	Sympetrum danae	Sympetrum danae	black darter			#N/A	Dragonflies, Wetlands, Peatlands	After	47.299462	8.814185	Hinwil / Z?rcher Oberland / Switzerland	Naturschutz und Landschaftsplanung	Germany	Systematic review	2005
GER104	German	Sympetrum sanguineum	Sympetrum sanguineum				#N/A	Dragonflies, Wetlands, Peatlands	After	47.299462	8.814185	Hinwil / Z?rcher Oberland / Switzerland	Naturschutz und Landschaftsplanung	Germany	Systematic review	2005
GER104	German	Sympetrum striolatum	Sympetrum striolatum				#N/A	Dragonflies, Wetlands, Peatlands	After	47.299462	8.814185	Hinwil / Z?rcher Oberland / Switzerland	Naturschutz und Landschaftsplanung	Germany	Systematic review	2005
GER104	German	Sympecma fusca	Sympecma fusca				#N/A	Dragonflies, Wetlands, Peatlands	After	47.299462	8.814185	Hinwil / Z?rcher Oberland / Switzerland	Naturschutz und Landschaftsplanung	Germany	Systematic review	2005
GER104	German	Sympetrum vulgatum	Sympetrum vulgatum				#N/A	Dragonflies, Wetlands, Peatlands	After	47.299462	8.814185	Hinwil / Z?rcher Oberland / Switzerland	Naturschutz und Landschaftsplanung	Germany	Systematic review	2005
GER104	German	Brachytron pratense	Brachytron pratense	hairy dragonfly			#N/A	Dragonflies, Wetlands, Peatlands	After	47.299462	8.814185	Hinwil / Z?rcher Oberland / Switzerland	Naturschutz und Landschaftsplanung	Germany	Systematic review	2005
GER104	German	Leucorrhinia pectoralis	Leucorrhinia pectoralis				#N/A	Dragonflies, Wetlands, Peatlands	After	47.299462	8.814185	Hinwil / Z?rcher Oberland / Switzerland	Naturschutz und Landschaftsplanung	Germany	Systematic review	2005
GER104	German	Lestes sponsa	Lestes sponsa				#N/A	Dragonflies, Wetlands, Peatlands	After	47.299462	8.814185	Hinwil / Z?rcher Oberland / Switzerland	Naturschutz und Landschaftsplanung	Germany	Systematic review	2005
GER104	German	Lestes virens	Lestes virens				#N/A	Dragonflies, Wetlands, Peatlands	After	47.299462	8.814185	Hinwil / Z?rcher Oberland / Switzerland	Naturschutz und Landschaftsplanung	Germany	Systematic review	2005
GER104	German	Lestes viridis	Lestes viridis				#N/A	Dragonflies, Wetlands, Peatlands	After	47.299462	8.814185	Hinwil / Z?rcher Oberland / Switzerland	Naturschutz und Landschaftsplanung	Germany	Systematic review	2005
GER104	German	Platycnemis pennipes	Platycnemis pennipes				#N/A	Dragonflies, Wetlands, Peatlands	After	47.299462	8.814185	Hinwil / Z?rcher Oberland / Switzerland	Naturschutz und Landschaftsplanung	Germany	Systematic review	2005
GER104	German	Pyrrhosoma nymphula	Pyrrhosoma nymphula	large red dragonfly			#N/A	Dragonflies, Wetlands, Peatlands	After	47.299462	8.814185	Hinwil / Z?rcher Oberland / Switzerland	Naturschutz und Landschaftsplanung	Germany	Systematic review	2005
GER104	German	Coenagrion puella	Coenagrion puella				#N/A	Dragonflies, Wetlands, Peatlands	After	47.299462	8.814185	Hinwil / Z?rcher Oberland / Switzerland	Naturschutz und Landschaftsplanung	Germany	Systematic review	2005
GER105	German	Genus			ca. 70 plant species		#N/A	Oligotrophic Grasslands, Plants	CI	48.303293	9.35544	Schw?bische Alp / Baden-W?rttemberg / Germany	Naturschutz und Landschaftsplanung	Germany	Systematic review	2006
GER106	German	Ranunculus aquatilis agg.	Ranunculus aquatilis agg.				#N/A	Freshwater lakes, dragonflies, freshwater plants, fish farming	After	49.822097	11.594733	Schnabelwaid / Bayern / Germany	Naturschutz und Landschaftsplanung	Germany	Systematic review	2006
GER106	German	Plants: Ceratophyllum demersum	Plants: Ceratophyllum demersum				#N/A	Freshwater lakes, dragonflies, freshwater plants, fish farming	After	49.822097	11.594733	Schnabelwaid / Bayern / Germany	Naturschutz und Landschaftsplanung	Germany	Systematic review	2006
GER106	German	Ranunculus trichophyllus	Ranunculus trichophyllus				#N/A	Freshwater lakes, dragonflies, freshwater plants, fish farming	After	49.822097	11.594733	Schnabelwaid / Bayern / Germany	Naturschutz und Landschaftsplanung	Germany	Systematic review	2006
GER106	German	Utricularia australis	Utricularia australis				#N/A	Freshwater lakes, dragonflies, freshwater plants, fish farming	After	49.822097	11.594733	Schnabelwaid / Bayern / Germany	Naturschutz und Landschaftsplanung	Germany	Systematic review	2006
GER106	German	Zannichellia palustris	Zannichellia palustris				#N/A	Freshwater lakes, dragonflies, freshwater plants, fish farming	After	49.822097	11.594733	Schnabelwaid / Bayern / Germany	Naturschutz und Landschaftsplanung	Germany	Systematic review	2006
GER106	German	Riccia fluitans	Riccia fluitans				#N/A	Freshwater lakes, dragonflies, freshwater plants, fish farming	After	49.822097	11.594733	Schnabelwaid / Bayern / Germany	Naturschutz und Landschaftsplanung	Germany	Systematic review	2006
GER106	German	Ricciocarpus natans	Ricciocarpus natans				#N/A	Freshwater lakes, dragonflies, freshwater plants, fish farming	After	49.822097	11.594733	Schnabelwaid / Bayern / Germany	Naturschutz und Landschaftsplanung	Germany	Systematic review	2006
GER106	German	Nitella cf. syncarpa	Nitella cf. syncarpa				#N/A	Freshwater lakes, dragonflies, freshwater plants, fish farming	After	49.822097	11.594733	Schnabelwaid / Bayern / Germany	Naturschutz und Landschaftsplanung	Germany	Systematic review	2006
GER106	German	Nitella flexilis	Nitella flexilis				#N/A	Freshwater lakes, dragonflies, freshwater plants, fish farming	After	49.822097	11.594733	Schnabelwaid / Bayern / Germany	Naturschutz und Landschaftsplanung	Germany	Systematic review	2006
GER106	German	Nitella capillaris	Nitella capillaris				#N/A	Freshwater lakes, dragonflies, freshwater plants, fish farming	After	49.822097	11.594733	Schnabelwaid / Bayern / Germany	Naturschutz und Landschaftsplanung	Germany	Systematic review	2006
GER106	German	Dragonflies: Calopteryx virgo	Dragonflies: Calopteryx virgo				#N/A	Freshwater lakes, dragonflies, freshwater plants, fish farming	After	49.822097	11.594733	Schnabelwaid / Bayern / Germany	Naturschutz und Landschaftsplanung	Germany	Systematic review	2006
GER106	German	Ceratophyllum submersum	Ceratophyllum submersum				#N/A	Freshwater lakes, dragonflies, freshwater plants, fish farming	After	49.822097	11.594733	Schnabelwaid / Bayern / Germany	Naturschutz und Landschaftsplanung	Germany	Systematic review	2006
GER106	German	Chalcolestes viridis	Chalcolestes viridis				#N/A	Freshwater lakes, dragonflies, freshwater plants, fish farming	After	49.822097	11.594733	Schnabelwaid / Bayern / Germany	Naturschutz und Landschaftsplanung	Germany	Systematic review	2006
GER106	German	Coenagrion puella	Coenagrion puella				#N/A	Freshwater lakes, dragonflies, freshwater plants, fish farming	After	49.822097	11.594733	Schnabelwaid / Bayern / Germany	Naturschutz und Landschaftsplanung	Germany	Systematic review	2006
GER106	German	Coenagrion pulchellum	Coenagrion pulchellum				#N/A	Freshwater lakes, dragonflies, freshwater plants, fish farming	After	49.822097	11.594733	Schnabelwaid / Bayern / Germany	Naturschutz und Landschaftsplanung	Germany	Systematic review	2006
GER106	German	Coenagrion hastulatum	Coenagrion hastulatum				#N/A	Freshwater lakes, dragonflies, freshwater plants, fish farming	After	49.822097	11.594733	Schnabelwaid / Bayern / Germany	Naturschutz und Landschaftsplanung	Germany	Systematic review	2006
GER106	German	Enallagma cyathigerum	Enallagma cyathigerum				#N/A	Freshwater lakes, dragonflies, freshwater plants, fish farming	After	49.822097	11.594733	Schnabelwaid / Bayern / Germany	Naturschutz und Landschaftsplanung	Germany	Systematic review	2006
GER106	German	Erythromma najas	Erythromma najas	red-eyed damselfly			#N/A	Freshwater lakes, dragonflies, freshwater plants, fish farming	After	49.822097	11.594733	Schnabelwaid / Bayern / Germany	Naturschutz und Landschaftsplanung	Germany	Systematic review	2006
GER106	German	Erythromma viridulum	Erythromma viridulum				#N/A	Freshwater lakes, dragonflies, freshwater plants, fish farming	After	49.822097	11.594733	Schnabelwaid / Bayern / Germany	Naturschutz und Landschaftsplanung	Germany	Systematic review	2006
GER106	German	Ischnura elegans	Ischnura elegans				#N/A	Freshwater lakes, dragonflies, freshwater plants, fish farming	After	49.822097	11.594733	Schnabelwaid / Bayern / Germany	Naturschutz und Landschaftsplanung	Germany	Systematic review	2006
GER106	German	Ischnura pumilio	Ischnura pumilio				#N/A	Freshwater lakes, dragonflies, freshwater plants, fish farming	After	49.822097	11.594733	Schnabelwaid / Bayern / Germany	Naturschutz und Landschaftsplanung	Germany	Systematic review	2006
GER106	German	Lestes sponsa	Lestes sponsa				#N/A	Freshwater lakes, dragonflies, freshwater plants, fish farming	After	49.822097	11.594733	Schnabelwaid / Bayern / Germany	Naturschutz und Landschaftsplanung	Germany	Systematic review	2006
GER106	German	Elatine hydropiper	Elatine hydropiper				#N/A	Freshwater lakes, dragonflies, freshwater plants, fish farming	After	49.822097	11.594733	Schnabelwaid / Bayern / Germany	Naturschutz und Landschaftsplanung	Germany	Systematic review	2006
GER106	German	Lestes dryas	Lestes dryas				#N/A	Freshwater lakes, dragonflies, freshwater plants, fish farming	After	49.822097	11.594733	Schnabelwaid / Bayern / Germany	Naturschutz und Landschaftsplanung	Germany	Systematic review	2006
GER106	German	Platycnemis pennipes	Platycnemis pennipes				#N/A	Freshwater lakes, dragonflies, freshwater plants, fish farming	After	49.822097	11.594733	Schnabelwaid / Bayern / Germany	Naturschutz und Landschaftsplanung	Germany	Systematic review	2006
GER106	German	Sympecma fusca	Sympecma fusca				#N/A	Freshwater lakes, dragonflies, freshwater plants, fish farming	After	49.822097	11.594733	Schnabelwaid / Bayern / Germany	Naturschutz und Landschaftsplanung	Germany	Systematic review	2006
GER106	German	Aeshna cyanea	Aeshna cyanea	spangled skimmer			#N/A	Freshwater lakes, dragonflies, freshwater plants, fish farming	After	49.822097	11.594733	Schnabelwaid / Bayern / Germany	Naturschutz und Landschaftsplanung	Germany	Systematic review	2006
GER106	German	Aeshna grandis	Aeshna grandis				#N/A	Freshwater lakes, dragonflies, freshwater plants, fish farming	After	49.822097	11.594733	Schnabelwaid / Bayern / Germany	Naturschutz und Landschaftsplanung	Germany	Systematic review	2006
GER106	German	Aeshna mixta	Aeshna mixta				#N/A	Freshwater lakes, dragonflies, freshwater plants, fish farming	After	49.822097	11.594733	Schnabelwaid / Bayern / Germany	Naturschutz und Landschaftsplanung	Germany	Systematic review	2006
GER106	German	Anax imperator	Anax imperator	emperor dragonfly			#N/A	Freshwater lakes, dragonflies, freshwater plants, fish farming	After	49.822097	11.594733	Schnabelwaid / Bayern / Germany	Naturschutz und Landschaftsplanung	Germany	Systematic review	2006
GER106	German	Cordulia aenea	Cordulia aenea	downy emerald			#N/A	Freshwater lakes, dragonflies, freshwater plants, fish farming	After	49.822097	11.594733	Schnabelwaid / Bayern / Germany	Naturschutz und Landschaftsplanung	Germany	Systematic review	2006
GER106	German	Libellula quadrimaculata	Libellula quadrimaculata				#N/A	Freshwater lakes, dragonflies, freshwater plants, fish farming	After	49.822097	11.594733	Schnabelwaid / Bayern / Germany	Naturschutz und Landschaftsplanung	Germany	Systematic review	2006
GER106	German	Libellula fulva	Libellula fulva	scarce chaser			#N/A	Freshwater lakes, dragonflies, freshwater plants, fish farming	After	49.822097	11.594733	Schnabelwaid / Bayern / Germany	Naturschutz und Landschaftsplanung	Germany	Systematic review	2006
GER106	German	Libellula depressa	Libellula depressa				#N/A	Freshwater lakes, dragonflies, freshwater plants, fish farming	After	49.822097	11.594733	Schnabelwaid / Bayern / Germany	Naturschutz und Landschaftsplanung	Germany	Systematic review	2006
GER106	German	Lemna minor	Lemna minor				#N/A	Freshwater lakes, dragonflies, freshwater plants, fish farming	After	49.822097	11.594733	Schnabelwaid / Bayern / Germany	Naturschutz und Landschaftsplanung	Germany	Systematic review	2006
GER106	German	Orthetrum cancellatum	Orthetrum cancellatum				#N/A	Freshwater lakes, dragonflies, freshwater plants, fish farming	After	49.822097	11.594733	Schnabelwaid / Bayern / Germany	Naturschutz und Landschaftsplanung	Germany	Systematic review	2006
GER106	German	Somatochlora metallica	Somatochlora metallica				#N/A	Freshwater lakes, dragonflies, freshwater plants, fish farming	After	49.822097	11.594733	Schnabelwaid / Bayern / Germany	Naturschutz und Landschaftsplanung	Germany	Systematic review	2006
GER106	German	Sympetrum sanguineum	Sympetrum sanguineum				#N/A	Freshwater lakes, dragonflies, freshwater plants, fish farming	After	49.822097	11.594733	Schnabelwaid / Bayern / Germany	Naturschutz und Landschaftsplanung	Germany	Systematic review	2006
GER106	German	Sympetrum vulgatum	Sympetrum vulgatum				#N/A	Freshwater lakes, dragonflies, freshwater plants, fish farming	After	49.822097	11.594733	Schnabelwaid / Bayern / Germany	Naturschutz und Landschaftsplanung	Germany	Systematic review	2006
GER106	German	Sympetrum flaveolum	Sympetrum flaveolum				#N/A	Freshwater lakes, dragonflies, freshwater plants, fish farming	After	49.822097	11.594733	Schnabelwaid / Bayern / Germany	Naturschutz und Landschaftsplanung	Germany	Systematic review	2006
GER106	German	Sympetrum danae	Sympetrum danae	black darter			#N/A	Freshwater lakes, dragonflies, freshwater plants, fish farming	After	49.822097	11.594733	Schnabelwaid / Bayern / Germany	Naturschutz und Landschaftsplanung	Germany	Systematic review	2006
GER106	German	Lemna trisulca	Lemna trisulca				#N/A	Freshwater lakes, dragonflies, freshwater plants, fish farming	After	49.822097	11.594733	Schnabelwaid / Bayern / Germany	Naturschutz und Landschaftsplanung	Germany	Systematic review	2006
GER106	German	Najas minor	Najas minor				#N/A	Freshwater lakes, dragonflies, freshwater plants, fish farming	After	49.822097	11.594733	Schnabelwaid / Bayern / Germany	Naturschutz und Landschaftsplanung	Germany	Systematic review	2006
GER106	German	Potamogeton berchtoldii	Potamogeton berchtoldii				#N/A	Freshwater lakes, dragonflies, freshwater plants, fish farming	After	49.822097	11.594733	Schnabelwaid / Bayern / Germany	Naturschutz und Landschaftsplanung	Germany	Systematic review	2006
GER106	German	Potamogeton crispus	Potamogeton crispus	curly-leaf pondweed			#N/A	Freshwater lakes, dragonflies, freshwater plants, fish farming	After	49.822097	11.594733	Schnabelwaid / Bayern / Germany	Naturschutz und Landschaftsplanung	Germany	Systematic review	2006
GER106	German	Potamogeton obtusifolius	Potamogeton obtusifolius				#N/A	Freshwater lakes, dragonflies, freshwater plants, fish farming	After	49.822097	11.594733	Schnabelwaid / Bayern / Germany	Naturschutz und Landschaftsplanung	Germany	Systematic review	2006
GER107	German	Metrioptera brachyptera	Metrioptera brachyptera			ISSN 0940-6808	#N/A	Farmland, Pasture	CI	47.36023	8.940454	Z?rcher Tossbergland / Z?rcher Oberland / Switzerland	Naturschutz und Landschaftsplanung	Germany	Systematic review	2010
GER107	German	Chorthippus parallelus	Chorthippus parallelus				#N/A	Farmland, Pasture	CI	47.36023	8.940454	Z?rcher Tossbergland / Z?rcher Oberland / Switzerland	Naturschutz und Landschaftsplanung	Germany	Systematic review	2010
GER107	German	Omocestus viridulus	Omocestus viridulus				#N/A	Farmland, Pasture	CI	47.36023	8.940454	Z?rcher Tossbergland / Z?rcher Oberland / Switzerland	Naturschutz und Landschaftsplanung	Germany	Systematic review	2010
GER107	German	Chorthippus biguttulus	Chorthippus biguttulus				#N/A	Farmland, Pasture	CI	47.36023	8.940454	Z?rcher Tossbergland / Z?rcher Oberland / Switzerland	Naturschutz und Landschaftsplanung	Germany	Systematic review	2010
GER107	German	Metrioptera roeselii	Metrioptera roeselii				#N/A	Farmland, Pasture	CI	47.36023	8.940454	Z?rcher Tossbergland / Z?rcher Oberland / Switzerland	Naturschutz und Landschaftsplanung	Germany	Systematic review	2010
GER107	German	Gomphocerippus rufus	Gomphocerippus rufus	rufous grasshopper			#N/A	Farmland, Pasture	CI	47.36023	8.940454	Z?rcher Tossbergland / Z?rcher Oberland / Switzerland	Naturschutz und Landschaftsplanung	Germany	Systematic review	2010
GER107	German	Tettigonia viridlissima	Tettigonia viridlissima				#N/A	Farmland, Pasture	CI	47.36023	8.940454	Z?rcher Tossbergland / Z?rcher Oberland / Switzerland	Naturschutz und Landschaftsplanung	Germany	Systematic review	2010
GER107	German	Omocestus viridulus	Omocestus viridulus				#N/A	Farmland, Pasture	CI	47.36023	8.940454	Z?rcher Tossbergland / Z?rcher Oberland / Switzerland	Naturschutz und Landschaftsplanung	Germany	Systematic review	2010
GER107	German	Pholidoptera griseoaptera	Pholidoptera griseoaptera	dark bush-cricket			#N/A	Farmland, Pasture	CI	47.36023	8.940454	Z?rcher Tossbergland / Z?rcher Oberland / Switzerland	Naturschutz und Landschaftsplanung	Germany	Systematic review	2010
GER108	German	Phragmites australis	Phragmites australis	common reed		ISSN 0940-6808	#N/A	Fens, Freshwater, Plants, Carbon sequestraion	After	53.972299	13.254695	Peenetal, Trebeltal / Mecklenburg-Vorpommern / Germany	Naturschutz und Landschaftsplanung	Germany	Systematic review	2010
GER108	German	Typha latifolia	Typha latifolia				#N/A	Fens, Freshwater, Plants, Carbon sequestraion	After	53.972299	13.254695	Peenetal, Trebeltal / Mecklenburg-Vorpommern / Germany	Naturschutz und Landschaftsplanung	Germany	Systematic review	2010
GER108	German	Glyceria maxima	Glyceria maxima				#N/A	Fens, Freshwater, Plants, Carbon sequestraion	After	53.972299	13.254695	Peenetal, Trebeltal / Mecklenburg-Vorpommern / Germany	Naturschutz und Landschaftsplanung	Germany	Systematic review	2010
GER108	German	Carex riparia	Carex riparia				#N/A	Fens, Freshwater, Plants, Carbon sequestraion	After	53.972299	13.254695	Peenetal, Trebeltal / Mecklenburg-Vorpommern / Germany	Naturschutz und Landschaftsplanung	Germany	Systematic review	2010
GER108	German	Carex acutiformis	Carex acutiformis				#N/A	Fens, Freshwater, Plants, Carbon sequestraion	After	53.972299	13.254695	Peenetal, Trebeltal / Mecklenburg-Vorpommern / Germany	Naturschutz und Landschaftsplanung	Germany	Systematic review	2010
GER108	German	Phalaris arundinacea	Phalaris arundinacea				#N/A	Fens, Freshwater, Plants, Carbon sequestraion	After	53.972299	13.254695	Peenetal, Trebeltal / Mecklenburg-Vorpommern / Germany	Naturschutz und Landschaftsplanung	Germany	Systematic review	2010
GER108	German						#N/A	Fens, Freshwater, Plants, Carbon sequestraion	After	53.972299	13.254695	Peenetal, Trebeltal / Mecklenburg-Vorpommern / Germany	Naturschutz und Landschaftsplanung	Germany	Systematic review	2010
GER109	German	Lepidoptera	Lepidoptera	butterflies and moths	butterflies		#N/A	Floodplain meadows, Butterflies, true bugs, Weevils, Leaf beetles, Dragonflies	CI	49.820774	8.438108	Stockstadt am Rhein / Hessen / Germany	Naturschutz und Landschaftsplanung	Germany	Systematic review	2011
GER109	German	Orthoptera	Orthoptera		grasshoppers		#N/A	Floodplain meadows, Butterflies, true bugs, Weevils, Leaf beetles, Dragonflies	CI	49.820774	8.438108	Stockstadt am Rhein / Hessen / Germany	Naturschutz und Landschaftsplanung	Germany	Systematic review	2011
GER109	German	Chrysomelidae	Chrysomelidae	leaf beetles	leaf beetles		#N/A	Floodplain meadows, Butterflies, true bugs, Weevils, Leaf beetles, Dragonflies	CI	49.820774	8.438108	Stockstadt am Rhein / Hessen / Germany	Naturschutz und Landschaftsplanung	Germany	Systematic review	2011
GER109	German	Curculionoidea	Curculionoidea		weevils		#N/A	Floodplain meadows, Butterflies, true bugs, Weevils, Leaf beetles, Dragonflies	CI	49.820774	8.438108	Stockstadt am Rhein / Hessen / Germany	Naturschutz und Landschaftsplanung	Germany	Systematic review	2011
GER109	German	Odonata	Odonata	dragonflies and damselflies	dragonflies		#N/A	Floodplain meadows, Butterflies, true bugs, Weevils, Leaf beetles, Dragonflies	CI	49.820774	8.438108	Stockstadt am Rhein / Hessen / Germany	Naturschutz und Landschaftsplanung	Germany	Systematic review	2011
GER11	German	Genus	Many different anuran species				#N/A	Amphibians/altitudinal rocky grasslands	After	20.06694444	43.00244444	Parque Estadual do Itacolomi (Brazil)	Salamandra	Germany	Systematic review	2018
GER110	German	Hydrophilidae	Hydrophilidae	water scavenger beetles		ISSN 0940-6808	#N/A	Farmland, Pasture, Dung beetles	After	53.573889	12.150556	Parchim / Mecklenburg-Vorpommern / Germany	Naturschutz und Landschaftsplanung	Germany	Systematic review	2012
GER110	German	Staphylinidae (According to the Authors the exact species list was going to be published somewhere else)	Staphylinidae (According to the Authors the exact species list was going to be published somewhere else)				#N/A	Farmland, Pasture, Dung beetles	After	53.573889	12.150556	Parchim / Mecklenburg-Vorpommern / Germany	Naturschutz und Landschaftsplanung	Germany	Systematic review	2012
GER111	German	Calamagrostis epigejos	Calamagrostis epigejos		bushgrass	Land-Reitgrass	#N/A	Grassland, Heathland, Plants, Invasive species, Pasturism	BA	51.77393	12.36424	Dessau / Sachsen-Anhalt / Germany	Naturschutz und Landschaftsplanung	Germany	Systematic review	2012
GER111	German	Prunus serotina	Prunus serotina	black cherry	black cherry	Sp?tbl?hende Traubenkirsche	#N/A	Grassland, Heathland, Plants, Invasive species, Pasturism	BA	51.77393	12.36424	Dessau / Sachsen-Anhalt / Germany	Naturschutz und Landschaftsplanung	Germany	Systematic review	2012
GER112	German	Protaetia marmorata	Protaetia marmorata				#N/A	Invertebrates, Dead wood	After	51.060214	13.745328	in and around Dreseden / Sachsen / Germany	Naturschutz und Landschaftsplanung	Germany	Systematic review	2012
GER112	German	Protaetia lugubris	Protaetia lugubris				#N/A	Invertebrates, Dead wood	After	51.060214	13.745328	in and around Dreseden / Sachsen / Germany	Naturschutz und Landschaftsplanung	Germany	Systematic review	2012
GER112	German	Osmoderma eremita	Osmoderma eremita				#N/A	Invertebrates, Dead wood	After	51.060214	13.745328	in and around Dreseden / Sachsen / Germany	Naturschutz und Landschaftsplanung	Germany	Systematic review	2012
GER112	German	Synchita separanda	Synchita separanda				#N/A	Invertebrates, Dead wood	After	51.060214	13.745328	in and around Dreseden / Sachsen / Germany	Naturschutz und Landschaftsplanung	Germany	Systematic review	2012
GER112	German	Laemophloeus monilis	Laemophloeus monilis				#N/A	Invertebrates, Dead wood	After	51.060214	13.745328	in and around Dreseden / Sachsen / Germany	Naturschutz und Landschaftsplanung	Germany	Systematic review	2012
GER112	German	Eustrophus dermestoides	Eustrophus dermestoides				#N/A	Invertebrates, Dead wood	After	51.060214	13.745328	in and around Dreseden / Sachsen / Germany	Naturschutz und Landschaftsplanung	Germany	Systematic review	2012
GER112	German	Sinodendron cylindricum	Sinodendron cylindricum				#N/A	Invertebrates, Dead wood	After	51.060214	13.745328	in and around Dreseden / Sachsen / Germany	Naturschutz und Landschaftsplanung	Germany	Systematic review	2012
GER112	German	Pycnomerus terebrans	Pycnomerus terebrans				#N/A	Invertebrates, Dead wood	After	51.060214	13.745328	in and around Dreseden / Sachsen / Germany	Naturschutz und Landschaftsplanung	Germany	Systematic review	2012
GER113	German	Pieris brassicae	Pieris brassicae	large cabbage white			#N/A	Grassland, Butterflies	CI	48.520131	9.049696	T?bingen / Baden-W?rttemberg / Germany	Naturschutz und Landschaftsplanung	Germany	Systematic review	2012
GER113	German	Erynnis tages	Erynnis tages				#N/A	Grassland, Butterflies	CI	48.520131	9.049696	T?bingen / Baden-W?rttemberg / Germany	Naturschutz und Landschaftsplanung	Germany	Systematic review	2012
GER113	German	Pieris rapae	Pieris rapae	cabbage white			#N/A	Grassland, Butterflies	CI	48.520131	9.049696	T?bingen / Baden-W?rttemberg / Germany	Naturschutz und Landschaftsplanung	Germany	Systematic review	2012
GER113	German	Pieris napi	Pieris napi				#N/A	Grassland, Butterflies	CI	48.520131	9.049696	T?bingen / Baden-W?rttemberg / Germany	Naturschutz und Landschaftsplanung	Germany	Systematic review	2012
GER113	German	Aricia agestis	Aricia agestis	brown argus			#N/A	Grassland, Butterflies	CI	48.520131	9.049696	T?bingen / Baden-W?rttemberg / Germany	Naturschutz und Landschaftsplanung	Germany	Systematic review	2012
GER113	German	Cupido argiades	Cupido argiades				#N/A	Grassland, Butterflies	CI	48.520131	9.049696	T?bingen / Baden-W?rttemberg / Germany	Naturschutz und Landschaftsplanung	Germany	Systematic review	2012
GER113	German	Cupido minimus	Cupido minimus				#N/A	Grassland, Butterflies	CI	48.520131	9.049696	T?bingen / Baden-W?rttemberg / Germany	Naturschutz und Landschaftsplanung	Germany	Systematic review	2012
GER113	German	Lycaena titryus	Lycaena titryus				#N/A	Grassland, Butterflies	CI	48.520131	9.049696	T?bingen / Baden-W?rttemberg / Germany	Naturschutz und Landschaftsplanung	Germany	Systematic review	2012
GER113	German	Polyommatus icarus	Polyommatus icarus	common blue			#N/A	Grassland, Butterflies	CI	48.520131	9.049696	T?bingen / Baden-W?rttemberg / Germany	Naturschutz und Landschaftsplanung	Germany	Systematic review	2012
GER113	German	Polyommatus semiargus	Polyommatus semiargus				#N/A	Grassland, Butterflies	CI	48.520131	9.049696	T?bingen / Baden-W?rttemberg / Germany	Naturschutz und Landschaftsplanung	Germany	Systematic review	2012
GER113	German	Aglais io	Aglais io	European peacock			#N/A	Grassland, Butterflies	CI	48.520131	9.049696	T?bingen / Baden-W?rttemberg / Germany	Naturschutz und Landschaftsplanung	Germany	Systematic review	2012
GER113	German	Ochlodes sylvanus	Ochlodes sylvanus				#N/A	Grassland, Butterflies	CI	48.520131	9.049696	T?bingen / Baden-W?rttemberg / Germany	Naturschutz und Landschaftsplanung	Germany	Systematic review	2012
GER113	German	Aglais urticae	Aglais urticae	small tortoiseshell			#N/A	Grassland, Butterflies	CI	48.520131	9.049696	T?bingen / Baden-W?rttemberg / Germany	Naturschutz und Landschaftsplanung	Germany	Systematic review	2012
GER113	German	Aphantopus hyperantus	Aphantopus hyperantus	ringlet			#N/A	Grassland, Butterflies	CI	48.520131	9.049696	T?bingen / Baden-W?rttemberg / Germany	Naturschutz und Landschaftsplanung	Germany	Systematic review	2012
GER113	German	Araschnia levana	Araschnia levana	map butterfly			#N/A	Grassland, Butterflies	CI	48.520131	9.049696	T?bingen / Baden-W?rttemberg / Germany	Naturschutz und Landschaftsplanung	Germany	Systematic review	2012
GER113	German	Argymnis paphia	Argymnis paphia				#N/A	Grassland, Butterflies	CI	48.520131	9.049696	T?bingen / Baden-W?rttemberg / Germany	Naturschutz und Landschaftsplanung	Germany	Systematic review	2012
GER113	German	Coenonympha pamphilus	Coenonympha pamphilus				#N/A	Grassland, Butterflies	CI	48.520131	9.049696	T?bingen / Baden-W?rttemberg / Germany	Naturschutz und Landschaftsplanung	Germany	Systematic review	2012
GER113	German	Maniola jurtina	Maniola jurtina	meadow brown			#N/A	Grassland, Butterflies	CI	48.520131	9.049696	T?bingen / Baden-W?rttemberg / Germany	Naturschutz und Landschaftsplanung	Germany	Systematic review	2012
GER113	German	Melanargia galathea	Melanargia galathea	marbled white			#N/A	Grassland, Butterflies	CI	48.520131	9.049696	T?bingen / Baden-W?rttemberg / Germany	Naturschutz und Landschaftsplanung	Germany	Systematic review	2012
GER113	German	Zygaena fillpendulae	Zygaena fillpendulae				#N/A	Grassland, Butterflies	CI	48.520131	9.049696	T?bingen / Baden-W?rttemberg / Germany	Naturschutz und Landschaftsplanung	Germany	Systematic review	2012
GER113	German	Zygaena viciae	Zygaena viciae				#N/A	Grassland, Butterflies	CI	48.520131	9.049696	T?bingen / Baden-W?rttemberg / Germany	Naturschutz und Landschaftsplanung	Germany	Systematic review	2012
GER113	German	Pygrus malvae	Pygrus malvae				#N/A	Grassland, Butterflies	CI	48.520131	9.049696	T?bingen / Baden-W?rttemberg / Germany	Naturschutz und Landschaftsplanung	Germany	Systematic review	2012
GER113	German	Thymelicus sylvestris	Thymelicus sylvestris	small skipper			#N/A	Grassland, Butterflies	CI	48.520131	9.049696	T?bingen / Baden-W?rttemberg / Germany	Naturschutz und Landschaftsplanung	Germany	Systematic review	2012
GER113	German	Papilio machaon	Papilio machaon	common yellow swallowtail			#N/A	Grassland, Butterflies	CI	48.520131	9.049696	T?bingen / Baden-W?rttemberg / Germany	Naturschutz und Landschaftsplanung	Germany	Systematic review	2012
GER113	German	Anthocharis cardamines	Anthocharis cardamines	orange tip			#N/A	Grassland, Butterflies	CI	48.520131	9.049696	T?bingen / Baden-W?rttemberg / Germany	Naturschutz und Landschaftsplanung	Germany	Systematic review	2012
GER113	German	Colias hyale	Colias hyale	pale clouded yellow			#N/A	Grassland, Butterflies	CI	48.520131	9.049696	T?bingen / Baden-W?rttemberg / Germany	Naturschutz und Landschaftsplanung	Germany	Systematic review	2012
GER113	German	Gonepteryx rhamni	Gonepteryx rhamni	common brimstone butterfly			#N/A	Grassland, Butterflies	CI	48.520131	9.049696	T?bingen / Baden-W?rttemberg / Germany	Naturschutz und Landschaftsplanung	Germany	Systematic review	2012
GER113	German	Leptidea sinapis	Leptidea sinapis				#N/A	Grassland, Butterflies	CI	48.520131	9.049696	T?bingen / Baden-W?rttemberg / Germany	Naturschutz und Landschaftsplanung	Germany	Systematic review	2012
GER114	German	Genus			all bird species that might get electrocuted		#N/A	Birds	BA	51.98411367	7.216680667	Unteren Niederrhein / Nordrhein-Westfalen / Germany Alfsee /Niedersachsen / Germany Lippeaue / Nordrhein-Westfalen / Germany	Naturschutz und Landschaftsplanung	Germany	Systematic review	2014
GER115	German	Gryllus campestris	Gryllus campestris				#N/A	Grassland, Locusts	CI	48.520131	9.049696	T?bingen / Baden-W?rttemberg / Germany	Naturschutz und Landschaftsplanung	Germany	Systematic review	2014
GER115	German	Chorthippus brunneus	Chorthippus brunneus				#N/A	Grassland, Locusts	CI	48.520131	9.049696	T?bingen / Baden-W?rttemberg / Germany	Naturschutz und Landschaftsplanung	Germany	Systematic review	2014
GER115	German	Gomphocerippus rufus	Gomphocerippus rufus	rufous grasshopper			#N/A	Grassland, Locusts	CI	48.520131	9.049696	T?bingen / Baden-W?rttemberg / Germany	Naturschutz und Landschaftsplanung	Germany	Systematic review	2014
GER115	German	Tettigonia viridissima	Tettigonia viridissima				#N/A	Grassland, Locusts	CI	48.520131	9.049696	T?bingen / Baden-W?rttemberg / Germany	Naturschutz und Landschaftsplanung	Germany	Systematic review	2014
GER115	German	Metrioptera roeselii	Metrioptera roeselii				#N/A	Grassland, Locusts	CI	48.520131	9.049696	T?bingen / Baden-W?rttemberg / Germany	Naturschutz und Landschaftsplanung	Germany	Systematic review	2014
GER115	German	Chorthippus parallelus	Chorthippus parallelus				#N/A	Grassland, Locusts	CI	48.520131	9.049696	T?bingen / Baden-W?rttemberg / Germany	Naturschutz und Landschaftsplanung	Germany	Systematic review	2014
GER115	German	Platycleis albopunctata	Platycleis albopunctata				#N/A	Grassland, Locusts	CI	48.520131	9.049696	T?bingen / Baden-W?rttemberg / Germany	Naturschutz und Landschaftsplanung	Germany	Systematic review	2014
GER115	German	Stenobothrus lineatus	Stenobothrus lineatus				#N/A	Grassland, Locusts	CI	48.520131	9.049696	T?bingen / Baden-W?rttemberg / Germany	Naturschutz und Landschaftsplanung	Germany	Systematic review	2014
GER115	German	Chorthippus dorsatus	Chorthippus dorsatus				#N/A	Grassland, Locusts	CI	48.520131	9.049696	T?bingen / Baden-W?rttemberg / Germany	Naturschutz und Landschaftsplanung	Germany	Systematic review	2014
GER115	German	Phaneroptera falcata	Phaneroptera falcata	sickle-bearing bush cricket			#N/A	Grassland, Locusts	CI	48.520131	9.049696	T?bingen / Baden-W?rttemberg / Germany	Naturschutz und Landschaftsplanung	Germany	Systematic review	2014
GER115	German	Platycleis albopunctata	Platycleis albopunctata				#N/A	Grassland, Locusts	CI	48.520131	9.049696	T?bingen / Baden-W?rttemberg / Germany	Naturschutz und Landschaftsplanung	Germany	Systematic review	2014
GER115	German	Pholidoptera griseoaptera	Pholidoptera griseoaptera	dark bush-cricket			#N/A	Grassland, Locusts	CI	48.520131	9.049696	T?bingen / Baden-W?rttemberg / Germany	Naturschutz und Landschaftsplanung	Germany	Systematic review	2014
GER115	German	Stenobothrus lineatus	Stenobothrus lineatus				#N/A	Grassland, Locusts	CI	48.520131	9.049696	T?bingen / Baden-W?rttemberg / Germany	Naturschutz und Landschaftsplanung	Germany	Systematic review	2014
GER115	German	Tetrix subulata	Tetrix subulata				#N/A	Grassland, Locusts	CI	48.520131	9.049696	T?bingen / Baden-W?rttemberg / Germany	Naturschutz und Landschaftsplanung	Germany	Systematic review	2014
GER116	German	Leiopicus medius	Dendrocopus medius		Middle spotted woodpecker	Mittelspecht	AVES	Birds, Beech Forests, Dead wood, Invertebrates, Beetles, Molluscs, Fungi	CI	49.9	9.383333	Hochspessart / Bayern / Germany	Wald?kologie online	Germany	Systematic review	2007
GER116	German	Parus major	Parus major	Great Tit	great tit	Kohlmeise	AVES	Birds, Beech Forests, Dead wood, Invertebrates, Beetles, Molluscs, Fungi	CI	49.9	9.383333	Hochspessart / Bayern / Germany	Wald?kologie online	Germany	Systematic review	2007
GER116	German	Erithacus rubecula	Erithacus rubecula	European robin	european robin	Rotkehlchen	AVES	Birds, Beech Forests, Dead wood, Invertebrates, Beetles, Molluscs, Fungi	CI	49.9	9.383333	Hochspessart / Bayern / Germany	Wald?kologie online	Germany	Systematic review	2007
GER116	German	Picus canus	Picus canus		grey-headed woodpecker	Grauspecht	AVES	Birds, Beech Forests, Dead wood, Invertebrates, Beetles, Molluscs, Fungi	CI	49.9	9.383333	Hochspessart / Bayern / Germany	Wald?kologie online	Germany	Systematic review	2007
GER116	German	Ficedula albicollis	Ficedula albicollis	Collared flycatcher	collared flycatcher	Halsband- und Trauerschn?pper	AVES	Birds, Beech Forests, Dead wood, Invertebrates, Beetles, Molluscs, Fungi	CI	49.9	9.383333	Hochspessart / Bayern / Germany	Wald?kologie online	Germany	Systematic review	2007
GER116	German	Ficedula hypoleuca	Ficedula hypoleuca		european pied flycatcher	Sumpfmeise	AVES	Birds, Beech Forests, Dead wood, Invertebrates, Beetles, Molluscs, Fungi	CI	49.9	9.383333	Hochspessart / Bayern / Germany	Wald?kologie online	Germany	Systematic review	2007
GER116	German	Poecile palustris	Parus palustris	marsh tit	marsh tit	M?nchsgrasm?cke	AVES	Birds, Beech Forests, Dead wood, Invertebrates, Beetles, Molluscs, Fungi	CI	49.9	9.383333	Hochspessart / Bayern / Germany	Wald?kologie online	Germany	Systematic review	2007
GER116	German	Sylvia atricapilla	Sylvia atricapilla		eurasian blackcap		AVES	Birds, Beech Forests, Dead wood, Invertebrates, Beetles, Molluscs, Fungi	CI	49.9	9.383333	Hochspessart / Bayern / Germany	Wald?kologie online	Germany	Systematic review	2007
GER116	German	Genus	(for species of molluscs beetles and fungi only quantitative data was given)				#N/A	Birds, Beech Forests, Dead wood, Invertebrates, Beetles, Molluscs, Fungi	CI	49.9	9.383333	Hochspessart / Bayern / Germany	Wald?kologie online	Germany	Systematic review	2007
GER117	German				43 different speceis of macroinvertebrates		#N/A	bog, invertebrates, plants	After	52.476587	10.980535	Oebisfelde /Sachsen-Anhalt / Germany	Wald?kologie online	Germany	Systematic review	2010
GER118	German	Cyanecula svecica	Luscinia svecica			Blaukehlchen	AVES	Wetlands, Birds	After	53.315781	8.510493	Unterweser / Niedersachsen / Germany	Vogelwarte	Germany	Systematic review	2008
GER118	German	Spatula clypeata	Anas clypeata	Northern shoveler		L?ffelente	AVES	Wetlands, Birds	After	53.315781	8.510493	Unterweser / Niedersachsen / Germany	Vogelwarte	Germany	Systematic review	2008
GER118	German	Saxicola rubetra	Saxicola rubetra	whinchat		Braunkehlchen	AVES	Wetlands, Birds	After	53.315781	8.510493	Unterweser / Niedersachsen / Germany	Vogelwarte	Germany	Systematic review	2008
GER118	German	Luscinia megarhynchos	Luscinia megarhynchos	nightingale		Nachtigall	AVES	Wetlands, Birds	After	53.315781	8.510493	Unterweser / Niedersachsen / Germany	Vogelwarte	Germany	Systematic review	2008
GER118	German	Acrocephalus schoenobaenus	Acrocephalus schoenobaenus	sedge warbler		Schilfrohrs?nger	AVES	Wetlands, Birds	After	53.315781	8.510493	Unterweser / Niedersachsen / Germany	Vogelwarte	Germany	Systematic review	2008
GER118	German	Remiz pendulinus	Remiz pendulinus	Eurasian penduline-tit		Beutelmeise	AVES	Wetlands, Birds	After	53.315781	8.510493	Unterweser / Niedersachsen / Germany	Vogelwarte	Germany	Systematic review	2008
GER118	German	Panurus biarmicus	Panurus biarmicus			Bartmeise	AVES	Wetlands, Birds	After	53.315781	8.510493	Unterweser / Niedersachsen / Germany	Vogelwarte	Germany	Systematic review	2008
GER118	German	Spatula querquedula	Anas querquedula	garganey		Kn?kente	AVES	Wetlands, Birds	After	53.315781	8.510493	Unterweser / Niedersachsen / Germany	Vogelwarte	Germany	Systematic review	2008
GER118	German	Circus aeruginosus	Circus aeruginosus	western marsh harrier		Rohrweihe	AVES	Wetlands, Birds	After	53.315781	8.510493	Unterweser / Niedersachsen / Germany	Vogelwarte	Germany	Systematic review	2008
GER118	German	Crex crex	Crex crex	corn crake		Wachtelk?nig	AVES	Wetlands, Birds	After	53.315781	8.510493	Unterweser / Niedersachsen / Germany	Vogelwarte	Germany	Systematic review	2008
GER118	German	Porzana porzana	Porzana porzana			T?pfelsumpfhuhn	AVES	Wetlands, Birds	After	53.315781	8.510493	Unterweser / Niedersachsen / Germany	Vogelwarte	Germany	Systematic review	2008
GER118	German	Charadrius dubius	Charadrius dubius	little ringed plover		Flussregenpfeifer	AVES	Wetlands, Birds	After	53.315781	8.510493	Unterweser / Niedersachsen / Germany	Vogelwarte	Germany	Systematic review	2008
GER118	German	Gallinago gallinago	Gallinago gallinago	common snipe		Bekassine	AVES	Wetlands, Birds	After	53.315781	8.510493	Unterweser / Niedersachsen / Germany	Vogelwarte	Germany	Systematic review	2008
GER118	German	Tringa totanus	Tringa totanus			Rotschenkel	AVES	Wetlands, Birds	After	53.315781	8.510493	Unterweser / Niedersachsen / Germany	Vogelwarte	Germany	Systematic review	2008
GER118	German	Limosa limosa	Limosa limosa	black-tailed godwit		Uferschnepfe	AVES	Wetlands, Birds	After	53.315781	8.510493	Unterweser / Niedersachsen / Germany	Vogelwarte	Germany	Systematic review	2008
GER119	German	Circus pygargus	Circus pygargus		Montagu's harrier	Wiesenweihe	AVES	Birds (Raptors), Farmland	After	48.790446	11.497891	Bayern / Germany	Vogelwarte	Germany	Systematic review	2013
GER12	German	Batagur baska	Batagur baska	four-toed terrapin	northern river terrapin	Emys baska	#N/A	northern river terrapin/captive	After	47.05147222	14.15244444	Bangladesh and Austria	Salamandra	Germany	Systematic review	2018
GER120	German	Alauda arvensis	Alauda arvensis	Eurasian skylark	Skylark	Feldlerche	AVES	Ground breeding birds, Farmland	CI	51.102872	13.200479	Sachsen / Germany	Vogelwarte	Germany	Systematic review	2013
GER120	German	Vanellus vanellus	Vanellus vanellus		northern lapwing	Kiebitz	AVES	Ground breeding birds, Farmland	CI	51.102872	13.200479	Sachsen / Germany	Vogelwarte	Germany	Systematic review	2013
GER121	German	Sterna hirundo	Sterna hirundo	Common tern	Common tern	Fluss-Seeschwalbe	AVES	Birds, Rivers	BA	51.59322	6.645541	Niederrhein / Nordrhein-Westfahlen / Germany	Vogelwarte	Germany	Systematic review	2014
GER122	German	Plecotus auritus	Plecotus auritus	brown big-eared bat	Brown long-eared bats	Braunes Langohr	MAMMALIA	Bats	After	51.813593	13.774595	G?rlsdorf, Altk?nkendorf / Sachsen / Germany	Nyctalus	Germany	Systematic review	2006
GER122	German	Myotis daubentonii	Myotis daubentonii	Daubenton's bat	Baubenton's bat	Wasserfledermaus	MAMMALIA	Bats	After	51.813593	13.774595	G?rlsdorf, Altk?nkendorf / Sachsen / Germany	Nyctalus	Germany	Systematic review	2006
GER122	German	Myotis nattereri	Myotis nattereri	Natterer's bat	Natterer's bat	Fransenfledermaus	MAMMALIA	Bats	After	51.813593	13.774595	G?rlsdorf, Altk?nkendorf / Sachsen / Germany	Nyctalus	Germany	Systematic review	2006
GER123	German	Rhinolophus hipposideros	Rhinolophus hipposideros	lesser horseshoe bat	Lesser horeseshoe bat		MAMMALIA	Bats	After	51.150813	11.864237	Burgenlandkreis / Sachsen-Anhalt / Germany	Nyctalus	Germany	Systematic review	2007
GER123	German	Myotis myotis	Myotis myotis		greater mouse-eared bat		MAMMALIA	Bats	After	51.150813	11.864237	Burgenlandkreis / Sachsen-Anhalt / Germany	Nyctalus	Germany	Systematic review	2007
GER123	German	Eptesicus serotinus	Eptesicus serotinus	Common serotine	serotine bat		MAMMALIA	Bats	After	51.150813	11.864237	Burgenlandkreis / Sachsen-Anhalt / Germany	Nyctalus	Germany	Systematic review	2007
GER123	German	Pipistrellus pipistrellus	Pipistrellus pipistrellus	common pipistrelle	common pipistrelle		MAMMALIA	Bats	After	51.150813	11.864237	Burgenlandkreis / Sachsen-Anhalt / Germany	Nyctalus	Germany	Systematic review	2007
GER123	German	Plecotus auritus	Plecotus auritus	brown big-eared bat	brown long-eared bat		MAMMALIA	Bats	After	51.150813	11.864237	Burgenlandkreis / Sachsen-Anhalt / Germany	Nyctalus	Germany	Systematic review	2007
GER124	German	Plecotus auritus	Plecotus auritus	brown big-eared bat	Brown long-eared bats	Braunes Langohr	MAMMALIA	Bats	BA	52.506743	13.844607	Hennickendorf / Brandenburg / Germany	Nyctalus	Germany	Systematic review	2007
GER124	German	Myotis daubentonii	Myotis daubentonii	Daubenton's bat	Baubenton's bat	Wasserfledermaus	MAMMALIA	Bats	BA	52.506743	13.844607	Hennickendorf / Brandenburg / Germany	Nyctalus	Germany	Systematic review	2007
GER124	German	Myotis nattereri	Myotis nattereri	Natterer's bat	Natterer's bat	Fransenfledermaus	MAMMALIA	Bats	BA	52.506743	13.844607	Hennickendorf / Brandenburg / Germany	Nyctalus	Germany	Systematic review	2007
GER125	German	Myotis daubentonii	Myotis daubentonii	Daubenton's bat			MAMMALIA	Bats	After	53.37823	13.840478	Sch?nwerder / Brandenburg / Germany	Nyctalus	Germany	Systematic review	2009
GER125	German	Myotis nattereri	Myotis nattereri	Natterer's bat			MAMMALIA	Bats	After	53.37823	13.840478	Sch?nwerder / Brandenburg / Germany	Nyctalus	Germany	Systematic review	2009
GER125	German	Plecotus auritus	Plecotus auritus	brown big-eared bat			MAMMALIA	Bats	After	53.37823	13.840478	Sch?nwerder / Brandenburg / Germany	Nyctalus	Germany	Systematic review	2009
GER125	German	Barbastella barbastellus	Barbastella barbastellus	western barbastelle			MAMMALIA	Bats	After	53.37823	13.840478	Sch?nwerder / Brandenburg / Germany	Nyctalus	Germany	Systematic review	2009
GER126	German	Myotis daubentonii	Myotis daubentonii	Daubenton's bat			MAMMALIA	Bats	After	53.02066	13.785599	Angerm?nde / Brandenburg / Germany	Nyctalus	Germany	Systematic review	2011
GER126	German	Myotis nattereri	Myotis nattereri	Natterer's bat			MAMMALIA	Bats	After	53.02066	13.785599	Angerm?nde / Brandenburg / Germany	Nyctalus	Germany	Systematic review	2011
GER126	German	Myotis myotis	Myotis myotis				MAMMALIA	Bats	After	53.02066	13.785599	Angerm?nde / Brandenburg / Germany	Nyctalus	Germany	Systematic review	2011
GER126	German	Barbastella barbastellus	Barbastella barbastellus	western barbastelle			MAMMALIA	Bats	After	53.02066	13.785599	Angerm?nde / Brandenburg / Germany	Nyctalus	Germany	Systematic review	2011
GER126	German	Plecotus auritus	Plecotus auritus				MAMMALIA	Bats	After	53.02066	13.785599	Angerm?nde / Brandenburg / Germany	Nyctalus	Germany	Systematic review	2011
GER127	German	Myodes glareolus	Clethrionomys glareolus	Bank vole	Bank vole		MAMMALIA	Rodents	CI	50.617852	7.096873	Wachtberg / Nordrhein-Westfalen / Germany	Zeitschrift f?r Feldherpetologie	Germany	Systematic review	1997
GER127	German	Apodemus sylvaticus	Apodemus sylvaticus	European woodmouse	Wood mouse		MAMMALIA	Rodents	CI	50.617852	7.096873	Wachtberg / Nordrhein-Westfalen / Germany	Zeitschrift f?r Feldherpetologie	Germany	Systematic review	1997
GER127	German	Apodemus flavicollis	Apodemus flavicollis	Yellow-necked field mouse	Yellow-necked mouse		MAMMALIA	Rodents	CI	50.617852	7.096873	Wachtberg / Nordrhein-Westfalen / Germany	Zeitschrift f?r Feldherpetologie	Germany	Systematic review	1997
GER128	German	Rana temporaria	Rana temporaria	common frog			AMPHIBIA	Amphibians, floodplains, freshwater	After	46.904167	7.516667	Bern / Bern / Switzerland	Zeitschrift f?r Feldherpetologie	Germany	Systematic review	2001
GER128	German	Bufo bufo	Bufo bufo	common toad			AMPHIBIA	Amphibians, floodplains, freshwater	After	46.904167	7.516667	Bern / Bern / Switzerland	Zeitschrift f?r Feldherpetologie	Germany	Systematic review	2001
GER128	German	Pelophylax nigromaculatus	Rana esculenta				AMPHIBIA	Amphibians, floodplains, freshwater	After	46.904167	7.516667	Bern / Bern / Switzerland	Zeitschrift f?r Feldherpetologie	Germany	Systematic review	2001
GER128	German	Pelophylax lessonae	Rana lossonae				AMPHIBIA	Amphibians, floodplains, freshwater	After	46.904167	7.516667	Bern / Bern / Switzerland	Zeitschrift f?r Feldherpetologie	Germany	Systematic review	2001
GER128	German	Lissotriton helveticus	Triturus helveticus	palmate newt			AMPHIBIA	Amphibians, floodplains, freshwater	After	46.904167	7.516667	Bern / Bern / Switzerland	Zeitschrift f?r Feldherpetologie	Germany	Systematic review	2001
GER128	German	Triturus cristatus	Triturus cristatus	warty newt			AMPHIBIA	Amphibians, floodplains, freshwater	After	46.904167	7.516667	Bern / Bern / Switzerland	Zeitschrift f?r Feldherpetologie	Germany	Systematic review	2001
GER128	German	Hyla arborea	Hyla arborea	European tree frog			AMPHIBIA	Amphibians, floodplains, freshwater	After	46.904167	7.516667	Bern / Bern / Switzerland	Zeitschrift f?r Feldherpetologie	Germany	Systematic review	2001
GER129	German	Hyla arborea	Hyla arborea	European tree frog			AMPHIBIA	Amphibians, freshwater	After	51.961604	7.972549	Warendorf / Nordrhein-Westfalen / Germany	Zeitschrift f?r Feldherpetologie	Germany	Systematic review	2002
GER129	German	Species not identified by IUCN (Pelophylax kl. Esculentus)-hybrid	Rana kl. Esculenta	pool frog			#N/A	Amphibians, freshwater	After	51.961604	7.972549	Warendorf / Nordrhein-Westfalen / Germany	Zeitschrift f?r Feldherpetologie	Germany	Systematic review	2002
GER129	German	Pelophylax ridibundus	Rana ridibundia				AMPHIBIA	Amphibians, freshwater	After	51.961604	7.972549	Warendorf / Nordrhein-Westfalen / Germany	Zeitschrift f?r Feldherpetologie	Germany	Systematic review	2002
GER129	German	Rana temporaria	Rana temporaria	common frog			AMPHIBIA	Amphibians, freshwater	After	51.961604	7.972549	Warendorf / Nordrhein-Westfalen / Germany	Zeitschrift f?r Feldherpetologie	Germany	Systematic review	2002
GER129	German	Bufo bufo	Bufo bufo	common toad			AMPHIBIA	Amphibians, freshwater	After	51.961604	7.972549	Warendorf / Nordrhein-Westfalen / Germany	Zeitschrift f?r Feldherpetologie	Germany	Systematic review	2002
GER129	German	Triturus cristatus	Trturus cristatus				AMPHIBIA	Amphibians, freshwater	After	51.961604	7.972549	Warendorf / Nordrhein-Westfalen / Germany	Zeitschrift f?r Feldherpetologie	Germany	Systematic review	2002
GER13	German	Rana temporaria	Rana temporaria	common frog	European Common Frog	Rana muta	AMPHIBIA	European Frog/ ponds	RCT	48.13491667	10.01886111	southern Germany,	Salamandra	Germany	Systematic review	2018
GER130	German	Bufo bufo	Bufo bufo	common toad			AMPHIBIA	Amphibians, Reptiles	After	51.173496	14.126531	Bischofswerda / Sachsen / Germany	Zeitschrift f?r Feldherpetologie	Germany	Systematic review	2005
GER130	German	Pelobates fuscus	Peobates fuscus				AMPHIBIA	Amphibians, Reptiles	After	51.173496	14.126531	Bischofswerda / Sachsen / Germany	Zeitschrift f?r Feldherpetologie	Germany	Systematic review	2005
GER130	German	Rana temporaria	Rana temporaria	common frog			AMPHIBIA	Amphibians, Reptiles	After	51.173496	14.126531	Bischofswerda / Sachsen / Germany	Zeitschrift f?r Feldherpetologie	Germany	Systematic review	2005
GER130	German	Zootaca vivipara	Zootaca vivipara				#N/A	Amphibians, Reptiles	After	51.173496	14.126531	Bischofswerda / Sachsen / Germany	Zeitschrift f?r Feldherpetologie	Germany	Systematic review	2005
GER130	German	Anguis fragilis	Anguis fragilis	Slow worm			#N/A	Amphibians, Reptiles	After	51.173496	14.126531	Bischofswerda / Sachsen / Germany	Zeitschrift f?r Feldherpetologie	Germany	Systematic review	2005
GER130	German	Natrix natrix	Natrix natrix	European grass snake			#N/A	Amphibians, Reptiles	After	51.173496	14.126531	Bischofswerda / Sachsen / Germany	Zeitschrift f?r Feldherpetologie	Germany	Systematic review	2005
GER131	German	Vipera berus	Vipera berus	adder		Kreuzotter	#N/A	Reptiles, forests, bogs	BA	50.03513889	11.11838889	Fichtelgebirge, Bavaria	Zeitschrift f?r Feldherpetologie	Germany	Systematic review	2011
GER132	German						#N/A	Farmland, Plants	After	49.018	10.00094444	Northern Mittlefraken, Northern Bavaria	Tuexenia	Germany	Systematic review	1988
GER133	German						#N/A	Farmland, Plants	After	50.08344444	6.050611111	Bad M?nstereifel, North Rhine-Westphalia	Tuexenia	Germany	Systematic review	1989
GER134	German						#N/A	Calcarous grasslands, plants	BACI	48.11775	11.15088889	Garching, Bavaria	Tuexenia	Germany	Systematic review	2006
GER135	German	Fagus sylvatica	Fagus sylvatica	European beech	Beech	Buche	#N/A	Forest, Trees	CI	53.00263889	10.11794444	Behlendorf and Ritzerau, Schleswig-Holstein	Allgemeine Forst- und Jagdzeitung	Germany	Systematic review	2000
GER135	German	Fraxinus excelsior	Fraxinus excelsior	European ash	Ash	Eiche	#N/A	Forest, Trees	CI	53.00263889	10.11794444	Behlendorf and Ritzerau, Schleswig-Holstein	Allgemeine Forst- und Jagdzeitung	Germany	Systematic review	2000
GER135	German	Quercus sp	Quercus sp		Oak	Esche	#N/A	Forest, Trees	CI	53.00263889	10.11794444	Behlendorf and Ritzerau, Schleswig-Holstein	Allgemeine Forst- und Jagdzeitung	Germany	Systematic review	2000
GER135	German	Carpinus betulus	Carpinus betulus	European hornbeam	Birch	Birke	#N/A	Forest, Trees	CI	53.00263889	10.11794444	Behlendorf and Ritzerau, Schleswig-Holstein	Allgemeine Forst- und Jagdzeitung	Germany	Systematic review	2000
GER135	German	Acer pseudoplatanus	Acer pseudoplatanus	sycamore maple	Maple	Ahorn	#N/A	Forest, Trees	CI	53.00263889	10.11794444	Behlendorf and Ritzerau, Schleswig-Holstein	Allgemeine Forst- und Jagdzeitung	Germany	Systematic review	2000
GER136	German						#N/A	forests, plants, soil fertility	CI	49.55952083	6.860027778	Rhineland-Palatinate	Allgemeine Forst- und Jagdzeitung	Germany	Systematic review	2002
GER137	German						#N/A	Forest, plants	CI	53.10258333	10.11869444	Kreis Herzogtum Lauenburg	Allgemeine Forst- und Jagdzeitung	Germany	Systematic review	2003
GER138	German						#N/A	Montane mixed forests, soil fertility	CI	47.09568519	11.40675	Northern Limestone Alps	Allgemeine Forst- und Jagdzeitung	Germany	Systematic review	2008
GER139	German						#N/A	Forests, nitrogen retention	BACI	51.05055556	9.118944444	Solling, Germany	Forstarchiv	Germany	Systematic review	2009
GER14	German	Lissotriton vulgaris	Lissotriton vulgaris	common newt	Smooth newt	Triturus vulgaris	AMPHIBIA	Amphibia,Newts,Trematoda/managed pond	After	100.693	15.318	at the former military training area Schmidtenh?he (area: ca. 700 ha) near Koblenz (Rhineland-Palatinate, Germany)	Salamandra	Germany	Systematic review	2018
GER14	German	Parastrigea robusta	Parastrigea robusta		/	Strigea robusta	#N/A	Newts,Trematoda/managed pond	After	100.693	15.318	at the former military training area Schmidtenh?he (area: ca. 700 ha) near Koblenz (Rhineland-Palatinate, Germany)	Salamandra	Germany	Systematic review	2018
GER140	German	Lynx lynx	Lynx lynx	Eurasian lynx	Lunx	Luchs	MAMMALIA	Mammals, Carnivores	BA	45.13436111	14.01752778	Ko?evje, Slovenia	Zeitschrift f?r Jagdwissenschaft	Germany	Systematic review	1977
GER141	German	Sus scrofa	Sus scrofa	pig	Wild boar	Wildschwein	MAMMALIA	Mammals, Game	After	51.13438889	7.085916667	Nordrhein-Westfalen	Zeitschrift f?r Jagdwissenschaft	Germany	Systematic review	1984
GER141	German	Dama dama	Dama dama	fallow deer	red deer	Rothirsch	MAMMALIA	Mammals, Game	After	51.13438889	7.085916667	Nordrhein-Westfalen	Zeitschrift f?r Jagdwissenschaft	Germany	Systematic review	1984
GER141	German	Cervus elaphus	Cervus elephus		fallow deer	Damhirsch	MAMMALIA	Mammals, Game	After	51.13438889	7.085916667	Nordrhein-Westfalen	Zeitschrift f?r Jagdwissenschaft	Germany	Systematic review	1984
GER141	German	Capreolus capreolus	Capreolus capreolus	Western roe deer	roe deer	Reh	MAMMALIA	Mammals, Game	After	51.13438889	7.085916667	Nordrhein-Westfalen	Zeitschrift f?r Jagdwissenschaft	Germany	Systematic review	1984
GER142	German	Vulpes vulpes	Vulpes vulpes	red fox	Red fox	Rotfuchs	MAMMALIA	Carnivores	BA	50.97103	10.396291	Mecklenburg-Vorpommern	Zeitschrift f?r Jagdwissenschaft	Germany	Systematic review	2003
GER142	German	Nyctereutes procyonoides	Nyctereutes procyonoides	raccoon dog	racoon dog	Marderhund	MAMMALIA	Carnivores	BA	50.97103	10.396291	Mecklenburg-Vorpommern	Zeitschrift f?r Jagdwissenschaft	Germany	Systematic review	2003
GER143	German						#N/A	Birds	After	47.08575	8.585416667	Baden-Wiirttemberg	Journal f?r Ornithologie	Germany	Systematic review	1994
GER144	German	Pulsatilla pratensis	Pulsatilla pratensis		small pasque flower	Wiesen-Kuhschelle	#N/A	Plants, Grasslands	BA	51.01794444	10.01833333	Nordharzvorland	Pulsatilla	Germany	Systematic review	2007
GER145	German	Molinia coerulea	Molinia coerulea	moor grass			#N/A	Peat bogs	BA	47.13347222	12.15269444	Southern Bavaria, Germany	ANLiegen Natur	Germany	Systematic review	2006
GER145	German	Sphagnum div. spec.	Sphagnum div. spec.				#N/A	Peat bogs	BA	47.13347222	12.15269444	Southern Bavaria, Germany	ANLiegen Natur	Germany	Systematic review	2006
GER145	German	Eriophorum vaginatum	Eriophorum vaginatum				#N/A	Peat bogs	BA	47.13347222	12.15269444	Southern Bavaria, Germany	ANLiegen Natur	Germany	Systematic review	2006
GER145	German	Sphagnum cuspidatum	Sphagnum cuspidatum				#N/A	Peat bogs	BA	47.13347222	12.15269444	Southern Bavaria, Germany	ANLiegen Natur	Germany	Systematic review	2006
GER146	German	Aculeata	Aculeata			Stechimmen	#N/A	Inland dunes, sandy soils, invertebrates	After	48.13344444	11.00008333	Kelheim, Germany	ANLiegen Natur	Germany	Systematic review	2006
GER147	German						#N/A	oligotrophic grasslands, plants	CI	48.23441	11.575501	Munich, Germany	ANLiegen Natur	Germany	Systematic review	2010
GER148	German	Natrix natrix	Natrix natrix	European grass snake	Grass snake	Ringelnatter	#N/A	Snakes	BA	48.520312	13.711969	Bavaria, Germany	ANLiegen Natur	Germany	Systematic review	2013
GER148	German	Zamenis longissimus	Zamenis longissimus	aesculapean snake	Aesculapian snake	?kulapnatter	#N/A	Snakes	BA	48.520312	13.711969	Bavaria, Germany	ANLiegen Natur	Germany	Systematic review	2013
GER149	German	Sedum spurium	Sedum spurium		Caucasian stonecrop	Kaukasus-Fetthenne	#N/A	Plants, invasive neophytes	After	50.336456	11.903366	Bavaria, Germany	ANLiegen Natur	Germany	Systematic review	2014
GER149	German	Veronica dillenii	Veronica dillenii		Dillenius' speedwell	Dillenius-Ehrenpreis	#N/A	Plants, invasive neophytes	After	50.336456	11.903366	Bavaria, Germany	ANLiegen Natur	Germany	Systematic review	2014
GER15	German	Lacerta agilis	Lacerta agilis		Sand lizard	Lacerta paradoxa	#N/A	Lizard	After	51.11855556	7.083861111	M?nsterland (North Rhine-Westphalia, Germany)	Mertensiella	Germany	Systematic review	1988
GER15	German	Lacerta vivipara	Lacerta vivipara	common lizard	Common Lizard	Zootoca vivipara	#N/A	Lizard	After	51.11855556	7.083861111	M?nsterland (North Rhine-Westphalia, Germany)	Mertensiella	Germany	Systematic review	1988
GER150	German	Bombina variegata	Bombina variegata	yellow-bellied toad	Yellow-Bellied Toad	Gelbbauchunke	AMPHIBIA	Amphibians	After	48.760896	11.137372	Bavaria, Germany	ANLiegen Natur	Germany	Systematic review	2014
GER150	German	Epidalea calamita	Bufo calamita	natterjack toad	natterjack toad	Kreuzkr?te	AMPHIBIA	Amphibians	After	48.760896	11.137372	Bavaria, Germany	ANLiegen Natur	Germany	Systematic review	2014
GER150	German	Triturus cristatus	Titurus cristatus		crested newt	Kammmolch	AMPHIBIA	Amphibians	After	48.760896	11.137372	Bavaria, Germany	ANLiegen Natur	Germany	Systematic review	2014
GER151	German	Prunus serotina	Prunus serotina	black cherry	Wild Black Cherry	Sp?te Traubenkirsche	#N/A	Invasive neophytes	After	49.556417	11.056576	Middle Franconia, Germany	ANLiegen Natur	Germany	Systematic review	2014
GER152	German						#N/A	(Pine) Forests, Lichen	BA	49.497616	11.195019	Nuremburg, Germany	ANLiegen Natur	Germany	Systematic review	2016
GER153	German	Colopetryx virgo	Colopetryx virgo		Beautiful demoiselle	Blaufl?gel-Prachtlibelle	#N/A	Streams, Dragonflies	CI	51.449025	8.128141	North Rhine-Westphalia, Germany	ABU info	Germany	Systematic review	2015
GER153	German	Cordulegaster sp.	Cordulegaster sp.		spiketails	Quelljungfer	#N/A	Streams, Dragonflies	CI	51.449025	8.128141	North Rhine-Westphalia, Germany	ABU info	Germany	Systematic review	2015
GER154	German	Alauda arvensis	Alauda arvensis	Eurasian skylark	Skylark	Feldlerche	AVES	Farmland, Birds	CI	50.910606	6.585521	Westphalian Lowland, Germany	ABU info	Germany	Systematic review	2009
GER154	German	Circus pygargus	Circus pygargus			Wiesenweihe	AVES	Farmland, Birds	CI	50.910606	6.585521	Westphalian Lowland, Germany	ABU info	Germany	Systematic review	2009
GER154	German	Linaria cannabina	Linaria cannabina	Eurasian linnet	common linnet	Bluth?nfling	AVES	Farmland, Birds	CI	50.910606	6.585521	Westphalian Lowland, Germany	ABU info	Germany	Systematic review	2009
GER154	German	Anthus pratensis	Anthus pratensis		meadow pipit	Wiesenpieper	AVES	Farmland, Birds	CI	50.910606	6.585521	Westphalian Lowland, Germany	ABU info	Germany	Systematic review	2009
GER154	German	Perdix perdix	Perdix perdix	grey partridge	yellowhammer	Goldammer	AVES	Farmland, Birds	CI	50.910606	6.585521	Westphalian Lowland, Germany	ABU info	Germany	Systematic review	2009
GER154	German	Motacilla flava	Motacilla flava		partridge	Rebhuhn	AVES	Farmland, Birds	CI	50.910606	6.585521	Westphalian Lowland, Germany	ABU info	Germany	Systematic review	2009
GER154	German	Vanellus vanellus	Vanellus vanellus		yellow wagtail	Schafsstelze	AVES	Farmland, Birds	CI	50.910606	6.585521	Westphalian Lowland, Germany	ABU info	Germany	Systematic review	2009
GER154	German	Sylvia communis	Sylvia communis	greater whitethroat	tree sparrow	Feldsperling	AVES	Farmland, Birds	CI	50.910606	6.585521	Westphalian Lowland, Germany	ABU info	Germany	Systematic review	2009
GER154	German	Circus pygargus	Circus pyrgargus		peewit	Kiebitz	AVES	Farmland, Birds	CI	50.910606	6.585521	Westphalian Lowland, Germany	ABU info	Germany	Systematic review	2009
GER154	German	Sylvia communis	Sylvia communis	greater whitethroat	whitethroat	Dorngrasm?cke	AVES	Farmland, Birds	CI	50.910606	6.585521	Westphalian Lowland, Germany	ABU info	Germany	Systematic review	2009
GER155	German	Numenius arquata	Numenius arquata	Eurasian curlew	Eurasian curlew	Gro?er Brachvogel	AVES	grasslands, wet meadows, Birds, Invertebrates	NA	NA	NA	-	ABU info	Germany	Systematic review	2007
GER155	German	Genus	Odonata	dragonflies and damselflies	dragonflies	Libellen	#N/A	grasslands, wet meadows, Birds, Invertebrates	NA	NA	NA	-	ABU info	Germany	Systematic review	2007
GER156	German						#N/A	Farmland	After	51.57176	8.103975	Soest district, Germany	ABU info	Germany	Systematic review	2007
GER157	German	Typha minima	Typha minima		Dwarf bulrush	Zwerg-Rohrkolben	#N/A	Floodplains	After	46.767357	13.2306765	Carinthia, Austria	Auenmagazin	Germany	Systematic review	2017
GER157	German	Actitis hypoleucos	Actitis hypoleucos	common sandpiper	common sandpiper	Flussuferl?ufer	AVES	Floodplains	After	46.767357	13.2306765	Carinthia, Austria	Auenmagazin	Germany	Systematic review	2017
GER158	German						#N/A	Floodplains, plants	After	48.744201	11.273703	Bavaria, Germany	Auenmagazin	Germany	Systematic review	2014
GER159	German						#N/A	Floodplains, molluscs, birds	BA	48.744201	11.273703	Bavaria, Germany	Auenmagazin	Germany	Systematic review	2014
GER16	German	Coronella austriaca	Coronella austriaca		Smooth snake	Coluber laevis	#N/A	snake	After	49.019	8.134861111	Freudenstein (Enzkreis, Baden-W?rttemberg, Germany)	Mertensiella	Germany	Systematic review	1993
GER160	German						#N/A	Flooplains, fishes	After	48.744201	11.273703	Bavaria, Germany	Auenmagazin	Germany	Systematic review	2014
GER161	German	Lacerta agilis	Lacerta agilis		sand lizard	Zauneidechse	#N/A	Reptiles	BA	52.553237	13.456329	Berlin, Germany	RANA	Germany	Systematic review	2006
GER162	German						#N/A	raised bogs, plants, invertebrates	After	47.780581	14.937186	Lower Austria, Austria	Silva Fera	Austria	Systematic review	2015
GER163	German	Alcedo atthis	Alcedo atthis	common kingfisher	Common Kingfisher	Eisvogel	AVES	Birds, Rivers	BA	49.054404	8.32839	Baden-W?rttemberg, Germany	Orn. Anz.	Germany	Systematic review	1975
GER164	German	Strix uralensis	Strix uralensis	Ural owl	Ural Owl	Habitchtskauz	AVES	Birds (of prey)	BA	48.959657	13.394748	Bavarian Forest National Park, Germany	Orn. Anz.	Germany	Systematic review	1999
GER165	German	Actitis hypoleucos	Actitis hypoleucus		Common Sandpiper	Flussuferl?ufers	AVES	Rivers, birds	After	50.227406	11.315987	Upper Franconia, Germany	Orn. Anz.	Germany	Systematic review	2002
GER166	German						#N/A	lakes, rivers, floodplains, water quality, macroinvertebrates, plants	BA	51.904385	12.009315	Biosph?renreservat Mittelelbe, Germany	Hercynia	Germany	Systematic review	2002
GER167	German						#N/A	Mesotrophic grasslands, plants	BA	51.331949	10.063897	Waake, Germany	Hercynia	Germany	Systematic review	2007
GER168	German	Calluna vulgaris	Calluna vulgaris	heather flower	Common Heather	Besenheide	#N/A	Plants, subalpine heathlands	BA	51.779886	10.523137	Harz National Park, Germany	Hercynia	Germany	Systematic review	2008
GER168	German	Pulsatilla alpina susp alba	Pulsatilla alpina susp alba		alpine anemone (susp Brocken)	Brockenanemone	#N/A	Plants, subalpine heathlands	BA	51.779886	10.523137	Harz National Park, Germany	Hercynia	Germany	Systematic review	2008
GER169	German	Calluna vulgaris	Calluna vulgaris	heather flower	Common Heather	Besenheide	#N/A	heathlands, plants	BACI	51.525392	11.871698	Halle, Germany	Hercynia	Germany	Systematic review	2009
GER17	German	Natrix natrix	Natrix natrix	European grass snake	Grass snake	Coluber scutatus	#N/A	snake	After	52.06805556	6.134472222	Northern Netherlands	Mertensiella	Germany	Systematic review	1993
GER170	German	Ciconia ciconia	Ciconia ciconia	White stork	White Stork	Wei?storch	AVES	birds	BA	47.205486	7.455277	Altreu, Switzerland	Ornithol. Beob.	Switzerland	Systematic review	1980
GER171	German						#N/A	birds	CI	47.78284	7.443853	Highway between France and Germany	Ornithol. Beob.	Switzerland	Systematic review	1996
GER172	German	Gypaetus barbatus	Gypaetus barbatus	lammergeier	Bearded vulture	Bartgeier	AVES	Birds	After	46.708479	8.299873	Switzerland	Ornithol. Beob.	Switzerland	Systematic review	2004
GER173	German	Saxicola torquatus	Saxicola torquatus	common stonechat	european stonechat	Schwarzkehlchen	AVES	Farmland, Birids	BA	47.382777	7.813608	Across northern part of Switzerland	Ornithol. Beob.	Switzerland	Systematic review	2007
GER173	German	Passer domesticus	Passer domesticus	House sparrow	Tree sparrow	Feldsperling	AVES	Farmland, Birids	BA	47.382777	7.813608	Across northern part of Switzerland	Ornithol. Beob.	Switzerland	Systematic review	2007
GER173	German	Emberiza calandra	Emberiza calandra	Corn bunting	corn bunting	Grauammer	AVES	Farmland, Birids	BA	47.382777	7.813608	Across northern part of Switzerland	Ornithol. Beob.	Switzerland	Systematic review	2007
GER173	German	Crex crex	Crex crex	corn crake	corn crake	Wachtelk?nig	AVES	Farmland, Birids	BA	47.382777	7.813608	Across northern part of Switzerland	Ornithol. Beob.	Switzerland	Systematic review	2007
GER173	German	Acrocephalus scirpaceus	Acrocephalus scirpaceus		reed warbler	Teichrohrs?nger	AVES	Farmland, Birids	BA	47.382777	7.813608	Across northern part of Switzerland	Ornithol. Beob.	Switzerland	Systematic review	2007
GER173	German	Acrocephalus palustris	Acrocephalus palustris	marsh warbler	marsh warbler	Sumpfrohrs?nger	AVES	Farmland, Birids	BA	47.382777	7.813608	Across northern part of Switzerland	Ornithol. Beob.	Switzerland	Systematic review	2007
GER173	German	Emberiza schoeniclus	Emberiza schoeniclus	reed bunting	reed bunting	Rohrammer	AVES	Farmland, Birids	BA	47.382777	7.813608	Across northern part of Switzerland	Ornithol. Beob.	Switzerland	Systematic review	2007
GER173	German	Athene noctua	Athene noctua		little owl	Steinkauz	AVES	Farmland, Birids	BA	47.382777	7.813608	Across northern part of Switzerland	Ornithol. Beob.	Switzerland	Systematic review	2007
GER173	German	Upupa epops	Upupa epops	Eurasian hoopoe	hoopoe	Wiedehopf	AVES	Farmland, Birids	BA	47.382777	7.813608	Across northern part of Switzerland	Ornithol. Beob.	Switzerland	Systematic review	2007
GER173	German	Jynx torquilla	Jynx torquilla	Eurasian wryneck	wryneck	Wendehals	AVES	Farmland, Birids	BA	47.382777	7.813608	Across northern part of Switzerland	Ornithol. Beob.	Switzerland	Systematic review	2007
GER173	German	Picus canus	Picus canus		grey-headed woodpecker	Grauspecht	AVES	Farmland, Birids	BA	47.382777	7.813608	Across northern part of Switzerland	Ornithol. Beob.	Switzerland	Systematic review	2007
GER173	German	Sturnus vulgaris	Sturnus vulgaris	Common starling	Starling	Star	AVES	Farmland, Birids	BA	47.382777	7.813608	Across northern part of Switzerland	Ornithol. Beob.	Switzerland	Systematic review	2007
GER173	German	Picus viridis	Picus viridis	Eurasian green woodpecker	green woodpecker	Gr?nspecht	AVES	Farmland, Birids	BA	47.382777	7.813608	Across northern part of Switzerland	Ornithol. Beob.	Switzerland	Systematic review	2007
GER173	German	Phoenicurus phoenicurus	Phoenicurus phoenicurus		common redstart	Gartenrotschwanz	AVES	Farmland, Birids	BA	47.382777	7.813608	Across northern part of Switzerland	Ornithol. Beob.	Switzerland	Systematic review	2007
GER173	German	Lanius senator	Lanius senator		woodchat shrike	Rotkopfw?rger	AVES	Farmland, Birids	BA	47.382777	7.813608	Across northern part of Switzerland	Ornithol. Beob.	Switzerland	Systematic review	2007
GER173	German	Emberiza cirlus	Emberiza cirlus		cirl bunting	Zaunammer	AVES	Farmland, Birids	BA	47.382777	7.813608	Across northern part of Switzerland	Ornithol. Beob.	Switzerland	Systematic review	2007
GER173	German	Anthus trivialis	Anthus trivialis	Tree pipit	tree pipit	Baumpieper	AVES	Farmland, Birids	BA	47.382777	7.813608	Across northern part of Switzerland	Ornithol. Beob.	Switzerland	Systematic review	2007
GER173	German	Hippolais icterina	Hippolais icterina	icterine warbler	icterine warbler	Gelbsp?tter	AVES	Farmland, Birids	BA	47.382777	7.813608	Across northern part of Switzerland	Ornithol. Beob.	Switzerland	Systematic review	2007
GER173	German	Hippolais polyglotta	Hippolais polyglotta	melodious warbler	melodius warbler	Orpheussp?tter	AVES	Farmland, Birids	BA	47.382777	7.813608	Across northern part of Switzerland	Ornithol. Beob.	Switzerland	Systematic review	2007
GER173	German	Sylvia communis	Sylvia communis	greater whitethroat	commoin whitethroat	Dorngrasm?cke	AVES	Farmland, Birids	BA	47.382777	7.813608	Across northern part of Switzerland	Ornithol. Beob.	Switzerland	Systematic review	2007
GER173	German	Lanius collurio	Lanius collurio	red-backed shrike	red-backed shrike	Neunt?ter	AVES	Farmland, Birids	BA	47.382777	7.813608	Across northern part of Switzerland	Ornithol. Beob.	Switzerland	Systematic review	2007
GER173	German	Emberiza citrinella	Emberiza citrinella	yellowhammer	yellowhammer	Goldammer	AVES	Farmland, Birids	BA	47.382777	7.813608	Across northern part of Switzerland	Ornithol. Beob.	Switzerland	Systematic review	2007
GER173	German	Perdix perdix	Perdix perdix	grey partridge	Partridge	Rebhuhn	AVES	Farmland, Birids	BA	47.382777	7.813608	Across northern part of Switzerland	Ornithol. Beob.	Switzerland	Systematic review	2007
GER173	German	Falco tinnunculus	Falco tinnunculus	common kestrel	kestrel	Turmfalke	AVES	Farmland, Birids	BA	47.382777	7.813608	Across northern part of Switzerland	Ornithol. Beob.	Switzerland	Systematic review	2007
GER173	German	Columba oenas	Columba oenas		stock pigeon	Hohltaube	AVES	Farmland, Birids	BA	47.382777	7.813608	Across northern part of Switzerland	Ornithol. Beob.	Switzerland	Systematic review	2007
GER173	German	Streptopelia turtur	Streptopelia turtur		daw	Turteltaube	AVES	Farmland, Birids	BA	47.382777	7.813608	Across northern part of Switzerland	Ornithol. Beob.	Switzerland	Systematic review	2007
GER173	German	Cuculus canorus	Cuculus canorus	common cuckoo	rook	Kuckuck	AVES	Farmland, Birids	BA	47.382777	7.813608	Across northern part of Switzerland	Ornithol. Beob.	Switzerland	Systematic review	2007
GER173	German	Dryobates minor	Dendrocopos minor	lesser spotted woodpecker	linnet	Kleinspecht	AVES	Farmland, Birids	BA	47.382777	7.813608	Across northern part of Switzerland	Ornithol. Beob.	Switzerland	Systematic review	2007
GER173	German	Lullula arborea	Lullula arborea	wood lark	ortolan bunting	Heidelerche	AVES	Farmland, Birids	BA	47.382777	7.813608	Across northern part of Switzerland	Ornithol. Beob.	Switzerland	Systematic review	2007
GER173	German	Corvus monedula	Corvus monedula	jackdaw		Dohle	AVES	Farmland, Birids	BA	47.382777	7.813608	Across northern part of Switzerland	Ornithol. Beob.	Switzerland	Systematic review	2007
GER173	German	Corvus frugilegus	Corvus frugilegus	rook		Saatkr?he	AVES	Farmland, Birids	BA	47.382777	7.813608	Across northern part of Switzerland	Ornithol. Beob.	Switzerland	Systematic review	2007
GER173	German	Linaria cannabina	Carduelis cannabina	Eurasian linnet		H?nfling	AVES	Farmland, Birids	BA	47.382777	7.813608	Across northern part of Switzerland	Ornithol. Beob.	Switzerland	Systematic review	2007
GER173	German	Emberiza hortulana	Emberiza hortulana			Ortolan	AVES	Farmland, Birids	BA	47.382777	7.813608	Across northern part of Switzerland	Ornithol. Beob.	Switzerland	Systematic review	2007
GER173	German	Coturnix coturnix	Coturnix coturnix	Common quail	common quail	Wachtel	AVES	Farmland, Birids	BA	47.382777	7.813608	Across northern part of Switzerland	Ornithol. Beob.	Switzerland	Systematic review	2007
GER173	German	Vanellus vanellus	Vanellus vanellus		northern labwing	Kiebitz	AVES	Farmland, Birids	BA	47.382777	7.813608	Across northern part of Switzerland	Ornithol. Beob.	Switzerland	Systematic review	2007
GER173	German	Alauda arvensis	Alauda arvensis	Eurasian skylark	skylark	Feldlerche	AVES	Farmland, Birids	BA	47.382777	7.813608	Across northern part of Switzerland	Ornithol. Beob.	Switzerland	Systematic review	2007
GER173	German	Anthus pratensis	Anthus pratensis		meadow pipit	Wiesenpieper	AVES	Farmland, Birids	BA	47.382777	7.813608	Across northern part of Switzerland	Ornithol. Beob.	Switzerland	Systematic review	2007
GER173	German	Motacilla flava	Motacilla flava		western yellow wagtail	Schafstelze	AVES	Farmland, Birids	BA	47.382777	7.813608	Across northern part of Switzerland	Ornithol. Beob.	Switzerland	Systematic review	2007
GER173	German	Saxicola rubetra	Saxicola rubetra	whinchat	whinchat	Braunkehlchen	AVES	Farmland, Birids	BA	47.382777	7.813608	Across northern part of Switzerland	Ornithol. Beob.	Switzerland	Systematic review	2007
GER174	German	Alcedo atthis	Alcedo atthis	common kingfisher	Common Kingfisher	Eisvogel	AVES	Birds	BA	47.399198	8.551212	Northeastern Switzerland and Liechtenstein	Ornithol. Beob.	Switzerland	Systematic review	2007
GER175	German	Vanellus vanellus	Vanellus vanellus		Northern Lapwing	Kiebitz	AVES	Birds	BA	47.166667	8.033333	Wauwil, Switzerland	Ornithol. Beob.	Switzerland	Systematic review	2009
GER176	German	Podiceps cristatus	Podiceps cristatus	great crested grebe	Great Crested Grebe	Haubentaucher	AVES	Lakes, birds	BA	47.359664	8.669522	Greifensee, Switzerland	Ornithol. Beob.	Switzerland	Systematic review	2011
GER176	German	Ixobrychus minutus	Ixobrychus minutus		Little Bittern	Zwergdommel	AVES	Lakes, birds	BA	47.359664	8.669522	Greifensee, Switzerland	Ornithol. Beob.	Switzerland	Systematic review	2011
GER176	German	Locustella luscinioides	Locustella luscinioides	Savi's warbler	Savi's Warbler	Rohrschwirl	AVES	Lakes, birds	BA	47.359664	8.669522	Greifensee, Switzerland	Ornithol. Beob.	Switzerland	Systematic review	2011
GER177	German	Tachymarptis melba	Apus melba				AVES	Marshes, farmland, birds, dragonflies, frogs, reptiles	CI	47.172554	8.018203	Sch?tz, Switzerland	Ornithol. Beob.	Switzerland	Systematic review	2014
GER177	German	Remiz pendulinus	Remiz pendulinus	Eurasian penduline-tit			AVES	Marshes, farmland, birds, dragonflies, frogs, reptiles	CI	47.172554	8.018203	Sch?tz, Switzerland	Ornithol. Beob.	Switzerland	Systematic review	2014
GER177	German	Sturnus vulgaris	Sturnus vulgaris	Common starling			AVES	Marshes, farmland, birds, dragonflies, frogs, reptiles	CI	47.172554	8.018203	Sch?tz, Switzerland	Ornithol. Beob.	Switzerland	Systematic review	2014
GER177	German	Oenanthe oenanthe	Oenanthe oenanthe	Northern wheatear			AVES	Marshes, farmland, birds, dragonflies, frogs, reptiles	CI	47.172554	8.018203	Sch?tz, Switzerland	Ornithol. Beob.	Switzerland	Systematic review	2014
GER177	German	Anas platyrhynchos	Anas platyrhynchos	mallard			AVES	Marshes, farmland, birds, dragonflies, frogs, reptiles	CI	47.172554	8.018203	Sch?tz, Switzerland	Ornithol. Beob.	Switzerland	Systematic review	2014
GER177	German	Poecile palustris	Parus palustris	marsh tit			AVES	Marshes, farmland, birds, dragonflies, frogs, reptiles	CI	47.172554	8.018203	Sch?tz, Switzerland	Ornithol. Beob.	Switzerland	Systematic review	2014
GER177	German	Acrocephalus palustris	Acrocephalus palustris	marsh warbler			AVES	Marshes, farmland, birds, dragonflies, frogs, reptiles	CI	47.172554	8.018203	Sch?tz, Switzerland	Ornithol. Beob.	Switzerland	Systematic review	2014
GER177	German	Periparus ater	Parus ater				AVES	Marshes, farmland, birds, dragonflies, frogs, reptiles	CI	47.172554	8.018203	Sch?tz, Switzerland	Ornithol. Beob.	Switzerland	Systematic review	2014
GER177	German	Gallinula chloropus	Gallinula chloropus	common moorhen			AVES	Marshes, farmland, birds, dragonflies, frogs, reptiles	CI	47.172554	8.018203	Sch?tz, Switzerland	Ornithol. Beob.	Switzerland	Systematic review	2014
GER177	German	Acrocephalus scirpaceus	Acrocephalus scirpaceus				AVES	Marshes, farmland, birds, dragonflies, frogs, reptiles	CI	47.172554	8.018203	Sch?tz, Switzerland	Ornithol. Beob.	Switzerland	Systematic review	2014
GER177	German	Ficedula hypoleuca	Ficedula hypoleuca				AVES	Marshes, farmland, birds, dragonflies, frogs, reptiles	CI	47.172554	8.018203	Sch?tz, Switzerland	Ornithol. Beob.	Switzerland	Systematic review	2014
GER177	German	Porzana porzana	Porzana porzana				AVES	Marshes, farmland, birds, dragonflies, frogs, reptiles	CI	47.172554	8.018203	Sch?tz, Switzerland	Ornithol. Beob.	Switzerland	Systematic review	2014
GER177	German	Fulica atra	Fulica atra	Eurasian coot			AVES	Marshes, farmland, birds, dragonflies, frogs, reptiles	CI	47.172554	8.018203	Sch?tz, Switzerland	Ornithol. Beob.	Switzerland	Systematic review	2014
GER177	German	Streptopelia decaocto	Streptopelia decaocto	Eurasian collared-dove			AVES	Marshes, farmland, birds, dragonflies, frogs, reptiles	CI	47.172554	8.018203	Sch?tz, Switzerland	Ornithol. Beob.	Switzerland	Systematic review	2014
GER177	German	Falco tinnunculus	Falco tinnunculus	common kestrel			AVES	Marshes, farmland, birds, dragonflies, frogs, reptiles	CI	47.172554	8.018203	Sch?tz, Switzerland	Ornithol. Beob.	Switzerland	Systematic review	2014
GER177	German	Riparia riparia	Riparia riparia				AVES	Marshes, farmland, birds, dragonflies, frogs, reptiles	CI	47.172554	8.018203	Sch?tz, Switzerland	Ornithol. Beob.	Switzerland	Systematic review	2014
GER177	German	Turdus pilaris	Turdus pilaris				AVES	Marshes, farmland, birds, dragonflies, frogs, reptiles	CI	47.172554	8.018203	Sch?tz, Switzerland	Ornithol. Beob.	Switzerland	Systematic review	2014
GER177	German	Coturnix coturnix	Coturnix coturnix	Common quail			AVES	Marshes, farmland, birds, dragonflies, frogs, reptiles	CI	47.172554	8.018203	Sch?tz, Switzerland	Ornithol. Beob.	Switzerland	Systematic review	2014
GER177	German	Asio otus	Asio otus	long-eared owl			AVES	Marshes, farmland, birds, dragonflies, frogs, reptiles	CI	47.172554	8.018203	Sch?tz, Switzerland	Ornithol. Beob.	Switzerland	Systematic review	2014
GER177	German	Tringa ochropus	Tringa ochropus	green sandpiper			AVES	Marshes, farmland, birds, dragonflies, frogs, reptiles	CI	47.172554	8.018203	Sch?tz, Switzerland	Ornithol. Beob.	Switzerland	Systematic review	2014
GER177	German	Falco peregrinus	Falco peregrinus	peregrine falcon			AVES	Marshes, farmland, birds, dragonflies, frogs, reptiles	CI	47.172554	8.018203	Sch?tz, Switzerland	Ornithol. Beob.	Switzerland	Systematic review	2014
GER177	German	Rallus aquaticus	Rallus aquaticus				AVES	Marshes, farmland, birds, dragonflies, frogs, reptiles	CI	47.172554	8.018203	Sch?tz, Switzerland	Ornithol. Beob.	Switzerland	Systematic review	2014
GER177	German	Ciconia ciconia	Ciconia ciconia	White stork			AVES	Marshes, farmland, birds, dragonflies, frogs, reptiles	CI	47.172554	8.018203	Sch?tz, Switzerland	Ornithol. Beob.	Switzerland	Systematic review	2014
GER177	German	Cyanecula svecica	Luscinia svecica				AVES	Marshes, farmland, birds, dragonflies, frogs, reptiles	CI	47.172554	8.018203	Sch?tz, Switzerland	Ornithol. Beob.	Switzerland	Systematic review	2014
GER177	German	Jynx torquilla	Jynx torquilla	Eurasian wryneck			AVES	Marshes, farmland, birds, dragonflies, frogs, reptiles	CI	47.172554	8.018203	Sch?tz, Switzerland	Ornithol. Beob.	Switzerland	Systematic review	2014
GER177	German	Pernis apivorus	Pernis apivorus	European honey-buzzard			AVES	Marshes, farmland, birds, dragonflies, frogs, reptiles	CI	47.172554	8.018203	Sch?tz, Switzerland	Ornithol. Beob.	Switzerland	Systematic review	2014
GER177	German	Upupa epops	Upupa epops	Eurasian hoopoe			AVES	Marshes, farmland, birds, dragonflies, frogs, reptiles	CI	47.172554	8.018203	Sch?tz, Switzerland	Ornithol. Beob.	Switzerland	Systematic review	2014
GER177	German	Anthus pratensis	Anthus pratensis				AVES	Marshes, farmland, birds, dragonflies, frogs, reptiles	CI	47.172554	8.018203	Sch?tz, Switzerland	Ornithol. Beob.	Switzerland	Systematic review	2014
GER177	German	Regulus regulus	Regulus regulus				AVES	Marshes, farmland, birds, dragonflies, frogs, reptiles	CI	47.172554	8.018203	Sch?tz, Switzerland	Ornithol. Beob.	Switzerland	Systematic review	2014
GER177	German	Troglodytes troglodytes	Troglodytes troglodytes	Eurasian wren			AVES	Marshes, farmland, birds, dragonflies, frogs, reptiles	CI	47.172554	8.018203	Sch?tz, Switzerland	Ornithol. Beob.	Switzerland	Systematic review	2014
GER177	German	Phylloscopus collybita	Phylloscopus collybita	eurasian chiffchaff			AVES	Marshes, farmland, birds, dragonflies, frogs, reptiles	CI	47.172554	8.018203	Sch?tz, Switzerland	Ornithol. Beob.	Switzerland	Systematic review	2014
GER177	German	Ixobrychus minutus	Ixobrychus minutus				AVES	Marshes, farmland, birds, dragonflies, frogs, reptiles	CI	47.172554	8.018203	Sch?tz, Switzerland	Ornithol. Beob.	Switzerland	Systematic review	2014
GER177	German	Cyanistes caeruleus	Parus caeruleus	blue tit			AVES	Marshes, farmland, birds, dragonflies, frogs, reptiles	CI	47.172554	8.018203	Sch?tz, Switzerland	Ornithol. Beob.	Switzerland	Systematic review	2014
GER177	German	Saxicola rubetra	Saxicola rubetra	whinchat			AVES	Marshes, farmland, birds, dragonflies, frogs, reptiles	CI	47.172554	8.018203	Sch?tz, Switzerland	Ornithol. Beob.	Switzerland	Systematic review	2014
GER177	German	Tringa glareola	Tringa glareola	Wood sandpiper			AVES	Marshes, farmland, birds, dragonflies, frogs, reptiles	CI	47.172554	8.018203	Sch?tz, Switzerland	Ornithol. Beob.	Switzerland	Systematic review	2014
GER177	German	Fringilla coelebs	Fringilla coelebs	chaffinch			AVES	Marshes, farmland, birds, dragonflies, frogs, reptiles	CI	47.172554	8.018203	Sch?tz, Switzerland	Ornithol. Beob.	Switzerland	Systematic review	2014
GER177	German	Dendrocopos major	Dendrocopos major				AVES	Marshes, farmland, birds, dragonflies, frogs, reptiles	CI	47.172554	8.018203	Sch?tz, Switzerland	Ornithol. Beob.	Switzerland	Systematic review	2014
GER177	German	Carduelis carduelis	Carduelis carduelis	Eurasian goldfinch			AVES	Marshes, farmland, birds, dragonflies, frogs, reptiles	CI	47.172554	8.018203	Sch?tz, Switzerland	Ornithol. Beob.	Switzerland	Systematic review	2014
GER177	German	Corvus monedula	Corvus monedula	jackdaw			AVES	Marshes, farmland, birds, dragonflies, frogs, reptiles	CI	47.172554	8.018203	Sch?tz, Switzerland	Ornithol. Beob.	Switzerland	Systematic review	2014
GER177	German	Calidris alpina	Calidris alpina	dunlin			AVES	Marshes, farmland, birds, dragonflies, frogs, reptiles	CI	47.172554	8.018203	Sch?tz, Switzerland	Ornithol. Beob.	Switzerland	Systematic review	2014
GER177	German	Sylvia communis	Sylvia communis	greater whitethroat			AVES	Marshes, farmland, birds, dragonflies, frogs, reptiles	CI	47.172554	8.018203	Sch?tz, Switzerland	Ornithol. Beob.	Switzerland	Systematic review	2014
GER177	German	Acrocephalus arundinaceus	Acrocephalus arundinaceus	great reed warbler			AVES	Marshes, farmland, birds, dragonflies, frogs, reptiles	CI	47.172554	8.018203	Sch?tz, Switzerland	Ornithol. Beob.	Switzerland	Systematic review	2014
GER177	German	Tringa erythropus	Tringa erythropus	spotted redshank			AVES	Marshes, farmland, birds, dragonflies, frogs, reptiles	CI	47.172554	8.018203	Sch?tz, Switzerland	Ornithol. Beob.	Switzerland	Systematic review	2014
GER177	German	Garrulus glandarius	Garrulus glandarius	Eurasian jay			AVES	Marshes, farmland, birds, dragonflies, frogs, reptiles	CI	47.172554	8.018203	Sch?tz, Switzerland	Ornithol. Beob.	Switzerland	Systematic review	2014
GER177	German	Alcedo atthis	Alcedo atthis	common kingfisher			AVES	Marshes, farmland, birds, dragonflies, frogs, reptiles	CI	47.172554	8.018203	Sch?tz, Switzerland	Ornithol. Beob.	Switzerland	Systematic review	2014
GER177	German	Pica pica	Pica pica	Eurasian magpie			AVES	Marshes, farmland, birds, dragonflies, frogs, reptiles	CI	47.172554	8.018203	Sch?tz, Switzerland	Ornithol. Beob.	Switzerland	Systematic review	2014
GER177	German	Spinus spinus	Carduelis spinus	Eurasian siskin			AVES	Marshes, farmland, birds, dragonflies, frogs, reptiles	CI	47.172554	8.018203	Sch?tz, Switzerland	Ornithol. Beob.	Switzerland	Systematic review	2014
GER177	German	Alauda arvensis	Alauda arvensis	Eurasian skylark			AVES	Marshes, farmland, birds, dragonflies, frogs, reptiles	CI	47.172554	8.018203	Sch?tz, Switzerland	Ornithol. Beob.	Switzerland	Systematic review	2014
GER177	German	Locustella naevia	Locustella naevia	grasshopper warbler			AVES	Marshes, farmland, birds, dragonflies, frogs, reptiles	CI	47.172554	8.018203	Sch?tz, Switzerland	Ornithol. Beob.	Switzerland	Systematic review	2014
GER177	German	Passer montanus	Passer montanus	Eurasian tree sparrow			AVES	Marshes, farmland, birds, dragonflies, frogs, reptiles	CI	47.172554	8.018203	Sch?tz, Switzerland	Ornithol. Beob.	Switzerland	Systematic review	2014
GER177	German	Turdus merula	Turdus merula	blackbird			AVES	Marshes, farmland, birds, dragonflies, frogs, reptiles	CI	47.172554	8.018203	Sch?tz, Switzerland	Ornithol. Beob.	Switzerland	Systematic review	2014
GER177	German	Pandion haliaetus	Pandion haliaetus				AVES	Marshes, farmland, birds, dragonflies, frogs, reptiles	CI	47.172554	8.018203	Sch?tz, Switzerland	Ornithol. Beob.	Switzerland	Systematic review	2014
GER177	German	Phylloscopus trochilus	Phylloscopus trochilus	Willow warbler			AVES	Marshes, farmland, birds, dragonflies, frogs, reptiles	CI	47.172554	8.018203	Sch?tz, Switzerland	Ornithol. Beob.	Switzerland	Systematic review	2014
GER177	German	Actitis hypoleucos	Actitis hypoleucos	common sandpiper			AVES	Marshes, farmland, birds, dragonflies, frogs, reptiles	CI	47.172554	8.018203	Sch?tz, Switzerland	Ornithol. Beob.	Switzerland	Systematic review	2014
GER177	German	Certhia brachydactyla	Certhia brachydactyla	short-toed tree-creeper			AVES	Marshes, farmland, birds, dragonflies, frogs, reptiles	CI	47.172554	8.018203	Sch?tz, Switzerland	Ornithol. Beob.	Switzerland	Systematic review	2014
GER177	German	Sylvia borin	Sylvia borin	garden warbler			AVES	Marshes, farmland, birds, dragonflies, frogs, reptiles	CI	47.172554	8.018203	Sch?tz, Switzerland	Ornithol. Beob.	Switzerland	Systematic review	2014
GER177	German	Phoenicurus phoenicurus	Phoenicurus phoenicurus				AVES	Marshes, farmland, birds, dragonflies, frogs, reptiles	CI	47.172554	8.018203	Sch?tz, Switzerland	Ornithol. Beob.	Switzerland	Systematic review	2014
GER177	German	Pyrrhula pyrrhula	Pyrrhula pyrrhula	Eurasian bullfinch			AVES	Marshes, farmland, birds, dragonflies, frogs, reptiles	CI	47.172554	8.018203	Sch?tz, Switzerland	Ornithol. Beob.	Switzerland	Systematic review	2014
GER177	German	Emberiza citrinella	Emberiza citrinella	yellowhammer			AVES	Marshes, farmland, birds, dragonflies, frogs, reptiles	CI	47.172554	8.018203	Sch?tz, Switzerland	Ornithol. Beob.	Switzerland	Systematic review	2014
GER177	German	Anser anser	Anser anser	Domestic goose			AVES	Marshes, farmland, birds, dragonflies, frogs, reptiles	CI	47.172554	8.018203	Sch?tz, Switzerland	Ornithol. Beob.	Switzerland	Systematic review	2014
GER177	German	Ardea cinerea	Ardea cinerea	grey heron			AVES	Marshes, farmland, birds, dragonflies, frogs, reptiles	CI	47.172554	8.018203	Sch?tz, Switzerland	Ornithol. Beob.	Switzerland	Systematic review	2014
GER177	German	Motacilla alba	Motacilla alba	white wagtail			AVES	Marshes, farmland, birds, dragonflies, frogs, reptiles	CI	47.172554	8.018203	Sch?tz, Switzerland	Ornithol. Beob.	Switzerland	Systematic review	2014
GER177	German	Muscicapa striata	Muscicapa striata	spotted flycatcher			AVES	Marshes, farmland, birds, dragonflies, frogs, reptiles	CI	47.172554	8.018203	Sch?tz, Switzerland	Ornithol. Beob.	Switzerland	Systematic review	2014
GER177	German	Numenius arquata	Numenius arquata	Eurasian curlew			AVES	Marshes, farmland, birds, dragonflies, frogs, reptiles	CI	47.172554	8.018203	Sch?tz, Switzerland	Ornithol. Beob.	Switzerland	Systematic review	2014
GER177	German	Chloris chloris	Carduelis chloris	European greenfinch			AVES	Marshes, farmland, birds, dragonflies, frogs, reptiles	CI	47.172554	8.018203	Sch?tz, Switzerland	Ornithol. Beob.	Switzerland	Systematic review	2014
GER177	German	Tringa nebularia	Tringa nebularia				AVES	Marshes, farmland, birds, dragonflies, frogs, reptiles	CI	47.172554	8.018203	Sch?tz, Switzerland	Ornithol. Beob.	Switzerland	Systematic review	2014
GER177	German	Picus viridis	Picus viridis	Eurasian green woodpecker			AVES	Marshes, farmland, birds, dragonflies, frogs, reptiles	CI	47.172554	8.018203	Sch?tz, Switzerland	Ornithol. Beob.	Switzerland	Systematic review	2014
GER177	German	Accipiter gentilis	Accipiter gentilis	Northern goshawk			AVES	Marshes, farmland, birds, dragonflies, frogs, reptiles	CI	47.172554	8.018203	Sch?tz, Switzerland	Ornithol. Beob.	Switzerland	Systematic review	2014
GER177	German	Phoenicurus ochruros	Phoenicurus ochruros	black redstart			AVES	Marshes, farmland, birds, dragonflies, frogs, reptiles	CI	47.172554	8.018203	Sch?tz, Switzerland	Ornithol. Beob.	Switzerland	Systematic review	2014
GER177	German	Larus fuscus	Larus fuscus				AVES	Marshes, farmland, birds, dragonflies, frogs, reptiles	CI	47.172554	8.018203	Sch?tz, Switzerland	Ornithol. Beob.	Switzerland	Systematic review	2014
GER177	German	Columba oenas	Columba oenas				AVES	Marshes, farmland, birds, dragonflies, frogs, reptiles	CI	47.172554	8.018203	Sch?tz, Switzerland	Ornithol. Beob.	Switzerland	Systematic review	2014
GER177	German	Calidris pugnax	Philomachus pugnax	ruff			AVES	Marshes, farmland, birds, dragonflies, frogs, reptiles	CI	47.172554	8.018203	Sch?tz, Switzerland	Ornithol. Beob.	Switzerland	Systematic review	2014
GER177	German	Falco subbuteo	Falco subbuteo				AVES	Marshes, farmland, birds, dragonflies, frogs, reptiles	CI	47.172554	8.018203	Sch?tz, Switzerland	Ornithol. Beob.	Switzerland	Systematic review	2014
GER177	German	Coccothraustes coccothraustes	Coccothraustes coccothraustes	hawfinch			AVES	Marshes, farmland, birds, dragonflies, frogs, reptiles	CI	47.172554	8.018203	Sch?tz, Switzerland	Ornithol. Beob.	Switzerland	Systematic review	2014
GER177	German	Vanellus vanellus	Vanellus vanellus				AVES	Marshes, farmland, birds, dragonflies, frogs, reptiles	CI	47.172554	8.018203	Sch?tz, Switzerland	Ornithol. Beob.	Switzerland	Systematic review	2014
GER177	German	Sylvia curruca	Sylvia curruca	lesser whitethroat			AVES	Marshes, farmland, birds, dragonflies, frogs, reptiles	CI	47.172554	8.018203	Sch?tz, Switzerland	Ornithol. Beob.	Switzerland	Systematic review	2014
GER177	German	Sitta europaea	Sitta europaea	wood nuthatch			AVES	Marshes, farmland, birds, dragonflies, frogs, reptiles	CI	47.172554	8.018203	Sch?tz, Switzerland	Ornithol. Beob.	Switzerland	Systematic review	2014
GER177	German	Spatula querquedula	Anas querquedula	garganey			AVES	Marshes, farmland, birds, dragonflies, frogs, reptiles	CI	47.172554	8.018203	Sch?tz, Switzerland	Ornithol. Beob.	Switzerland	Systematic review	2014
GER177	German	Parus major	Parus major	Great Tit			AVES	Marshes, farmland, birds, dragonflies, frogs, reptiles	CI	47.172554	8.018203	Sch?tz, Switzerland	Ornithol. Beob.	Switzerland	Systematic review	2014
GER177	German	Corvus corax	Corvus corax	Common raven			AVES	Marshes, farmland, birds, dragonflies, frogs, reptiles	CI	47.172554	8.018203	Sch?tz, Switzerland	Ornithol. Beob.	Switzerland	Systematic review	2014
GER177	German	Phalacrocorax carbo	Phalacrocorax carbo	great cormorant			AVES	Marshes, farmland, birds, dragonflies, frogs, reptiles	CI	47.172554	8.018203	Sch?tz, Switzerland	Ornithol. Beob.	Switzerland	Systematic review	2014
GER177	German	Circus cyaneus	Circus cyaneus	northern harrier			AVES	Marshes, farmland, birds, dragonflies, frogs, reptiles	CI	47.172554	8.018203	Sch?tz, Switzerland	Ornithol. Beob.	Switzerland	Systematic review	2014
GER177	German	Grus grus	Grus grus	Eurasian crane			AVES	Marshes, farmland, birds, dragonflies, frogs, reptiles	CI	47.172554	8.018203	Sch?tz, Switzerland	Ornithol. Beob.	Switzerland	Systematic review	2014
GER177	German	Anthus trivialis	Anthus trivialis	Tree pipit			AVES	Marshes, farmland, birds, dragonflies, frogs, reptiles	CI	47.172554	8.018203	Sch?tz, Switzerland	Ornithol. Beob.	Switzerland	Systematic review	2014
GER177	German	Anas crecca	Anas crecca	Common teal			AVES	Marshes, farmland, birds, dragonflies, frogs, reptiles	CI	47.172554	8.018203	Sch?tz, Switzerland	Ornithol. Beob.	Switzerland	Systematic review	2014
GER177	German	Cuculus canorus	Cuculus canorus	common cuckoo			AVES	Marshes, farmland, birds, dragonflies, frogs, reptiles	CI	47.172554	8.018203	Sch?tz, Switzerland	Ornithol. Beob.	Switzerland	Systematic review	2014
GER177	German	Larus ridibundus	Larus ridibundus	black-headed gull			AVES	Marshes, farmland, birds, dragonflies, frogs, reptiles	CI	47.172554	8.018203	Sch?tz, Switzerland	Ornithol. Beob.	Switzerland	Systematic review	2014
GER177	German	Spatula clypeata	Anas clypeata	Northern shoveler			AVES	Marshes, farmland, birds, dragonflies, frogs, reptiles	CI	47.172554	8.018203	Sch?tz, Switzerland	Ornithol. Beob.	Switzerland	Systematic review	2014
GER177	German	Apus apus	Apus apus	common swift			AVES	Marshes, farmland, birds, dragonflies, frogs, reptiles	CI	47.172554	8.018203	Sch?tz, Switzerland	Ornithol. Beob.	Switzerland	Systematic review	2014
GER177	German	Buteo buteo	Buteo buteo	common buzzard			AVES	Marshes, farmland, birds, dragonflies, frogs, reptiles	CI	47.172554	8.018203	Sch?tz, Switzerland	Ornithol. Beob.	Switzerland	Systematic review	2014
GER177	German	Delichon urbicum	Delichon urbicum	Northern house-martin			AVES	Marshes, farmland, birds, dragonflies, frogs, reptiles	CI	47.172554	8.018203	Sch?tz, Switzerland	Ornithol. Beob.	Switzerland	Systematic review	2014
GER177	German	Larus michahellis	Larus michahellis	yellow-legged gull			AVES	Marshes, farmland, birds, dragonflies, frogs, reptiles	CI	47.172554	8.018203	Sch?tz, Switzerland	Ornithol. Beob.	Switzerland	Systematic review	2014
GER177	German	Sylvia atricapilla	Sylvia atricapilla	blackcap			AVES	Marshes, farmland, birds, dragonflies, frogs, reptiles	CI	47.172554	8.018203	Sch?tz, Switzerland	Ornithol. Beob.	Switzerland	Systematic review	2014
GER177	German	Luscinia megarhynchos	Luscinia megarhynchos	nightingale			AVES	Marshes, farmland, birds, dragonflies, frogs, reptiles	CI	47.172554	8.018203	Sch?tz, Switzerland	Ornithol. Beob.	Switzerland	Systematic review	2014
GER177	German	Gallinago gallinago	Gallinago gallinago	common snipe			AVES	Marshes, farmland, birds, dragonflies, frogs, reptiles	CI	47.172554	8.018203	Sch?tz, Switzerland	Ornithol. Beob.	Switzerland	Systematic review	2014
GER177	German	Nycticorax nycticorax	Nycticorax nycticorax	black-crowned night-heron			AVES	Marshes, farmland, birds, dragonflies, frogs, reptiles	CI	47.172554	8.018203	Sch?tz, Switzerland	Ornithol. Beob.	Switzerland	Systematic review	2014
GER177	German	Lanius collurio	Lanius collurio	red-backed shrike			AVES	Marshes, farmland, birds, dragonflies, frogs, reptiles	CI	47.172554	8.018203	Sch?tz, Switzerland	Ornithol. Beob.	Switzerland	Systematic review	2014
GER177	German	Emberiza hortulana	Emberiza hortulana				AVES	Marshes, farmland, birds, dragonflies, frogs, reptiles	CI	47.172554	8.018203	Sch?tz, Switzerland	Ornithol. Beob.	Switzerland	Systematic review	2014
GER177	German	Mareca penelope	Anas penelope	Eurasian wigeon			AVES	Marshes, farmland, birds, dragonflies, frogs, reptiles	CI	47.172554	8.018203	Sch?tz, Switzerland	Ornithol. Beob.	Switzerland	Systematic review	2014
GER177	German	Ardea purpurea	Ardea purpurea				AVES	Marshes, farmland, birds, dragonflies, frogs, reptiles	CI	47.172554	8.018203	Sch?tz, Switzerland	Ornithol. Beob.	Switzerland	Systematic review	2014
GER177	German	Corvus corone	Corvus corone corone				AVES	Marshes, farmland, birds, dragonflies, frogs, reptiles	CI	47.172554	8.018203	Sch?tz, Switzerland	Ornithol. Beob.	Switzerland	Systematic review	2014
GER177	German	Ardeola ralloides	Ardeola ralloides				AVES	Marshes, farmland, birds, dragonflies, frogs, reptiles	CI	47.172554	8.018203	Sch?tz, Switzerland	Ornithol. Beob.	Switzerland	Systematic review	2014
GER177	German	Lanius excubitor	Lanius excubitor	northern shrike			AVES	Marshes, farmland, birds, dragonflies, frogs, reptiles	CI	47.172554	8.018203	Sch?tz, Switzerland	Ornithol. Beob.	Switzerland	Systematic review	2014
GER177	German	Hirundo rustica	Hirundo rustica	Barn swallow			AVES	Marshes, farmland, birds, dragonflies, frogs, reptiles	CI	47.172554	8.018203	Sch?tz, Switzerland	Ornithol. Beob.	Switzerland	Systematic review	2014
GER177	German	Aythya fuligula	Aythya fuligula	tufted duck			AVES	Marshes, farmland, birds, dragonflies, frogs, reptiles	CI	47.172554	8.018203	Sch?tz, Switzerland	Ornithol. Beob.	Switzerland	Systematic review	2014
GER177	German	Anthus spinoletta	Anthus spinoletta	water pipit			AVES	Marshes, farmland, birds, dragonflies, frogs, reptiles	CI	47.172554	8.018203	Sch?tz, Switzerland	Ornithol. Beob.	Switzerland	Systematic review	2014
GER177	German	Columba palumbus	Columba palumbus				AVES	Marshes, farmland, birds, dragonflies, frogs, reptiles	CI	47.172554	8.018203	Sch?tz, Switzerland	Ornithol. Beob.	Switzerland	Systematic review	2014
GER177	German	Emberiza schoeniclus	Emberiza schoeniclus	reed bunting			AVES	Marshes, farmland, birds, dragonflies, frogs, reptiles	CI	47.172554	8.018203	Sch?tz, Switzerland	Ornithol. Beob.	Switzerland	Systematic review	2014
GER177	German	Botaurus stellaris	Botaurus stellaris				AVES	Marshes, farmland, birds, dragonflies, frogs, reptiles	CI	47.172554	8.018203	Sch?tz, Switzerland	Ornithol. Beob.	Switzerland	Systematic review	2014
GER177	German	Locustella luscinioides	Locustella luscinioides	Savi's warbler			AVES	Marshes, farmland, birds, dragonflies, frogs, reptiles	CI	47.172554	8.018203	Sch?tz, Switzerland	Ornithol. Beob.	Switzerland	Systematic review	2014
GER177	German	Circus aeruginosus	Circus aeruginosus	western marsh harrier			AVES	Marshes, farmland, birds, dragonflies, frogs, reptiles	CI	47.172554	8.018203	Sch?tz, Switzerland	Ornithol. Beob.	Switzerland	Systematic review	2014
GER177	German	Tadorna ferruginea	Tadorna ferruginea	ruddy shelduck			AVES	Marshes, farmland, birds, dragonflies, frogs, reptiles	CI	47.172554	8.018203	Sch?tz, Switzerland	Ornithol. Beob.	Switzerland	Systematic review	2014
GER177	German	Erithacus rubecula	Erithacus rubecula	European robin			AVES	Marshes, farmland, birds, dragonflies, frogs, reptiles	CI	47.172554	8.018203	Sch?tz, Switzerland	Ornithol. Beob.	Switzerland	Systematic review	2014
GER177	German	Milvus milvus	Milvus milvus	red kite			AVES	Marshes, farmland, birds, dragonflies, frogs, reptiles	CI	47.172554	8.018203	Sch?tz, Switzerland	Ornithol. Beob.	Switzerland	Systematic review	2014
GER177	German	Tringa totanus	Tringa totanus				AVES	Marshes, farmland, birds, dragonflies, frogs, reptiles	CI	47.172554	8.018203	Sch?tz, Switzerland	Ornithol. Beob.	Switzerland	Systematic review	2014
GER177	German	Corvus frugilegus	Corvus frugilegus	rook			AVES	Marshes, farmland, birds, dragonflies, frogs, reptiles	CI	47.172554	8.018203	Sch?tz, Switzerland	Ornithol. Beob.	Switzerland	Systematic review	2014
GER177	German	Motacilla cinerea	Motacilla cinerea				AVES	Marshes, farmland, birds, dragonflies, frogs, reptiles	CI	47.172554	8.018203	Sch?tz, Switzerland	Ornithol. Beob.	Switzerland	Systematic review	2014
GER177	German	Motacilla flava	Motacilla flava				AVES	Marshes, farmland, birds, dragonflies, frogs, reptiles	CI	47.172554	8.018203	Sch?tz, Switzerland	Ornithol. Beob.	Switzerland	Systematic review	2014
GER177	German	Acrocephalus schoenobaenus	Acrocephalus schoenobaenus	sedge warbler			AVES	Marshes, farmland, birds, dragonflies, frogs, reptiles	CI	47.172554	8.018203	Sch?tz, Switzerland	Ornithol. Beob.	Switzerland	Systematic review	2014
GER177	German	Mareca strepera	Anas strepera	gadwall			AVES	Marshes, farmland, birds, dragonflies, frogs, reptiles	CI	47.172554	8.018203	Sch?tz, Switzerland	Ornithol. Beob.	Switzerland	Systematic review	2014
GER177	German	Aegithalos caudatus	Aegithalos caudatus	Northern long-tailed tit			AVES	Marshes, farmland, birds, dragonflies, frogs, reptiles	CI	47.172554	8.018203	Sch?tz, Switzerland	Ornithol. Beob.	Switzerland	Systematic review	2014
GER177	German	Saxicola torquatus	Saxicola torquatus	common stonechat			AVES	Marshes, farmland, birds, dragonflies, frogs, reptiles	CI	47.172554	8.018203	Sch?tz, Switzerland	Ornithol. Beob.	Switzerland	Systematic review	2014
GER177	German	Milvus migrans	Milvus migrans	black kite			AVES	Marshes, farmland, birds, dragonflies, frogs, reptiles	CI	47.172554	8.018203	Sch?tz, Switzerland	Ornithol. Beob.	Switzerland	Systematic review	2014
GER177	German	Egretta garzetta	Egretta garzetta	little egret			AVES	Marshes, farmland, birds, dragonflies, frogs, reptiles	CI	47.172554	8.018203	Sch?tz, Switzerland	Ornithol. Beob.	Switzerland	Systematic review	2014
GER177	German	Ardea alba	Egretta alba	great egret			AVES	Marshes, farmland, birds, dragonflies, frogs, reptiles	CI	47.172554	8.018203	Sch?tz, Switzerland	Ornithol. Beob.	Switzerland	Systematic review	2014
GER177	German	Turdus philomelos	Turdus philomelos	song thrush			AVES	Marshes, farmland, birds, dragonflies, frogs, reptiles	CI	47.172554	8.018203	Sch?tz, Switzerland	Ornithol. Beob.	Switzerland	Systematic review	2014
GER177	German	Accipiter nisus	Accipiter nisus	Eurasian sparrowhawk			AVES	Marshes, farmland, birds, dragonflies, frogs, reptiles	CI	47.172554	8.018203	Sch?tz, Switzerland	Ornithol. Beob.	Switzerland	Systematic review	2014
GER178	German	Bufo bufo	Bufo bufo	common toad	Common toad	Erdkr?te	AMPHIBIA	Amphibians	After	49.652595	6.031605	Kehlen, Luxembourg	Bull. Soc. Nat. luxemb.	Luxembourg	Systematic review	1993
GER178	German	Rana temporaria	Rana temporaria	common frog	European common frog	Grasfrosch	AMPHIBIA	Amphibians	After	49.652595	6.031605	Kehlen, Luxembourg	Bull. Soc. Nat. luxemb.	Luxembourg	Systematic review	1993
GER178	German	Lissotriton vulgaris	Triturus vulgaris	common newt	Smooth Newt	Teichmolch	AMPHIBIA	Amphibians	After	49.652595	6.031605	Kehlen, Luxembourg	Bull. Soc. Nat. luxemb.	Luxembourg	Systematic review	1993
GER178	German	Ichthyosaura alpestris	Triturus alpestris	Alpine newt	Alpine Newt	Bergmolch	AMPHIBIA	Amphibians	After	49.652595	6.031605	Kehlen, Luxembourg	Bull. Soc. Nat. luxemb.	Luxembourg	Systematic review	1993
GER179	German	Juncus acutiflora	Juncus acutiflora		sharp-flowered rush		#N/A	plants	CI	49.82604	5.971702	Grosbous, Luxembourg	Bull. Soc. Nat. luxemb.		Systematic review	1997
GER18	German	Hyla arborea	Hyla arborea	European tree frog	European tree frog	/	AMPHIBIA	frog	After	53.10116667	9.067222222	Landkreis Rotenburg (W?mme) (Lower Saxony, Germany)	Mertensiella	Germany	Systematic review	1995
GER180	German	Hyla arborea	Hyla arborea	European tree frog	European Tree Frog	Laubfrosch	AMPHIBIA	Amphibians, Freshwater ponds	BA	49.786895	6.117936	across the country of Luxwmbourg	Bull. Soc. Nat. luxemb.	Luxembourg	Systematic review	2000
GER181	German	Felis silvestris	Felis silvestris	wild cat	European Wild Cat	Europ?ische Wildkatze	MAMMALIA	Mammals, Carnivores	After	49.775957	6.104458	Luxembourg	Bull. Soc. Nat. luxemb.	Luxembourg	Systematic review	2011
GER182	German	Ponera coarctata	Ponera coarctata				#N/A	Invertebrates, Ants, Wineyards, Farmland	CI	48.099128	7.662123	Vogtsburg, Germany	Mitt. Bad. Landesver. Naturkunde u. Naturschutz	Germany	Systematic review	2000
GER182	German	Lasiu jensi	Lasiu jensi				#N/A	Invertebrates, Ants, Wineyards, Farmland	CI	48.099128	7.662123	Vogtsburg, Germany	Mitt. Bad. Landesver. Naturkunde u. Naturschutz	Germany	Systematic review	2000
GER182	German	Lasius meidionalis	Lasius meidionalis				#N/A	Invertebrates, Ants, Wineyards, Farmland	CI	48.099128	7.662123	Vogtsburg, Germany	Mitt. Bad. Landesver. Naturkunde u. Naturschutz	Germany	Systematic review	2000
GER182	German	Lasius niger	Lasius niger				#N/A	Invertebrates, Ants, Wineyards, Farmland	CI	48.099128	7.662123	Vogtsburg, Germany	Mitt. Bad. Landesver. Naturkunde u. Naturschutz	Germany	Systematic review	2000
GER182	German	lasius platythorax	lasius platythorax				#N/A	Invertebrates, Ants, Wineyards, Farmland	CI	48.099128	7.662123	Vogtsburg, Germany	Mitt. Bad. Landesver. Naturkunde u. Naturschutz	Germany	Systematic review	2000
GER182	German	Lasius umbratus	Lasius umbratus				#N/A	Invertebrates, Ants, Wineyards, Farmland	CI	48.099128	7.662123	Vogtsburg, Germany	Mitt. Bad. Landesver. Naturkunde u. Naturschutz	Germany	Systematic review	2000
GER182	German	Anergates atratulus	Anergates atratulus				#N/A	Invertebrates, Ants, Wineyards, Farmland	CI	48.099128	7.662123	Vogtsburg, Germany	Mitt. Bad. Landesver. Naturkunde u. Naturschutz	Germany	Systematic review	2000
GER182	German	Leptothorax graminicola	Leptothorax graminicola				#N/A	Invertebrates, Ants, Wineyards, Farmland	CI	48.099128	7.662123	Vogtsburg, Germany	Mitt. Bad. Landesver. Naturkunde u. Naturschutz	Germany	Systematic review	2000
GER182	German	Myrmecina graminicola	Myrmecina graminicola				#N/A	Invertebrates, Ants, Wineyards, Farmland	CI	48.099128	7.662123	Vogtsburg, Germany	Mitt. Bad. Landesver. Naturkunde u. Naturschutz	Germany	Systematic review	2000
GER182	German	Mymeca rubra	Mymeca rubra				#N/A	Invertebrates, Ants, Wineyards, Farmland	CI	48.099128	7.662123	Vogtsburg, Germany	Mitt. Bad. Landesver. Naturkunde u. Naturschutz	Germany	Systematic review	2000
GER182	German	Myrmeca ruginodis	Myrmeca ruginodis				#N/A	Invertebrates, Ants, Wineyards, Farmland	CI	48.099128	7.662123	Vogtsburg, Germany	Mitt. Bad. Landesver. Naturkunde u. Naturschutz	Germany	Systematic review	2000
GER182	German	Tapinom ambiguum	Tapinom ambiguum				#N/A	Invertebrates, Ants, Wineyards, Farmland	CI	48.099128	7.662123	Vogtsburg, Germany	Mitt. Bad. Landesver. Naturkunde u. Naturschutz	Germany	Systematic review	2000
GER182	German	Myrmca sabuleti	Myrmca sabuleti				#N/A	Invertebrates, Ants, Wineyards, Farmland	CI	48.099128	7.662123	Vogtsburg, Germany	Mitt. Bad. Landesver. Naturkunde u. Naturschutz	Germany	Systematic review	2000
GER182	German	Myrmica scabrinodis	Myrmica scabrinodis				#N/A	Invertebrates, Ants, Wineyards, Farmland	CI	48.099128	7.662123	Vogtsburg, Germany	Mitt. Bad. Landesver. Naturkunde u. Naturschutz	Germany	Systematic review	2000
GER182	German	Myrmica schencki	Myrmica schencki				#N/A	Invertebrates, Ants, Wineyards, Farmland	CI	48.099128	7.662123	Vogtsburg, Germany	Mitt. Bad. Landesver. Naturkunde u. Naturschutz	Germany	Systematic review	2000
GER182	German	Myrmica speciodes	Myrmica speciodes				#N/A	Invertebrates, Ants, Wineyards, Farmland	CI	48.099128	7.662123	Vogtsburg, Germany	Mitt. Bad. Landesver. Naturkunde u. Naturschutz	Germany	Systematic review	2000
GER182	German	Solenopsis fugay	Solenopsis fugay				#N/A	Invertebrates, Ants, Wineyards, Farmland	CI	48.099128	7.662123	Vogtsburg, Germany	Mitt. Bad. Landesver. Naturkunde u. Naturschutz	Germany	Systematic review	2000
GER182	German	Strongylognathus testaceus	Strongylognathus testaceus				#N/A	Invertebrates, Ants, Wineyards, Farmland	CI	48.099128	7.662123	Vogtsburg, Germany	Mitt. Bad. Landesver. Naturkunde u. Naturschutz	Germany	Systematic review	2000
GER182	German	Tetramorium caespitum	Tetramorium caespitum				#N/A	Invertebrates, Ants, Wineyards, Farmland	CI	48.099128	7.662123	Vogtsburg, Germany	Mitt. Bad. Landesver. Naturkunde u. Naturschutz	Germany	Systematic review	2000
GER182	German	Tapinom erraticum	Tapinom erraticum				#N/A	Invertebrates, Ants, Wineyards, Farmland	CI	48.099128	7.662123	Vogtsburg, Germany	Mitt. Bad. Landesver. Naturkunde u. Naturschutz	Germany	Systematic review	2000
GER182	German	Formica cunicularia	Formica cunicularia				#N/A	Invertebrates, Ants, Wineyards, Farmland	CI	48.099128	7.662123	Vogtsburg, Germany	Mitt. Bad. Landesver. Naturkunde u. Naturschutz	Germany	Systematic review	2000
GER182	German	Formica pratensis	Formica pratensis				#N/A	Invertebrates, Ants, Wineyards, Farmland	CI	48.099128	7.662123	Vogtsburg, Germany	Mitt. Bad. Landesver. Naturkunde u. Naturschutz	Germany	Systematic review	2000
GER182	German	Formica rufibarbis	Formica rufibarbis				#N/A	Invertebrates, Ants, Wineyards, Farmland	CI	48.099128	7.662123	Vogtsburg, Germany	Mitt. Bad. Landesver. Naturkunde u. Naturschutz	Germany	Systematic review	2000
GER182	German	Formica selysi	Formica selysi				#N/A	Invertebrates, Ants, Wineyards, Farmland	CI	48.099128	7.662123	Vogtsburg, Germany	Mitt. Bad. Landesver. Naturkunde u. Naturschutz	Germany	Systematic review	2000
GER182	German	Lasius alienus	Lasius alienus				#N/A	Invertebrates, Ants, Wineyards, Farmland	CI	48.099128	7.662123	Vogtsburg, Germany	Mitt. Bad. Landesver. Naturkunde u. Naturschutz	Germany	Systematic review	2000
GER182	German	Lasius fuliginosus	Lasius fuliginosus				#N/A	Invertebrates, Ants, Wineyards, Farmland	CI	48.099128	7.662123	Vogtsburg, Germany	Mitt. Bad. Landesver. Naturkunde u. Naturschutz	Germany	Systematic review	2000
GER183	German						#N/A	Freshwater lakes, plants, carabid beetles	CI	47.621489	9.384461	Lake Constance, Germany	Natur und Landschaft	Germany	Systematic review	2010
GER184	German	Oenanthe conioides	Oenanthe conioides		Elbe water dropwort	Schierlings-Wasserfenchel	#N/A	Plants	CI	53.501118	9.953128	Hamburg, Germany	Natur und Landschaft	Germany	Systematic review	2010
GER185	German						#N/A	Farmland, birds, mammals, amphibians, invertebrates, plants	CI	53.022157	13.784163	Schorfheide-Chorin Biosphere Reserve, Germany	Natur und Landschaft	Germany	Systematic review	2010
GER186	German						#N/A	Wetlands, fens, birds, amphibians, dragonflies	BA	51.571268	12.751463	Presseler Heidewald- und Moorgebiet, Germany	Natur und Landschaft	Germany	Systematic review	2013
GER187	German	Bufo bufo	Bufo bufo	common toad			AMPHIBIA	Rivers, Floodplains, plants, invertebrates, amphibians, mammals	After	52.670985	7.433124	Hasel?nne, Germany	Natur und Landschaft	Germany	Systematic review	2013
GER187	German	Bembidion litorale	Bembidion litorale				#N/A	Rivers, Floodplains, plants, invertebrates, amphibians, mammals	After	52.670985	7.433124	Hasel?nne, Germany	Natur und Landschaft	Germany	Systematic review	2013
GER187	German	Rana temporaria	Rana temporaria	common frog			AMPHIBIA	Rivers, Floodplains, plants, invertebrates, amphibians, mammals	After	52.670985	7.433124	Hasel?nne, Germany	Natur und Landschaft	Germany	Systematic review	2013
GER187	German	Species not identified by IUCN (Pelophylax kl. Esculentus)-hybrid	Rana kl. Esculenta	pool frog			#N/A	Rivers, Floodplains, plants, invertebrates, amphibians, mammals	After	52.670985	7.433124	Hasel?nne, Germany	Natur und Landschaft	Germany	Systematic review	2013
GER187	German	Neomys fodiens	Neomys fodiens	Eurasian water shrew			MAMMALIA	Rivers, Floodplains, plants, invertebrates, amphibians, mammals	After	52.670985	7.433124	Hasel?nne, Germany	Natur und Landschaft	Germany	Systematic review	2013
GER187	German	Castor fiber	Castor fiber	Eurasian beaver			MAMMALIA	Rivers, Floodplains, plants, invertebrates, amphibians, mammals	After	52.670985	7.433124	Hasel?nne, Germany	Natur und Landschaft	Germany	Systematic review	2013
GER187	German	Arvicola terrestris	Arvicola terrestris				#N/A	Rivers, Floodplains, plants, invertebrates, amphibians, mammals	After	52.670985	7.433124	Hasel?nne, Germany	Natur und Landschaft	Germany	Systematic review	2013
GER187	German	Dyschirius politus	Dyschirius politus				#N/A	Rivers, Floodplains, plants, invertebrates, amphibians, mammals	After	52.670985	7.433124	Hasel?nne, Germany	Natur und Landschaft	Germany	Systematic review	2013
GER187	German	Bithynia leachii	Bithynia leachii				#N/A	Rivers, Floodplains, plants, invertebrates, amphibians, mammals	After	52.670985	7.433124	Hasel?nne, Germany	Natur und Landschaft	Germany	Systematic review	2013
GER187	German	Viviparus contectus	Viviparus contectus				#N/A	Rivers, Floodplains, plants, invertebrates, amphibians, mammals	After	52.670985	7.433124	Hasel?nne, Germany	Natur und Landschaft	Germany	Systematic review	2013
GER187	German	Anodonta cygnea	Anodonta cygnea				#N/A	Rivers, Floodplains, plants, invertebrates, amphibians, mammals	After	52.670985	7.433124	Hasel?nne, Germany	Natur und Landschaft	Germany	Systematic review	2013
GER187	German	Sphaerium rivicola	Sphaerium rivicola				#N/A	Rivers, Floodplains, plants, invertebrates, amphibians, mammals	After	52.670985	7.433124	Hasel?nne, Germany	Natur und Landschaft	Germany	Systematic review	2013
GER187	German	Pisidium amnicum	Pisidium amnicum				#N/A	Rivers, Floodplains, plants, invertebrates, amphibians, mammals	After	52.670985	7.433124	Hasel?nne, Germany	Natur und Landschaft	Germany	Systematic review	2013
GER187	German	Pisidium supinum	Pisidium supinum				#N/A	Rivers, Floodplains, plants, invertebrates, amphibians, mammals	After	52.670985	7.433124	Hasel?nne, Germany	Natur und Landschaft	Germany	Systematic review	2013
GER187	German	Unio pictorum	Unio pictorum	painter's mussel			#N/A	Rivers, Floodplains, plants, invertebrates, amphibians, mammals	After	52.670985	7.433124	Hasel?nne, Germany	Natur und Landschaft	Germany	Systematic review	2013
GER188	German						#N/A	Fens, Wetlands, Plants, Birds, Grasshoppers, Dragonflies	BA	52.468946	8.323653	Diepholz, Germany	Natur und Landschaft	Germany	Systematic review	2014
GER189	German						#N/A	Xerthermic grasslands	CI	51.258548	12.032313	Saaletal, Germany	Natur und Landschaft	Germany	Systematic review	2014
GER19	German	Hyla arborea	Hyla arborea	European tree frog	European tree frog	/	AMPHIBIA	frog	After	51.08525	7.135861111	Wuppertal (Northrine-Westfalia, Germany)	Mertensiella	Germany	Systematic review	1995
GER190	German	Centaurium pulchellum	Centaurium pulchellum				#N/A	Ephemeral wetlands, plants	After	47.920067	7.776744	Freiburger Bucht, Germany	Natur und Landschaft	Germany	Systematic review	2015
GER190	German	Veronica scutellata	Veronica scutellata				#N/A	Ephemeral wetlands, plants	After	47.920067	7.776744	Freiburger Bucht, Germany	Natur und Landschaft	Germany	Systematic review	2015
GER190	German	Cpyerus fuscus	Cpyerus fuscus				#N/A	Ephemeral wetlands, plants	After	47.920067	7.776744	Freiburger Bucht, Germany	Natur und Landschaft	Germany	Systematic review	2015
GER190	German	Eleocharis ovata	Eleocharis ovata				#N/A	Ephemeral wetlands, plants	After	47.920067	7.776744	Freiburger Bucht, Germany	Natur und Landschaft	Germany	Systematic review	2015
GER190	German	Isolepsis setacea	Isolepsis setacea				#N/A	Ephemeral wetlands, plants	After	47.920067	7.776744	Freiburger Bucht, Germany	Natur und Landschaft	Germany	Systematic review	2015
GER190	German	Leersia oryzoides	Leersia oryzoides	rice cutgrass			#N/A	Ephemeral wetlands, plants	After	47.920067	7.776744	Freiburger Bucht, Germany	Natur und Landschaft	Germany	Systematic review	2015
GER190	German	Lindernia procumbens	Lindernia procumbens				#N/A	Ephemeral wetlands, plants	After	47.920067	7.776744	Freiburger Bucht, Germany	Natur und Landschaft	Germany	Systematic review	2015
GER190	German	Lythrum portula	Lythrum portula				#N/A	Ephemeral wetlands, plants	After	47.920067	7.776744	Freiburger Bucht, Germany	Natur und Landschaft	Germany	Systematic review	2015
GER190	German	Lythrum hyssopifolia	Lythrum hyssopifolia				#N/A	Ephemeral wetlands, plants	After	47.920067	7.776744	Freiburger Bucht, Germany	Natur und Landschaft	Germany	Systematic review	2015
GER190	German	Ludwigia palustris	Ludwigia palustris				#N/A	Ephemeral wetlands, plants	After	47.920067	7.776744	Freiburger Bucht, Germany	Natur und Landschaft	Germany	Systematic review	2015
GER191	German	Phragmites australis	Phragmites australis	common reed	Common Reed	Schilfrohr	#N/A	Freshwater lakes, Reed	After	52.509021	13.399992	Berlin, Germany	Natur und Landschaft	Germany	Systematic review	2015
GER192	German	Saxicola torquatus	Saxicola torquata	common stonechat	common stonechat	Schwarzkehlchen	AVES	Heathlands, plants, birds, invasive species	CI	51.775035	12.362785	Oranienbaumer Heide, Germany	Natur und Landschaft	Germany	Systematic review	2016
GER192	German	Calluna vulgaris	Calluna vulgaris	heather flower	Common Heather	Besenheide	#N/A	Heathlands, plants, birds, invasive species	CI	51.775035	12.362785	Oranienbaumer Heide, Germany	Natur und Landschaft	Germany	Systematic review	2016
GER192	German	Prunus serotina	Prunus serotina	black cherry	Black cherry	Sp?tbl?hendeTraubenkirsche	#N/A	Heathlands, plants, birds, invasive species	CI	51.775035	12.362785	Oranienbaumer Heide, Germany	Natur und Landschaft	Germany	Systematic review	2016
GER192	German	Caprimulgus europaeus	Caprimulgus europaeus	Eurasian nightjar	European nightjar	Ziegenmelker	AVES	Heathlands, plants, birds, invasive species	CI	51.775035	12.362785	Oranienbaumer Heide, Germany	Natur und Landschaft	Germany	Systematic review	2016
GER192	German	Upupa epops	Upupa epops	Eurasian hoopoe	Hoopoe	Wiedehopf	AVES	Heathlands, plants, birds, invasive species	CI	51.775035	12.362785	Oranienbaumer Heide, Germany	Natur und Landschaft	Germany	Systematic review	2016
GER192	German	Jynx torquilla	Jynx torquilla	Eurasian wryneck	Eurasian wryneck	Wendehald	AVES	Heathlands, plants, birds, invasive species	CI	51.775035	12.362785	Oranienbaumer Heide, Germany	Natur und Landschaft	Germany	Systematic review	2016
GER192	German	Lanius collurio	Lanius collurio	red-backed shrike	red-backed shrike	Neunt?ter	AVES	Heathlands, plants, birds, invasive species	CI	51.775035	12.362785	Oranienbaumer Heide, Germany	Natur und Landschaft	Germany	Systematic review	2016
GER192	German	Lanius excubitor	Lanius excubitor	northern shrike	great grey shrike	Raubw?rger	AVES	Heathlands, plants, birds, invasive species	CI	51.775035	12.362785	Oranienbaumer Heide, Germany	Natur und Landschaft	Germany	Systematic review	2016
GER192	German	Lullula arborea	Lullala arborea		woodlark	Heidelerche	AVES	Heathlands, plants, birds, invasive species	CI	51.775035	12.362785	Oranienbaumer Heide, Germany	Natur und Landschaft	Germany	Systematic review	2016
GER192	German	Sylvia nisoria	Sylvia nisoria	barred warbler	barred warbler	Sperbergrasm?cke	AVES	Heathlands, plants, birds, invasive species	CI	51.775035	12.362785	Oranienbaumer Heide, Germany	Natur und Landschaft	Germany	Systematic review	2016
GER192	German	Saxicola rubetra	Saxicola rebetra		whinchat	Braunkehlchen	AVES	Heathlands, plants, birds, invasive species	CI	51.775035	12.362785	Oranienbaumer Heide, Germany	Natur und Landschaft	Germany	Systematic review	2016
GER193	German	Acrocephalus paludicola	Acrocephalus paludicola		Aquatic Warbler	Seggenrohrs?nger	AVES	Wetlands, Rivers, Birds	BA	53.034928	14.27472	Nationalpark Unteres Odertal, Germany	Naturschutz und Landschaftsplanung	Germany	Systematic review	2016
GER194	German						#N/A	Freshwater, Ponds, dragonflies	After	52.711785	9.814435	Mei?endorfer Teiche/Bannetzer Moor, Germany	Naturschutz und Landschaftsplanung	Germany	Systematic review	2017
GER195	German	Genus	Odonata	dragonflies and damselflies		21 species of dragonflies (Odonata)	#N/A	Freshwater ponds, dragonflies	BA	51.1062759	6.9776051	Langenfeld, Germany	Libellula	Germany	Systematic review	1988
GER196	German	Genus	Odonata	dragonflies and damselflies		30 species of dragonflies (Odonata)	#N/A	Freshwater ponds, dragonflies	After	52.3016492	10.7841027	Braunschweig, Germany	Libellula	Germany	Systematic review	1991
GER197	German	Leucorrhinia pectoralis	Leucorrhinia pectoralis		Large white-faced darter	Gro?e Moosjungfer	#N/A	Wetlands, bogs, dragonflies	After	54.125028	12.490306	Rostock, Germany	Libellula	Germany	Systematic review	2006
GER198	German	Onychogomphus forcipatus	Onychogomphus forcipatus		Small pincertail	Kleine zangenlibelle	#N/A	Freshwater, rivers, dragonflies	After	47.10972222	8.093055556	canton Aargau, Switzerland	Libellula	Germany	Systematic review	2007
GER198	German	Ophiogomphus cecilia	Ophiogomphus cecilia		Green gomphid	Gr?ne Flussjungfer	#N/A	Freshwater, rivers, dragonflies	After	47.10972222	8.093055556	canton Aargau, Switzerland	Libellula	Germany	Systematic review	2007
GER198	German	Gomphus vulgatissimus	Gomphus vulgatissimus	common clubtail	Common clubtail	Gemeine Keiljungfer	#N/A	Freshwater, rivers, dragonflies	After	47.10972222	8.093055556	canton Aargau, Switzerland	Libellula	Germany	Systematic review	2007
GER199	German	Genus	Odonata	dragonflies and damselflies		47 species of dragonflies (Odonata)	#N/A	Wetlands, bogs, peatlands,dragonflies	After	47.55	10.25	Rettenberg, Germany	Libellula	Germany	Systematic review	2013
GER2	German	Sphenodon punctatus	Sphenodon punctatus	tuatara	Tuatara		#N/A	Reptiles, tuatara	BA	50.11777778	8.151638889	Frankfurt, Germany, Senckenberganlage 25	Salamandra	Germany	Systematic review	1967
GER20	German	Varanus salvador	Varanus salvador		Water monitor	Monitor salvator	#N/A	Water monitor	After	50.11711111	6.133472222	Cologne Aquarium (Northrhine-Westfalia, Germany)	Mertensiella	Germany	Systematic review	1999
GER200	German						#N/A	Birds	CI	54.277195	10.084002	Kiel, Germany	Die Vogelwelt	Germany	Systematic review	2009
GER201	German	Tetrao urogallus	Tetrao urogallus	western capercaillie			AVES	Aves	BA	51.43	7.66	Germany	Zeitschrift f??r Jagdwissenschaft	Germany	Ad hoc	1994
GER202	German	Falco peregrinus	Falco peregrinus	peregrine falcon			AVES	Aves	After	50.84	7.8	Germany	Zeitschrift f??r Jagdwissenschaft	Germany	Ad hoc	2001
GER203	German	Ardea cinerea	Ardea cinerea	grey heron			AVES	Aves	After	51.14	7.5	Germany	Zeitschrift f??r Jagdwissenschaft	Germany	Ad hoc	1977
GER203	German	Haliaeetus albicilla	Haliaeetus albicilla	white-tailed eagle			AVES	Aves	After	51.14	7.5	Germany	Zeitschrift f??r Jagdwissenschaft	Germany	Ad hoc	1977
GER204	German	Ardea cinerea	Ardea cinerea	grey heron			AVES	Aves	After	51.43	7.66	Germany	Zeitschrift f??r Jagdwissenschaft	Germany	Ad hoc	1981
GER205	German	Capreolus capreolus	Capreolus capreolus	Western roe deer			MAMMALIA	Mammalia	CI	NA	NA		Zeitschrift f??r Jagdwissenschaft	Germany	Ad hoc	1981
GER205	German	Lepus europaeus	Lepus europaeus	European hare			MAMMALIA	Mammalia	CI	NA	NA		Zeitschrift f??r Jagdwissenschaft	Germany	Ad hoc	1981
GER205	German	Cervus elaphus	Cervus elaphus	red deer			MAMMALIA	Mammalia	CI	NA	NA		Zeitschrift f??r Jagdwissenschaft	Germany	Ad hoc	1981
GER205	German	Sus scrofa	Sus scrofa	pig			MAMMALIA	Mammalia	CI	NA	NA		Zeitschrift f??r Jagdwissenschaft	Germany	Ad hoc	1981
GER206	German	Phragmites australis	Phragmites australis	common reed			#N/A	Magnoliopsida	After	NA	NA		Mitteilungen der Deutschen Gesellschaft f?r allgemeine und angewandte Entomologie	Germany	Ad hoc	1997
GER206	German						#N/A	Insecta	After	NA	NA		Mitteilungen der Deutschen Gesellschaft f?r allgemeine und angewandte Entomologie	Germany	Ad hoc	1997
GER206	German						#N/A	Insecta	After	NA	NA		Mitteilungen der Deutschen Gesellschaft f?r allgemeine und angewandte Entomologie	Germany	Ad hoc	1997
GER206	German						#N/A	Insecta	After	NA	NA		Mitteilungen der Deutschen Gesellschaft f?r allgemeine und angewandte Entomologie	Germany	Ad hoc	1997
GER207	German						#N/A	Insecta	After	NA	NA		Mitteilungen der Deutschen Gesellschaft f?r allgemeine und angewandte Entomologie	Germany	Ad hoc	1997
GER208	German	Artemesia vulgaris	Artemesia vulgaris				#N/A		CI	51.54	9.93	Germany	Mitteilungen Der Deutschen Gesellschaft Fuer Allgemeine Und Angewandte Entomologie	Germany	Ad hoc	1997
GER208	German	Phacelia tanacetifolia	Phacelia tanacetifolia				#N/A		CI	51.54	9.93	Germany	Mitteilungen Der Deutschen Gesellschaft Fuer Allgemeine Und Angewandte Entomologie	Germany	Ad hoc	1997
GER208	German	macrosiphoniella oblonga	macrosiphoniella oblonga				#N/A		CI	51.54	9.93	Germany	Mitteilungen Der Deutschen Gesellschaft Fuer Allgemeine Und Angewandte Entomologie	Germany	Ad hoc	1997
GER208	German	oxyna parietina	oxyna parietina				#N/A		CI	51.54	9.93	Germany	Mitteilungen Der Deutschen Gesellschaft Fuer Allgemeine Und Angewandte Entomologie	Germany	Ad hoc	1997
GER209	German	Theridion	Theridion				#N/A		CI	51.54	9.93	Germany	Verhandlungen der Gesellschaft fur Okologie	Germany	Ad hoc	1997
GER209	German	Trifolium pratense	Trifolium pratense				#N/A		CI	51.54	9.93	Germany	Verhandlungen der Gesellschaft fur Okologie	Germany	Ad hoc	1997
GER209	German		Artemesia vulgaris				#N/A		CI	51.54	9.93	Germany	Verhandlungen der Gesellschaft fur Okologie	Germany	Ad hoc	1997
GER209	German		Phacelia tanacetifolia				#N/A		CI	51.54	9.93	Germany	Verhandlungen der Gesellschaft fur Okologie	Germany	Ad hoc	1997
GER21	German	Varanus acanthurus	Varanus acanthurus		Spiny tailed Monitor	Varanus primordius	#N/A	Monitor	After	51.123274	10.481557	probably Germany	Mertensiella	Germany	Systematic review	1999
GER210	German						#N/A		CI	51.17	10.46	Germany	Zeitschrift fur Pflanzenkrankheiten und Pflanzenschutz	Germany	Ad hoc	1992
GER211	German	Osmia caerulescens	Osmia caerulescens				#N/A	Insecta	CI	49.01	8.38	Germany	Verhandlungen Gesellschaft fur Okologie	Germany	Ad hoc	1993
GER211	German	Megachile versicolor	Megachile versicolor				#N/A	Insecta	CI	49.01	8.38	Germany	Verhandlungen Gesellschaft fur Okologie	Germany	Ad hoc	1993
GER211	German	Ancistrocerus gazella	Ancistrocerus gazella				#N/A	Insecta	CI	49.01	8.38	Germany	Verhandlungen Gesellschaft fur Okologie	Germany	Ad hoc	1993
GER212	German	Osmia rufa	Osmia rufa	red mason bee			#N/A		After	51.54	9.93	Germany	Mitteilungen Der Deutschen Gesellschaft Fuer Allgemeine Und Angewandte Entomologie	Germany	Ad hoc	2000
GER213	German	erigone atra	erigone atra				#N/A		CI	52.38	9.73	Germany	Mitteilungen Der Deutschen Gesellschaft Fur Allgemeine Und Agewandte Entomologie	Germany	Ad hoc	1997
GER214	German						#N/A		CI	52.92	13.9	Germany	Mitteilungen Der Deutschen Gesellschaft Fur Allgemeine Und Angewandte Entomologie	Germany	Ad hoc	2000
GER215	German	Genus	Carabidae	ground beetles			#N/A		After	51.17	10.46	Germany	Mitteilungen der Deutschen Gesellschaft f??r allgemeine und angewandte Entomologie	Germany	Ad hoc	2008
GER215	German	Genus	Syrphidae	hover flies			#N/A		After	51.17	10.46	Germany	Mitteilungen der Deutschen Gesellschaft f??r allgemeine und angewandte Entomologie	Germany	Ad hoc	2008
GER215	German	Genus	Aphidoidea				#N/A		After	51.17	10.46	Germany	Mitteilungen der Deutschen Gesellschaft f??r allgemeine und angewandte Entomologie	Germany	Ad hoc	2008
GER216	German						#N/A		CI	51.34	12.37	Germany	Mitteilungen der Deutschen Gesellschaft f??r allgemeine und angewandte Entomologie	Germany	Ad hoc	2006
GER218	German	Helianthus annuus	Helianthus annuus	common sunflower			#N/A		After	52.27	10.53	Germany	Mitteilungen Der Deutschen Gesellschaft Fuer Allgemeine Und Angewandte Entomologie	Germany	Ad hoc	1997
GER218	German	Vicia sativa	Vicia sativa				#N/A		After	52.27	10.53	Germany	Mitteilungen Der Deutschen Gesellschaft Fuer Allgemeine Und Angewandte Entomologie	Germany	Ad hoc	1997
GER218	German	Phacelia tanacetifolia	Phacelia tanacetifolia				#N/A		After	52.27	10.53	Germany	Mitteilungen Der Deutschen Gesellschaft Fuer Allgemeine Und Angewandte Entomologie	Germany	Ad hoc	1997
GER218	German	Fagopyrum esculentum	Fagopyrum esculentum	common buckwheat			#N/A		After	52.27	10.53	Germany	Mitteilungen Der Deutschen Gesellschaft Fuer Allgemeine Und Angewandte Entomologie	Germany	Ad hoc	1997
GER218	German	Trifolium alexandrinum	Trifolium alexandrinum				#N/A		After	52.27	10.53	Germany	Mitteilungen Der Deutschen Gesellschaft Fuer Allgemeine Und Angewandte Entomologie	Germany	Ad hoc	1997
GER219	German	Trifolium pratense	Trifolium pratense				#N/A		CI	52.17	8.63	Germany	Zeitschrift f??r Pflanzenkrankheiten und Pflanzenschutz-Journal of Plant Diseases and Protection	Germany	Ad hoc	1989
GER219	German	Trifolium incarnatum	Trifolium incarnatum				#N/A		CI	52.17	8.63	Germany	Zeitschrift f??r Pflanzenkrankheiten und Pflanzenschutz-Journal of Plant Diseases and Protection	Germany	Ad hoc	1989
GER219	German	Lupinus angustifolius	Lupinus angustifolius	narrow-leaved blue lupine			#N/A		CI	52.17	8.63	Germany	Zeitschrift f??r Pflanzenkrankheiten und Pflanzenschutz-Journal of Plant Diseases and Protection	Germany	Ad hoc	1989
GER219	German	Brassica napa	Brassica napa				#N/A		CI	52.17	8.63	Germany	Zeitschrift f??r Pflanzenkrankheiten und Pflanzenschutz-Journal of Plant Diseases and Protection	Germany	Ad hoc	1989
GER22	German	Lacerta bilineata	Lacerta bilineata		Western Green Lizard	/	#N/A	lizards/dense vegetation	After	50.15275	7.033388889	Middle Rhine Valley (Northrhine-Westfalia, Rhineland-Palatinate, Germany)	Mertensiella	Germany	Systematic review	2001
GER220	German	Urtica dioica	Urtica dioica	great nettle			#N/A		CI	50.74	7.1	Germany	Anzeiger Fur Schadlingskunde-Journal of Pest Science	Germany	Ad hoc	2002
GER220	German	Tanacetum vulgare	Tanacetum vulgare				#N/A		CI	50.74	7.1	Germany	Anzeiger Fur Schadlingskunde-Journal of Pest Science	Germany	Ad hoc	2002
GER220	German	Chrysoperla carnea	Chrysoperla carnea				#N/A		CI	50.74	7.1	Germany	Anzeiger Fur Schadlingskunde-Journal of Pest Science	Germany	Ad hoc	2002
GER220	German	Lactuca sativa	Lactuca sativa				#N/A		CI	50.74	7.1	Germany	Anzeiger Fur Schadlingskunde-Journal of Pest Science	Germany	Ad hoc	2002
GER220	German	Artemisia vulgaris	Artemisia vulgaris				#N/A		CI	50.74	7.1	Germany	Anzeiger Fur Schadlingskunde-Journal of Pest Science	Germany	Ad hoc	2002
GER220	German	Coccinellidae spp.	Coccinellidae spp.				#N/A		CI	50.74	7.1	Germany	Anzeiger Fur Schadlingskunde-Journal of Pest Science	Germany	Ad hoc	2002
GER220	German	Aphidoidea spp.	Aphidoidea spp.				#N/A		CI	50.74	7.1	Germany	Anzeiger Fur Schadlingskunde-Journal of Pest Science	Germany	Ad hoc	2002
GER221	German	Pelobates fuscus	Pelobates fuscus	common spadefoot toad			AMPHIBIA		BA	52.48	10.55	Germany	Braunschweiger Naturkundliche Schriften	Germany	Ad hoc	1997
GER222	German	Genus	Hymenoptera				#N/A	Insecta	CI	48.1	16.3	Austria	Mitteilungen Der Deutschen Gesellschaft Fur Allgemeine Und Angewandte Entomologie Band 10, Heft 1-6, Dezember 1995	Germany	Ad hoc	1995
GER222	German	Genus	Diptera	flies			#N/A	Insecta	CI	48.1	16.3	Austria	Mitteilungen Der Deutschen Gesellschaft Fur Allgemeine Und Angewandte Entomologie Band 10, Heft 1-6, Dezember 1995	Germany	Ad hoc	1995
GER222	German	Genus	Arthropoda	arthropods			#N/A	Insecta	CI	48.1	16.3	Austria	Mitteilungen Der Deutschen Gesellschaft Fur Allgemeine Und Angewandte Entomologie Band 10, Heft 1-6, Dezember 1995	Germany	Ad hoc	1995
GER223	German	Genus	Carabidae	ground beetles			#N/A	Insecta	CI	47.52	14.55	Austria	Deutsche Gesellschaft fur Allgemeine und Angewandte Entomologie	Germany	Ad hoc	2004
GER224	German	Bufotes viridis	Bufo viridis	European green toad			AMPHIBIA	Amphibia	BA	55.33	10.23	Denmark	Deutsche Gesellschaft f??r Herpetologie und Terrarienkunde	Germany	Ad hoc	2003
GER225	German						#N/A		BA	52.22	4.61	Netherlands	Zeitschrift Fur Angewandte Entomologie	Germany	Ad hoc	1998
GER226	German	Genus	Lepidoptera	butterflies and moths			#N/A	Insecta	CI	48.32	18.09	Slovakia	Anzeiger Fur Schadlingskunde-Journal of Pest Science	Germany	Ad hoc	1999
GER226	German	Genus	Coleoptera	beetles			#N/A	Insecta	CI	48.32	18.09	Slovakia	Anzeiger Fur Schadlingskunde-Journal of Pest Science	Germany	Ad hoc	1999
GER226	German	Genus	Hymenoptera				#N/A	Insecta	CI	48.32	18.09	Slovakia	Anzeiger Fur Schadlingskunde-Journal of Pest Science	Germany	Ad hoc	1999
GER226	German	Genus	Hemiptera				#N/A	Insecta	CI	48.32	18.09	Slovakia	Anzeiger Fur Schadlingskunde-Journal of Pest Science	Germany	Ad hoc	1999
GER226	German	Genus	Syrphidae	hover flies			#N/A	Insecta	CI	48.32	18.09	Slovakia	Anzeiger Fur Schadlingskunde-Journal of Pest Science	Germany	Ad hoc	1999
GER226	German	Genus	Diptera	flies			#N/A	Insecta	CI	48.32	18.09	Slovakia	Anzeiger Fur Schadlingskunde-Journal of Pest Science	Germany	Ad hoc	1999
GER226	German	Genus	Thysanoptera	thrips			#N/A	Insecta	CI	48.32	18.09	Slovakia	Anzeiger Fur Schadlingskunde-Journal of Pest Science	Germany	Ad hoc	1999
GER227	German	Alauda arvensis	Alauda arvensis	Eurasian skylark			AVES	Aves	After	47.42	9.37	Switzerland	Ornithologische Beobachter	Germany	Ad hoc	2010
GER227	German	Emberiza schoeniclus	Emberiza schoeniclus	reed bunting			AVES	Aves	After	47.42	9.37	Switzerland	Ornithologische Beobachter	Germany	Ad hoc	2010
GER227	German	Acrocephalus palustris	Acrocephalus palustris	marsh warbler			AVES	Aves	After	47.42	9.37	Switzerland	Ornithologische Beobachter	Germany	Ad hoc	2010
GER227	German	Vanellus vanellus	Vanellus vanellus				AVES	Aves	After	47.42	9.37	Switzerland	Ornithologische Beobachter	Germany	Ad hoc	2010
GER227	German	Emberiza citrinella	Emberiza citrinella	yellowhammer			AVES	Aves	After	47.42	9.37	Switzerland	Ornithologische Beobachter	Germany	Ad hoc	2010
GER227	German	Lanius collurio	Lanius collurio	red-backed shrike			AVES	Aves	After	47.42	9.37	Switzerland	Ornithologische Beobachter	Germany	Ad hoc	2010
GER227	German	Phylloscopus trochilus	Phylloscopus trochilus	Willow warbler			AVES	Aves	After	47.42	9.37	Switzerland	Ornithologische Beobachter	Germany	Ad hoc	2010
GER227	German	Acrocephalus arundinaceus	Acrocephalus arundinaceus	great reed warbler			AVES	Aves	After	47.42	9.37	Switzerland	Ornithologische Beobachter	Germany	Ad hoc	2010
GER227	German	Saxicola torquatus	Saxicola torquata	common stonechat			AVES	Aves	After	47.42	9.37	Switzerland	Ornithologische Beobachter	Germany	Ad hoc	2010
GER227	German	Hippolais icterina	Hippolais icterina	icterine warbler			AVES	Aves	After	47.42	9.37	Switzerland	Ornithologische Beobachter	Germany	Ad hoc	2010
GER227	German	Anth sp.	Anth sp.				#N/A		After	47.42	9.37	Switzerland	Ornithologische Beobachter	Germany	Ad hoc	2010
GER227	German	Locustel sp.	Locustel sp.				#N/A		After	47.42	9.37	Switzerland	Ornithologische Beobachter	Germany	Ad hoc	2010
GER228	German	Alauda arvensis	Alauda arvensis	Eurasian skylark			AVES	Aves	Review	46.8	8.24	Switzerland	Mitteilungen der Biologischen Bundesanstalt f?r Land-u. Forstwirtschaft	Germany	Ad hoc	2006
GER228	German	Linaria cannabina	Carduelis cannabina	Eurasian linnet			AVES	Aves	Review	46.8	8.24	Switzerland	Mitteilungen der Biologischen Bundesanstalt f?r Land-u. Forstwirtschaft	Germany	Ad hoc	2006
GER228	German	Acrocephalus palustris	Acrocephalus palustris	marsh warbler			AVES	Aves	Review	46.8	8.24	Switzerland	Mitteilungen der Biologischen Bundesanstalt f?r Land-u. Forstwirtschaft	Germany	Ad hoc	2006
GER228	German	Sylvia communis	Sylvia communis	greater whitethroat			AVES	Aves	Review	46.8	8.24	Switzerland	Mitteilungen der Biologischen Bundesanstalt f?r Land-u. Forstwirtschaft	Germany	Ad hoc	2006
GER228	German	Emberiza citrinella	Emberiza citrinella	yellowhammer			AVES	Aves	Review	46.8	8.24	Switzerland	Mitteilungen der Biologischen Bundesanstalt f?r Land-u. Forstwirtschaft	Germany	Ad hoc	2006
GER228	German	Falco tinnunculus	Falco tinnunculus	common kestrel			AVES	Aves	Review	46.8	8.24	Switzerland	Mitteilungen der Biologischen Bundesanstalt f?r Land-u. Forstwirtschaft	Germany	Ad hoc	2006
GER228	German	Coturnix coturnix	Coturnix coturnix	Common quail			AVES	Aves	Review	46.8	8.24	Switzerland	Mitteilungen der Biologischen Bundesanstalt f?r Land-u. Forstwirtschaft	Germany	Ad hoc	2006
GER228	German	Lanius collurio	Lanius collurio	red-backed shrike			AVES	Aves	Review	46.8	8.24	Switzerland	Mitteilungen der Biologischen Bundesanstalt f?r Land-u. Forstwirtschaft	Germany	Ad hoc	2006
GER228	German	Chorthippus parallelus	Chorthippus parallelus				#N/A	Aves	Review	46.8	8.24	Switzerland	Mitteilungen der Biologischen Bundesanstalt f?r Land-u. Forstwirtschaft	Germany	Ad hoc	2006
GER228	German	Acrocephalus scirpaceus	Acrocephalus scirpaceus				AVES	Aves	Review	46.8	8.24	Switzerland	Mitteilungen der Biologischen Bundesanstalt f?r Land-u. Forstwirtschaft	Germany	Ad hoc	2006
GER228	German	Chorthippus biguttulus	Chorthippus biguttulus				#N/A	Aves	Review	46.8	8.24	Switzerland	Mitteilungen der Biologischen Bundesanstalt f?r Land-u. Forstwirtschaft	Germany	Ad hoc	2006
GER23	German	Lacerta viridis viridis	Lacerta viridis viridis		Green Lizard		#N/A	lizards	After	52.10033333	13.034	Brandenburg (Germany)	Mertensiella	Germany	Systematic review	2001
GER24	German	Bufotes viridis	Bufo viridis	European green toad	Green toad	Bufotes viridis	AMPHIBIA	toads	After	45.00244444	8.134666667	Novazzano (Tessin, Switzerland)	Mertensiella	Germany	Systematic review	2003
GER25	German	Vipera berus	Vipera berus	adder	Adder	Coluber berus	#N/A	reptiles/artificial refuges	After	52.13447222	8.085388889	North West Germany	Mertensiella	Germany	Systematic review	2004
GER25	German	Coronella austriaca	Coronella austriaca		Smooth snake	Coluber laevis	#N/A	reptiles/artificial refuges	After	52.13447222	8.085388889	North West Germany	Mertensiella	Germany	Systematic review	2004
GER25	German	Anguis fragilis	Anguis fragilis	Slow worm	Slow worm	/	#N/A	reptiles/artificial refuges	After	52.13447222	8.085388889	North West Germany	Mertensiella	Germany	Systematic review	2004
GER25	German	Zootoca vivipara	Zootoca vivipara	common lizard	Common lizard.	Lacerta vivipara	#N/A	reptiles/artificial refuges	After	52.13447222	8.085388889	North West Germany	Mertensiella	Germany	Systematic review	2004
GER26	German	Vipera berus	Vipera berus	adder	Adder	Vipera lotievi	#N/A	snake/ sheep and cattle pasture	After	48.01825	8.016861111	Black Forest (Baden-W?rttemberg, Germany)	Mertensiella	Germany	Systematic review	2004
GER27	German	Varanus salvadorii	Varanus salvadorii		Crocodile monitor	Monitor salvadorii	#N/A	monitors/ captive in zoo	After	29.03369444	95.05194444	Houston Zoo (Texas, USA)	Mertensiella	Germany	Systematic review	2007
GER28	German	Varanus salvadorii	Varanus salvadorii		Crocodile monitor	Monitor salvadorii	#N/A	Monitor	After	39.08380556	104.1016667	Denver Zoo (Colorado, USA)	Mertensiella	Germany	Systematic review	2007
GER29	German	Natrix natrix	Natrix natrix	European grass snake	Grass snake	Coluber scutatus	#N/A	Snakes	After	47.00127778	7.151444444	Grosses Moos (Switzerland)	Mertensiella	Germany	Systematic review	2008
GER3	German	Ophionyssus natricis	Ophionyssus natricis		Reptile Mite	Snake Mite	#N/A	Reptiles, amphibians, parasites	After	51.123274	10.481557	Germany	Salamandra	Germany	Systematic review	1969
GER3	German	Amblyomma supinoi	Amblyomma supinoi		Shield Tick	-	#N/A	Reptiles, amphibians, parasites	After	51.123274	10.481557	Germany	Salamandra	Germany	Systematic review	1969
GER3	German	Thamnophis s. sirtalis	Thamnophis s. sirtalis		Common Garter Snake	Garter Snake	#N/A	Reptiles, amphibians, parasites	After	51.123274	10.481557	Germany	Salamandra	Germany	Systematic review	1969
GER3	German	Pelophylax ridibundus	Pelophylax ridibundus (before:Rana ridibunda)		Marsh frog	Eurasian Marsh Frog	AMPHIBIA	Reptiles, amphibians, parasites	After	51.123274	10.481557	Germany	Salamandra	Germany	Systematic review	1969
GER30	German	Natrix natrix	Natrix natrix	European grass snake	Grass snake	Coluber scutatus	#N/A	Snakes	After	47.00127778	7.151444444	Grosses Moos (Switzerland)	Mertensiella	Germany	Systematic review	2008
GER31	German	Natrix natrix	Natrix natrix	European grass snake	Grass snake	Coluber scutatus	#N/A	Snakes	After	52.01819444	13.068	Berlin (Germany)	Mertensiella	Germany	Systematic review	2008
GER32	German	Natrix natrix	Natrix natrix	European grass snake	Grass snake	Coluber scutatus	#N/A	Snakes	BA	52.01819444	13.068	Berlin (Germany)	Mertensiella	Germany	Systematic review	2008
GER33	German	Natrix tessellata	Natrix tessellata	checkered water snake	Dice snake	Tropidonotus elaphoides	#N/A	Snake	After	49.00105556	6.033861111	Close to the rivers Mosel, Lahn and Elbe (Germany) Mosel:	Mertensiella	Germany	Systematic review	2011
GER34	German	Natrix tessellata	Natrix tessellata	checkered water snake	Dice snake	Tropidonotus elaphoides	#N/A	Snake	After	46.06861111	15.15077778	River Mur (Styria, Austria)	Mertensiella	Germany	Systematic review	2011
GER35	German	Lissotriton vulgaris	Lissotriton vulgaris	common newt	Smooth Newt	Triturus vulgaris	AMPHIBIA	Newts	After	52.01819444	13.068	Berlin (Germany)	Mertensiella	Germany	Systematic review	2012
GER36	German	Podarcis muralis	Podarcis muralis	Common wall lizard	Common Wall Lizard	/	#N/A	Lizard	After	49.10077778	6.036	Interchange Wittlich (Rhineland-Palatinate, Germany)	Mertensiella	Germany	Systematic review	2015
GER37	German	Podarcis muralis	Podarcis muralis	Common wall lizard	Common Wall Lizard	/	#N/A	Lizard	After	50.01775	5.016805556	Maastricht (Netherlands)	Mertensiella	Germany	Systematic review	2015
GER38	German	No species name			no specific species	no specific species	#N/A	Amphibian protection installation	After	49.01808333	8.151611111	Karlsruhe (Baden-W?rtemberg, Germany)	Mertensiella	Germany	Systematic review	2016
GER39	German	Rana temporaria	Rana temporaria	common frog	Common Frog	Rana muta	AMPHIBIA	Amphibian protection installation	After	47.10125	15.05177778	Winzendorf (Styria, Austria)	Mertensiella	Germany	Systematic review	2016
GER39	German	Rana latastei	Rana latastei		Agile Frog	/	AMPHIBIA	Amphibian protection installation	After	47.10125	15.05177778	Winzendorf (Styria, Austria)	Mertensiella	Germany	Systematic review	2016
GER39	German	Species not identified by IUCN (Pelophylax kl. Esculentus)-hybrid	Pelophylax esculentus	pool frog	Green Frog	Rana esculenta	#N/A	Amphibian protection installation	After	47.10125	15.05177778	Winzendorf (Styria, Austria)	Mertensiella	Germany	Systematic review	2016
GER39	German	Hyla arborea	Hyla arborea	European tree frog	European Tree Frog	/	AMPHIBIA	Amphibian protection installation	After	47.10125	15.05177778	Winzendorf (Styria, Austria)	Mertensiella	Germany	Systematic review	2016
GER39	German	Lissotriton vulgaris	Lissotriton vulgaris	common newt	Smooth Newt	Triturus vulgaris	AMPHIBIA	Amphibian protection installation	After	47.10125	15.05177778	Winzendorf (Styria, Austria)	Mertensiella	Germany	Systematic review	2016
GER39	German	Bufo bufo	Bufo bufo	common toad	Common Toad	Rana bufo	AMPHIBIA	Amphibian protection installation	After	47.10125	15.05177778	Winzendorf (Styria, Austria)	Mertensiella	Germany	Systematic review	2016
GER4	German	Chelodina longicollis	Chelodina longicollis		Eastern Long-necked Turtle	Snake-necked Turtle	#N/A	reptiles, captive	After	46.762786	8.239675	Switzerland	Salamandra	Germany	Systematic review	1980
GER40	German	No species name			no specific species	no specific species	#N/A	Pitfall traps	BA	52.01897222	8.033833333	Bielefeld (Northrhine-Westfalia, Germany)	Mertensiella	Germany	Systematic review	2016
GER41	German	Rana arvalis	Rana arvalis	moor frog	Moor frog	Rana oxyrrhinus	AMPHIBIA	Toad, newt	BA	52.01819444	13.068	Berlin, (Germany)	Mertensiella	Germany	Systematic review	2016
GER41	German	Bufo bufo	Bufo bufo	common toad	Common toad	Rana bufo	AMPHIBIA	Toad, newt	BA	52.01819444	13.068	Berlin, (Germany)	Mertensiella	Germany	Systematic review	2016
GER41	German	Rana temporaria	Rana temporaria	common frog	Common frog	Rana muta	AMPHIBIA	Toad, newt	BA	52.01819444	13.068	Berlin, (Germany)	Mertensiella	Germany	Systematic review	2016
GER41	German	Pelophylax lessonae	Pelophylax lessonae	pool frog	Pool frog	Triturus vulgaris	AMPHIBIA	Toad, newt	BA	52.01819444	13.068	Berlin, (Germany)	Mertensiella	Germany	Systematic review	2016
GER41	German	Lissotriton vulgaris	Lissotriton vulgaris	common newt	Smooth newt		AMPHIBIA	Toad, newt	BA	52.01819444	13.068	Berlin, (Germany)	Mertensiella	Germany	Systematic review	2016
GER42	German	Bufo bufo	Bufo bufo	common toad	Common toad	Rana bufo	AMPHIBIA	Amphibian	After	46.11916667	13.15105556	Carinthia (Austria)	Mertensiella	Germany	Systematic review	2016
GER43	German						#N/A	Education	After	51.123274	10.481557	Germany	Mertensiella	Germany	Systematic review	2016
GER44	German	Numenius arquata	Numenius arquata	Eurasian curlew	Eurasion curlew		AVES	snipes, ducklings, Poales, peat mosses/ raised bogs/ \	After	52.05	10.13522222	Gro?es Moor (Gifhorn, Lower Saxony, Germany)	Telma	Germany	Systematic review	1975
GER44	German	Genus	Gallinago		\		#N/A	snipes, ducklings, Poales, peat mosses/ raised bogs/ \	After	52.05	10.13522222	Gro?es Moor (Gifhorn, Lower Saxony, Germany)	Telma	Germany	Systematic review	1975
GER44	German	Genus	Sphagnum		peat moss		#N/A	snipes, ducklings, Poales, peat mosses/ raised bogs/ \	After	52.05	10.13522222	Gro?es Moor (Gifhorn, Lower Saxony, Germany)	Telma	Germany	Systematic review	1975
GER44	German	Limosa limosa	Limosa limosa	black-tailed godwit	Black-tailed godwit		AVES	snipes, ducklings, Poales, peat mosses/ raised bogs/ \	After	52.05	10.13522222	Gro?es Moor (Gifhorn, Lower Saxony, Germany)	Telma	Germany	Systematic review	1975
GER44	German	Genus	Anatidae	waterfowl	\		#N/A	snipes, ducklings, Poales, peat mosses/ raised bogs/ \	After	52.05	10.13522222	Gro?es Moor (Gifhorn, Lower Saxony, Germany)	Telma	Germany	Systematic review	1975
GER44	German	Genus	Scolopacidae	snipes	Sandpipers		#N/A	snipes, ducklings, Poales, peat mosses/ raised bogs/ \	After	52.05	10.13522222	Gro?es Moor (Gifhorn, Lower Saxony, Germany)	Telma	Germany	Systematic review	1975
GER44	German	Genus	Carex		Sedge		#N/A	snipes, ducklings, Poales, peat mosses/ raised bogs/ \	After	52.05	10.13522222	Gro?es Moor (Gifhorn, Lower Saxony, Germany)	Telma	Germany	Systematic review	1975
GER44	German	Genus	Potamogeton	pondweeds	Pondweed		#N/A	snipes, ducklings, Poales, peat mosses/ raised bogs/ \	After	52.05	10.13522222	Gro?es Moor (Gifhorn, Lower Saxony, Germany)	Telma	Germany	Systematic review	1975
GER44	German	Genus	Phragmite		Reed		#N/A	snipes, ducklings, Poales, peat mosses/ raised bogs/ \	After	52.05	10.13522222	Gro?es Moor (Gifhorn, Lower Saxony, Germany)	Telma	Germany	Systematic review	1975
GER44	German	Genus	Typha		Bulrush		#N/A	snipes, ducklings, Poales, peat mosses/ raised bogs/ \	After	52.05	10.13522222	Gro?es Moor (Gifhorn, Lower Saxony, Germany)	Telma	Germany	Systematic review	1975
GER44	German	Genus	Elodea		Waterweed		#N/A	snipes, ducklings, Poales, peat mosses/ raised bogs/ \	After	52.05	10.13522222	Gro?es Moor (Gifhorn, Lower Saxony, Germany)	Telma	Germany	Systematic review	1975
GER45	German						#N/A	raised bog	After	54.11825	10.01891667	Dosenmoor (Neum?nster-Einfeld, Schleswig-Holstein, Germany)	Telma	Germany	Systematic review	1980
GER46	German						#N/A	Salici-Franguletum, Festuco-Brometea, Trifolio-Geranietea, Molinietalia, Arrhenatheretalia/ rich fen/ \	BA	48.00066667	9.152027778	western Prealps (Baden-W?rttemberg, Germany)	Telma	Germany	Systematic review	1985
GER47	German						#N/A	Caricion davallianae/ calcerous marsh/ \	BA	48.11672222	9.117	Schw?bische Alb (Baden-W?rttemberg, Germany)	Telma	Germany	Systematic review	1988
GER48	German						#N/A	willows, moor grasses, perennials/ peat-cutting sites in fens/ \	After	48.05033333	11.06694444	north of Munich (Bavaria, Germany)	Telma	Germany	Systematic review	1992
GER49	German						#N/A	raised bogs	After	53.15272222	12.05027778	Mecklenburg-Vorpommern (Germany)	Telma	Germany	Systematic review	1996
GER5	German	Lissotriton vulgaris	Triturus vulgaris	common newt	Common Newt	Smooth newt	AMPHIBIA	Amphibians	After	51.11855556	7.083861111	M?nsterland (North Rhine-Westphalia, Germany)	Salamandra	Germany	Systematic review	1983
GER5	German	Ichthyosaura alpestris	Triturus alpestris	Alpine newt	Alpine Newt		AMPHIBIA	Amphibians	After	51.11855556	7.083861111	M?nsterland (North Rhine-Westphalia, Germany)	Salamandra	Germany	Systematic review	1983
GER5	German	Triturus cristatus	Triturus cristatus	warty newt	Northern Crested Newt		AMPHIBIA	Amphibians	After	51.11855556	7.083861111	M?nsterland (North Rhine-Westphalia, Germany)	Salamandra	Germany	Systematic review	1983
GER5	German	Pelobates fuscus	Pelobates fuscus	common spadefoot toad	Common Spadefoot		AMPHIBIA	Amphibians	After	51.11855556	7.083861111	M?nsterland (North Rhine-Westphalia, Germany)	Salamandra	Germany	Systematic review	1983
GER50	German	Picea abies	Picea abies	Norway spruce	Norway spruce		#N/A	conifer trees/ forested peatland/ \	BA	49.15213889	11.05047222	Bavaria (Germany)	Telma	Germany	Systematic review	1997
GER50	German	Pinus sylvestris	Pinus sylvestris	Scots pine	Scots pine		#N/A	conifer trees/ forested peatland/ \	BA	49.15213889	11.05047222	Bavaria (Germany)	Telma	Germany	Systematic review	1997
GER51	German						#N/A	helophyte plants/ fen/ \	BA	53.085	13.10130556	North-East-Brandenburg (Germany)	Telma	Germany	Systematic review	1997
GER52	German	Sphagnum papillosum	Sphagnum papillosum				#N/A	Sphagnum/ raised bog/ \	After	52.10147222	7.001472222	Emsland (Lower Saxony, Germany)	Telma	Germany	Systematic review	2002
GER53	German						#N/A	bog/material sink, water reservoir	BACI	51.10213889	10.01761111	National park H	Telma	Germany	Systematic review	2010
GER54	German	Phragmites australis	Phragmites australis	common reed	common reed	Phragmites communis	#N/A	reed/ fen grassland/ \	CI	53.15272222	12.05027778	Mecklenburg-Vorpommern (Germany)	Telma	Germany	Systematic review	2011
GER54	German	Typha latifolia	Typha latifolia		common bulrush	\	#N/A	reed/ fen grassland/ \	CI	53.15272222	12.05027778	Mecklenburg-Vorpommern (Germany)	Telma	Germany	Systematic review	2011
GER54	German	Glyceria maxima	Glyceria maxima		reed mannagrass	Glyceria aquatica	#N/A	reed/ fen grassland/ \	CI	53.15272222	12.05027778	Mecklenburg-Vorpommern (Germany)	Telma	Germany	Systematic review	2011
GER54	German	Carex riparia	Carex riparia		greater pond sedge	\	#N/A	reed/ fen grassland/ \	CI	53.15272222	12.05027778	Mecklenburg-Vorpommern (Germany)	Telma	Germany	Systematic review	2011
GER54	German	Carex acutiformis	Carex acutiformis		lesser pond-sedge	Carex paludosa	#N/A	reed/ fen grassland/ \	CI	53.15272222	12.05027778	Mecklenburg-Vorpommern (Germany)	Telma	Germany	Systematic review	2011
GER55	German						#N/A	Sphagnum/ raised bog/ \	After	54.10247222	12.15041667	Bad S?lze (Mecklenburg-Vorpommern, Germany)	Telma	Germany	Systematic review	2011
GER56	German	Angelica palustris	Angelica palustris		marsh angelica	Ostericum palustre	#N/A	Angelica/ spring fen/ \	BA	53.06727778	13.019	Uckermark (Brandenburg, Germany)	Telma	Germany	Systematic review	2014
GER57	German						#N/A	Sphagnum/ raised bog/ \	After	52.10041667	9.034944444	Lower Saxony (Germany)	Telma	Germany	Systematic review	2016
GER58	German	Gallinago gallinago	Gallinago gallinago	common snipe	Common snipe		AVES	Snipe/ fen / \	BA	48.13594444	10.03522222	Leipheimer Moos (Bavaria, Germany)	Telma	Germany	Systematic review	2016
GER59	German	Sphagnum papillosum	Sphagnum papillosum		fat bogmoss		#N/A	Sphagnum/ raised bog/ carbon sequestration	BA	52.10147222	7.001472222	Emsland (Lower Saxony, Germany)	Telma	Germany	Systematic review	2017
GER59	German	Sphagnum palustre	Sphagnum palustre		blunt-leaved bogmoss		#N/A	Sphagnum/ raised bog/ carbon sequestration	BA	52.10147222	7.001472222	Emsland (Lower Saxony, Germany)	Telma	Germany	Systematic review	2017
GER59	German	Sphagnum magellanicum	Sphagnum magellanicum		magellanic bogmoss		#N/A	Sphagnum/ raised bog/ carbon sequestration	BA	52.10147222	7.001472222	Emsland (Lower Saxony, Germany)	Telma	Germany	Systematic review	2017
GER59	German	Sphagnum fimbriatum	Sphagnum fimbriatum		fringed bogmoss		#N/A	Sphagnum/ raised bog/ carbon sequestration	BA	52.10147222	7.001472222	Emsland (Lower Saxony, Germany)	Telma	Germany	Systematic review	2017
GER59	German	Sphagnum pulchrum	Sphagnum pulchrum		golden bogmoss		#N/A	Sphagnum/ raised bog/ carbon sequestration	BA	52.10147222	7.001472222	Emsland (Lower Saxony, Germany)	Telma	Germany	Systematic review	2017
GER59	German						#N/A	Sphagnum/ raised bog/ carbon sequestration	BA	52.10147222	7.001472222	Emsland (Lower Saxony, Germany)	Telma	Germany	Systematic review	2017
GER6	German	Epidalea calamita	Bufo calamita	natterjack toad	Natterjack Toad	Epidalea calamita	AMPHIBIA	Amphibians and reptiles/ gravel pits	After	50.10272222	7.018888889	Sankt Augustin (Rhein-Sieg-Kreis, North Rhine-Wesphalia, Germany)	Salamandra	Germany	Systematic review	1988
GER6	German	Pelophylax nigromaculatus	Rana esculenta		Common Water or Edible Frog	/	AMPHIBIA	Amphibians and reptiles/ gravel pits	After	50.10272222	7.018888889	Sankt Augustin (Rhein-Sieg-Kreis, North Rhine-Wesphalia, Germany)	Salamandra	Germany	Systematic review	1988
GER6	German	Pelobates fuscus	Pelobates fuscus	common spadefoot toad	Common Spadefoot	/	AMPHIBIA	Amphibians and reptiles/ gravel pits	After	50.10272222	7.018888889	Sankt Augustin (Rhein-Sieg-Kreis, North Rhine-Wesphalia, Germany)	Salamandra	Germany	Systematic review	1988
GER6	German	Lissotriton vulgaris	Triturus vulgaris	common newt	Great Crested Newt or Northern Crested Newt	Lissotriton vulgaris	AMPHIBIA	Amphibians and reptiles/ gravel pits	After	50.10272222	7.018888889	Sankt Augustin (Rhein-Sieg-Kreis, North Rhine-Wesphalia, Germany)	Salamandra	Germany	Systematic review	1988
GER6	German	Triturus cristatus	Triturus cristatus	warty newt	Sand Lizard	Turanomolge mensbieri	AMPHIBIA	Amphibians and reptiles/ gravel pits	After	50.10272222	7.018888889	Sankt Augustin (Rhein-Sieg-Kreis, North Rhine-Wesphalia, Germany)	Salamandra	Germany	Systematic review	1988
GER6	German	Lacerta agilis	Lacerta agilis			Lacerta paradoxa	#N/A	Amphibians and reptiles/ gravel pits	After	50.10272222	7.018888889	Sankt Augustin (Rhein-Sieg-Kreis, North Rhine-Wesphalia, Germany)	Salamandra	Germany	Systematic review	1988
GER60	German						#N/A	Sphagnum/ raised bog/ \	After	52.00027778	8.019222222	Vechta (Lower Saxony, Germany)	Telma	Germany	Systematic review	2018
GER61	German						#N/A	Sphagnum/ raised bog / \	CI	53.10088889	8.069416667	Hankhauser Moor (Lower Saxony, Germany)	Telma	Germany	Systematic review	2019
GER62	German	Maculinea teleius	Maculinea teleius		Large Blue butterfly species	Ameisenbl?uling	#N/A	Large blue butterflies, Grasslands	CI	47.789265	12.736085	Bayern / Germany and Austria	Natur und Landschaft	Germany	Systematic review	2008
GER62	German	Maculinea nausithous	Maculinea nausithous				#N/A	Large blue butterflies, Grasslands	CI	47.789265	12.736085	Bayern / Germany and Austria	Natur und Landschaft	Germany	Systematic review	2008
GER62	German	Maculinea alcon	Maculinea alcon	Alcon blue			#N/A	Large blue butterflies, Grasslands	CI	47.789265	12.736085	Bayern / Germany and Austria	Natur und Landschaft	Germany	Systematic review	2008
GER63	German						#N/A	Molinion Species, Fen meadows	BA	47.933983	12.897228	Bayern / Germany	Natur und Landschaft	Germany	Systematic review	2008
GER64	German	Bombina bombina	Bombina bombina	fire-bellied toad	Fire-bellied toad	Rotbauchunke	AMPHIBIA	Amphibians, Insects, Kettle ponds	BA	54.01606967	12.20551333	Gro? Viegeln, Marlow, Seelow / Mecklenburg-Vorpommern / Germany	Natur und Landschaft	Germany	Systematic review	2007
GER64	German	Hyla arborea	Hyla arborea	European tree frog	Common tree frog	Laubfrosch	AMPHIBIA	Amphibians, Insects, Kettle ponds	BA	54.01606967	12.20551333	Gro? Viegeln, Marlow, Seelow / Mecklenburg-Vorpommern / Germany	Natur und Landschaft	Germany	Systematic review	2007
GER64	German	Genus	Odonata	dragonflies and damselflies	Dragonflies	Libelle	#N/A	Amphibians, Insects, Kettle ponds	BA	54.01606967	12.20551333	Gro? Viegeln, Marlow, Seelow / Mecklenburg-Vorpommern / Germany	Natur und Landschaft	Germany	Systematic review	2007
GER65	German						#N/A	Herbs, Grassland ('semi-open pasture landscape'), highly structured habitats	BA	53.615144	10.182624	H?ltigbaum / Hamburg / Germany	Natur und Landschaft	Germany	Systematic review	2006
GER66	German	Natrix tessellata	Natrix tessellata	checkered water snake	dice snake		#N/A	Snakes, Rivers	After	50.7373825	10.589493	Rhenland-Pfalz, Sachsen / Germany	Natur und Landschaft	Germany	Systematic review	2006
GER67	German	Iris spuria	Iris spuria		Iris spuria	Bastard-Schwertlilie	#N/A	Grassland species, Flood Meadows	After	49.82738	8.400467	Riedstadt / Hessen / Germany	Natur und Landschaft	Germany	Systematic review	2006
GER67	German	Scutellaria hastifolia	Scutellaria hastifolia		spear-leaved skullcap	Spie? Helmkraut	#N/A	Grassland species, Flood Meadows	After	49.82738	8.400467	Riedstadt / Hessen / Germany	Natur und Landschaft	Germany	Systematic review	2006
GER68	German	Carex davalliana	Carex davalliana		Davall's Sedge	Davallsegge	#N/A	Fen species, Calcareous fens	After	47.077686	8.743523	27 different locations across Switzerland	Natur und Landschaft	Germany	Systematic review	2005
GER68	German	Succisa pratensis	Succisa pratensis		Devil's bit	Teufelsabbiss	#N/A	Fen species, Calcareous fens	After	47.077686	8.743523	27 different locations across Switzerland	Natur und Landschaft	Germany	Systematic review	2005
GER68	German	Swertia perennis Tofieldia calyculata	Swertia perennis Tofieldia calyculata		'Moorenzian'	Moorenzian	#N/A	Fen species, Calcareous fens	After	47.077686	8.743523	27 different locations across Switzerland	Natur und Landschaft	Germany	Systematic review	2005
GER69	German				large number of species: plants		#N/A	Plants, Birds, Reptiles, Amphibians, Dragonflies, Ponds, Rivers, Bog area	BA	52.712435	9.8108	Niedersachsen / Germany	Natur und Landschaft	Germany	Systematic review	2004
GER7	German	Dendrobates auratus	Dendrobates auratus		Green And Black Poison Frog	Phyllobates auratus	AMPHIBIA	dendrobatid frog/captivity	After	51.123274	10.481557	Germany	Salamandra	Germany	Systematic review	2009
GER70	German				large number of insect species		#N/A	Insects, Grasshoppers, Cicadas, Wet Meadows, Calthion Meadows, Molinia Grassland	BA	47.941513	12.894371	Laufen / Bayern / Germany	Natur und Landschaft	Germany	Systematic review	2004
GER71	German				large number of plant species		#N/A	Wildflower species, Arable land	CI	47.616667	8.9	Thurgau / Switzerland	Natur und Landschaft	Germany	Systematic review	2004
GER72	German				large number of plant species		#N/A	Plants, Marsh Marigold Communities, Wet Grassland Ecosystems	BA	53.180441	9.068809	Ostetal, W?mmeniederung / Niedersachsen / Germany	Natur und Landschaft	Germany	Systematic review	2003
GER73	German				large number of plant species		#N/A	Siphonogamous species, Wet grasslands communities, Wet grasslands	BA	52.483447	8.326837	Ochsenmoor / Niedersachsen / Germany	Natur und Landschaft	Germany	Systematic review	2003
GER74	German				large number of animal and plant species		#N/A	Halophytes, Salt marsh anthropods., Marine organisms, Estaurine assemblages, Coastal grassland communities, Mainland salt marshes, Salt marsh of the outer dike area (Au?engroden), Summer polder (Sommergroden), Grasslands	BA	53.827618	8.574746	Cuxhaven / Niedersachsen / Germany	Natur und Landschaft	Germany	Systematic review	2003
GER75	German				large number of fish species		#N/A	Fish, Rivers	After	50.157088	11.153506	Bamberg / Bayern / Germany	Natur und Landschaft	Germany	Systematic review	2002
GER76	German	Saxifraga granulata	Saxifraga granulata			Kn?llchen-Steinbrech	#N/A	Plant species, Birds, Rivers, Grasslands	BA	47.922863	8.547659	Donaueschingen / BadenW?rttemberg / Germany	Natur und Landschaft	Germany	Systematic review	2002
GER76	German	Trollius europaeus	Trollius europaeus		large number of bird and plant species	Trollblume	#N/A	Plant species, Birds, Rivers, Grasslands	BA	47.922863	8.547659	Donaueschingen / BadenW?rttemberg / Germany	Natur und Landschaft	Germany	Systematic review	2002
GER76	German	Cirium rivulare	Cirium rivulare			Bach-Kratzdistel	#N/A	Plant species, Birds, Rivers, Grasslands	BA	47.922863	8.547659	Donaueschingen / BadenW?rttemberg / Germany	Natur und Landschaft	Germany	Systematic review	2002
GER76	German	Senecio helenites	Senecio helenites			Spattelbl?ttrigem Geiskraut	#N/A	Plant species, Birds, Rivers, Grasslands	BA	47.922863	8.547659	Donaueschingen / BadenW?rttemberg / Germany	Natur und Landschaft	Germany	Systematic review	2002
GER76	German	Dianthus segueri	Dianthus segueri			Busch-Nelke	#N/A	Plant species, Birds, Rivers, Grasslands	BA	47.922863	8.547659	Donaueschingen / BadenW?rttemberg / Germany	Natur und Landschaft	Germany	Systematic review	2002
GER76	German	Valeriana dioica	Valeriana dioica			Sumpf-Baldrian	#N/A	Plant species, Birds, Rivers, Grasslands	BA	47.922863	8.547659	Donaueschingen / BadenW?rttemberg / Germany	Natur und Landschaft	Germany	Systematic review	2002
GER76	German	Galium harcynicum	Galium harcynicum			Nordisches Labkraut	#N/A	Plant species, Birds, Rivers, Grasslands	BA	47.922863	8.547659	Donaueschingen / BadenW?rttemberg / Germany	Natur und Landschaft	Germany	Systematic review	2002
GER76	German	Hieracium caespitosum	Hieracium caespitosum			Wiesenhabichtskraut	#N/A	Plant species, Birds, Rivers, Grasslands	BA	47.922863	8.547659	Donaueschingen / BadenW?rttemberg / Germany	Natur und Landschaft	Germany	Systematic review	2002
GER76	German	Comarum palustre	Comarum palustre			Sumpfblutauge	#N/A	Plant species, Birds, Rivers, Grasslands	BA	47.922863	8.547659	Donaueschingen / BadenW?rttemberg / Germany	Natur und Landschaft	Germany	Systematic review	2002
GER76	German	Eriophorum angustifolium	Eriophorum angustifolium			Schmalbl?ttriges Wollgras	#N/A	Plant species, Birds, Rivers, Grasslands	BA	47.922863	8.547659	Donaueschingen / BadenW?rttemberg / Germany	Natur und Landschaft	Germany	Systematic review	2002
GER77	German	Trapa natans	Trapa natans		Water caltrop	Wassernu?	#N/A	Plants, Mudflat vegetation, Rivers	BA	51.859053	12.585049	Wittenberg / Sachsen-Anhalt / Germany	Natur und Landschaft	Germany	Systematic review	2001
GER78	German				all dragonflies and amphibians in this area		#N/A	Dragonflies, Amphibians, Streams	BA	52.643673	10.168987	Celle / Niedersachsen / Germany	Natur und Landschaft	Germany	Systematic review	2001
GER79	German				all plant species that occurr		#N/A	Straw Meadows'	CI	48.306191	11.3070655	Mertingen, Kupferbachtal / Bayern / Germany	Natur und Landschaft	Germany	Systematic review	2000
GER8	German	Caiman latirostris	Caiman latirostris	Broad-snouted caiman	broad-snouted caiman	Crocodilus latirostris	#N/A	Crocodilians/ artificial and natural water-bodies	After	23.11727778	50.00211111	southeastern Brazil	Salamandra	Germany	Systematic review	2016
GER80	German				all detected arthopds		#N/A	Insects	CI	49.842237	8.10057	Sulzheim / Rheinland-Pfalz / Germany	Natur und Landschaft	Germany	Systematic review	2000
GER81	German				all birds		#N/A	Birds	CI	46.317431	7.972609	Brig / Wallis / Switzerland	Natur und Landschaft	Germany	Systematic review	2000
GER82	German						#N/A	Plants, Wet heathland species, Wet heathlands	BA	NA	NA		Natur und Landschaft	Germany	Systematic review	2000
GER83	German				macrozoobenthos		#N/A	Macrozoobenthic Invertebrates, Benthic invertebrates, Rivers	After	50.646378	8.32806	Sinn / Hessen / Germany	Natur und Landschaft	Germany	Systematic review	1998
GER84	German						#N/A	Bees, Butterflies, Modified landscaped verges in urban areas	After	48.77636	9.183334	Stuttgart / Baden-W?rttemberg / Germany	Natur und Landschaft	Germany	Systematic review	1998
GER85	German	Genus	Carabidae	ground beetles	all ground beetles		#N/A	Ground beetles, Riverbanks	BA	49.484083	7.255273	Osterbr?cken / Saarland / Germany	Natur und Landschaft	Germany	Systematic review	1997
GER86	German	Apis mellifera	Apis mellifera	honey bee	Honey bees	Honigbienen	#N/A	Bees, Setting-asides in agriculture	CI	49.060843	8.430393	Karlsruhe / Baden-W?rttemberg / Germany	Natur und Landschaft	Germany	Systematic review	1996
GER86	German	Hymenoptera: apoidea	Hymenoptera: apoidea		Wild bees	Wildbienen	#N/A	Bees, Setting-asides in agriculture	CI	49.060843	8.430393	Karlsruhe / Baden-W?rttemberg / Germany	Natur und Landschaft	Germany	Systematic review	1996
GER87	German	Bufo bufo	Bufo bufo L.		Common toad	Erdkr?te	AMPHIBIA	Amphibians	After	53.558967	10.456414	M?hnsen / Schleswig-Holstein / Germany	Natur und Landschaft	Germany	Systematic review	1996
GER88	German				all breeding birds		#N/A	Birds, Rivers	BA	51.775423	6.363127	Kleve / Nordrhein-Westfahlen / Germany	Natur und Landschaft	Germany	Systematic review	1996
GER89	German						#N/A	Plants, Macrozoobenthos species, Flood-plains, Ditches	CI	51.775423	6.363127	Kleve / Nordrhein-Westfahlen / Germany	Natur und Landschaft	Germany	Systematic review	1995
GER9	German	Genus	Many different amphibian species				#N/A	Amphibians/wetlands	BA	53.06733333	22.03525	Narew River Valley (Northeast Poland)	Salamandra	Germany	Systematic review	2017
GER90	German						#N/A	Birds, Plants, Hedges	BA	51.963896	7.615209	M?nster/ Nordrhein-Westfahlen / Germany	Natur und Landschaft	Germany	Systematic review	1994
GER91	German						#N/A	Plants, Grasslands	Review	48.638351	9.373779	Baden-W?rttemberg / Germany	Natur und Landschaft	Germany	Systematic review	1993
GER92	German	Sphagnum cuspidatum	Sphagnum cuspidatum			Scheidiges und Schmalbl?ttriges Wollgras	#N/A	Plants, Wetlands	After	52.999326	7.555582	Emsland / Niedersachsen / Germany	Natur und Landschaft	Germany	Systematic review	1993
GER92	German	Eriphorum vaginatum	Eriphorum vaginatum			Spie?torfmoosrasen	#N/A	Plants, Wetlands	After	52.999326	7.555582	Emsland / Niedersachsen / Germany	Natur und Landschaft	Germany	Systematic review	1993
GER92	German	Eriphorum angustifolium	Eriphorum angustifolium			Zwergstrauchheiden	#N/A	Plants, Wetlands	After	52.999326	7.555582	Emsland / Niedersachsen / Germany	Natur und Landschaft	Germany	Systematic review	1993
GER92	German	Molinia caerulea	Molinia caerulea	moor grass		Pfeifengras	#N/A	Plants, Wetlands	After	52.999326	7.555582	Emsland / Niedersachsen / Germany	Natur und Landschaft	Germany	Systematic review	1993
GER93	German						#N/A	Birds, Carabid beetles, Spiders, Snails, Grasslands, Hedges	BA	50.700019	6.79348	Euskirchen / Nordrhein-Westfahlen / Germany	Natur und Landschaft	Germany	Systematic review	1993
GER94	German						#N/A	Plants, Birds, Carabid Beetles, 'soil inhabiting beetles', Butterflies, Grashoppers, Grasslands, Shrublands, Hedges	BA	49.365825	7.178539	Wiebelskirchen / Saarland / Germany	Natur und Landschaft	Germany	Systematic review	1993
GER95	German	Otis tarda	Otis tarda	great bustard	Great Bustard	Gro?trappe	AVES	Birds, Agricultural land	BA	52.603242	12.551711	Nennhasuen / Brandenburg / Germany	Natur und Landschaft	Germany	Systematic review	1993
GER96	German	Phalacrocorax carbo	Phalacrocorax carbo sinensis		Cormorant		AVES	Water birds, Wetlands, Freshwater Lakes	After	51.089278	6.910472	Mettmann/D?sseldorf/Germany	Naturschutz und Landschaftsplanung	Germany	Systematic review	2003
GER97	German	Charadrius dubius	Charadrius dubius	little ringed plover	little ringed plover		AVES	Birds, Rivers	After	50.152757	11.061942	Bamberg, Lichtenfels / Bayern / Germany	Naturschutz und Landschaftsplanung	Germany	Systematic review	2003
GER97	German	Actitis hypoleucos	Actitis hypoleucos	common sandpiper	common sandpiper		AVES	Birds, Rivers	After	50.152757	11.061942	Bamberg, Lichtenfels / Bayern / Germany	Naturschutz und Landschaftsplanung	Germany	Systematic review	2003
GER97	German	Cyanecula svecica	Luscinia svecica		bluethroat		AVES	Birds, Rivers	After	50.152757	11.061942	Bamberg, Lichtenfels / Bayern / Germany	Naturschutz und Landschaftsplanung	Germany	Systematic review	2003
GER97	German	Emberiza schoeniclus	Emberiza schoeniclus	reed bunting	reed bunting		AVES	Birds, Rivers	After	50.152757	11.061942	Bamberg, Lichtenfels / Bayern / Germany	Naturschutz und Landschaftsplanung	Germany	Systematic review	2003
GER97	German	Alcedo atthis	Alcedo atthis	common kingfisher	kingfisher		AVES	Birds, Rivers	After	50.152757	11.061942	Bamberg, Lichtenfels / Bayern / Germany	Naturschutz und Landschaftsplanung	Germany	Systematic review	2003
GER98	German	Ischnura elegans	Ischnura elegans		Dragonflies		#N/A	Dragonflies, artificial ponds	After	51.959775	7.621133	M?nster/ Nordrhein-Westfahlen / Germany	Naturschutz und Landschaftsplanung	Germany	Systematic review	2003
GER98	German	Sympetrum sanguineum	Sympetrum sanguineum				#N/A	Dragonflies, artificial ponds	After	51.959775	7.621133	M?nster/ Nordrhein-Westfahlen / Germany	Naturschutz und Landschaftsplanung	Germany	Systematic review	2003
GER98	German	Libellula quadrimaculata	Libellula quadrimaculata				#N/A	Dragonflies, artificial ponds	After	51.959775	7.621133	M?nster/ Nordrhein-Westfahlen / Germany	Naturschutz und Landschaftsplanung	Germany	Systematic review	2003
GER98	German	Aeshna cyanea	Aeshna cyanea	spangled skimmer			#N/A	Dragonflies, artificial ponds	After	51.959775	7.621133	M?nster/ Nordrhein-Westfahlen / Germany	Naturschutz und Landschaftsplanung	Germany	Systematic review	2003
GER98	German	Enallagma cyathigerum	Enallagma cyathigerum				#N/A	Dragonflies, artificial ponds	After	51.959775	7.621133	M?nster/ Nordrhein-Westfahlen / Germany	Naturschutz und Landschaftsplanung	Germany	Systematic review	2003
GER98	German	Lestes sponsa	Lestes sponsa				#N/A	Dragonflies, artificial ponds	After	51.959775	7.621133	M?nster/ Nordrhein-Westfahlen / Germany	Naturschutz und Landschaftsplanung	Germany	Systematic review	2003
GER98	German	Somatochlora metallica	Somatochlora metallica				#N/A	Dragonflies, artificial ponds	After	51.959775	7.621133	M?nster/ Nordrhein-Westfahlen / Germany	Naturschutz und Landschaftsplanung	Germany	Systematic review	2003
GER98	German	Sympetrum vulgatum	Sympetrum vulgatum				#N/A	Dragonflies, artificial ponds	After	51.959775	7.621133	M?nster/ Nordrhein-Westfahlen / Germany	Naturschutz und Landschaftsplanung	Germany	Systematic review	2003
GER98	German	Erythromma viridulum	Erythromma viridulum				#N/A	Dragonflies, artificial ponds	After	51.959775	7.621133	M?nster/ Nordrhein-Westfahlen / Germany	Naturschutz und Landschaftsplanung	Germany	Systematic review	2003
GER98	German	Platycnemis pennipes	Platycnemis pennipes				#N/A	Dragonflies, artificial ponds	After	51.959775	7.621133	M?nster/ Nordrhein-Westfahlen / Germany	Naturschutz und Landschaftsplanung	Germany	Systematic review	2003
GER98	German	Cercion lindenii	Cercion lindenii				#N/A	Dragonflies, artificial ponds	After	51.959775	7.621133	M?nster/ Nordrhein-Westfahlen / Germany	Naturschutz und Landschaftsplanung	Germany	Systematic review	2003
GER98	German	Coenagrion puella	Coenagrion puella				#N/A	Dragonflies, artificial ponds	After	51.959775	7.621133	M?nster/ Nordrhein-Westfahlen / Germany	Naturschutz und Landschaftsplanung	Germany	Systematic review	2003
GER98	German	Sympetrum danae	Sympetrum danae	black darter			#N/A	Dragonflies, artificial ponds	After	51.959775	7.621133	M?nster/ Nordrhein-Westfahlen / Germany	Naturschutz und Landschaftsplanung	Germany	Systematic review	2003
GER98	German	Erythromma najas	Erythromma najas	red-eyed damselfly			#N/A	Dragonflies, artificial ponds	After	51.959775	7.621133	M?nster/ Nordrhein-Westfahlen / Germany	Naturschutz und Landschaftsplanung	Germany	Systematic review	2003
GER98	German	Gomphus pulchellus	Gomphus pulchellus	western clubtail			#N/A	Dragonflies, artificial ponds	After	51.959775	7.621133	M?nster/ Nordrhein-Westfahlen / Germany	Naturschutz und Landschaftsplanung	Germany	Systematic review	2003
GER98	German	Lestes dryas	Lestes dryas				#N/A	Dragonflies, artificial ponds	After	51.959775	7.621133	M?nster/ Nordrhein-Westfahlen / Germany	Naturschutz und Landschaftsplanung	Germany	Systematic review	2003
GER98	German	Orthetrum brunneum	Orthetrum brunneum				#N/A	Dragonflies, artificial ponds	After	51.959775	7.621133	M?nster/ Nordrhein-Westfahlen / Germany	Naturschutz und Landschaftsplanung	Germany	Systematic review	2003
GER98	German	Aeshna grandis	Aeshna grandis				#N/A	Dragonflies, artificial ponds	After	51.959775	7.621133	M?nster/ Nordrhein-Westfahlen / Germany	Naturschutz und Landschaftsplanung	Germany	Systematic review	2003
GER98	German	Calopteryx splendens	Calopteryx splendens	banded demoiselle			#N/A	Dragonflies, artificial ponds	After	51.959775	7.621133	M?nster/ Nordrhein-Westfahlen / Germany	Naturschutz und Landschaftsplanung	Germany	Systematic review	2003
GER98	German	Ischnura pumilio	Ischnura pumilio				#N/A	Dragonflies, artificial ponds	After	51.959775	7.621133	M?nster/ Nordrhein-Westfahlen / Germany	Naturschutz und Landschaftsplanung	Germany	Systematic review	2003
GER98	German	Pyrrhosoma nymphula	Pyrrhosoma nymphula	large red dragonfly			#N/A	Dragonflies, artificial ponds	After	51.959775	7.621133	M?nster/ Nordrhein-Westfahlen / Germany	Naturschutz und Landschaftsplanung	Germany	Systematic review	2003
GER98	German	Orthetrum cancellatum	Orthetrum cancellatum				#N/A	Dragonflies, artificial ponds	After	51.959775	7.621133	M?nster/ Nordrhein-Westfahlen / Germany	Naturschutz und Landschaftsplanung	Germany	Systematic review	2003
GER98	German	Anax imperator	Anax imperator	emperor dragonfly			#N/A	Dragonflies, artificial ponds	After	51.959775	7.621133	M?nster/ Nordrhein-Westfahlen / Germany	Naturschutz und Landschaftsplanung	Germany	Systematic review	2003
GER98	German	Aeshna mixta	Aeshna mixta				#N/A	Dragonflies, artificial ponds	After	51.959775	7.621133	M?nster/ Nordrhein-Westfahlen / Germany	Naturschutz und Landschaftsplanung	Germany	Systematic review	2003
GER98	German	Libellula depressa	Libellula depressa				#N/A	Dragonflies, artificial ponds	After	51.959775	7.621133	M?nster/ Nordrhein-Westfahlen / Germany	Naturschutz und Landschaftsplanung	Germany	Systematic review	2003
GER98	German	Lestes viridis	Lestes viridis				#N/A	Dragonflies, artificial ponds	After	51.959775	7.621133	M?nster/ Nordrhein-Westfahlen / Germany	Naturschutz und Landschaftsplanung	Germany	Systematic review	2003
GER98	German	Sympetrum striolatum	Sympetrum striolatum				#N/A	Dragonflies, artificial ponds	After	51.959775	7.621133	M?nster/ Nordrhein-Westfahlen / Germany	Naturschutz und Landschaftsplanung	Germany	Systematic review	2003
GER99	German				Plants		#N/A	Farmland, Pasture	After	48.168056	12.379722	Jettenbach / Bayern / Germany	Naturschutz und Landschaftsplanung	Germany	Systematic review	2003
HUN1	Hungarian		Lacerta agilis			f?rge gy?k	#N/A	Amphibians/ Reptiles	After	46.49454444	18.29097222	Balaton?sz?d, Balatonlelle ? R?dpuszta, Ordacsehi, K?l, Hej?kereszt?r	?llattani K?zeml?nyek	Hungary	Systematic review	2010
HUN1	Hungarian	Triturus dobrogicus	Triturus dobrogicus	Danube newt	NA	dunai tarajosg?te	AMPHIBIA	Amphibians/ Reptiles	After	46.49454444	18.29097222	Balaton?sz?d, Balatonlelle ? R?dpuszta, Ordacsehi, K?l, Hej?kereszt?r	?llattani K?zeml?nyek	Hungary	Systematic review	2010
HUN1	Hungarian	Bombina bombina	Bombina bombina	fire-bellied toad		v?r?shas? unka	AMPHIBIA	Amphibians/ Reptiles	After	46.49454444	18.29097222	Balaton?sz?d, Balatonlelle ? R?dpuszta, Ordacsehi, K?l, Hej?kereszt?r	?llattani K?zeml?nyek	Hungary	Systematic review	2010
HUN1	Hungarian	Pelobates fuscus	Pelobates fuscus	common spadefoot toad		barna ?s?b?ka	AMPHIBIA	Amphibians/ Reptiles	After	46.49454444	18.29097222	Balaton?sz?d, Balatonlelle ? R?dpuszta, Ordacsehi, K?l, Hej?kereszt?r	?llattani K?zeml?nyek	Hungary	Systematic review	2010
HUN1	Hungarian	Bufo bufo	Bufo bufo	common toad		barna varangy	AMPHIBIA	Amphibians/ Reptiles	After	46.49454444	18.29097222	Balaton?sz?d, Balatonlelle ? R?dpuszta, Ordacsehi, K?l, Hej?kereszt?r	?llattani K?zeml?nyek	Hungary	Systematic review	2010
HUN1	Hungarian	Bufotes viridis	Bufo viridis	European green toad		z?ld varangy	AMPHIBIA	Amphibians/ Reptiles	After	46.49454444	18.29097222	Balaton?sz?d, Balatonlelle ? R?dpuszta, Ordacsehi, K?l, Hej?kereszt?r	?llattani K?zeml?nyek	Hungary	Systematic review	2010
HUN1	Hungarian	Hyla arborea	Hyla arborea	European tree frog		z?ld levelib?ka	AMPHIBIA	Amphibians/ Reptiles	After	46.49454444	18.29097222	Balaton?sz?d, Balatonlelle ? R?dpuszta, Ordacsehi, K?l, Hej?kereszt?r	?llattani K?zeml?nyek	Hungary	Systematic review	2010
HUN1	Hungarian	Pelophylax ridibundus	Pelophylax ridibundus	marsh frog		tavi b?ka	AMPHIBIA	Amphibians/ Reptiles	After	46.49454444	18.29097222	Balaton?sz?d, Balatonlelle ? R?dpuszta, Ordacsehi, K?l, Hej?kereszt?r	?llattani K?zeml?nyek	Hungary	Systematic review	2010
HUN1	Hungarian	Rana arvalis	Rana arvalis	moor frog		mocs?ri b?ka	AMPHIBIA	Amphibians/ Reptiles	After	46.49454444	18.29097222	Balaton?sz?d, Balatonlelle ? R?dpuszta, Ordacsehi, K?l, Hej?kereszt?r	?llattani K?zeml?nyek	Hungary	Systematic review	2010
HUN1	Hungarian	Rana dalmatina	Rana dalmatina	agile frog		erdei b?ka	AMPHIBIA	Amphibians/ Reptiles	After	46.49454444	18.29097222	Balaton?sz?d, Balatonlelle ? R?dpuszta, Ordacsehi, K?l, Hej?kereszt?r	?llattani K?zeml?nyek	Hungary	Systematic review	2010
HUN10	Hungarian		Matricaria inodora				#N/A	Grassland/Savanna	After	47.08536111	20.06852778	Egyek-Pusztak?csi mocs?r	T?j?kol?giai Lapok	Hungary	Systematic review	2010
HUN10	Hungarian		Festuca pseudovina				#N/A	Grassland/Savanna	After	47.08536111	20.06852778	Egyek-Pusztak?csi mocs?r	T?j?kol?giai Lapok	Hungary	Systematic review	2010
HUN10	Hungarian		Vicia hirsuta				#N/A	Grassland/Savanna	After	47.08536111	20.06852778	Egyek-Pusztak?csi mocs?r	T?j?kol?giai Lapok	Hungary	Systematic review	2010
HUN10	Hungarian		Cirsium arvense				#N/A	Grassland/Savanna	After	47.08536111	20.06852778	Egyek-Pusztak?csi mocs?r	T?j?kol?giai Lapok	Hungary	Systematic review	2010
HUN10	Hungarian		Poa angustifolia				#N/A	Grassland/Savanna	After	47.08536111	20.06852778	Egyek-Pusztak?csi mocs?r	T?j?kol?giai Lapok	Hungary	Systematic review	2010
HUN10	Hungarian		Festuca rupicola				#N/A	Grassland/Savanna	After	47.08536111	20.06852778	Egyek-Pusztak?csi mocs?r	T?j?kol?giai Lapok	Hungary	Systematic review	2010
HUN10	Hungarian		Poa angustifolia				#N/A	Grassland/Savanna	After	47.08536111	20.06852778	Egyek-Pusztak?csi mocs?r	T?j?kol?giai Lapok	Hungary	Systematic review	2010
HUN10	Hungarian	Bromus inermis	Bromus inermis	smooth brome grass			#N/A	Grassland/Savanna	After	47.08536111	20.06852778	Egyek-Pusztak?csi mocs?r	T?j?kol?giai Lapok	Hungary	Systematic review	2010
HUN10	Hungarian	Capsella bursa-pastoris	Capsella bursa-pastoris	shepherd's purse			#N/A	Grassland/Savanna	After	47.08536111	20.06852778	Egyek-Pusztak?csi mocs?r	T?j?kol?giai Lapok	Hungary	Systematic review	2010
HUN10	Hungarian		Chenopodium album				#N/A	Grassland/Savanna	After	47.08536111	20.06852778	Egyek-Pusztak?csi mocs?r	T?j?kol?giai Lapok	Hungary	Systematic review	2010
HUN10	Hungarian		Consolida regalis				#N/A	Grassland/Savanna	After	47.08536111	20.06852778	Egyek-Pusztak?csi mocs?r	T?j?kol?giai Lapok	Hungary	Systematic review	2010
HUN10	Hungarian		Lamium amplexicaule				#N/A	Grassland/Savanna	After	47.08536111	20.06852778	Egyek-Pusztak?csi mocs?r	T?j?kol?giai Lapok	Hungary	Systematic review	2010
HUN11	Hungarian	Sturnus vulgaris	Sturnus vulgaris	Common starling		sereg?ly	AVES	Grassland/Savanna/ Birds & Farmland	BACI	46.01761111	17.05201389	Di?sk?l, Zalaszentm?rton	T?j?kol?giai Lapok	Hungary	Systematic review	2010
HUN11	Hungarian	Fringilla montifringilla	Fringilla montifringilla	brambling		feny?pinty	AVES	Grassland/Savanna/ Birds & Farmland	BACI	46.01761111	17.05201389	Di?sk?l, Zalaszentm?rton	T?j?kol?giai Lapok	Hungary	Systematic review	2010
HUN11	Hungarian	Saxicola torquatus	Saxicola torquata	common stonechat		cig?nycsuk	AVES	Grassland/Savanna/ Birds & Farmland	BACI	46.01761111	17.05201389	Di?sk?l, Zalaszentm?rton	T?j?kol?giai Lapok	Hungary	Systematic review	2010
HUN11	Hungarian	Lanius collurio	Lanius collurio	red-backed shrike		g?bics	AVES	Grassland/Savanna/ Birds & Farmland	BACI	46.01761111	17.05201389	Di?sk?l, Zalaszentm?rton	T?j?kol?giai Lapok	Hungary	Systematic review	2010
HUN11	Hungarian	Coturnix coturnix	Coturnix coturnix	Common quail		r?ti pityer	AVES	Grassland/Savanna/ Birds & Farmland	BACI	46.01761111	17.05201389	Di?sk?l, Zalaszentm?rton	T?j?kol?giai Lapok	Hungary	Systematic review	2010
HUN11	Hungarian	Anthus pratensis	Anthus pratensis			bar?zdabilleget?	AVES	Grassland/Savanna/ Birds & Farmland	BACI	46.01761111	17.05201389	Di?sk?l, Zalaszentm?rton	T?j?kol?giai Lapok	Hungary	Systematic review	2010
HUN11	Hungarian	Motacilla alba	Motacilla alba	white wagtail		s?rga billeget?	AVES	Grassland/Savanna/ Birds & Farmland	BACI	46.01761111	17.05201389	Di?sk?l, Zalaszentm?rton	T?j?kol?giai Lapok	Hungary	Systematic review	2010
HUN11	Hungarian	Motacilla flava	Motacilla flava			mezei pacsirta	AVES	Grassland/Savanna/ Birds & Farmland	BACI	46.01761111	17.05201389	Di?sk?l, Zalaszentm?rton	T?j?kol?giai Lapok	Hungary	Systematic review	2010
HUN11	Hungarian	Alauda arvensis	Alauda arvensis	Eurasian skylark		f?rj coturnix	AVES	Grassland/Savanna/ Birds & Farmland	BACI	46.01761111	17.05201389	Di?sk?l, Zalaszentm?rton	T?j?kol?giai Lapok	Hungary	Systematic review	2010
HUN11	Hungarian	Phasianus colchicus	Phasianus colchicus	Ring-necked pheasant		f?c?n	AVES	Grassland/Savanna/ Birds & Farmland	BACI	46.01761111	17.05201389	Di?sk?l, Zalaszentm?rton	T?j?kol?giai Lapok	Hungary	Systematic review	2010
HUN11	Hungarian	Emberiza calandra	Miliaria callandra			sord?ly	AVES	Grassland/Savanna/ Birds & Farmland	BACI	46.01761111	17.05201389	Di?sk?l, Zalaszentm?rton	T?j?kol?giai Lapok	Hungary	Systematic review	2010
HUN11	Hungarian	Anser sp.	Anser sp.	goose		libaf?l?k	#N/A	Grassland/Savanna/ Birds & Farmland	BACI	46.01761111	17.05201389	Di?sk?l, Zalaszentm?rton	T?j?kol?giai Lapok	Hungary	Systematic review	2010
HUN11	Hungarian	Sylvia curruca	Sylvia curruca	lesser whitethroat		kis posz?ta	AVES	Grassland/Savanna/ Birds & Farmland	BACI	46.01761111	17.05201389	Di?sk?l, Zalaszentm?rton	T?j?kol?giai Lapok	Hungary	Systematic review	2010
HUN11	Hungarian	Hippolais icterina	Hippolais icterina	icterine warbler		kerti geze	AVES	Grassland/Savanna/ Birds & Farmland	BACI	46.01761111	17.05201389	Di?sk?l, Zalaszentm?rton	T?j?kol?giai Lapok	Hungary	Systematic review	2010
HUN11	Hungarian	Emberiza schoeniclus	Emberiza schoeniclus	reed bunting		n?di s?rm?ny	AVES	Grassland/Savanna/ Birds & Farmland	BACI	46.01761111	17.05201389	Di?sk?l, Zalaszentm?rton	T?j?kol?giai Lapok	Hungary	Systematic review	2010
HUN11	Hungarian	Fringilla coelebs	Fringilla coelebs	chaffinch		erdei pinty	AVES	Grassland/Savanna/ Birds & Farmland	BACI	46.01761111	17.05201389	Di?sk?l, Zalaszentm?rton	T?j?kol?giai Lapok	Hungary	Systematic review	2010
HUN11	Hungarian	Alauda arvensis	Alauda arvensis	Eurasian skylark		mezei pacsirta	AVES	Grassland/Savanna/ Birds & Farmland	BACI	46.01761111	17.05201389	Di?sk?l, Zalaszentm?rton	T?j?kol?giai Lapok	Hungary	Systematic review	2010
HUN11	Hungarian	Carduelis carduelis	Carduelis carduelis	Eurasian goldfinch		tengelic	AVES	Grassland/Savanna/ Birds & Farmland	BACI	46.01761111	17.05201389	Di?sk?l, Zalaszentm?rton	T?j?kol?giai Lapok	Hungary	Systematic review	2010
HUN11	Hungarian	Linaria cannabina	Carduelis cannabina	Eurasian linnet		kenderike	AVES	Grassland/Savanna/ Birds & Farmland	BACI	46.01761111	17.05201389	Di?sk?l, Zalaszentm?rton	T?j?kol?giai Lapok	Hungary	Systematic review	2010
HUN11	Hungarian	Emberiza citrinella	Emberiza cirinella			citroms?rm?ny	AVES	Grassland/Savanna/ Birds & Farmland	BACI	46.01761111	17.05201389	Di?sk?l, Zalaszentm?rton	T?j?kol?giai Lapok	Hungary	Systematic review	2010
HUN11	Hungarian	Passer montanus	Passer montanus	Eurasian tree sparrow		mezei ver?b	AVES	Grassland/Savanna/ Birds & Farmland	BACI	46.01761111	17.05201389	Di?sk?l, Zalaszentm?rton	T?j?kol?giai Lapok	Hungary	Systematic review	2010
HUN11	Hungarian	Corvus corone	Corvus corone cornix	hooded crow		dolm?nyos varj?	AVES	Grassland/Savanna/ Birds & Farmland	BACI	46.01761111	17.05201389	Di?sk?l, Zalaszentm?rton	T?j?kol?giai Lapok	Hungary	Systematic review	2010
HUN11	Hungarian	Chloris chloris	Carduelis chloris	European greenfinch		z?ldike	AVES	Grassland/Savanna/ Birds & Farmland	BACI	46.01761111	17.05201389	Di?sk?l, Zalaszentm?rton	T?j?kol?giai Lapok	Hungary	Systematic review	2010
HUN12	Hungarian		Fumaria scheicheri				#N/A	Grassland/Savanna & Farmland	After	47.110625	20.06836111	Tiszaf?red, Egyek	T?j?kol?giai Lapok	Hungary	Systematic review	2010
HUN12	Hungarian		Festuca rupicola				#N/A	Grassland/Savanna & Farmland	After	47.110625	20.06836111	Tiszaf?red, Egyek	T?j?kol?giai Lapok	Hungary	Systematic review	2010
HUN12	Hungarian		Cirsium arvense				#N/A	Grassland/Savanna & Farmland	After	47.110625	20.06836111	Tiszaf?red, Egyek	T?j?kol?giai Lapok	Hungary	Systematic review	2010
HUN12	Hungarian		Chenopodium album				#N/A	Grassland/Savanna & Farmland	After	47.110625	20.06836111	Tiszaf?red, Egyek	T?j?kol?giai Lapok	Hungary	Systematic review	2010
HUN12	Hungarian		Consolida regalis				#N/A	Grassland/Savanna & Farmland	After	47.110625	20.06836111	Tiszaf?red, Egyek	T?j?kol?giai Lapok	Hungary	Systematic review	2010
HUN12	Hungarian	Bromus inermis	Bromus inermis	smooth brome grass			#N/A	Grassland/Savanna & Farmland	After	47.110625	20.06836111	Tiszaf?red, Egyek	T?j?kol?giai Lapok	Hungary	Systematic review	2010
HUN12	Hungarian		Poa angustifolia				#N/A	Grassland/Savanna & Farmland	After	47.110625	20.06836111	Tiszaf?red, Egyek	T?j?kol?giai Lapok	Hungary	Systematic review	2010
HUN12	Hungarian		Festuca pseudovina				#N/A	Grassland/Savanna & Farmland	After	47.110625	20.06836111	Tiszaf?red, Egyek	T?j?kol?giai Lapok	Hungary	Systematic review	2010
HUN12	Hungarian		Poa Angustifola				#N/A	Grassland/Savanna & Farmland	After	47.110625	20.06836111	Tiszaf?red, Egyek	T?j?kol?giai Lapok	Hungary	Systematic review	2010
HUN12	Hungarian		Matricaria inodora				#N/A	Grassland/Savanna & Farmland	After	47.110625	20.06836111	Tiszaf?red, Egyek	T?j?kol?giai Lapok	Hungary	Systematic review	2010
HUN12	Hungarian	Capsella bursa-pastoris	Capsella bursa-pastoris	shepherd's purse			#N/A	Grassland/Savanna & Farmland	After	47.110625	20.06836111	Tiszaf?red, Egyek	T?j?kol?giai Lapok	Hungary	Systematic review	2010
HUN12	Hungarian		Polygonum aviculare				#N/A	Grassland/Savanna & Farmland	After	47.110625	20.06836111	Tiszaf?red, Egyek	T?j?kol?giai Lapok	Hungary	Systematic review	2010
HUN12	Hungarian		Bilderdykia convolvulus				#N/A	Grassland/Savanna & Farmland	After	47.110625	20.06836111	Tiszaf?red, Egyek	T?j?kol?giai Lapok	Hungary	Systematic review	2010
HUN13	Hungarian		Consolida regalis				#N/A	Grassland/Savanna & Farmland	CI	47.08536111	20.06852778	Egyek-Pusztak?csi mocs?r	T?j?kol?giai Lapok	Hungary	Systematic review	2011
HUN13	Hungarian		Agropyron sp.				#N/A	Grassland/Savanna & Farmland	CI	47.08536111	20.06852778	Egyek-Pusztak?csi mocs?r	T?j?kol?giai Lapok	Hungary	Systematic review	2011
HUN13	Hungarian		Convolvulus arvensis				#N/A	Grassland/Savanna & Farmland	CI	47.08536111	20.06852778	Egyek-Pusztak?csi mocs?r	T?j?kol?giai Lapok	Hungary	Systematic review	2011
HUN13	Hungarian		Fallopia convolvulus				#N/A	Grassland/Savanna & Farmland	CI	47.08536111	20.06852778	Egyek-Pusztak?csi mocs?r	T?j?kol?giai Lapok	Hungary	Systematic review	2011
HUN13	Hungarian		Festuca rupicola				#N/A	Grassland/Savanna & Farmland	CI	47.08536111	20.06852778	Egyek-Pusztak?csi mocs?r	T?j?kol?giai Lapok	Hungary	Systematic review	2011
HUN13	Hungarian		Fumaria officinalis				#N/A	Grassland/Savanna & Farmland	CI	47.08536111	20.06852778	Egyek-Pusztak?csi mocs?r	T?j?kol?giai Lapok	Hungary	Systematic review	2011
HUN13	Hungarian		Hordeum vulgare				#N/A	Grassland/Savanna & Farmland	CI	47.08536111	20.06852778	Egyek-Pusztak?csi mocs?r	T?j?kol?giai Lapok	Hungary	Systematic review	2011
HUN13	Hungarian		Lamium amplexicaule				#N/A	Grassland/Savanna & Farmland	CI	47.08536111	20.06852778	Egyek-Pusztak?csi mocs?r	T?j?kol?giai Lapok	Hungary	Systematic review	2011
HUN13	Hungarian		Lathyrus tuberosus				#N/A	Grassland/Savanna & Farmland	CI	47.08536111	20.06852778	Egyek-Pusztak?csi mocs?r	T?j?kol?giai Lapok	Hungary	Systematic review	2011
HUN13	Hungarian		Matricaria inodora				#N/A	Grassland/Savanna & Farmland	CI	47.08536111	20.06852778	Egyek-Pusztak?csi mocs?r	T?j?kol?giai Lapok	Hungary	Systematic review	2011
HUN13	Hungarian		Medicago lupulina				#N/A	Grassland/Savanna & Farmland	CI	47.08536111	20.06852778	Egyek-Pusztak?csi mocs?r	T?j?kol?giai Lapok	Hungary	Systematic review	2011
HUN13	Hungarian		Typha sp.				#N/A	Grassland/Savanna & Farmland	CI	47.08536111	20.06852778	Egyek-Pusztak?csi mocs?r	T?j?kol?giai Lapok	Hungary	Systematic review	2011
HUN13	Hungarian		Papaver rhoeas				#N/A	Grassland/Savanna & Farmland	CI	47.08536111	20.06852778	Egyek-Pusztak?csi mocs?r	T?j?kol?giai Lapok	Hungary	Systematic review	2011
HUN13	Hungarian		Poa angustifolia				#N/A	Grassland/Savanna & Farmland	CI	47.08536111	20.06852778	Egyek-Pusztak?csi mocs?r	T?j?kol?giai Lapok	Hungary	Systematic review	2011
HUN13	Hungarian		Polygonum aviculare				#N/A	Grassland/Savanna & Farmland	CI	47.08536111	20.06852778	Egyek-Pusztak?csi mocs?r	T?j?kol?giai Lapok	Hungary	Systematic review	2011
HUN13	Hungarian		Vicia hirsuta				#N/A	Grassland/Savanna & Farmland	CI	47.08536111	20.06852778	Egyek-Pusztak?csi mocs?r	T?j?kol?giai Lapok	Hungary	Systematic review	2011
HUN13	Hungarian	Vicia villosa	Vicia villosa	hairy vetch			#N/A	Grassland/Savanna & Farmland	CI	47.08536111	20.06852778	Egyek-Pusztak?csi mocs?r	T?j?kol?giai Lapok	Hungary	Systematic review	2011
HUN13	Hungarian		Trifolium campestre				#N/A	Grassland/Savanna & Farmland	CI	47.08536111	20.06852778	Egyek-Pusztak?csi mocs?r	T?j?kol?giai Lapok	Hungary	Systematic review	2011
HUN13	Hungarian		Achillea collina				#N/A	Grassland/Savanna & Farmland	CI	47.08536111	20.06852778	Egyek-Pusztak?csi mocs?r	T?j?kol?giai Lapok	Hungary	Systematic review	2011
HUN13	Hungarian		Achillea setacea				#N/A	Grassland/Savanna & Farmland	CI	47.08536111	20.06852778	Egyek-Pusztak?csi mocs?r	T?j?kol?giai Lapok	Hungary	Systematic review	2011
HUN13	Hungarian		Galium verum				#N/A	Grassland/Savanna & Farmland	CI	47.08536111	20.06852778	Egyek-Pusztak?csi mocs?r	T?j?kol?giai Lapok	Hungary	Systematic review	2011
HUN13	Hungarian	Plantago lanceolata	Plantago lanceolata	narrow-leaved plantain			#N/A	Grassland/Savanna & Farmland	CI	47.08536111	20.06852778	Egyek-Pusztak?csi mocs?r	T?j?kol?giai Lapok	Hungary	Systematic review	2011
HUN13	Hungarian		Conyza canadensis				#N/A	Grassland/Savanna & Farmland	CI	47.08536111	20.06852778	Egyek-Pusztak?csi mocs?r	T?j?kol?giai Lapok	Hungary	Systematic review	2011
HUN13	Hungarian		Salvia nemorosa				#N/A	Grassland/Savanna & Farmland	CI	47.08536111	20.06852778	Egyek-Pusztak?csi mocs?r	T?j?kol?giai Lapok	Hungary	Systematic review	2011
HUN13	Hungarian		Carex praecox				#N/A	Grassland/Savanna & Farmland	CI	47.08536111	20.06852778	Egyek-Pusztak?csi mocs?r	T?j?kol?giai Lapok	Hungary	Systematic review	2011
HUN13	Hungarian		Festuca pseudovina				#N/A	Grassland/Savanna & Farmland	CI	47.08536111	20.06852778	Egyek-Pusztak?csi mocs?r	T?j?kol?giai Lapok	Hungary	Systematic review	2011
HUN13	Hungarian	Ambrosia artemisiifolia	Ambrosia artemisiifolia	common ragweed			#N/A	Grassland/Savanna & Farmland	CI	47.08536111	20.06852778	Egyek-Pusztak?csi mocs?r	T?j?kol?giai Lapok	Hungary	Systematic review	2011
HUN13	Hungarian		Bromus arvensis				#N/A	Grassland/Savanna & Farmland	CI	47.08536111	20.06852778	Egyek-Pusztak?csi mocs?r	T?j?kol?giai Lapok	Hungary	Systematic review	2011
HUN13	Hungarian	Bromus inermis	Bromus inermis	smooth brome grass			#N/A	Grassland/Savanna & Farmland	CI	47.08536111	20.06852778	Egyek-Pusztak?csi mocs?r	T?j?kol?giai Lapok	Hungary	Systematic review	2011
HUN13	Hungarian		Bromus mollis				#N/A	Grassland/Savanna & Farmland	CI	47.08536111	20.06852778	Egyek-Pusztak?csi mocs?r	T?j?kol?giai Lapok	Hungary	Systematic review	2011
HUN13	Hungarian		Chenopodium album				#N/A	Grassland/Savanna & Farmland	CI	47.08536111	20.06852778	Egyek-Pusztak?csi mocs?r	T?j?kol?giai Lapok	Hungary	Systematic review	2011
HUN13	Hungarian		Cirsium arvense				#N/A	Grassland/Savanna & Farmland	CI	47.08536111	20.06852778	Egyek-Pusztak?csi mocs?r	T?j?kol?giai Lapok	Hungary	Systematic review	2011
HUN14	Hungarian		Hypericum perforatum				#N/A	Forests/Woodland	After	47.1442926	17.79517407	Nagyegyh?za, Sz?c, S?ska	T?j?kol?giai Lapok	Hungary	Systematic review	2012
HUN14	Hungarian	Elaeagnus angustifolia	Elaeagnus angustifolia	Russian olive			#N/A	Forests/Woodland	After	47.1442926	17.79517407	Nagyegyh?za, Sz?c, S?ska	T?j?kol?giai Lapok	Hungary	Systematic review	2012
HUN14	Hungarian	Fraxinus ornus	Fraxinus ornus	flowering ash			#N/A	Forests/Woodland	After	47.1442926	17.79517407	Nagyegyh?za, Sz?c, S?ska	T?j?kol?giai Lapok	Hungary	Systematic review	2012
HUN14	Hungarian		Inula britannica				#N/A	Forests/Woodland	After	47.1442926	17.79517407	Nagyegyh?za, Sz?c, S?ska	T?j?kol?giai Lapok	Hungary	Systematic review	2012
HUN14	Hungarian		Inula conyza				#N/A	Forests/Woodland	After	47.1442926	17.79517407	Nagyegyh?za, Sz?c, S?ska	T?j?kol?giai Lapok	Hungary	Systematic review	2012
HUN14	Hungarian		Knautia arvensis				#N/A	Forests/Woodland	After	47.1442926	17.79517407	Nagyegyh?za, Sz?c, S?ska	T?j?kol?giai Lapok	Hungary	Systematic review	2012
HUN14	Hungarian		Koeleria cristata				#N/A	Forests/Woodland	After	47.1442926	17.79517407	Nagyegyh?za, Sz?c, S?ska	T?j?kol?giai Lapok	Hungary	Systematic review	2012
HUN14	Hungarian		Lathyrus latifolius				#N/A	Forests/Woodland	After	47.1442926	17.79517407	Nagyegyh?za, Sz?c, S?ska	T?j?kol?giai Lapok	Hungary	Systematic review	2012
HUN14	Hungarian		Lathyrus tuberosus				#N/A	Forests/Woodland	After	47.1442926	17.79517407	Nagyegyh?za, Sz?c, S?ska	T?j?kol?giai Lapok	Hungary	Systematic review	2012
HUN14	Hungarian	Lepidium campestre	Lepidium campestre	pepperwort			#N/A	Forests/Woodland	After	47.1442926	17.79517407	Nagyegyh?za, Sz?c, S?ska	T?j?kol?giai Lapok	Hungary	Systematic review	2012
HUN14	Hungarian		Leucanthemum vulgare				#N/A	Forests/Woodland	After	47.1442926	17.79517407	Nagyegyh?za, Sz?c, S?ska	T?j?kol?giai Lapok	Hungary	Systematic review	2012
HUN14	Hungarian	Linaria vulgaris	Linaria vulgaris	common toadflax			#N/A	Forests/Woodland	After	47.1442926	17.79517407	Nagyegyh?za, Sz?c, S?ska	T?j?kol?giai Lapok	Hungary	Systematic review	2012
HUN14	Hungarian	Ligustrum vulgare	Ligustrum vulgare	common privet			#N/A	Forests/Woodland	After	47.1442926	17.79517407	Nagyegyh?za, Sz?c, S?ska	T?j?kol?giai Lapok	Hungary	Systematic review	2012
HUN14	Hungarian		Lotus corniculatus				#N/A	Forests/Woodland	After	47.1442926	17.79517407	Nagyegyh?za, Sz?c, S?ska	T?j?kol?giai Lapok	Hungary	Systematic review	2012
HUN14	Hungarian		Medicago lupulina				#N/A	Forests/Woodland	After	47.1442926	17.79517407	Nagyegyh?za, Sz?c, S?ska	T?j?kol?giai Lapok	Hungary	Systematic review	2012
HUN14	Hungarian		Medicago minima				#N/A	Forests/Woodland	After	47.1442926	17.79517407	Nagyegyh?za, Sz?c, S?ska	T?j?kol?giai Lapok	Hungary	Systematic review	2012
HUN14	Hungarian		Melica ciliata				#N/A	Forests/Woodland	After	47.1442926	17.79517407	Nagyegyh?za, Sz?c, S?ska	T?j?kol?giai Lapok	Hungary	Systematic review	2012
HUN14	Hungarian		Melica uniflora				#N/A	Forests/Woodland	After	47.1442926	17.79517407	Nagyegyh?za, Sz?c, S?ska	T?j?kol?giai Lapok	Hungary	Systematic review	2012
HUN14	Hungarian		Melilotus officinalis				#N/A	Forests/Woodland	After	47.1442926	17.79517407	Nagyegyh?za, Sz?c, S?ska	T?j?kol?giai Lapok	Hungary	Systematic review	2012
HUN14	Hungarian		Molinia arundinacea				#N/A	Forests/Woodland	After	47.1442926	17.79517407	Nagyegyh?za, Sz?c, S?ska	T?j?kol?giai Lapok	Hungary	Systematic review	2012
HUN14	Hungarian		Mycelis muralis				#N/A	Forests/Woodland	After	47.1442926	17.79517407	Nagyegyh?za, Sz?c, S?ska	T?j?kol?giai Lapok	Hungary	Systematic review	2012
HUN14	Hungarian		Myosotis arvensis				#N/A	Forests/Woodland	After	47.1442926	17.79517407	Nagyegyh?za, Sz?c, S?ska	T?j?kol?giai Lapok	Hungary	Systematic review	2012
HUN14	Hungarian		Odontites rubra				#N/A	Forests/Woodland	After	47.1442926	17.79517407	Nagyegyh?za, Sz?c, S?ska	T?j?kol?giai Lapok	Hungary	Systematic review	2012
HUN14	Hungarian	Populus alba	Populus alba	white poplar			#N/A	Forests/Woodland	After	47.1442926	17.79517407	Nagyegyh?za, Sz?c, S?ska	T?j?kol?giai Lapok	Hungary	Systematic review	2012
HUN14	Hungarian	Origanum vulgare	Origanum vulgare	oregano			#N/A	Forests/Woodland	After	47.1442926	17.79517407	Nagyegyh?za, Sz?c, S?ska	T?j?kol?giai Lapok	Hungary	Systematic review	2012
HUN14	Hungarian		Papaver rhoeas				#N/A	Forests/Woodland	After	47.1442926	17.79517407	Nagyegyh?za, Sz?c, S?ska	T?j?kol?giai Lapok	Hungary	Systematic review	2012
HUN14	Hungarian		Pastinaca sativa ssp. pratensis				#N/A	Forests/Woodland	After	47.1442926	17.79517407	Nagyegyh?za, Sz?c, S?ska	T?j?kol?giai Lapok	Hungary	Systematic review	2012
HUN14	Hungarian		Petrorhagia prolifera				#N/A	Forests/Woodland	After	47.1442926	17.79517407	Nagyegyh?za, Sz?c, S?ska	T?j?kol?giai Lapok	Hungary	Systematic review	2012
HUN14	Hungarian		Phleum phleoides				#N/A	Forests/Woodland	After	47.1442926	17.79517407	Nagyegyh?za, Sz?c, S?ska	T?j?kol?giai Lapok	Hungary	Systematic review	2012
HUN14	Hungarian		Picris hieracioides				#N/A	Forests/Woodland	After	47.1442926	17.79517407	Nagyegyh?za, Sz?c, S?ska	T?j?kol?giai Lapok	Hungary	Systematic review	2012
HUN14	Hungarian	Pimpinella saxifraga	Pimpinella saxifraga	burnet saxifrage			#N/A	Forests/Woodland	After	47.1442926	17.79517407	Nagyegyh?za, Sz?c, S?ska	T?j?kol?giai Lapok	Hungary	Systematic review	2012
HUN14	Hungarian	Plantago lanceolata	Plantago lanceolata	narrow-leaved plantain			#N/A	Forests/Woodland	After	47.1442926	17.79517407	Nagyegyh?za, Sz?c, S?ska	T?j?kol?giai Lapok	Hungary	Systematic review	2012
HUN14	Hungarian	Plantago major	Plantago major	common plantain			#N/A	Forests/Woodland	After	47.1442926	17.79517407	Nagyegyh?za, Sz?c, S?ska	T?j?kol?giai Lapok	Hungary	Systematic review	2012
HUN14	Hungarian		Poa annua				#N/A	Forests/Woodland	After	47.1442926	17.79517407	Nagyegyh?za, Sz?c, S?ska	T?j?kol?giai Lapok	Hungary	Systematic review	2012
HUN14	Hungarian		Populus tremula				#N/A	Forests/Woodland	After	47.1442926	17.79517407	Nagyegyh?za, Sz?c, S?ska	T?j?kol?giai Lapok	Hungary	Systematic review	2012
HUN14	Hungarian		Poa compressa				#N/A	Forests/Woodland	After	47.1442926	17.79517407	Nagyegyh?za, Sz?c, S?ska	T?j?kol?giai Lapok	Hungary	Systematic review	2012
HUN14	Hungarian		Poa nemoralis				#N/A	Forests/Woodland	After	47.1442926	17.79517407	Nagyegyh?za, Sz?c, S?ska	T?j?kol?giai Lapok	Hungary	Systematic review	2012
HUN14	Hungarian	Poa pratensis	Poa pratensis	Kentucky bluegrass			#N/A	Forests/Woodland	After	47.1442926	17.79517407	Nagyegyh?za, Sz?c, S?ska	T?j?kol?giai Lapok	Hungary	Systematic review	2012
HUN14	Hungarian	Populus alba	Populus alba	white poplar			#N/A	Forests/Woodland	After	47.1442926	17.79517407	Nagyegyh?za, Sz?c, S?ska	T?j?kol?giai Lapok	Hungary	Systematic review	2012
HUN14	Hungarian		Potentilla alba				#N/A	Forests/Woodland	After	47.1442926	17.79517407	Nagyegyh?za, Sz?c, S?ska	T?j?kol?giai Lapok	Hungary	Systematic review	2012
HUN14	Hungarian		Potentilla argentea				#N/A	Forests/Woodland	After	47.1442926	17.79517407	Nagyegyh?za, Sz?c, S?ska	T?j?kol?giai Lapok	Hungary	Systematic review	2012
HUN14	Hungarian		Potentilla recta				#N/A	Forests/Woodland	After	47.1442926	17.79517407	Nagyegyh?za, Sz?c, S?ska	T?j?kol?giai Lapok	Hungary	Systematic review	2012
HUN14	Hungarian		Primula veris				#N/A	Forests/Woodland	After	47.1442926	17.79517407	Nagyegyh?za, Sz?c, S?ska	T?j?kol?giai Lapok	Hungary	Systematic review	2012
HUN14	Hungarian	Prunella vulgaris	Prunella vulgaris	self-heal			#N/A	Forests/Woodland	After	47.1442926	17.79517407	Nagyegyh?za, Sz?c, S?ska	T?j?kol?giai Lapok	Hungary	Systematic review	2012
HUN14	Hungarian	Quercus cerris	Quercus cerris	Turkey oak			#N/A	Forests/Woodland	After	47.1442926	17.79517407	Nagyegyh?za, Sz?c, S?ska	T?j?kol?giai Lapok	Hungary	Systematic review	2012
HUN14	Hungarian		Prunus spinosa				#N/A	Forests/Woodland	After	47.1442926	17.79517407	Nagyegyh?za, Sz?c, S?ska	T?j?kol?giai Lapok	Hungary	Systematic review	2012
HUN14	Hungarian		Ranunculus polyanthemos				#N/A	Forests/Woodland	After	47.1442926	17.79517407	Nagyegyh?za, Sz?c, S?ska	T?j?kol?giai Lapok	Hungary	Systematic review	2012
HUN14	Hungarian		Reseda lutea				#N/A	Forests/Woodland	After	47.1442926	17.79517407	Nagyegyh?za, Sz?c, S?ska	T?j?kol?giai Lapok	Hungary	Systematic review	2012
HUN14	Hungarian		Robinia pseudoacacia				#N/A	Forests/Woodland	After	47.1442926	17.79517407	Nagyegyh?za, Sz?c, S?ska	T?j?kol?giai Lapok	Hungary	Systematic review	2012
HUN14	Hungarian		Rosa canina				#N/A	Forests/Woodland	After	47.1442926	17.79517407	Nagyegyh?za, Sz?c, S?ska	T?j?kol?giai Lapok	Hungary	Systematic review	2012
HUN14	Hungarian		Salvia austriaca				#N/A	Forests/Woodland	After	47.1442926	17.79517407	Nagyegyh?za, Sz?c, S?ska	T?j?kol?giai Lapok	Hungary	Systematic review	2012
HUN14	Hungarian		Salvia nemorosa				#N/A	Forests/Woodland	After	47.1442926	17.79517407	Nagyegyh?za, Sz?c, S?ska	T?j?kol?giai Lapok	Hungary	Systematic review	2012
HUN14	Hungarian		Salvia pratensis				#N/A	Forests/Woodland	After	47.1442926	17.79517407	Nagyegyh?za, Sz?c, S?ska	T?j?kol?giai Lapok	Hungary	Systematic review	2012
HUN14	Hungarian		Sambucus ebulus				#N/A	Forests/Woodland	After	47.1442926	17.79517407	Nagyegyh?za, Sz?c, S?ska	T?j?kol?giai Lapok	Hungary	Systematic review	2012
HUN14	Hungarian		Sanguisorba minor				#N/A	Forests/Woodland	After	47.1442926	17.79517407	Nagyegyh?za, Sz?c, S?ska	T?j?kol?giai Lapok	Hungary	Systematic review	2012
HUN14	Hungarian		Scabiosa ochroleuca				#N/A	Forests/Woodland	After	47.1442926	17.79517407	Nagyegyh?za, Sz?c, S?ska	T?j?kol?giai Lapok	Hungary	Systematic review	2012
HUN14	Hungarian		Pyrus pyraster				#N/A	Forests/Woodland	After	47.1442926	17.79517407	Nagyegyh?za, Sz?c, S?ska	T?j?kol?giai Lapok	Hungary	Systematic review	2012
HUN14	Hungarian		Scorzonera austriaca				#N/A	Forests/Woodland	After	47.1442926	17.79517407	Nagyegyh?za, Sz?c, S?ska	T?j?kol?giai Lapok	Hungary	Systematic review	2012
HUN14	Hungarian		Securigera varia				#N/A	Forests/Woodland	After	47.1442926	17.79517407	Nagyegyh?za, Sz?c, S?ska	T?j?kol?giai Lapok	Hungary	Systematic review	2012
HUN14	Hungarian		Seseli hippomarathrum				#N/A	Forests/Woodland	After	47.1442926	17.79517407	Nagyegyh?za, Sz?c, S?ska	T?j?kol?giai Lapok	Hungary	Systematic review	2012
HUN14	Hungarian		Setaria viridis				#N/A	Forests/Woodland	After	47.1442926	17.79517407	Nagyegyh?za, Sz?c, S?ska	T?j?kol?giai Lapok	Hungary	Systematic review	2012
HUN14	Hungarian		Silene latifolia				#N/A	Forests/Woodland	After	47.1442926	17.79517407	Nagyegyh?za, Sz?c, S?ska	T?j?kol?giai Lapok	Hungary	Systematic review	2012
HUN14	Hungarian		Silene viscosa				#N/A	Forests/Woodland	After	47.1442926	17.79517407	Nagyegyh?za, Sz?c, S?ska	T?j?kol?giai Lapok	Hungary	Systematic review	2012
HUN14	Hungarian	Silene vulgaris	Silene vulgaris	bladder campion			#N/A	Forests/Woodland	After	47.1442926	17.79517407	Nagyegyh?za, Sz?c, S?ska	T?j?kol?giai Lapok	Hungary	Systematic review	2012
HUN14	Hungarian		Solidago gigantea				#N/A	Forests/Woodland	After	47.1442926	17.79517407	Nagyegyh?za, Sz?c, S?ska	T?j?kol?giai Lapok	Hungary	Systematic review	2012
HUN14	Hungarian		Sonchus oleraceus				#N/A	Forests/Woodland	After	47.1442926	17.79517407	Nagyegyh?za, Sz?c, S?ska	T?j?kol?giai Lapok	Hungary	Systematic review	2012
HUN14	Hungarian		Stachys recta				#N/A	Forests/Woodland	After	47.1442926	17.79517407	Nagyegyh?za, Sz?c, S?ska	T?j?kol?giai Lapok	Hungary	Systematic review	2012
HUN14	Hungarian	Quercus cerris	Quercus cerris	Turkey oak			#N/A	Forests/Woodland	After	47.1442926	17.79517407	Nagyegyh?za, Sz?c, S?ska	T?j?kol?giai Lapok	Hungary	Systematic review	2012
HUN14	Hungarian		Taraxacum officinale				#N/A	Forests/Woodland	After	47.1442926	17.79517407	Nagyegyh?za, Sz?c, S?ska	T?j?kol?giai Lapok	Hungary	Systematic review	2012
HUN14	Hungarian		Tragopogon dubius				#N/A	Forests/Woodland	After	47.1442926	17.79517407	Nagyegyh?za, Sz?c, S?ska	T?j?kol?giai Lapok	Hungary	Systematic review	2012
HUN14	Hungarian		Tragopogon pratensis				#N/A	Forests/Woodland	After	47.1442926	17.79517407	Nagyegyh?za, Sz?c, S?ska	T?j?kol?giai Lapok	Hungary	Systematic review	2012
HUN14	Hungarian		Trifolium alpestre				#N/A	Forests/Woodland	After	47.1442926	17.79517407	Nagyegyh?za, Sz?c, S?ska	T?j?kol?giai Lapok	Hungary	Systematic review	2012
HUN14	Hungarian		Trifolium campestre				#N/A	Forests/Woodland	After	47.1442926	17.79517407	Nagyegyh?za, Sz?c, S?ska	T?j?kol?giai Lapok	Hungary	Systematic review	2012
HUN14	Hungarian		Trifolium pratense				#N/A	Forests/Woodland	After	47.1442926	17.79517407	Nagyegyh?za, Sz?c, S?ska	T?j?kol?giai Lapok	Hungary	Systematic review	2012
HUN14	Hungarian	Trifolium repens	Trifolium repens	white clover			#N/A	Forests/Woodland	After	47.1442926	17.79517407	Nagyegyh?za, Sz?c, S?ska	T?j?kol?giai Lapok	Hungary	Systematic review	2012
HUN14	Hungarian		Tussilago farfara				#N/A	Forests/Woodland	After	47.1442926	17.79517407	Nagyegyh?za, Sz?c, S?ska	T?j?kol?giai Lapok	Hungary	Systematic review	2012
HUN14	Hungarian		Verbascum nigrum				#N/A	Forests/Woodland	After	47.1442926	17.79517407	Nagyegyh?za, Sz?c, S?ska	T?j?kol?giai Lapok	Hungary	Systematic review	2012
HUN14	Hungarian		Verbascum phlomoides				#N/A	Forests/Woodland	After	47.1442926	17.79517407	Nagyegyh?za, Sz?c, S?ska	T?j?kol?giai Lapok	Hungary	Systematic review	2012
HUN14	Hungarian	Quercus petraea	Quercus petraea	sessile oak			#N/A	Forests/Woodland	After	47.1442926	17.79517407	Nagyegyh?za, Sz?c, S?ska	T?j?kol?giai Lapok	Hungary	Systematic review	2012
HUN14	Hungarian		Verbascum speciosum				#N/A	Forests/Woodland	After	47.1442926	17.79517407	Nagyegyh?za, Sz?c, S?ska	T?j?kol?giai Lapok	Hungary	Systematic review	2012
HUN14	Hungarian	Verbascum thapsus	Verbascum thapsus	common mullein			#N/A	Forests/Woodland	After	47.1442926	17.79517407	Nagyegyh?za, Sz?c, S?ska	T?j?kol?giai Lapok	Hungary	Systematic review	2012
HUN14	Hungarian		Verbena officinalis				#N/A	Forests/Woodland	After	47.1442926	17.79517407	Nagyegyh?za, Sz?c, S?ska	T?j?kol?giai Lapok	Hungary	Systematic review	2012
HUN14	Hungarian		Veronica chamaedrys				#N/A	Forests/Woodland	After	47.1442926	17.79517407	Nagyegyh?za, Sz?c, S?ska	T?j?kol?giai Lapok	Hungary	Systematic review	2012
HUN14	Hungarian		Veronica officinalis				#N/A	Forests/Woodland	After	47.1442926	17.79517407	Nagyegyh?za, Sz?c, S?ska	T?j?kol?giai Lapok	Hungary	Systematic review	2012
HUN14	Hungarian		Veronica triphyllos				#N/A	Forests/Woodland	After	47.1442926	17.79517407	Nagyegyh?za, Sz?c, S?ska	T?j?kol?giai Lapok	Hungary	Systematic review	2012
HUN14	Hungarian		Vicia lathyroides				#N/A	Forests/Woodland	After	47.1442926	17.79517407	Nagyegyh?za, Sz?c, S?ska	T?j?kol?giai Lapok	Hungary	Systematic review	2012
HUN14	Hungarian		Vicia sepium				#N/A	Forests/Woodland	After	47.1442926	17.79517407	Nagyegyh?za, Sz?c, S?ska	T?j?kol?giai Lapok	Hungary	Systematic review	2012
HUN14	Hungarian		Vicia tenuifolia				#N/A	Forests/Woodland	After	47.1442926	17.79517407	Nagyegyh?za, Sz?c, S?ska	T?j?kol?giai Lapok	Hungary	Systematic review	2012
HUN14	Hungarian		Viola arvensis				#N/A	Forests/Woodland	After	47.1442926	17.79517407	Nagyegyh?za, Sz?c, S?ska	T?j?kol?giai Lapok	Hungary	Systematic review	2012
HUN14	Hungarian		Robinia pseudoacacia				#N/A	Forests/Woodland	After	47.1442926	17.79517407	Nagyegyh?za, Sz?c, S?ska	T?j?kol?giai Lapok	Hungary	Systematic review	2012
HUN14	Hungarian		Viola cyanea				#N/A	Forests/Woodland	After	47.1442926	17.79517407	Nagyegyh?za, Sz?c, S?ska	T?j?kol?giai Lapok	Hungary	Systematic review	2012
HUN14	Hungarian		Rosa canina				#N/A	Forests/Woodland	After	47.1442926	17.79517407	Nagyegyh?za, Sz?c, S?ska	T?j?kol?giai Lapok	Hungary	Systematic review	2012
HUN14	Hungarian	Populus alba	Populus alba	white poplar			#N/A	Forests/Woodland	After	47.1442926	17.79517407	Nagyegyh?za, Sz?c, S?ska	T?j?kol?giai Lapok	Hungary	Systematic review	2012
HUN14	Hungarian		Salix caprea				#N/A	Forests/Woodland	After	47.1442926	17.79517407	Nagyegyh?za, Sz?c, S?ska	T?j?kol?giai Lapok	Hungary	Systematic review	2012
HUN14	Hungarian		Ulmus minor				#N/A	Forests/Woodland	After	47.1442926	17.79517407	Nagyegyh?za, Sz?c, S?ska	T?j?kol?giai Lapok	Hungary	Systematic review	2012
HUN14	Hungarian	Acer campestre	Acer campestre	hedge maple			#N/A	Forests/Woodland	After	47.1442926	17.79517407	Nagyegyh?za, Sz?c, S?ska	T?j?kol?giai Lapok	Hungary	Systematic review	2012
HUN14	Hungarian		Achillea collina				#N/A	Forests/Woodland	After	47.1442926	17.79517407	Nagyegyh?za, Sz?c, S?ska	T?j?kol?giai Lapok	Hungary	Systematic review	2012
HUN14	Hungarian		Achillea nobilis				#N/A	Forests/Woodland	After	47.1442926	17.79517407	Nagyegyh?za, Sz?c, S?ska	T?j?kol?giai Lapok	Hungary	Systematic review	2012
HUN14	Hungarian		Achillea ochroleuca				#N/A	Forests/Woodland	After	47.1442926	17.79517407	Nagyegyh?za, Sz?c, S?ska	T?j?kol?giai Lapok	Hungary	Systematic review	2012
HUN14	Hungarian		Acinos arvensis				#N/A	Forests/Woodland	After	47.1442926	17.79517407	Nagyegyh?za, Sz?c, S?ska	T?j?kol?giai Lapok	Hungary	Systematic review	2012
HUN14	Hungarian		Agrimonia eupatoria				#N/A	Forests/Woodland	After	47.1442926	17.79517407	Nagyegyh?za, Sz?c, S?ska	T?j?kol?giai Lapok	Hungary	Systematic review	2012
HUN14	Hungarian		Ajuga genevensis				#N/A	Forests/Woodland	After	47.1442926	17.79517407	Nagyegyh?za, Sz?c, S?ska	T?j?kol?giai Lapok	Hungary	Systematic review	2012
HUN14	Hungarian		Allium flavum				#N/A	Forests/Woodland	After	47.1442926	17.79517407	Nagyegyh?za, Sz?c, S?ska	T?j?kol?giai Lapok	Hungary	Systematic review	2012
HUN14	Hungarian		Robinia pseudoacacia				#N/A	Forests/Woodland	After	47.1442926	17.79517407	Nagyegyh?za, Sz?c, S?ska	T?j?kol?giai Lapok	Hungary	Systematic review	2012
HUN14	Hungarian	Ambrosia artemisiifolia	Ambrosia artemisiifolia	common ragweed			#N/A	Forests/Woodland	After	47.1442926	17.79517407	Nagyegyh?za, Sz?c, S?ska	T?j?kol?giai Lapok	Hungary	Systematic review	2012
HUN14	Hungarian		Anagallis arvensis				#N/A	Forests/Woodland	After	47.1442926	17.79517407	Nagyegyh?za, Sz?c, S?ska	T?j?kol?giai Lapok	Hungary	Systematic review	2012
HUN14	Hungarian		Anthemis arvensis				#N/A	Forests/Woodland	After	47.1442926	17.79517407	Nagyegyh?za, Sz?c, S?ska	T?j?kol?giai Lapok	Hungary	Systematic review	2012
HUN14	Hungarian		Anthyllis vulneraria				#N/A	Forests/Woodland	After	47.1442926	17.79517407	Nagyegyh?za, Sz?c, S?ska	T?j?kol?giai Lapok	Hungary	Systematic review	2012
HUN14	Hungarian		Arabis auriculata				#N/A	Forests/Woodland	After	47.1442926	17.79517407	Nagyegyh?za, Sz?c, S?ska	T?j?kol?giai Lapok	Hungary	Systematic review	2012
HUN14	Hungarian		Arabis hirsuta				#N/A	Forests/Woodland	After	47.1442926	17.79517407	Nagyegyh?za, Sz?c, S?ska	T?j?kol?giai Lapok	Hungary	Systematic review	2012
HUN14	Hungarian		Arenaria serpyllifolia				#N/A	Forests/Woodland	After	47.1442926	17.79517407	Nagyegyh?za, Sz?c, S?ska	T?j?kol?giai Lapok	Hungary	Systematic review	2012
HUN14	Hungarian		Arrhenatherum elatius				#N/A	Forests/Woodland	After	47.1442926	17.79517407	Nagyegyh?za, Sz?c, S?ska	T?j?kol?giai Lapok	Hungary	Systematic review	2012
HUN14	Hungarian		Artemisia alba				#N/A	Forests/Woodland	After	47.1442926	17.79517407	Nagyegyh?za, Sz?c, S?ska	T?j?kol?giai Lapok	Hungary	Systematic review	2012
HUN14	Hungarian		Artemisia vulgaris				#N/A	Forests/Woodland	After	47.1442926	17.79517407	Nagyegyh?za, Sz?c, S?ska	T?j?kol?giai Lapok	Hungary	Systematic review	2012
HUN14	Hungarian	Acer campestre	Acer campestre	hedge maple			#N/A	Forests/Woodland	After	47.1442926	17.79517407	Nagyegyh?za, Sz?c, S?ska	T?j?kol?giai Lapok	Hungary	Systematic review	2012
HUN14	Hungarian		Asclepias syriaca				#N/A	Forests/Woodland	After	47.1442926	17.79517407	Nagyegyh?za, Sz?c, S?ska	T?j?kol?giai Lapok	Hungary	Systematic review	2012
HUN14	Hungarian		Asperula cynanchica				#N/A	Forests/Woodland	After	47.1442926	17.79517407	Nagyegyh?za, Sz?c, S?ska	T?j?kol?giai Lapok	Hungary	Systematic review	2012
HUN14	Hungarian		Astragalus glycyphyllos				#N/A	Forests/Woodland	After	47.1442926	17.79517407	Nagyegyh?za, Sz?c, S?ska	T?j?kol?giai Lapok	Hungary	Systematic review	2012
HUN14	Hungarian		Astragalus onobrychis				#N/A	Forests/Woodland	After	47.1442926	17.79517407	Nagyegyh?za, Sz?c, S?ska	T?j?kol?giai Lapok	Hungary	Systematic review	2012
HUN14	Hungarian		Brachypodium sylvaticum				#N/A	Forests/Woodland	After	47.1442926	17.79517407	Nagyegyh?za, Sz?c, S?ska	T?j?kol?giai Lapok	Hungary	Systematic review	2012
HUN14	Hungarian		Briza media				#N/A	Forests/Woodland	After	47.1442926	17.79517407	Nagyegyh?za, Sz?c, S?ska	T?j?kol?giai Lapok	Hungary	Systematic review	2012
HUN14	Hungarian		Bromus erectus				#N/A	Forests/Woodland	After	47.1442926	17.79517407	Nagyegyh?za, Sz?c, S?ska	T?j?kol?giai Lapok	Hungary	Systematic review	2012
HUN14	Hungarian		Bromus hordaceus				#N/A	Forests/Woodland	After	47.1442926	17.79517407	Nagyegyh?za, Sz?c, S?ska	T?j?kol?giai Lapok	Hungary	Systematic review	2012
HUN14	Hungarian	Bromus inermis	Bromus inermis	smooth brome grass			#N/A	Forests/Woodland	After	47.1442926	17.79517407	Nagyegyh?za, Sz?c, S?ska	T?j?kol?giai Lapok	Hungary	Systematic review	2012
HUN14	Hungarian		Calamagrostis epigeios				#N/A	Forests/Woodland	After	47.1442926	17.79517407	Nagyegyh?za, Sz?c, S?ska	T?j?kol?giai Lapok	Hungary	Systematic review	2012
HUN14	Hungarian	Carpinus betulus	Carpinus betulus	European hornbeam			#N/A	Forests/Woodland	After	47.1442926	17.79517407	Nagyegyh?za, Sz?c, S?ska	T?j?kol?giai Lapok	Hungary	Systematic review	2012
HUN14	Hungarian		Calamintha sylvatica				#N/A	Forests/Woodland	After	47.1442926	17.79517407	Nagyegyh?za, Sz?c, S?ska	T?j?kol?giai Lapok	Hungary	Systematic review	2012
HUN14	Hungarian		Campanula glomerata				#N/A	Forests/Woodland	After	47.1442926	17.79517407	Nagyegyh?za, Sz?c, S?ska	T?j?kol?giai Lapok	Hungary	Systematic review	2012
HUN14	Hungarian		Campanula patula				#N/A	Forests/Woodland	After	47.1442926	17.79517407	Nagyegyh?za, Sz?c, S?ska	T?j?kol?giai Lapok	Hungary	Systematic review	2012
HUN14	Hungarian		Carex humilis				#N/A	Forests/Woodland	After	47.1442926	17.79517407	Nagyegyh?za, Sz?c, S?ska	T?j?kol?giai Lapok	Hungary	Systematic review	2012
HUN14	Hungarian		Carex spicata				#N/A	Forests/Woodland	After	47.1442926	17.79517407	Nagyegyh?za, Sz?c, S?ska	T?j?kol?giai Lapok	Hungary	Systematic review	2012
HUN14	Hungarian		Carlina biebersteinii				#N/A	Forests/Woodland	After	47.1442926	17.79517407	Nagyegyh?za, Sz?c, S?ska	T?j?kol?giai Lapok	Hungary	Systematic review	2012
HUN14	Hungarian		Centaurea biebersteinii				#N/A	Forests/Woodland	After	47.1442926	17.79517407	Nagyegyh?za, Sz?c, S?ska	T?j?kol?giai Lapok	Hungary	Systematic review	2012
HUN14	Hungarian		Centaurea pannonica				#N/A	Forests/Woodland	After	47.1442926	17.79517407	Nagyegyh?za, Sz?c, S?ska	T?j?kol?giai Lapok	Hungary	Systematic review	2012
HUN14	Hungarian		Centaurium erythraea				#N/A	Forests/Woodland	After	47.1442926	17.79517407	Nagyegyh?za, Sz?c, S?ska	T?j?kol?giai Lapok	Hungary	Systematic review	2012
HUN14	Hungarian		Cerastium arvense				#N/A	Forests/Woodland	After	47.1442926	17.79517407	Nagyegyh?za, Sz?c, S?ska	T?j?kol?giai Lapok	Hungary	Systematic review	2012
HUN14	Hungarian		Clematis vitalba				#N/A	Forests/Woodland	After	47.1442926	17.79517407	Nagyegyh?za, Sz?c, S?ska	T?j?kol?giai Lapok	Hungary	Systematic review	2012
HUN14	Hungarian		Cerinthe minor				#N/A	Forests/Woodland	After	47.1442926	17.79517407	Nagyegyh?za, Sz?c, S?ska	T?j?kol?giai Lapok	Hungary	Systematic review	2012
HUN14	Hungarian		Chaerophyllum temulum				#N/A	Forests/Woodland	After	47.1442926	17.79517407	Nagyegyh?za, Sz?c, S?ska	T?j?kol?giai Lapok	Hungary	Systematic review	2012
HUN14	Hungarian		Chamaecytisus ratisbonensis				#N/A	Forests/Woodland	After	47.1442926	17.79517407	Nagyegyh?za, Sz?c, S?ska	T?j?kol?giai Lapok	Hungary	Systematic review	2012
HUN14	Hungarian		Chamaenerion angustifolium				#N/A	Forests/Woodland	After	47.1442926	17.79517407	Nagyegyh?za, Sz?c, S?ska	T?j?kol?giai Lapok	Hungary	Systematic review	2012
HUN14	Hungarian		Chondrilla juncea				#N/A	Forests/Woodland	After	47.1442926	17.79517407	Nagyegyh?za, Sz?c, S?ska	T?j?kol?giai Lapok	Hungary	Systematic review	2012
HUN14	Hungarian		Chrysopogon gryllus				#N/A	Forests/Woodland	After	47.1442926	17.79517407	Nagyegyh?za, Sz?c, S?ska	T?j?kol?giai Lapok	Hungary	Systematic review	2012
HUN14	Hungarian	Cichorium intybus	Cichorium intybus	chicory			#N/A	Forests/Woodland	After	47.1442926	17.79517407	Nagyegyh?za, Sz?c, S?ska	T?j?kol?giai Lapok	Hungary	Systematic review	2012
HUN14	Hungarian		Cirsium arvense				#N/A	Forests/Woodland	After	47.1442926	17.79517407	Nagyegyh?za, Sz?c, S?ska	T?j?kol?giai Lapok	Hungary	Systematic review	2012
HUN14	Hungarian		Cirsium eriophorum				#N/A	Forests/Woodland	After	47.1442926	17.79517407	Nagyegyh?za, Sz?c, S?ska	T?j?kol?giai Lapok	Hungary	Systematic review	2012
HUN14	Hungarian		Cirsium vulgare				#N/A	Forests/Woodland	After	47.1442926	17.79517407	Nagyegyh?za, Sz?c, S?ska	T?j?kol?giai Lapok	Hungary	Systematic review	2012
HUN14	Hungarian		Crataegus monogyna				#N/A	Forests/Woodland	After	47.1442926	17.79517407	Nagyegyh?za, Sz?c, S?ska	T?j?kol?giai Lapok	Hungary	Systematic review	2012
HUN14	Hungarian		Clinopodium vulgare				#N/A	Forests/Woodland	After	47.1442926	17.79517407	Nagyegyh?za, Sz?c, S?ska	T?j?kol?giai Lapok	Hungary	Systematic review	2012
HUN14	Hungarian		Convolvulus arvensis				#N/A	Forests/Woodland	After	47.1442926	17.79517407	Nagyegyh?za, Sz?c, S?ska	T?j?kol?giai Lapok	Hungary	Systematic review	2012
HUN14	Hungarian		Conyza canadensis				#N/A	Forests/Woodland	After	47.1442926	17.79517407	Nagyegyh?za, Sz?c, S?ska	T?j?kol?giai Lapok	Hungary	Systematic review	2012
HUN14	Hungarian		Crataegus monogyna				#N/A	Forests/Woodland	After	47.1442926	17.79517407	Nagyegyh?za, Sz?c, S?ska	T?j?kol?giai Lapok	Hungary	Systematic review	2012
HUN14	Hungarian	Dactylis glomerata	Dactylis glomerata	orchard grass			#N/A	Forests/Woodland	After	47.1442926	17.79517407	Nagyegyh?za, Sz?c, S?ska	T?j?kol?giai Lapok	Hungary	Systematic review	2012
HUN14	Hungarian	Daucus carota	Daucus carota	carrot			#N/A	Forests/Woodland	After	47.1442926	17.79517407	Nagyegyh?za, Sz?c, S?ska	T?j?kol?giai Lapok	Hungary	Systematic review	2012
HUN14	Hungarian		Dianthus gig. ssp. pontederae				#N/A	Forests/Woodland	After	47.1442926	17.79517407	Nagyegyh?za, Sz?c, S?ska	T?j?kol?giai Lapok	Hungary	Systematic review	2012
HUN14	Hungarian		Dipsacus laciniatus				#N/A	Forests/Woodland	After	47.1442926	17.79517407	Nagyegyh?za, Sz?c, S?ska	T?j?kol?giai Lapok	Hungary	Systematic review	2012
HUN14	Hungarian		Echium vulgare				#N/A	Forests/Woodland	After	47.1442926	17.79517407	Nagyegyh?za, Sz?c, S?ska	T?j?kol?giai Lapok	Hungary	Systematic review	2012
HUN14	Hungarian		Elymus repens				#N/A	Forests/Woodland	After	47.1442926	17.79517407	Nagyegyh?za, Sz?c, S?ska	T?j?kol?giai Lapok	Hungary	Systematic review	2012
HUN14	Hungarian	Elaeagnus angustifolia	Elaeagnus angustifolia	Russian olive			#N/A	Forests/Woodland	After	47.1442926	17.79517407	Nagyegyh?za, Sz?c, S?ska	T?j?kol?giai Lapok	Hungary	Systematic review	2012
HUN14	Hungarian		Epilobium tetragonum				#N/A	Forests/Woodland	After	47.1442926	17.79517407	Nagyegyh?za, Sz?c, S?ska	T?j?kol?giai Lapok	Hungary	Systematic review	2012
HUN14	Hungarian	Equisetum arvense	Equisetum arvense	field horsetail			#N/A	Forests/Woodland	After	47.1442926	17.79517407	Nagyegyh?za, Sz?c, S?ska	T?j?kol?giai Lapok	Hungary	Systematic review	2012
HUN14	Hungarian		Erigeron acer				#N/A	Forests/Woodland	After	47.1442926	17.79517407	Nagyegyh?za, Sz?c, S?ska	T?j?kol?giai Lapok	Hungary	Systematic review	2012
HUN14	Hungarian		Erigeron annuus				#N/A	Forests/Woodland	After	47.1442926	17.79517407	Nagyegyh?za, Sz?c, S?ska	T?j?kol?giai Lapok	Hungary	Systematic review	2012
HUN14	Hungarian		Erodium cicutarium				#N/A	Forests/Woodland	After	47.1442926	17.79517407	Nagyegyh?za, Sz?c, S?ska	T?j?kol?giai Lapok	Hungary	Systematic review	2012
HUN14	Hungarian		Eryngium campestre				#N/A	Forests/Woodland	After	47.1442926	17.79517407	Nagyegyh?za, Sz?c, S?ska	T?j?kol?giai Lapok	Hungary	Systematic review	2012
HUN14	Hungarian	Euphorbia cyparissias	Euphorbia cyparissias	cypress spurge			#N/A	Forests/Woodland	After	47.1442926	17.79517407	Nagyegyh?za, Sz?c, S?ska	T?j?kol?giai Lapok	Hungary	Systematic review	2012
HUN14	Hungarian		Euphorbia glareosa				#N/A	Forests/Woodland	After	47.1442926	17.79517407	Nagyegyh?za, Sz?c, S?ska	T?j?kol?giai Lapok	Hungary	Systematic review	2012
HUN14	Hungarian		Euphrasia tatarica				#N/A	Forests/Woodland	After	47.1442926	17.79517407	Nagyegyh?za, Sz?c, S?ska	T?j?kol?giai Lapok	Hungary	Systematic review	2012
HUN14	Hungarian		Falcaria vulgaris				#N/A	Forests/Woodland	After	47.1442926	17.79517407	Nagyegyh?za, Sz?c, S?ska	T?j?kol?giai Lapok	Hungary	Systematic review	2012
HUN14	Hungarian		Euonymus verrucosus				#N/A	Forests/Woodland	After	47.1442926	17.79517407	Nagyegyh?za, Sz?c, S?ska	T?j?kol?giai Lapok	Hungary	Systematic review	2012
HUN14	Hungarian		Festuca rupicola				#N/A	Forests/Woodland	After	47.1442926	17.79517407	Nagyegyh?za, Sz?c, S?ska	T?j?kol?giai Lapok	Hungary	Systematic review	2012
HUN14	Hungarian		Filipendula vulgaris				#N/A	Forests/Woodland	After	47.1442926	17.79517407	Nagyegyh?za, Sz?c, S?ska	T?j?kol?giai Lapok	Hungary	Systematic review	2012
HUN14	Hungarian	Fragaria vesca	Fragaria vesca	wild strawberry			#N/A	Forests/Woodland	After	47.1442926	17.79517407	Nagyegyh?za, Sz?c, S?ska	T?j?kol?giai Lapok	Hungary	Systematic review	2012
HUN14	Hungarian	Fraxinus ornus	Fraxinus ornus	flowering ash			#N/A	Forests/Woodland	After	47.1442926	17.79517407	Nagyegyh?za, Sz?c, S?ska	T?j?kol?giai Lapok	Hungary	Systematic review	2012
HUN14	Hungarian		Galium aparine				#N/A	Forests/Woodland	After	47.1442926	17.79517407	Nagyegyh?za, Sz?c, S?ska	T?j?kol?giai Lapok	Hungary	Systematic review	2012
HUN14	Hungarian		Galium mollugo				#N/A	Forests/Woodland	After	47.1442926	17.79517407	Nagyegyh?za, Sz?c, S?ska	T?j?kol?giai Lapok	Hungary	Systematic review	2012
HUN14	Hungarian		Galium verum				#N/A	Forests/Woodland	After	47.1442926	17.79517407	Nagyegyh?za, Sz?c, S?ska	T?j?kol?giai Lapok	Hungary	Systematic review	2012
HUN14	Hungarian		Hieracium cymosum				#N/A	Forests/Woodland	After	47.1442926	17.79517407	Nagyegyh?za, Sz?c, S?ska	T?j?kol?giai Lapok	Hungary	Systematic review	2012
HUN14	Hungarian		Hieracium pilosella				#N/A	Forests/Woodland	After	47.1442926	17.79517407	Nagyegyh?za, Sz?c, S?ska	T?j?kol?giai Lapok	Hungary	Systematic review	2012
HUN14	Hungarian	Holcus lanatus	Holcus lanatus	velvet grass			#N/A	Forests/Woodland	After	47.1442926	17.79517407	Nagyegyh?za, Sz?c, S?ska	T?j?kol?giai Lapok	Hungary	Systematic review	2012
HUN15	Hungarian		Cornus sanguinea				#N/A	Grassland/Savanna/ Invasive and problem plants/algae	BACI	47.795833	19.236944	R?d, Penc	T?j?kol?giai Lapok	Hungary	Systematic review	2012
HUN15	Hungarian		Festuca rupicola				#N/A	Grassland/Savanna/ Invasive and problem plants/algae	BACI	47.795833	19.236944	R?d, Penc	T?j?kol?giai Lapok	Hungary	Systematic review	2012
HUN15	Hungarian		Stipa tirsa				#N/A	Grassland/Savanna/ Invasive and problem plants/algae	BACI	47.795833	19.236944	R?d, Penc	T?j?kol?giai Lapok	Hungary	Systematic review	2012
HUN15	Hungarian		Dorycnium herbaceum				#N/A	Grassland/Savanna/ Invasive and problem plants/algae	BACI	47.795833	19.236944	R?d, Penc	T?j?kol?giai Lapok	Hungary	Systematic review	2012
HUN15	Hungarian		Inula ensifolia				#N/A	Grassland/Savanna/ Invasive and problem plants/algae	BACI	47.795833	19.236944	R?d, Penc	T?j?kol?giai Lapok	Hungary	Systematic review	2012
HUN15	Hungarian		Fragaria viridis				#N/A	Grassland/Savanna/ Invasive and problem plants/algae	BACI	47.795833	19.236944	R?d, Penc	T?j?kol?giai Lapok	Hungary	Systematic review	2012
HUN15	Hungarian		Coronilla varia				#N/A	Grassland/Savanna/ Invasive and problem plants/algae	BACI	47.795833	19.236944	R?d, Penc	T?j?kol?giai Lapok	Hungary	Systematic review	2012
HUN15	Hungarian		Centaurea spinosa				#N/A	Grassland/Savanna/ Invasive and problem plants/algae	BACI	47.795833	19.236944	R?d, Penc	T?j?kol?giai Lapok	Hungary	Systematic review	2012
HUN15	Hungarian		Leontodon hispidus				#N/A	Grassland/Savanna/ Invasive and problem plants/algae	BACI	47.795833	19.236944	R?d, Penc	T?j?kol?giai Lapok	Hungary	Systematic review	2012
HUN15	Hungarian		Hieracium spp.				#N/A	Grassland/Savanna/ Invasive and problem plants/algae	BACI	47.795833	19.236944	R?d, Penc	T?j?kol?giai Lapok	Hungary	Systematic review	2012
HUN15	Hungarian		Inula ensifolia				#N/A	Grassland/Savanna/ Invasive and problem plants/algae	BACI	47.795833	19.236944	R?d, Penc	T?j?kol?giai Lapok	Hungary	Systematic review	2012
HUN15	Hungarian		Jurinea mollis				#N/A	Grassland/Savanna/ Invasive and problem plants/algae	BACI	47.795833	19.236944	R?d, Penc	T?j?kol?giai Lapok	Hungary	Systematic review	2012
HUN15	Hungarian	Ligustrum vulgare	Ligustrum vulgare	common privet			#N/A	Grassland/Savanna/ Invasive and problem plants/algae	BACI	47.795833	19.236944	R?d, Penc	T?j?kol?giai Lapok	Hungary	Systematic review	2012
HUN15	Hungarian		Carex halleriana				#N/A	Grassland/Savanna/ Invasive and problem plants/algae	BACI	47.795833	19.236944	R?d, Penc	T?j?kol?giai Lapok	Hungary	Systematic review	2012
HUN15	Hungarian		Centaurea sadleriana				#N/A	Grassland/Savanna/ Invasive and problem plants/algae	BACI	47.795833	19.236944	R?d, Penc	T?j?kol?giai Lapok	Hungary	Systematic review	2012
HUN15	Hungarian		Bromus erectus				#N/A	Grassland/Savanna/ Invasive and problem plants/algae	BACI	47.795833	19.236944	R?d, Penc	T?j?kol?giai Lapok	Hungary	Systematic review	2012
HUN15	Hungarian		Brachypodium pinnatum				#N/A	Grassland/Savanna/ Invasive and problem plants/algae	BACI	47.795833	19.236944	R?d, Penc	T?j?kol?giai Lapok	Hungary	Systematic review	2012
HUN15	Hungarian		Festuca rupicola				#N/A	Grassland/Savanna/ Invasive and problem plants/algae	BACI	47.795833	19.236944	R?d, Penc	T?j?kol?giai Lapok	Hungary	Systematic review	2012
HUN15	Hungarian		Carduus spp.				#N/A	Grassland/Savanna/ Invasive and problem plants/algae	BACI	47.795833	19.236944	R?d, Penc	T?j?kol?giai Lapok	Hungary	Systematic review	2012
HUN15	Hungarian		Gallium mollugo				#N/A	Grassland/Savanna/ Invasive and problem plants/algae	BACI	47.795833	19.236944	R?d, Penc	T?j?kol?giai Lapok	Hungary	Systematic review	2012
HUN15	Hungarian		Picris hieraciodes				#N/A	Grassland/Savanna/ Invasive and problem plants/algae	BACI	47.795833	19.236944	R?d, Penc	T?j?kol?giai Lapok	Hungary	Systematic review	2012
HUN15	Hungarian	Vicia cracca	Vicia cracca	bird vetch			#N/A	Grassland/Savanna/ Invasive and problem plants/algae	BACI	47.795833	19.236944	R?d, Penc	T?j?kol?giai Lapok	Hungary	Systematic review	2012
HUN15	Hungarian		Crateagus monogyna				#N/A	Grassland/Savanna/ Invasive and problem plants/algae	BACI	47.795833	19.236944	R?d, Penc	T?j?kol?giai Lapok	Hungary	Systematic review	2012
HUN15	Hungarian		Agrimonia eupatoria				#N/A	Grassland/Savanna/ Invasive and problem plants/algae	BACI	47.795833	19.236944	R?d, Penc	T?j?kol?giai Lapok	Hungary	Systematic review	2012
HUN15	Hungarian		Securigeria varia				#N/A	Grassland/Savanna/ Invasive and problem plants/algae	BACI	47.795833	19.236944	R?d, Penc	T?j?kol?giai Lapok	Hungary	Systematic review	2012
HUN15	Hungarian		Falcaria vulgaris				#N/A	Grassland/Savanna/ Invasive and problem plants/algae	BACI	47.795833	19.236944	R?d, Penc	T?j?kol?giai Lapok	Hungary	Systematic review	2012
HUN15	Hungarian		Lathyrus tuberosus				#N/A	Grassland/Savanna/ Invasive and problem plants/algae	BACI	47.795833	19.236944	R?d, Penc	T?j?kol?giai Lapok	Hungary	Systematic review	2012
HUN15	Hungarian		Plantago media				#N/A	Grassland/Savanna/ Invasive and problem plants/algae	BACI	47.795833	19.236944	R?d, Penc	T?j?kol?giai Lapok	Hungary	Systematic review	2012
HUN15	Hungarian		Rubus caesius				#N/A	Grassland/Savanna/ Invasive and problem plants/algae	BACI	47.795833	19.236944	R?d, Penc	T?j?kol?giai Lapok	Hungary	Systematic review	2012
HUN15	Hungarian		Clematis vitalba				#N/A	Grassland/Savanna/ Invasive and problem plants/algae	BACI	47.795833	19.236944	R?d, Penc	T?j?kol?giai Lapok	Hungary	Systematic review	2012
HUN15	Hungarian		Genista tinctoria				#N/A	Grassland/Savanna/ Invasive and problem plants/algae	BACI	47.795833	19.236944	R?d, Penc	T?j?kol?giai Lapok	Hungary	Systematic review	2012
HUN15	Hungarian		Calamagrostis epigeios				#N/A	Grassland/Savanna/ Invasive and problem plants/algae	BACI	47.795833	19.236944	R?d, Penc	T?j?kol?giai Lapok	Hungary	Systematic review	2012
HUN15	Hungarian		Brachypodium pinnatum				#N/A	Grassland/Savanna/ Invasive and problem plants/algae	BACI	47.795833	19.236944	R?d, Penc	T?j?kol?giai Lapok	Hungary	Systematic review	2012
HUN15	Hungarian		Arrhenaterum elatius				#N/A	Grassland/Savanna/ Invasive and problem plants/algae	BACI	47.795833	19.236944	R?d, Penc	T?j?kol?giai Lapok	Hungary	Systematic review	2012
HUN16	Hungarian	Quercus cerris	Quercus cerris	Turkey oak		csert?lgy	#N/A	Forests/Woodland/ Birds	After	46.05205556	17.08436111	Balatonakali	T?j?kol?giai Lapok	Hungary	Systematic review	2012
HUN16	Hungarian		Pinus nigra			feketefeny?	#N/A	Forests/Woodland/ Birds	After	46.05205556	17.08436111	Balatonakali	T?j?kol?giai Lapok	Hungary	Systematic review	2012
HUN16	Hungarian		Quercus pubescens			molyhos t?lgy	#N/A	Forests/Woodland/ Birds	After	46.05205556	17.08436111	Balatonakali	T?j?kol?giai Lapok	Hungary	Systematic review	2012
HUN16	Hungarian	Fraxinus ornus	Fraxinus ornus	flowering ash		vir?gos k?ris	#N/A	Forests/Woodland/ Birds	After	46.05205556	17.08436111	Balatonakali	T?j?kol?giai Lapok	Hungary	Systematic review	2012
HUN16	Hungarian	Garrulus glandarius	Garrulus glandarius	Eurasian jay		szajk?	AVES	Forests/Woodland/ Birds	After	46.05205556	17.08436111	Balatonakali	T?j?kol?giai Lapok	Hungary	Systematic review	2012
HUN17	Hungarian		Gypsophila fastigiata subsp. arenaria				#N/A	Grassland/Savanna	After	47.06922222	19.08508333	Budapest - Csepel	T?j?kol?giai Lapok	Hungary	Systematic review	2013
HUN17	Hungarian		Achillea ochroleuca				#N/A	Grassland/Savanna	After	47.06922222	19.08508333	Budapest - Csepel	T?j?kol?giai Lapok	Hungary	Systematic review	2013
HUN17	Hungarian		Stipa borysthenica				#N/A	Grassland/Savanna	After	47.06922222	19.08508333	Budapest - Csepel	T?j?kol?giai Lapok	Hungary	Systematic review	2013
HUN17	Hungarian		Tragopogon floccosus				#N/A	Grassland/Savanna	After	47.06922222	19.08508333	Budapest - Csepel	T?j?kol?giai Lapok	Hungary	Systematic review	2013
HUN17	Hungarian		Alkanna tinctoria				#N/A	Grassland/Savanna	After	47.06922222	19.08508333	Budapest - Csepel	T?j?kol?giai Lapok	Hungary	Systematic review	2013
HUN17	Hungarian		Astragalus asper				#N/A	Grassland/Savanna	After	47.06922222	19.08508333	Budapest - Csepel	T?j?kol?giai Lapok	Hungary	Systematic review	2013
HUN17	Hungarian		Astragalus varius				#N/A	Grassland/Savanna	After	47.06922222	19.08508333	Budapest - Csepel	T?j?kol?giai Lapok	Hungary	Systematic review	2013
HUN17	Hungarian		Centaurea arenaria				#N/A	Grassland/Savanna	After	47.06922222	19.08508333	Budapest - Csepel	T?j?kol?giai Lapok	Hungary	Systematic review	2013
HUN17	Hungarian		Centaurea sadleriana				#N/A	Grassland/Savanna	After	47.06922222	19.08508333	Budapest - Csepel	T?j?kol?giai Lapok	Hungary	Systematic review	2013
HUN17	Hungarian		Corispermum nitidum				#N/A	Grassland/Savanna	After	47.06922222	19.08508333	Budapest - Csepel	T?j?kol?giai Lapok	Hungary	Systematic review	2013
HUN17	Hungarian		Dianthus serotinus				#N/A	Grassland/Savanna	After	47.06922222	19.08508333	Budapest - Csepel	T?j?kol?giai Lapok	Hungary	Systematic review	2013
HUN17	Hungarian		Eranthis hyemalis				#N/A	Grassland/Savanna	After	47.06922222	19.08508333	Budapest - Csepel	T?j?kol?giai Lapok	Hungary	Systematic review	2013
HUN18	Hungarian	Ligustrum vulgare	Ligustrum vulgare	common privet		mezei juhar	#N/A	Forests/Woodland	After	46.191736	18.288664	Koml?	T?j?kol?giai Lapok	Hungary	Systematic review	2014
HUN18	Hungarian	Acer campestre	Acer campestre	hedge maple	NA	csert?lgy	#N/A	Forests/Woodland	After	46.191736	18.288664	Koml?	T?j?kol?giai Lapok	Hungary	Systematic review	2014
HUN18	Hungarian		Pyrus pyraster			r?zsa sp.	#N/A	Forests/Woodland	After	46.191736	18.288664	Koml?	T?j?kol?giai Lapok	Hungary	Systematic review	2014
HUN18	Hungarian		Robina pseudoacacia			vadk?rte	#N/A	Forests/Woodland	After	46.191736	18.288664	Koml?	T?j?kol?giai Lapok	Hungary	Systematic review	2014
HUN18	Hungarian		Rosa canina			vadszeder	#N/A	Forests/Woodland	After	46.191736	18.288664	Koml?	T?j?kol?giai Lapok	Hungary	Systematic review	2014
HUN18	Hungarian		Rubus fruticosus			vir?gos k?ris	#N/A	Forests/Woodland	After	46.191736	18.288664	Koml?	T?j?kol?giai Lapok	Hungary	Systematic review	2014
HUN18	Hungarian	Carpinus betulus	Carpinus betulus	European hornbeam		egybib?s galagonya	#N/A	Forests/Woodland	After	46.191736	18.288664	Koml?	T?j?kol?giai Lapok	Hungary	Systematic review	2014
HUN18	Hungarian		Cornus mas			ez?st h?rs	#N/A	Forests/Woodland	After	46.191736	18.288664	Koml?	T?j?kol?giai Lapok	Hungary	Systematic review	2014
HUN18	Hungarian		Tilia tomentosa			fagyal	#N/A	Forests/Woodland	After	46.191736	18.288664	Koml?	T?j?kol?giai Lapok	Hungary	Systematic review	2014
HUN18	Hungarian		Crataegus monogyna			feh?r ak?c	#N/A	Forests/Woodland	After	46.191736	18.288664	Koml?	T?j?kol?giai Lapok	Hungary	Systematic review	2014
HUN18	Hungarian	Fraxinus ornus	Fraxinus ornus	flowering ash		gyerty?n	#N/A	Forests/Woodland	After	46.191736	18.288664	Koml?	T?j?kol?giai Lapok	Hungary	Systematic review	2014
HUN18	Hungarian		Prunus spinosa			h?sos som	#N/A	Forests/Woodland	After	46.191736	18.288664	Koml?	T?j?kol?giai Lapok	Hungary	Systematic review	2014
HUN18	Hungarian	Quercus cerris	Quercus cerris	Turkey oak		keskenylevel? ez?stfa	#N/A	Forests/Woodland	After	46.191736	18.288664	Koml?	T?j?kol?giai Lapok	Hungary	Systematic review	2014
HUN18	Hungarian		Eleagnus angustifolia			k?k?ny	#N/A	Forests/Woodland	After	46.191736	18.288664	Koml?	T?j?kol?giai Lapok	Hungary	Systematic review	2014
HUN19	Hungarian	Passer montanus	Passer montanus	Eurasian tree sparrow	NA	mezei ver?b	AVES	Grassland/Savanna/ Birds & Farmland	After	49.347761	6.681505	European Union	T?j?kol?giai Lapok	Hungary	Systematic review	2015
HUN19	Hungarian	Saxicola rubetra	Saxicola rubetra	whinchat		rozsd?s csuk	AVES	Grassland/Savanna/ Birds & Farmland	After	49.347761	6.681505	European Union	T?j?kol?giai Lapok	Hungary	Systematic review	2015
HUN19	Hungarian	Emberiza calandra	Emberiza calandra	Corn bunting		sord?ly	AVES	Grassland/Savanna/ Birds & Farmland	After	49.347761	6.681505	European Union	T?j?kol?giai Lapok	Hungary	Systematic review	2015
[truncated: 3,725 more rows]
