# Supplementary material for: Tapping into non-English-language science for the conservation of global biodiversity
Source: PLoS Biol. 2021 Oct 7;19(10):e3001296. doi: 10.1371/journal.pbio.3001296 (PMC8496809; doi:10.1371/journal.pbio.3001296)
Supplement: S4 Data — The explanations of column names are as follows: rowed: record ID, pageid: study ID, journal_match_scimago: journal name used in the Scimago Journal Rank, journal: journal name, syn: Conservation Evidence synopsis including the study, int: conservation intervention tested, before: if the study has a Before element, controlled: if the study has control(s), randomised: if replications are randomised, review: if the study is based on a review or not, pubdate: publication year, lat: latitude of the study site(s), long: longitude of the study site(s), country: country of the study site(s), species: specific name of the study species, genus: generic name of the study species, family: family of the study species, order: order of the study species, class: class of the study species, binom: scientific name of the study species, pubtype: study publication type, original_title: paper title, ref_startpage: start page of the paper, ref_endpage: end page of the paper, ref_vol: volume published, ref_issue: issue published, ref_doi: Digital Object Identifier, ref_citation: paper citation, ref_authorstring: authors. (CSV) [file pbio.3001296.s012.csv]

rowid	pageid	journal_match_scimago	journal	syn	int	before	controlled	randomised	review	pubdate	lat	long	country	species	genus	family	order	class	binom	pubtype	original_title	ref_startpage	ref_endpage	ref_vol	ref_issue	ref_doi	ref_citation	ref_authorstring
1	2	Journal of Applied Ecology	Journal of Applied Ecology	Farmland Conservation	Provide sacrificial grasslands to reduce the impact of wild geese on crops	0	1	0	0	1994	51.7718892	0.8289863	United Kingdom	perenne	Lolium	Poaceae	Poales	Liliopsida	lolium perenne	journal	The management of grass pastures for brent geese	283	290	31	0		Vickery J.A., Sutherland W.J. & Lane S.J. (1994) The management of grass pastures for brent geese. <i>Journal of Applied Ecology</i>, 31, 283-290	Vickery J.A., Sutherland W.J. & Lane S.J.
2	2	Journal of Applied Ecology	Journal of Applied Ecology	Farmland Conservation	Provide sacrificial grasslands to reduce the impact of wild geese on crops	0	1	0	0	1994	51.7718892	0.8289863	United Kingdom	bernicula	Branta	Anatidae	Anseriformes	Aves	branta bernicla	journal	The management of grass pastures for brent geese	283	290	31	0		Vickery J.A., Sutherland W.J. & Lane S.J. (1994) The management of grass pastures for brent geese. <i>Journal of Applied Ecology</i>, 31, 283-290	Vickery J.A., Sutherland W.J. & Lane S.J.
3	2	Journal of Applied Ecology	Journal of Applied Ecology	Farmland Conservation	Provide sacrificial grasslands to reduce the impact of wild geese on crops	0	1	0	0	1994	51.7718892	0.8289863	United Kingdom	pratense	Phleum	Poaceae	Poales	Liliopsida	phleum pratense	journal	The management of grass pastures for brent geese	283	290	31	0		Vickery J.A., Sutherland W.J. & Lane S.J. (1994) The management of grass pastures for brent geese. <i>Journal of Applied Ecology</i>, 31, 283-290	Vickery J.A., Sutherland W.J. & Lane S.J.
4	2	Journal of Applied Ecology	Journal of Applied Ecology	Farmland Conservation	Provide sacrificial grasslands to reduce the impact of wild geese on crops	0	1	0	0	1994	51.7718892	0.8289863	United Kingdom	repens	Trifolium	NA	NA	NA	trifolium repens	journal	The management of grass pastures for brent geese	283	290	31	0		Vickery J.A., Sutherland W.J. & Lane S.J. (1994) The management of grass pastures for brent geese. <i>Journal of Applied Ecology</i>, 31, 283-290	Vickery J.A., Sutherland W.J. & Lane S.J.
5	2	Journal of Applied Ecology	Journal of Applied Ecology	Bird Conservation	Employ grazing in artificial grasslands/pastures	0	1	0	0	1994	51.77189	0.8289863	United Kingdom	perenne	Lolium	Poaceae	Poales	Liliopsida	lolium perenne	journal	The management of grass pastures for brent geese	283	290	31	0		Vickery J.A., Sutherland W.J. & Lane S.J. (1994) The management of grass pastures for brent geese. <i>Journal of Applied Ecology</i>, 31, 283-290	Vickery J.A., Sutherland W.J. & Lane S.J.
6	2	Journal of Applied Ecology	Journal of Applied Ecology	Bird Conservation	Employ grazing in artificial grasslands/pastures	0	1	0	0	1994	51.77189	0.8289863	United Kingdom	bernicula	Branta	Anatidae	Anseriformes	Aves	branta bernicla	journal	The management of grass pastures for brent geese	283	290	31	0		Vickery J.A., Sutherland W.J. & Lane S.J. (1994) The management of grass pastures for brent geese. <i>Journal of Applied Ecology</i>, 31, 283-290	Vickery J.A., Sutherland W.J. & Lane S.J.
7	2	Journal of Applied Ecology	Journal of Applied Ecology	Bird Conservation	Employ grazing in artificial grasslands/pastures	0	1	0	0	1994	51.77189	0.8289863	United Kingdom	pratense	Phleum	Poaceae	Poales	Liliopsida	phleum pratense	journal	The management of grass pastures for brent geese	283	290	31	0		Vickery J.A., Sutherland W.J. & Lane S.J. (1994) The management of grass pastures for brent geese. <i>Journal of Applied Ecology</i>, 31, 283-290	Vickery J.A., Sutherland W.J. & Lane S.J.
8	2	Journal of Applied Ecology	Journal of Applied Ecology	Bird Conservation	Employ grazing in artificial grasslands/pastures	0	1	0	0	1994	51.77189	0.8289863	United Kingdom	repens	Trifolium	Fabaceae	Fabales	Magnoliopsida	trifolium repens	journal	The management of grass pastures for brent geese	283	290	31	0		Vickery J.A., Sutherland W.J. & Lane S.J. (1994) The management of grass pastures for brent geese. <i>Journal of Applied Ecology</i>, 31, 283-290	Vickery J.A., Sutherland W.J. & Lane S.J.
9	2	Journal of Applied Ecology	Journal of Applied Ecology	Bird Conservation	Fertilize artificial grasslands	0	1	0	0	1994	51.77189	0.8289863	United Kingdom	perenne	Lolium	Poaceae	Poales	Liliopsida	lolium perenne	journal	The management of grass pastures for brent geese	283	290	31	0		Vickery J.A., Sutherland W.J. & Lane S.J. (1994) The management of grass pastures for brent geese. <i>Journal of Applied Ecology</i>, 31, 283-290	Vickery J.A., Sutherland W.J. & Lane S.J.
10	2	Journal of Applied Ecology	Journal of Applied Ecology	Bird Conservation	Fertilize artificial grasslands	0	1	0	0	1994	51.77189	0.8289863	United Kingdom	bernicula	Branta	Anatidae	Anseriformes	Aves	branta bernicla	journal	The management of grass pastures for brent geese	283	290	31	0		Vickery J.A., Sutherland W.J. & Lane S.J. (1994) The management of grass pastures for brent geese. <i>Journal of Applied Ecology</i>, 31, 283-290	Vickery J.A., Sutherland W.J. & Lane S.J.
11	2	Journal of Applied Ecology	Journal of Applied Ecology	Bird Conservation	Fertilize artificial grasslands	0	1	0	0	1994	51.77189	0.8289863	United Kingdom	pratense	Phleum	Poaceae	Poales	Liliopsida	phleum pratense	journal	The management of grass pastures for brent geese	283	290	31	0		Vickery J.A., Sutherland W.J. & Lane S.J. (1994) The management of grass pastures for brent geese. <i>Journal of Applied Ecology</i>, 31, 283-290	Vickery J.A., Sutherland W.J. & Lane S.J.
12	2	Journal of Applied Ecology	Journal of Applied Ecology	Bird Conservation	Fertilize artificial grasslands	0	1	0	0	1994	51.77189	0.8289863	United Kingdom	repens	Trifolium	Fabaceae	Fabales	Magnoliopsida	trifolium repens	journal	The management of grass pastures for brent geese	283	290	31	0		Vickery J.A., Sutherland W.J. & Lane S.J. (1994) The management of grass pastures for brent geese. <i>Journal of Applied Ecology</i>, 31, 283-290	Vickery J.A., Sutherland W.J. & Lane S.J.
13	2	Journal of Applied Ecology	Journal of Applied Ecology	Bird Conservation	Mow or cut semi-natural grasslands/pastures	0	0	0	0	1994	51.77189	0.8289863	United Kingdom	perenne	Lolium	Poaceae	Poales	Liliopsida	lolium perenne	journal	The management of grass pastures for brent geese	283	290	31	0		Vickery J.A., Sutherland W.J. & Lane S.J. (1994) The management of grass pastures for brent geese. <i>Journal of Applied Ecology</i>, 31, 283-290	Vickery J.A., Sutherland W.J. & Lane S.J.
14	2	Journal of Applied Ecology	Journal of Applied Ecology	Bird Conservation	Mow or cut semi-natural grasslands/pastures	0	0	0	0	1994	51.77189	0.8289863	United Kingdom	bernicula	Branta	Anatidae	Anseriformes	Aves	branta bernicla	journal	The management of grass pastures for brent geese	283	290	31	0		Vickery J.A., Sutherland W.J. & Lane S.J. (1994) The management of grass pastures for brent geese. <i>Journal of Applied Ecology</i>, 31, 283-290	Vickery J.A., Sutherland W.J. & Lane S.J.
15	2	Journal of Applied Ecology	Journal of Applied Ecology	Bird Conservation	Mow or cut semi-natural grasslands/pastures	0	0	0	0	1994	51.77189	0.8289863	United Kingdom	pratense	Phleum	Poaceae	Poales	Liliopsida	phleum pratense	journal	The management of grass pastures for brent geese	283	290	31	0		Vickery J.A., Sutherland W.J. & Lane S.J. (1994) The management of grass pastures for brent geese. <i>Journal of Applied Ecology</i>, 31, 283-290	Vickery J.A., Sutherland W.J. & Lane S.J.
16	2	Journal of Applied Ecology	Journal of Applied Ecology	Bird Conservation	Mow or cut semi-natural grasslands/pastures	0	0	0	0	1994	51.77189	0.8289863	United Kingdom	repens	Trifolium	Fabaceae	Fabales	Magnoliopsida	trifolium repens	journal	The management of grass pastures for brent geese	283	290	31	0		Vickery J.A., Sutherland W.J. & Lane S.J. (1994) The management of grass pastures for brent geese. <i>Journal of Applied Ecology</i>, 31, 283-290	Vickery J.A., Sutherland W.J. & Lane S.J.
17	2	Journal of Applied Ecology	Journal of Applied Ecology	Farmland Conservation	Provide sacrificial grasslands to reduce the impact of wild geese on crops	0	1	0	0	1994	51.77189	0.8289863	United Kingdom	NA	NA	NA	NA	NA	NA	journal	The management of grass pastures for brent geese	283	290	31	0		Vickery J.A., Sutherland W.J. & Lane S.J. (1994) The management of grass pastures for brent geese. <i>Journal of Applied Ecology</i>, 31, 283-290	Vickery J.A., Sutherland W.J. & Lane S.J.
18	2	Journal of Applied Ecology	Journal of Applied Ecology	Natural Pest Control	Use grazing instead of cutting for pasture or grassland management	0	1	1	0	1994	51.77189	0.8289863	United Kingdom	perenne	Lolium	Poaceae	Poales	Liliopsida	lolium perenne	journal	The management of grass pastures for brent geese	283	290	31	0		Vickery J.A., Sutherland W.J. & Lane S.J. (1994) The management of grass pastures for brent geese. <i>Journal of Applied Ecology</i>, 31, 283-290	Vickery J.A., Sutherland W.J. & Lane S.J.
19	2	Journal of Applied Ecology	Journal of Applied Ecology	Natural Pest Control	Use grazing instead of cutting for pasture or grassland management	0	1	1	0	1994	51.77189	0.8289863	United Kingdom	bernicula	Branta	Anatidae	Anseriformes	Aves	branta bernicla	journal	The management of grass pastures for brent geese	283	290	31	0		Vickery J.A., Sutherland W.J. & Lane S.J. (1994) The management of grass pastures for brent geese. <i>Journal of Applied Ecology</i>, 31, 283-290	Vickery J.A., Sutherland W.J. & Lane S.J.
20	2	Journal of Applied Ecology	Journal of Applied Ecology	Natural Pest Control	Use grazing instead of cutting for pasture or grassland management	0	1	1	0	1994	51.77189	0.8289863	United Kingdom	pratense	Phleum	Poaceae	Poales	Liliopsida	phleum pratense	journal	The management of grass pastures for brent geese	283	290	31	0		Vickery J.A., Sutherland W.J. & Lane S.J. (1994) The management of grass pastures for brent geese. <i>Journal of Applied Ecology</i>, 31, 283-290	Vickery J.A., Sutherland W.J. & Lane S.J.
21	2	Journal of Applied Ecology	Journal of Applied Ecology	Natural Pest Control	Use grazing instead of cutting for pasture or grassland management	0	1	1	0	1994	51.77189	0.8289863	United Kingdom	repens	Trifolium	NA	NA	NA	trifolium repens	journal	The management of grass pastures for brent geese	283	290	31	0		Vickery J.A., Sutherland W.J. & Lane S.J. (1994) The management of grass pastures for brent geese. <i>Journal of Applied Ecology</i>, 31, 283-290	Vickery J.A., Sutherland W.J. & Lane S.J.
28	6	Journal of Applied Ecology	Journal of Applied Ecology	Shrubland and Heathland Conservation	Use herbicide to control grass	0	1	1	0	2004	NA	NA	United Kingdom	caerulea	Molinia	NA	NA	NA	molinia caerulea	journal	Control of <i>Molinia caerulea</i> on upland moors	398	411	41	NA		Marrs R.H., Phillips J.D.P., Todd P.A., Ghorbani J. & Le Duc M.G. (2004) Control of <i>Molinia caerulea</i> on upland moors. <i>Journal of Applied Ecology</i>, 41, 398-411	Marrs R.H., Phillips J.D.P., Todd P.A., Ghorbani J. & Le Duc M.G.
29	6	Journal of Applied Ecology	Journal of Applied Ecology	Shrubland and Heathland Conservation	Use herbicide to control grass	0	1	1	0	2004	NA	NA	United Kingdom	vulgaris	Calluna	NA	NA	NA	calluna vulgaris	journal	Control of <i>Molinia caerulea</i> on upland moors	398	411	41	NA		Marrs R.H., Phillips J.D.P., Todd P.A., Ghorbani J. & Le Duc M.G. (2004) Control of <i>Molinia caerulea</i> on upland moors. <i>Journal of Applied Ecology</i>, 41, 398-411	Marrs R.H., Phillips J.D.P., Todd P.A., Ghorbani J. & Le Duc M.G.
30	6	Journal of Applied Ecology	Journal of Applied Ecology	Shrubland and Heathland Conservation	Use prescribed burning to control grass	0	1	1	0	2004	NA	NA	United Kingdom	caerulea	Molinia	NA	NA	NA	molinia caerulea	journal	Control of <i>Molinia caerulea</i> on upland moors	398	411	41	NA		Marrs R.H., Phillips J.D.P., Todd P.A., Ghorbani J. & Le Duc M.G. (2004) Control of <i>Molinia caerulea</i> on upland moors. <i>Journal of Applied Ecology</i>, 41, 398-411	Marrs R.H., Phillips J.D.P., Todd P.A., Ghorbani J. & Le Duc M.G.
31	6	Journal of Applied Ecology	Journal of Applied Ecology	Shrubland and Heathland Conservation	Use prescribed burning to control grass	0	1	1	0	2004	NA	NA	United Kingdom	vulgaris	Calluna	NA	NA	NA	calluna vulgaris	journal	Control of <i>Molinia caerulea</i> on upland moors	398	411	41	NA		Marrs R.H., Phillips J.D.P., Todd P.A., Ghorbani J. & Le Duc M.G. (2004) Control of <i>Molinia caerulea</i> on upland moors. <i>Journal of Applied Ecology</i>, 41, 398-411	Marrs R.H., Phillips J.D.P., Todd P.A., Ghorbani J. & Le Duc M.G.
32	9	Bird Study	Bird Study	Bird Conservation	Reduce predation by translocating nest boxes	0	1	0	0	2004	41.74	12.4	Italy	martes	Martes	Mustelidae	Carnivora	Mammalia	martes martes	journal	Long-distance relocation of nestboxes reduces nest predation by pine marten <i>Martes martes</i>	119	124	51	0		Sorace A., Petrassi F. & Consiglio C. (2004) Long-distance relocation of nestboxes reduces nest predation by pine marten <i>Martes martes</i>. <i>Bird Study</i>, 51, 119-124	Sorace A., Petrassi F. & Consiglio C.
33	9	Bird Study	Bird Study	Bird Conservation	Reduce predation by translocating nest boxes	0	1	0	0	2004	41.74	12.4	Italy	cerris	Quercus	Fagaceae	Fagales	NA	quercus cerris	journal	Long-distance relocation of nestboxes reduces nest predation by pine marten <i>Martes martes</i>	119	124	51	0		Sorace A., Petrassi F. & Consiglio C. (2004) Long-distance relocation of nestboxes reduces nest predation by pine marten <i>Martes martes</i>. <i>Bird Study</i>, 51, 119-124	Sorace A., Petrassi F. & Consiglio C.
34	9	Bird Study	Bird Study	Bird Conservation	Reduce predation by translocating nest boxes	0	1	0	0	2004	41.74	12.4	Italy	major	Parus	Paridae	Passeriformes	Aves	parus major	journal	Long-distance relocation of nestboxes reduces nest predation by pine marten <i>Martes martes</i>	119	124	51	0		Sorace A., Petrassi F. & Consiglio C. (2004) Long-distance relocation of nestboxes reduces nest predation by pine marten <i>Martes martes</i>. <i>Bird Study</i>, 51, 119-124	Sorace A., Petrassi F. & Consiglio C.
35	9	Bird Study	Bird Study	Bird Conservation	Reduce predation by translocating nest boxes	0	1	0	0	2004	41.74	12.4	Italy	NA	Par	Paridae	Passeriformes	Aves	NA	journal	Long-distance relocation of nestboxes reduces nest predation by pine marten <i>Martes martes</i>	119	124	51	0		Sorace A., Petrassi F. & Consiglio C. (2004) Long-distance relocation of nestboxes reduces nest predation by pine marten <i>Martes martes</i>. <i>Bird Study</i>, 51, 119-124	Sorace A., Petrassi F. & Consiglio C.
36	20	Journal of Applied Ecology	Journal of Applied Ecology	Bird Conservation	Control avian predators on islands	1	0	0	0	2003	56.20821	-3.149518	United Kingdom	argentatus	Larus	Laridae	Charadriiformes	Aves	larus argentatus	journal	Reducing the density of breeding gulls influences the pattern of recruitment of immature Atlantic puffins <i>Fratercula arctica</i> to a breeding colony	545	552	40	0		Finney S.K., Harris M.P., Keller L.F., Elston D.A., Monaghan P. & Wanless S. (2003) Reducing the density of breeding gulls influences the pattern of recruitment of immature Atlantic puffins <i>Fratercula arctica</i> to a breeding colony. <i>Journal of Applied Ecology</i>, 40, 545-552	Finney S.K., Harris M.P., Keller L.F., Elston D.A., Monaghan P. & Wanless S.
37	20	Journal of Applied Ecology	Journal of Applied Ecology	Bird Conservation	Control avian predators on islands	1	0	0	0	2003	56.20821	-3.149518	United Kingdom	arctica	Fratercula	Alcidae	Charadriiformes	Aves	fratercula arctica	journal	Reducing the density of breeding gulls influences the pattern of recruitment of immature Atlantic puffins <i>Fratercula arctica</i> to a breeding colony	545	552	40	0		Finney S.K., Harris M.P., Keller L.F., Elston D.A., Monaghan P. & Wanless S. (2003) Reducing the density of breeding gulls influences the pattern of recruitment of immature Atlantic puffins <i>Fratercula arctica</i> to a breeding colony. <i>Journal of Applied Ecology</i>, 40, 545-552	Finney S.K., Harris M.P., Keller L.F., Elston D.A., Monaghan P. & Wanless S.
38	20	Journal of Applied Ecology	Journal of Applied Ecology	Bird Conservation	Control avian predators on islands	1	0	0	0	2003	56.20821	-3.149518	United Kingdom	NA	Lar	Laridae	Charadriiformes	Aves	NA	journal	Reducing the density of breeding gulls influences the pattern of recruitment of immature Atlantic puffins <i>Fratercula arctica</i> to a breeding colony	545	552	40	0		Finney S.K., Harris M.P., Keller L.F., Elston D.A., Monaghan P. & Wanless S. (2003) Reducing the density of breeding gulls influences the pattern of recruitment of immature Atlantic puffins <i>Fratercula arctica</i> to a breeding colony. <i>Journal of Applied Ecology</i>, 40, 545-552	Finney S.K., Harris M.P., Keller L.F., Elston D.A., Monaghan P. & Wanless S.
39	22	Journal of Applied Ecology	Journal of Applied Ecology	Terrestrial Mammal Conservation	Install barrier fencing and underpasses along roads	0	0	0	0	2004	53.93327	-116.5765	Canada	maniculatus	Peromyscus	Cricetidae	Rodentia	Mammalia	peromyscus maniculatus	journal	Elements that promote highway crossing structure use by small mammals in Banff National Park	82	93	41	NA		McDonald W. & St.Clair C.C. (2004) Elements that promote highway crossing structure use by small mammals in Banff National Park. <i>Journal of Applied Ecology</i>, 41, 82-93	McDonald W. & St.Clair C.C.
40	22	Journal of Applied Ecology	Journal of Applied Ecology	Terrestrial Mammal Conservation	Install barrier fencing and underpasses along roads	0	0	0	0	2004	53.93327	-116.5765	Canada	pennsylvanicus	Microtus	Cricetidae	Rodentia	Mammalia	microtus pennsylvanicus	journal	Elements that promote highway crossing structure use by small mammals in Banff National Park	82	93	41	NA		McDonald W. & St.Clair C.C. (2004) Elements that promote highway crossing structure use by small mammals in Banff National Park. <i>Journal of Applied Ecology</i>, 41, 82-93	McDonald W. & St.Clair C.C.
41	22	Journal of Applied Ecology	Journal of Applied Ecology	Terrestrial Mammal Conservation	Install barrier fencing and underpasses along roads	0	0	0	0	2004	53.93327	-116.5765	Canada	gapperi	Clethrionomys	Cricetidae	Rodentia	Mammalia	myodes gapperi	journal	Elements that promote highway crossing structure use by small mammals in Banff National Park	82	93	41	NA		McDonald W. & St.Clair C.C. (2004) Elements that promote highway crossing structure use by small mammals in Banff National Park. <i>Journal of Applied Ecology</i>, 41, 82-93	McDonald W. & St.Clair C.C.
42	22	Journal of Applied Ecology	Journal of Applied Ecology	Terrestrial Mammal Conservation	Install overpasses over roads/railways	0	0	0	0	2004	53.93327	-116.5765	Canada	maniculatus	Peromyscus	Cricetidae	Rodentia	Mammalia	peromyscus maniculatus	journal	Elements that promote highway crossing structure use by small mammals in Banff National Park	82	93	41	NA		McDonald W. & St.Clair C.C. (2004) Elements that promote highway crossing structure use by small mammals in Banff National Park. <i>Journal of Applied Ecology</i>, 41, 82-93	McDonald W. & St.Clair C.C.
43	22	Journal of Applied Ecology	Journal of Applied Ecology	Terrestrial Mammal Conservation	Install overpasses over roads/railways	0	0	0	0	2004	53.93327	-116.5765	Canada	pennsylvanicus	Microtus	Cricetidae	Rodentia	Mammalia	microtus pennsylvanicus	journal	Elements that promote highway crossing structure use by small mammals in Banff National Park	82	93	41	NA		McDonald W. & St.Clair C.C. (2004) Elements that promote highway crossing structure use by small mammals in Banff National Park. <i>Journal of Applied Ecology</i>, 41, 82-93	McDonald W. & St.Clair C.C.
44	22	Journal of Applied Ecology	Journal of Applied Ecology	Terrestrial Mammal Conservation	Install overpasses over roads/railways	0	0	0	0	2004	53.93327	-116.5765	Canada	gapperi	Clethrionomys	Cricetidae	Rodentia	Mammalia	myodes gapperi	journal	Elements that promote highway crossing structure use by small mammals in Banff National Park	82	93	41	NA		McDonald W. & St.Clair C.C. (2004) Elements that promote highway crossing structure use by small mammals in Banff National Park. <i>Journal of Applied Ecology</i>, 41, 82-93	McDonald W. & St.Clair C.C.
49	27	Journal of Applied Ecology	Journal of Applied Ecology	Terrestrial Mammal Conservation	Provide supplementary food during/after release of translocated mammals	1	0	0	0	1994	51.0587	-2.949907	United Kingdom	monogyna	Crataegus	Rosaceae	Rosales	NA	crataegus monogyna	journal	Animal translocation for conservation: performance of dormice in relation to relase methods, origin and season	699	708	31	NA		Bright P.W. & Morris P.A. (1994) Animal translocation for conservation: performance of dormice in relation to relase methods, origin and season. <i>Journal of Applied Ecology</i>, 31, 699-708	Bright P.W. & Morris P.A.
50	27	Journal of Applied Ecology	Journal of Applied Ecology	Terrestrial Mammal Conservation	Provide supplementary food during/after release of translocated mammals	1	0	0	0	1994	51.0587	-2.949907	United Kingdom	monogyna	Crataegus	Rosaceae	Rosales	NA	crataegus monogyna	journal	Animal translocation for conservation: performance of dormice in relation to relase methods, origin and season	699	708	31	NA		Bright P.W. & Morris P.A. (1994) Animal translocation for conservation: performance of dormice in relation to relase methods, origin and season. <i>Journal of Applied Ecology</i>, 31, 699-708	Bright P.W. & Morris P.A.
51	27	Journal of Applied Ecology	Journal of Applied Ecology	Terrestrial Mammal Conservation	Provide supplementary food during/after release of translocated mammals	1	0	0	0	1994	51.0587	-2.949907	United Kingdom	robur	Quercus	Fagaceae	Fagales	NA	quercus robur	journal	Animal translocation for conservation: performance of dormice in relation to relase methods, origin and season	699	708	31	NA		Bright P.W. & Morris P.A. (1994) Animal translocation for conservation: performance of dormice in relation to relase methods, origin and season. <i>Journal of Applied Ecology</i>, 31, 699-708	Bright P.W. & Morris P.A.
52	27	Journal of Applied Ecology	Journal of Applied Ecology	Terrestrial Mammal Conservation	Provide supplementary food during/after release of translocated mammals	1	0	0	0	1994	51.0587	-2.949907	United Kingdom	robur	Quercus	Fagaceae	Fagales	NA	quercus robur	journal	Animal translocation for conservation: performance of dormice in relation to relase methods, origin and season	699	708	31	NA		Bright P.W. & Morris P.A. (1994) Animal translocation for conservation: performance of dormice in relation to relase methods, origin and season. <i>Journal of Applied Ecology</i>, 31, 699-708	Bright P.W. & Morris P.A.
53	27	Journal of Applied Ecology	Journal of Applied Ecology	Terrestrial Mammal Conservation	Provide supplementary food during/after release of translocated mammals	1	0	0	0	1994	51.0587	-2.949907	United Kingdom	avellanarius	Muscardinus	Gliridae	Rodentia	Mammalia	muscardinus avellanarius	journal	Animal translocation for conservation: performance of dormice in relation to relase methods, origin and season	699	708	31	NA		Bright P.W. & Morris P.A. (1994) Animal translocation for conservation: performance of dormice in relation to relase methods, origin and season. <i>Journal of Applied Ecology</i>, 31, 699-708	Bright P.W. & Morris P.A.
54	27	Journal of Applied Ecology	Journal of Applied Ecology	Terrestrial Mammal Conservation	Provide supplementary food during/after release of translocated mammals	1	0	0	0	1994	51.0587	-2.949907	United Kingdom	avellanarius	Muscardinus	Gliridae	Rodentia	Mammalia	muscardinus avellanarius	journal	Animal translocation for conservation: performance of dormice in relation to relase methods, origin and season	699	708	31	NA		Bright P.W. & Morris P.A. (1994) Animal translocation for conservation: performance of dormice in relation to relase methods, origin and season. <i>Journal of Applied Ecology</i>, 31, 699-708	Bright P.W. & Morris P.A.
55	27	Journal of Applied Ecology	Journal of Applied Ecology	Terrestrial Mammal Conservation	Provide supplementary food during/after release of translocated mammals	1	0	0	0	1994	51.0587	-2.949907	United Kingdom	avellana	Corylus	Betulaceae	Fagales	NA	corylus avellana	journal	Animal translocation for conservation: performance of dormice in relation to relase methods, origin and season	699	708	31	NA		Bright P.W. & Morris P.A. (1994) Animal translocation for conservation: performance of dormice in relation to relase methods, origin and season. <i>Journal of Applied Ecology</i>, 31, 699-708	Bright P.W. & Morris P.A.
56	27	Journal of Applied Ecology	Journal of Applied Ecology	Terrestrial Mammal Conservation	Provide supplementary food during/after release of translocated mammals	1	0	0	0	1994	51.0587	-2.949907	United Kingdom	avellana	Corylus	Betulaceae	Fagales	NA	corylus avellana	journal	Animal translocation for conservation: performance of dormice in relation to relase methods, origin and season	699	708	31	NA		Bright P.W. & Morris P.A. (1994) Animal translocation for conservation: performance of dormice in relation to relase methods, origin and season. <i>Journal of Applied Ecology</i>, 31, 699-708	Bright P.W. & Morris P.A.
57	27	Journal of Applied Ecology	Journal of Applied Ecology	Terrestrial Mammal Conservation	Provide supplementary food during/after release of translocated mammals	1	0	0	0	1994	51.0587	-2.949907	United Kingdom	periclymenum	Lonicera	Caprifoliaceae	Dipsacales	Magnoliopsida	lonicera periclymenum	journal	Animal translocation for conservation: performance of dormice in relation to relase methods, origin and season	699	708	31	NA		Bright P.W. & Morris P.A. (1994) Animal translocation for conservation: performance of dormice in relation to relase methods, origin and season. <i>Journal of Applied Ecology</i>, 31, 699-708	Bright P.W. & Morris P.A.
58	27	Journal of Applied Ecology	Journal of Applied Ecology	Terrestrial Mammal Conservation	Provide supplementary food during/after release of translocated mammals	1	0	0	0	1994	51.0587	-2.949907	United Kingdom	periclymenum	Lonicera	Caprifoliaceae	Dipsacales	Magnoliopsida	lonicera periclymenum	journal	Animal translocation for conservation: performance of dormice in relation to relase methods, origin and season	699	708	31	NA		Bright P.W. & Morris P.A. (1994) Animal translocation for conservation: performance of dormice in relation to relase methods, origin and season. <i>Journal of Applied Ecology</i>, 31, 699-708	Bright P.W. & Morris P.A.
59	27	Journal of Applied Ecology	Journal of Applied Ecology	Terrestrial Mammal Conservation	Release translocated/captive-bred mammals at a specific time (e.g. season, day/night)	0	0	0	0	1994	51.0587	-2.949907	United Kingdom	monogyna	Crataegus	Rosaceae	Rosales	NA	crataegus monogyna	journal	Animal translocation for conservation: performance of dormice in relation to relase methods, origin and season	699	708	31	NA		Bright P.W. & Morris P.A. (1994) Animal translocation for conservation: performance of dormice in relation to relase methods, origin and season. <i>Journal of Applied Ecology</i>, 31, 699-708	Bright P.W. & Morris P.A.
60	27	Journal of Applied Ecology	Journal of Applied Ecology	Terrestrial Mammal Conservation	Release translocated/captive-bred mammals at a specific time (e.g. season, day/night)	0	0	0	0	1994	51.0587	-2.949907	United Kingdom	monogyna	Crataegus	Rosaceae	Rosales	NA	crataegus monogyna	journal	Animal translocation for conservation: performance of dormice in relation to relase methods, origin and season	699	708	31	NA		Bright P.W. & Morris P.A. (1994) Animal translocation for conservation: performance of dormice in relation to relase methods, origin and season. <i>Journal of Applied Ecology</i>, 31, 699-708	Bright P.W. & Morris P.A.
61	27	Journal of Applied Ecology	Journal of Applied Ecology	Terrestrial Mammal Conservation	Release translocated/captive-bred mammals at a specific time (e.g. season, day/night)	0	0	0	0	1994	51.0587	-2.949907	United Kingdom	robur	Quercus	Fagaceae	Fagales	NA	quercus robur	journal	Animal translocation for conservation: performance of dormice in relation to relase methods, origin and season	699	708	31	NA		Bright P.W. & Morris P.A. (1994) Animal translocation for conservation: performance of dormice in relation to relase methods, origin and season. <i>Journal of Applied Ecology</i>, 31, 699-708	Bright P.W. & Morris P.A.
62	27	Journal of Applied Ecology	Journal of Applied Ecology	Terrestrial Mammal Conservation	Release translocated/captive-bred mammals at a specific time (e.g. season, day/night)	0	0	0	0	1994	51.0587	-2.949907	United Kingdom	robur	Quercus	Fagaceae	Fagales	NA	quercus robur	journal	Animal translocation for conservation: performance of dormice in relation to relase methods, origin and season	699	708	31	NA		Bright P.W. & Morris P.A. (1994) Animal translocation for conservation: performance of dormice in relation to relase methods, origin and season. <i>Journal of Applied Ecology</i>, 31, 699-708	Bright P.W. & Morris P.A.
63	27	Journal of Applied Ecology	Journal of Applied Ecology	Terrestrial Mammal Conservation	Release translocated/captive-bred mammals at a specific time (e.g. season, day/night)	0	0	0	0	1994	51.0587	-2.949907	United Kingdom	avellanarius	Muscardinus	Gliridae	Rodentia	Mammalia	muscardinus avellanarius	journal	Animal translocation for conservation: performance of dormice in relation to relase methods, origin and season	699	708	31	NA		Bright P.W. & Morris P.A. (1994) Animal translocation for conservation: performance of dormice in relation to relase methods, origin and season. <i>Journal of Applied Ecology</i>, 31, 699-708	Bright P.W. & Morris P.A.
64	27	Journal of Applied Ecology	Journal of Applied Ecology	Terrestrial Mammal Conservation	Release translocated/captive-bred mammals at a specific time (e.g. season, day/night)	0	0	0	0	1994	51.0587	-2.949907	United Kingdom	avellanarius	Muscardinus	Gliridae	Rodentia	Mammalia	muscardinus avellanarius	journal	Animal translocation for conservation: performance of dormice in relation to relase methods, origin and season	699	708	31	NA		Bright P.W. & Morris P.A. (1994) Animal translocation for conservation: performance of dormice in relation to relase methods, origin and season. <i>Journal of Applied Ecology</i>, 31, 699-708	Bright P.W. & Morris P.A.
65	27	Journal of Applied Ecology	Journal of Applied Ecology	Terrestrial Mammal Conservation	Release translocated/captive-bred mammals at a specific time (e.g. season, day/night)	0	0	0	0	1994	51.0587	-2.949907	United Kingdom	avellana	Corylus	Betulaceae	Fagales	NA	corylus avellana	journal	Animal translocation for conservation: performance of dormice in relation to relase methods, origin and season	699	708	31	NA		Bright P.W. & Morris P.A. (1994) Animal translocation for conservation: performance of dormice in relation to relase methods, origin and season. <i>Journal of Applied Ecology</i>, 31, 699-708	Bright P.W. & Morris P.A.
66	27	Journal of Applied Ecology	Journal of Applied Ecology	Terrestrial Mammal Conservation	Release translocated/captive-bred mammals at a specific time (e.g. season, day/night)	0	0	0	0	1994	51.0587	-2.949907	United Kingdom	avellana	Corylus	Betulaceae	Fagales	NA	corylus avellana	journal	Animal translocation for conservation: performance of dormice in relation to relase methods, origin and season	699	708	31	NA		Bright P.W. & Morris P.A. (1994) Animal translocation for conservation: performance of dormice in relation to relase methods, origin and season. <i>Journal of Applied Ecology</i>, 31, 699-708	Bright P.W. & Morris P.A.
67	27	Journal of Applied Ecology	Journal of Applied Ecology	Terrestrial Mammal Conservation	Release translocated/captive-bred mammals at a specific time (e.g. season, day/night)	0	0	0	0	1994	51.0587	-2.949907	United Kingdom	periclymenum	Lonicera	Caprifoliaceae	Dipsacales	Magnoliopsida	lonicera periclymenum	journal	Animal translocation for conservation: performance of dormice in relation to relase methods, origin and season	699	708	31	NA		Bright P.W. & Morris P.A. (1994) Animal translocation for conservation: performance of dormice in relation to relase methods, origin and season. <i>Journal of Applied Ecology</i>, 31, 699-708	Bright P.W. & Morris P.A.
68	27	Journal of Applied Ecology	Journal of Applied Ecology	Terrestrial Mammal Conservation	Release translocated/captive-bred mammals at a specific time (e.g. season, day/night)	0	0	0	0	1994	51.0587	-2.949907	United Kingdom	periclymenum	Lonicera	Caprifoliaceae	Dipsacales	Magnoliopsida	lonicera periclymenum	journal	Animal translocation for conservation: performance of dormice in relation to relase methods, origin and season	699	708	31	NA		Bright P.W. & Morris P.A. (1994) Animal translocation for conservation: performance of dormice in relation to relase methods, origin and season. <i>Journal of Applied Ecology</i>, 31, 699-708	Bright P.W. & Morris P.A.
69	27	Journal of Applied Ecology	Journal of Applied Ecology	Terrestrial Mammal Conservation	Use holding pens at release site prior to release of captive-bred mammals	0	1	0	0	1994	51.0587	-2.949907	United Kingdom	monogyna	Crataegus	Rosaceae	Rosales	NA	crataegus monogyna	journal	Animal translocation for conservation: performance of dormice in relation to relase methods, origin and season	699	708	31	NA		Bright P.W. & Morris P.A. (1994) Animal translocation for conservation: performance of dormice in relation to relase methods, origin and season. <i>Journal of Applied Ecology</i>, 31, 699-708	Bright P.W. & Morris P.A.
70	27	Journal of Applied Ecology	Journal of Applied Ecology	Terrestrial Mammal Conservation	Use holding pens at release site prior to release of captive-bred mammals	0	1	0	0	1994	51.0587	-2.949907	United Kingdom	monogyna	Crataegus	Rosaceae	Rosales	NA	crataegus monogyna	journal	Animal translocation for conservation: performance of dormice in relation to relase methods, origin and season	699	708	31	NA		Bright P.W. & Morris P.A. (1994) Animal translocation for conservation: performance of dormice in relation to relase methods, origin and season. <i>Journal of Applied Ecology</i>, 31, 699-708	Bright P.W. & Morris P.A.
71	27	Journal of Applied Ecology	Journal of Applied Ecology	Terrestrial Mammal Conservation	Use holding pens at release site prior to release of captive-bred mammals	0	1	0	0	1994	51.0587	-2.949907	United Kingdom	robur	Quercus	Fagaceae	Fagales	NA	quercus robur	journal	Animal translocation for conservation: performance of dormice in relation to relase methods, origin and season	699	708	31	NA		Bright P.W. & Morris P.A. (1994) Animal translocation for conservation: performance of dormice in relation to relase methods, origin and season. <i>Journal of Applied Ecology</i>, 31, 699-708	Bright P.W. & Morris P.A.
72	27	Journal of Applied Ecology	Journal of Applied Ecology	Terrestrial Mammal Conservation	Use holding pens at release site prior to release of captive-bred mammals	0	1	0	0	1994	51.0587	-2.949907	United Kingdom	robur	Quercus	Fagaceae	Fagales	NA	quercus robur	journal	Animal translocation for conservation: performance of dormice in relation to relase methods, origin and season	699	708	31	NA		Bright P.W. & Morris P.A. (1994) Animal translocation for conservation: performance of dormice in relation to relase methods, origin and season. <i>Journal of Applied Ecology</i>, 31, 699-708	Bright P.W. & Morris P.A.
73	27	Journal of Applied Ecology	Journal of Applied Ecology	Terrestrial Mammal Conservation	Use holding pens at release site prior to release of captive-bred mammals	0	1	0	0	1994	51.0587	-2.949907	United Kingdom	avellanarius	Muscardinus	Gliridae	Rodentia	Mammalia	muscardinus avellanarius	journal	Animal translocation for conservation: performance of dormice in relation to relase methods, origin and season	699	708	31	NA		Bright P.W. & Morris P.A. (1994) Animal translocation for conservation: performance of dormice in relation to relase methods, origin and season. <i>Journal of Applied Ecology</i>, 31, 699-708	Bright P.W. & Morris P.A.
74	27	Journal of Applied Ecology	Journal of Applied Ecology	Terrestrial Mammal Conservation	Use holding pens at release site prior to release of captive-bred mammals	0	1	0	0	1994	51.0587	-2.949907	United Kingdom	avellanarius	Muscardinus	Gliridae	Rodentia	Mammalia	muscardinus avellanarius	journal	Animal translocation for conservation: performance of dormice in relation to relase methods, origin and season	699	708	31	NA		Bright P.W. & Morris P.A. (1994) Animal translocation for conservation: performance of dormice in relation to relase methods, origin and season. <i>Journal of Applied Ecology</i>, 31, 699-708	Bright P.W. & Morris P.A.
75	27	Journal of Applied Ecology	Journal of Applied Ecology	Terrestrial Mammal Conservation	Use holding pens at release site prior to release of captive-bred mammals	0	1	0	0	1994	51.0587	-2.949907	United Kingdom	avellana	Corylus	Betulaceae	Fagales	NA	corylus avellana	journal	Animal translocation for conservation: performance of dormice in relation to relase methods, origin and season	699	708	31	NA		Bright P.W. & Morris P.A. (1994) Animal translocation for conservation: performance of dormice in relation to relase methods, origin and season. <i>Journal of Applied Ecology</i>, 31, 699-708	Bright P.W. & Morris P.A.
76	27	Journal of Applied Ecology	Journal of Applied Ecology	Terrestrial Mammal Conservation	Use holding pens at release site prior to release of captive-bred mammals	0	1	0	0	1994	51.0587	-2.949907	United Kingdom	avellana	Corylus	Betulaceae	Fagales	NA	corylus avellana	journal	Animal translocation for conservation: performance of dormice in relation to relase methods, origin and season	699	708	31	NA		Bright P.W. & Morris P.A. (1994) Animal translocation for conservation: performance of dormice in relation to relase methods, origin and season. <i>Journal of Applied Ecology</i>, 31, 699-708	Bright P.W. & Morris P.A.
77	27	Journal of Applied Ecology	Journal of Applied Ecology	Terrestrial Mammal Conservation	Use holding pens at release site prior to release of captive-bred mammals	0	1	0	0	1994	51.0587	-2.949907	United Kingdom	periclymenum	Lonicera	Caprifoliaceae	Dipsacales	Magnoliopsida	lonicera periclymenum	journal	Animal translocation for conservation: performance of dormice in relation to relase methods, origin and season	699	708	31	NA		Bright P.W. & Morris P.A. (1994) Animal translocation for conservation: performance of dormice in relation to relase methods, origin and season. <i>Journal of Applied Ecology</i>, 31, 699-708	Bright P.W. & Morris P.A.
78	27	Journal of Applied Ecology	Journal of Applied Ecology	Terrestrial Mammal Conservation	Use holding pens at release site prior to release of captive-bred mammals	0	1	0	0	1994	51.0587	-2.949907	United Kingdom	periclymenum	Lonicera	Caprifoliaceae	Dipsacales	Magnoliopsida	lonicera periclymenum	journal	Animal translocation for conservation: performance of dormice in relation to relase methods, origin and season	699	708	31	NA		Bright P.W. & Morris P.A. (1994) Animal translocation for conservation: performance of dormice in relation to relase methods, origin and season. <i>Journal of Applied Ecology</i>, 31, 699-708	Bright P.W. & Morris P.A.
79	27	Journal of Applied Ecology	Journal of Applied Ecology	Terrestrial Mammal Conservation	Use holding pens at release site prior to release of translocated mammals	0	1	0	0	1994	51.0587	-2.949907	United Kingdom	monogyna	Crataegus	Rosaceae	Rosales	NA	crataegus monogyna	journal	Animal translocation for conservation: performance of dormice in relation to relase methods, origin and season	699	708	31	NA		Bright P.W. & Morris P.A. (1994) Animal translocation for conservation: performance of dormice in relation to relase methods, origin and season. <i>Journal of Applied Ecology</i>, 31, 699-708	Bright P.W. & Morris P.A.
80	27	Journal of Applied Ecology	Journal of Applied Ecology	Terrestrial Mammal Conservation	Use holding pens at release site prior to release of translocated mammals	0	1	0	0	1994	51.0587	-2.949907	United Kingdom	monogyna	Crataegus	Rosaceae	Rosales	NA	crataegus monogyna	journal	Animal translocation for conservation: performance of dormice in relation to relase methods, origin and season	699	708	31	NA		Bright P.W. & Morris P.A. (1994) Animal translocation for conservation: performance of dormice in relation to relase methods, origin and season. <i>Journal of Applied Ecology</i>, 31, 699-708	Bright P.W. & Morris P.A.
81	27	Journal of Applied Ecology	Journal of Applied Ecology	Terrestrial Mammal Conservation	Use holding pens at release site prior to release of translocated mammals	0	1	0	0	1994	51.0587	-2.949907	United Kingdom	robur	Quercus	Fagaceae	Fagales	NA	quercus robur	journal	Animal translocation for conservation: performance of dormice in relation to relase methods, origin and season	699	708	31	NA		Bright P.W. & Morris P.A. (1994) Animal translocation for conservation: performance of dormice in relation to relase methods, origin and season. <i>Journal of Applied Ecology</i>, 31, 699-708	Bright P.W. & Morris P.A.
82	27	Journal of Applied Ecology	Journal of Applied Ecology	Terrestrial Mammal Conservation	Use holding pens at release site prior to release of translocated mammals	0	1	0	0	1994	51.0587	-2.949907	United Kingdom	robur	Quercus	Fagaceae	Fagales	NA	quercus robur	journal	Animal translocation for conservation: performance of dormice in relation to relase methods, origin and season	699	708	31	NA		Bright P.W. & Morris P.A. (1994) Animal translocation for conservation: performance of dormice in relation to relase methods, origin and season. <i>Journal of Applied Ecology</i>, 31, 699-708	Bright P.W. & Morris P.A.
83	27	Journal of Applied Ecology	Journal of Applied Ecology	Terrestrial Mammal Conservation	Use holding pens at release site prior to release of translocated mammals	0	1	0	0	1994	51.0587	-2.949907	United Kingdom	avellanarius	Muscardinus	Gliridae	Rodentia	Mammalia	muscardinus avellanarius	journal	Animal translocation for conservation: performance of dormice in relation to relase methods, origin and season	699	708	31	NA		Bright P.W. & Morris P.A. (1994) Animal translocation for conservation: performance of dormice in relation to relase methods, origin and season. <i>Journal of Applied Ecology</i>, 31, 699-708	Bright P.W. & Morris P.A.
84	27	Journal of Applied Ecology	Journal of Applied Ecology	Terrestrial Mammal Conservation	Use holding pens at release site prior to release of translocated mammals	0	1	0	0	1994	51.0587	-2.949907	United Kingdom	avellanarius	Muscardinus	Gliridae	Rodentia	Mammalia	muscardinus avellanarius	journal	Animal translocation for conservation: performance of dormice in relation to relase methods, origin and season	699	708	31	NA		Bright P.W. & Morris P.A. (1994) Animal translocation for conservation: performance of dormice in relation to relase methods, origin and season. <i>Journal of Applied Ecology</i>, 31, 699-708	Bright P.W. & Morris P.A.
85	27	Journal of Applied Ecology	Journal of Applied Ecology	Terrestrial Mammal Conservation	Use holding pens at release site prior to release of translocated mammals	0	1	0	0	1994	51.0587	-2.949907	United Kingdom	avellana	Corylus	Betulaceae	Fagales	NA	corylus avellana	journal	Animal translocation for conservation: performance of dormice in relation to relase methods, origin and season	699	708	31	NA		Bright P.W. & Morris P.A. (1994) Animal translocation for conservation: performance of dormice in relation to relase methods, origin and season. <i>Journal of Applied Ecology</i>, 31, 699-708	Bright P.W. & Morris P.A.
86	27	Journal of Applied Ecology	Journal of Applied Ecology	Terrestrial Mammal Conservation	Use holding pens at release site prior to release of translocated mammals	0	1	0	0	1994	51.0587	-2.949907	United Kingdom	avellana	Corylus	Betulaceae	Fagales	NA	corylus avellana	journal	Animal translocation for conservation: performance of dormice in relation to relase methods, origin and season	699	708	31	NA		Bright P.W. & Morris P.A. (1994) Animal translocation for conservation: performance of dormice in relation to relase methods, origin and season. <i>Journal of Applied Ecology</i>, 31, 699-708	Bright P.W. & Morris P.A.
87	27	Journal of Applied Ecology	Journal of Applied Ecology	Terrestrial Mammal Conservation	Use holding pens at release site prior to release of translocated mammals	0	1	0	0	1994	51.0587	-2.949907	United Kingdom	periclymenum	Lonicera	Caprifoliaceae	Dipsacales	Magnoliopsida	lonicera periclymenum	journal	Animal translocation for conservation: performance of dormice in relation to relase methods, origin and season	699	708	31	NA		Bright P.W. & Morris P.A. (1994) Animal translocation for conservation: performance of dormice in relation to relase methods, origin and season. <i>Journal of Applied Ecology</i>, 31, 699-708	Bright P.W. & Morris P.A.
88	27	Journal of Applied Ecology	Journal of Applied Ecology	Terrestrial Mammal Conservation	Use holding pens at release site prior to release of translocated mammals	0	1	0	0	1994	51.0587	-2.949907	United Kingdom	periclymenum	Lonicera	Caprifoliaceae	Dipsacales	Magnoliopsida	lonicera periclymenum	journal	Animal translocation for conservation: performance of dormice in relation to relase methods, origin and season	699	708	31	NA		Bright P.W. & Morris P.A. (1994) Animal translocation for conservation: performance of dormice in relation to relase methods, origin and season. <i>Journal of Applied Ecology</i>, 31, 699-708	Bright P.W. & Morris P.A.
89	30	Journal of Applied Ecology	Journal of Applied Ecology	Farmland Conservation	Restore/create species-rich, semi-natural grassland	0	1	0	0	2000	57.80487	-5.455873	United Kingdom	capillaris	Agrostis	NA	NA	NA	agrostis capillaris	journal	Effects of late summer cattle-grazing on the diversity of upland pasture vegetation in an upland conifer forest in Strathrory Glen, Easter Ross, Scotland	986	996	37	0		Humphrey J.W. & Patterson G.S. (2000) Effects of late summer cattle-grazing on the diversity of upland pasture vegetation in an upland conifer forest in Strathrory Glen, Easter Ross, Scotland. <i>Journal of Applied Ecology</i>, 37, 986-996	Humphrey J.W. & Patterson G.S.
90	30	Journal of Applied Ecology	Journal of Applied Ecology	Farmland Conservation	Restore/create species-rich, semi-natural grassland	0	1	0	0	2000	57.80487	-5.455873	United Kingdom	capillaris	Agrostis	NA	NA	NA	agrostis capillaris	journal	Effects of late summer cattle-grazing on the diversity of upland pasture vegetation in an upland conifer forest in Strathrory Glen, Easter Ross, Scotland	986	996	37	0		Humphrey J.W. & Patterson G.S. (2000) Effects of late summer cattle-grazing on the diversity of upland pasture vegetation in an upland conifer forest in Strathrory Glen, Easter Ross, Scotland. <i>Journal of Applied Ecology</i>, 37, 986-996	Humphrey J.W. & Patterson G.S.
91	30	Journal of Applied Ecology	Journal of Applied Ecology	Farmland Conservation	Restore/create species-rich, semi-natural grassland	0	1	0	0	2000	57.80487	-5.455873	United Kingdom	lanatus	Holcus	NA	NA	NA	holcus lanatus	journal	Effects of late summer cattle-grazing on the diversity of upland pasture vegetation in an upland conifer forest in Strathrory Glen, Easter Ross, Scotland	986	996	37	0		Humphrey J.W. & Patterson G.S. (2000) Effects of late summer cattle-grazing on the diversity of upland pasture vegetation in an upland conifer forest in Strathrory Glen, Easter Ross, Scotland. <i>Journal of Applied Ecology</i>, 37, 986-996	Humphrey J.W. & Patterson G.S.
92	30	Journal of Applied Ecology	Journal of Applied Ecology	Farmland Conservation	Restore/create species-rich, semi-natural grassland	0	1	0	0	2000	57.80487	-5.455873	United Kingdom	lanatus	Holcus	NA	NA	NA	holcus lanatus	journal	Effects of late summer cattle-grazing on the diversity of upland pasture vegetation in an upland conifer forest in Strathrory Glen, Easter Ross, Scotland	986	996	37	0		Humphrey J.W. & Patterson G.S. (2000) Effects of late summer cattle-grazing on the diversity of upland pasture vegetation in an upland conifer forest in Strathrory Glen, Easter Ross, Scotland. <i>Journal of Applied Ecology</i>, 37, 986-996	Humphrey J.W. & Patterson G.S.
93	30	Journal of Applied Ecology	Journal of Applied Ecology	Farmland Conservation	Restore/create species-rich, semi-natural grassland	0	1	0	0	2000	57.80487	-5.455873	United Kingdom	repens	Trifolium	NA	NA	NA	trifolium repens	journal	Effects of late summer cattle-grazing on the diversity of upland pasture vegetation in an upland conifer forest in Strathrory Glen, Easter Ross, Scotland	986	996	37	0		Humphrey J.W. & Patterson G.S. (2000) Effects of late summer cattle-grazing on the diversity of upland pasture vegetation in an upland conifer forest in Strathrory Glen, Easter Ross, Scotland. <i>Journal of Applied Ecology</i>, 37, 986-996	Humphrey J.W. & Patterson G.S.
94	30	Journal of Applied Ecology	Journal of Applied Ecology	Farmland Conservation	Restore/create species-rich, semi-natural grassland	0	1	0	0	2000	57.80487	-5.455873	United Kingdom	repens	Trifolium	NA	NA	NA	trifolium repens	journal	Effects of late summer cattle-grazing on the diversity of upland pasture vegetation in an upland conifer forest in Strathrory Glen, Easter Ross, Scotland	986	996	37	0		Humphrey J.W. & Patterson G.S. (2000) Effects of late summer cattle-grazing on the diversity of upland pasture vegetation in an upland conifer forest in Strathrory Glen, Easter Ross, Scotland. <i>Journal of Applied Ecology</i>, 37, 986-996	Humphrey J.W. & Patterson G.S.
95	30	Journal of Applied Ecology	Journal of Applied Ecology	Farmland Conservation	Restore/create species-rich, semi-natural grassland	0	1	0	0	2000	57.80487	-5.455873	United Kingdom	vulgaris	Pinguicula	NA	NA	NA	pinguicula vulgaris	journal	Effects of late summer cattle-grazing on the diversity of upland pasture vegetation in an upland conifer forest in Strathrory Glen, Easter Ross, Scotland	986	996	37	0		Humphrey J.W. & Patterson G.S. (2000) Effects of late summer cattle-grazing on the diversity of upland pasture vegetation in an upland conifer forest in Strathrory Glen, Easter Ross, Scotland. <i>Journal of Applied Ecology</i>, 37, 986-996	Humphrey J.W. & Patterson G.S.
96	30	Journal of Applied Ecology	Journal of Applied Ecology	Farmland Conservation	Restore/create species-rich, semi-natural grassland	0	1	0	0	2000	57.80487	-5.455873	United Kingdom	vulgaris	Pinguicula	NA	NA	NA	pinguicula vulgaris	journal	Effects of late summer cattle-grazing on the diversity of upland pasture vegetation in an upland conifer forest in Strathrory Glen, Easter Ross, Scotland	986	996	37	0		Humphrey J.W. & Patterson G.S. (2000) Effects of late summer cattle-grazing on the diversity of upland pasture vegetation in an upland conifer forest in Strathrory Glen, Easter Ross, Scotland. <i>Journal of Applied Ecology</i>, 37, 986-996	Humphrey J.W. & Patterson G.S.
97	30	Journal of Applied Ecology	Journal of Applied Ecology	Farmland Conservation	Restore/create species-rich, semi-natural grassland	0	1	0	0	2000	57.80487	-5.455873	United Kingdom	lagopus	Lagopus	NA	NA	NA	lagopus lagopus	journal	Effects of late summer cattle-grazing on the diversity of upland pasture vegetation in an upland conifer forest in Strathrory Glen, Easter Ross, Scotland	986	996	37	0		Humphrey J.W. & Patterson G.S. (2000) Effects of late summer cattle-grazing on the diversity of upland pasture vegetation in an upland conifer forest in Strathrory Glen, Easter Ross, Scotland. <i>Journal of Applied Ecology</i>, 37, 986-996	Humphrey J.W. & Patterson G.S.
98	30	Journal of Applied Ecology	Journal of Applied Ecology	Farmland Conservation	Restore/create species-rich, semi-natural grassland	0	1	0	0	2000	57.80487	-5.455873	United Kingdom	lagopus	Lagopus	NA	NA	NA	lagopus lagopus	journal	Effects of late summer cattle-grazing on the diversity of upland pasture vegetation in an upland conifer forest in Strathrory Glen, Easter Ross, Scotland	986	996	37	0		Humphrey J.W. & Patterson G.S. (2000) Effects of late summer cattle-grazing on the diversity of upland pasture vegetation in an upland conifer forest in Strathrory Glen, Easter Ross, Scotland. <i>Journal of Applied Ecology</i>, 37, 986-996	Humphrey J.W. & Patterson G.S.
99	30	Journal of Applied Ecology	Journal of Applied Ecology	Farmland Conservation	Restore/create species-rich, semi-natural grassland	0	1	0	0	2000	57.80487	-5.455873	United Kingdom	capreolus	Capreolus	NA	NA	NA	capreolus capreolus	journal	Effects of late summer cattle-grazing on the diversity of upland pasture vegetation in an upland conifer forest in Strathrory Glen, Easter Ross, Scotland	986	996	37	0		Humphrey J.W. & Patterson G.S. (2000) Effects of late summer cattle-grazing on the diversity of upland pasture vegetation in an upland conifer forest in Strathrory Glen, Easter Ross, Scotland. <i>Journal of Applied Ecology</i>, 37, 986-996	Humphrey J.W. & Patterson G.S.
100	30	Journal of Applied Ecology	Journal of Applied Ecology	Farmland Conservation	Restore/create species-rich, semi-natural grassland	0	1	0	0	2000	57.80487	-5.455873	United Kingdom	capreolus	Capreolus	NA	NA	NA	capreolus capreolus	journal	Effects of late summer cattle-grazing on the diversity of upland pasture vegetation in an upland conifer forest in Strathrory Glen, Easter Ross, Scotland	986	996	37	0		Humphrey J.W. & Patterson G.S. (2000) Effects of late summer cattle-grazing on the diversity of upland pasture vegetation in an upland conifer forest in Strathrory Glen, Easter Ross, Scotland. <i>Journal of Applied Ecology</i>, 37, 986-996	Humphrey J.W. & Patterson G.S.
101	30	Journal of Applied Ecology	Journal of Applied Ecology	Farmland Conservation	Restore/create species-rich, semi-natural grassland	0	1	0	0	2000	57.80487	-5.455873	United Kingdom	ovina	Festuca	NA	NA	NA	festuca ovina	journal	Effects of late summer cattle-grazing on the diversity of upland pasture vegetation in an upland conifer forest in Strathrory Glen, Easter Ross, Scotland	986	996	37	0		Humphrey J.W. & Patterson G.S. (2000) Effects of late summer cattle-grazing on the diversity of upland pasture vegetation in an upland conifer forest in Strathrory Glen, Easter Ross, Scotland. <i>Journal of Applied Ecology</i>, 37, 986-996	Humphrey J.W. & Patterson G.S.
102	30	Journal of Applied Ecology	Journal of Applied Ecology	Farmland Conservation	Restore/create species-rich, semi-natural grassland	0	1	0	0	2000	57.80487	-5.455873	United Kingdom	ovina	Festuca	NA	NA	NA	festuca ovina	journal	Effects of late summer cattle-grazing on the diversity of upland pasture vegetation in an upland conifer forest in Strathrory Glen, Easter Ross, Scotland	986	996	37	0		Humphrey J.W. & Patterson G.S. (2000) Effects of late summer cattle-grazing on the diversity of upland pasture vegetation in an upland conifer forest in Strathrory Glen, Easter Ross, Scotland. <i>Journal of Applied Ecology</i>, 37, 986-996	Humphrey J.W. & Patterson G.S.
103	30	Journal of Applied Ecology	Journal of Applied Ecology	Farmland Conservation	Restore/create species-rich, semi-natural grassland	0	1	0	0	2000	57.80487	-5.455873	United Kingdom	saxatile	Galium	NA	NA	NA	galium saxatile	journal	Effects of late summer cattle-grazing on the diversity of upland pasture vegetation in an upland conifer forest in Strathrory Glen, Easter Ross, Scotland	986	996	37	0		Humphrey J.W. & Patterson G.S. (2000) Effects of late summer cattle-grazing on the diversity of upland pasture vegetation in an upland conifer forest in Strathrory Glen, Easter Ross, Scotland. <i>Journal of Applied Ecology</i>, 37, 986-996	Humphrey J.W. & Patterson G.S.
104	30	Journal of Applied Ecology	Journal of Applied Ecology	Farmland Conservation	Restore/create species-rich, semi-natural grassland	0	1	0	0	2000	57.80487	-5.455873	United Kingdom	saxatile	Galium	NA	NA	NA	galium saxatile	journal	Effects of late summer cattle-grazing on the diversity of upland pasture vegetation in an upland conifer forest in Strathrory Glen, Easter Ross, Scotland	986	996	37	0		Humphrey J.W. & Patterson G.S. (2000) Effects of late summer cattle-grazing on the diversity of upland pasture vegetation in an upland conifer forest in Strathrory Glen, Easter Ross, Scotland. <i>Journal of Applied Ecology</i>, 37, 986-996	Humphrey J.W. & Patterson G.S.
105	30	Journal of Applied Ecology	Journal of Applied Ecology	Farmland Conservation	Restore/create species-rich, semi-natural grassland	0	1	0	0	2000	57.80487	-5.455873	United Kingdom	effusus	Juncus	NA	NA	NA	juncus effusus	journal	Effects of late summer cattle-grazing on the diversity of upland pasture vegetation in an upland conifer forest in Strathrory Glen, Easter Ross, Scotland	986	996	37	0		Humphrey J.W. & Patterson G.S. (2000) Effects of late summer cattle-grazing on the diversity of upland pasture vegetation in an upland conifer forest in Strathrory Glen, Easter Ross, Scotland. <i>Journal of Applied Ecology</i>, 37, 986-996	Humphrey J.W. & Patterson G.S.
106	30	Journal of Applied Ecology	Journal of Applied Ecology	Farmland Conservation	Restore/create species-rich, semi-natural grassland	0	1	0	0	2000	57.80487	-5.455873	United Kingdom	effusus	Juncus	NA	NA	NA	juncus effusus	journal	Effects of late summer cattle-grazing on the diversity of upland pasture vegetation in an upland conifer forest in Strathrory Glen, Easter Ross, Scotland	986	996	37	0		Humphrey J.W. & Patterson G.S. (2000) Effects of late summer cattle-grazing on the diversity of upland pasture vegetation in an upland conifer forest in Strathrory Glen, Easter Ross, Scotland. <i>Journal of Applied Ecology</i>, 37, 986-996	Humphrey J.W. & Patterson G.S.
107	30	Journal of Applied Ecology	Journal of Applied Ecology	Farmland Conservation	Restore/create species-rich, semi-natural grassland	0	1	0	0	2000	57.80487	-5.455873	United Kingdom	palustre	Galium	NA	NA	NA	galium palustre	journal	Effects of late summer cattle-grazing on the diversity of upland pasture vegetation in an upland conifer forest in Strathrory Glen, Easter Ross, Scotland	986	996	37	0		Humphrey J.W. & Patterson G.S. (2000) Effects of late summer cattle-grazing on the diversity of upland pasture vegetation in an upland conifer forest in Strathrory Glen, Easter Ross, Scotland. <i>Journal of Applied Ecology</i>, 37, 986-996	Humphrey J.W. & Patterson G.S.
108	30	Journal of Applied Ecology	Journal of Applied Ecology	Farmland Conservation	Restore/create species-rich, semi-natural grassland	0	1	0	0	2000	57.80487	-5.455873	United Kingdom	palustre	Galium	NA	NA	NA	galium palustre	journal	Effects of late summer cattle-grazing on the diversity of upland pasture vegetation in an upland conifer forest in Strathrory Glen, Easter Ross, Scotland	986	996	37	0		Humphrey J.W. & Patterson G.S. (2000) Effects of late summer cattle-grazing on the diversity of upland pasture vegetation in an upland conifer forest in Strathrory Glen, Easter Ross, Scotland. <i>Journal of Applied Ecology</i>, 37, 986-996	Humphrey J.W. & Patterson G.S.
109	30	Journal of Applied Ecology	Journal of Applied Ecology	Farmland Conservation	Restore/create species-rich, semi-natural grassland	0	1	0	0	2000	57.80487	-5.455873	United Kingdom	dioica	Carex	NA	NA	NA	carex dioica	journal	Effects of late summer cattle-grazing on the diversity of upland pasture vegetation in an upland conifer forest in Strathrory Glen, Easter Ross, Scotland	986	996	37	0		Humphrey J.W. & Patterson G.S. (2000) Effects of late summer cattle-grazing on the diversity of upland pasture vegetation in an upland conifer forest in Strathrory Glen, Easter Ross, Scotland. <i>Journal of Applied Ecology</i>, 37, 986-996	Humphrey J.W. & Patterson G.S.
110	30	Journal of Applied Ecology	Journal of Applied Ecology	Farmland Conservation	Restore/create species-rich, semi-natural grassland	0	1	0	0	2000	57.80487	-5.455873	United Kingdom	dioica	Carex	NA	NA	NA	carex dioica	journal	Effects of late summer cattle-grazing on the diversity of upland pasture vegetation in an upland conifer forest in Strathrory Glen, Easter Ross, Scotland	986	996	37	0		Humphrey J.W. & Patterson G.S. (2000) Effects of late summer cattle-grazing on the diversity of upland pasture vegetation in an upland conifer forest in Strathrory Glen, Easter Ross, Scotland. <i>Journal of Applied Ecology</i>, 37, 986-996	Humphrey J.W. & Patterson G.S.
111	30	Journal of Applied Ecology	Journal of Applied Ecology	Farmland Conservation	Restore/create species-rich, semi-natural grassland	0	1	0	0	2000	57.80487	-5.455873	United Kingdom	commutatum	Cratoneurone	NA	NA	NA	cratoneurone commutatum	journal	Effects of late summer cattle-grazing on the diversity of upland pasture vegetation in an upland conifer forest in Strathrory Glen, Easter Ross, Scotland	986	996	37	0		Humphrey J.W. & Patterson G.S. (2000) Effects of late summer cattle-grazing on the diversity of upland pasture vegetation in an upland conifer forest in Strathrory Glen, Easter Ross, Scotland. <i>Journal of Applied Ecology</i>, 37, 986-996	Humphrey J.W. & Patterson G.S.
112	30	Journal of Applied Ecology	Journal of Applied Ecology	Farmland Conservation	Restore/create species-rich, semi-natural grassland	0	1	0	0	2000	57.80487	-5.455873	United Kingdom	commutatum	Cratoneurone	NA	NA	NA	cratoneurone commutatum	journal	Effects of late summer cattle-grazing on the diversity of upland pasture vegetation in an upland conifer forest in Strathrory Glen, Easter Ross, Scotland	986	996	37	0		Humphrey J.W. & Patterson G.S. (2000) Effects of late summer cattle-grazing on the diversity of upland pasture vegetation in an upland conifer forest in Strathrory Glen, Easter Ross, Scotland. <i>Journal of Applied Ecology</i>, 37, 986-996	Humphrey J.W. & Patterson G.S.
113	30	Journal of Applied Ecology	Journal of Applied Ecology	Farmland Conservation	Restore/create species-rich, semi-natural grassland	0	1	0	0	2000	57.80487	-5.455873	United Kingdom	nigra	Carex	NA	NA	NA	carex nigra	journal	Effects of late summer cattle-grazing on the diversity of upland pasture vegetation in an upland conifer forest in Strathrory Glen, Easter Ross, Scotland	986	996	37	0		Humphrey J.W. & Patterson G.S. (2000) Effects of late summer cattle-grazing on the diversity of upland pasture vegetation in an upland conifer forest in Strathrory Glen, Easter Ross, Scotland. <i>Journal of Applied Ecology</i>, 37, 986-996	Humphrey J.W. & Patterson G.S.
114	30	Journal of Applied Ecology	Journal of Applied Ecology	Farmland Conservation	Restore/create species-rich, semi-natural grassland	0	1	0	0	2000	57.80487	-5.455873	United Kingdom	nigra	Carex	NA	NA	NA	carex nigra	journal	Effects of late summer cattle-grazing on the diversity of upland pasture vegetation in an upland conifer forest in Strathrory Glen, Easter Ross, Scotland	986	996	37	0		Humphrey J.W. & Patterson G.S. (2000) Effects of late summer cattle-grazing on the diversity of upland pasture vegetation in an upland conifer forest in Strathrory Glen, Easter Ross, Scotland. <i>Journal of Applied Ecology</i>, 37, 986-996	Humphrey J.W. & Patterson G.S.
115	30	Journal of Applied Ecology	Journal of Applied Ecology	Farmland Conservation	Restore/create species-rich, semi-natural grassland	0	1	0	0	2000	57.80487	-5.455873	United Kingdom	diandra	Carex	NA	NA	NA	carex diandra	journal	Effects of late summer cattle-grazing on the diversity of upland pasture vegetation in an upland conifer forest in Strathrory Glen, Easter Ross, Scotland	986	996	37	0		Humphrey J.W. & Patterson G.S. (2000) Effects of late summer cattle-grazing on the diversity of upland pasture vegetation in an upland conifer forest in Strathrory Glen, Easter Ross, Scotland. <i>Journal of Applied Ecology</i>, 37, 986-996	Humphrey J.W. & Patterson G.S.
116	30	Journal of Applied Ecology	Journal of Applied Ecology	Farmland Conservation	Restore/create species-rich, semi-natural grassland	0	1	0	0	2000	57.80487	-5.455873	United Kingdom	diandra	Carex	NA	NA	NA	carex diandra	journal	Effects of late summer cattle-grazing on the diversity of upland pasture vegetation in an upland conifer forest in Strathrory Glen, Easter Ross, Scotland	986	996	37	0		Humphrey J.W. & Patterson G.S. (2000) Effects of late summer cattle-grazing on the diversity of upland pasture vegetation in an upland conifer forest in Strathrory Glen, Easter Ross, Scotland. <i>Journal of Applied Ecology</i>, 37, 986-996	Humphrey J.W. & Patterson G.S.
117	30	Journal of Applied Ecology	Journal of Applied Ecology	Farmland Conservation	Restore/create species-rich, semi-natural grassland	0	1	0	0	2000	57.80487	-5.455873	United Kingdom	latifolium	Eriophorum	NA	NA	NA	eriophorum latifolium	journal	Effects of late summer cattle-grazing on the diversity of upland pasture vegetation in an upland conifer forest in Strathrory Glen, Easter Ross, Scotland	986	996	37	0		Humphrey J.W. & Patterson G.S. (2000) Effects of late summer cattle-grazing on the diversity of upland pasture vegetation in an upland conifer forest in Strathrory Glen, Easter Ross, Scotland. <i>Journal of Applied Ecology</i>, 37, 986-996	Humphrey J.W. & Patterson G.S.
118	30	Journal of Applied Ecology	Journal of Applied Ecology	Farmland Conservation	Restore/create species-rich, semi-natural grassland	0	1	0	0	2000	57.80487	-5.455873	United Kingdom	latifolium	Eriophorum	NA	NA	NA	eriophorum latifolium	journal	Effects of late summer cattle-grazing on the diversity of upland pasture vegetation in an upland conifer forest in Strathrory Glen, Easter Ross, Scotland	986	996	37	0		Humphrey J.W. & Patterson G.S. (2000) Effects of late summer cattle-grazing on the diversity of upland pasture vegetation in an upland conifer forest in Strathrory Glen, Easter Ross, Scotland. <i>Journal of Applied Ecology</i>, 37, 986-996	Humphrey J.W. & Patterson G.S.
119	30	Journal of Applied Ecology	Journal of Applied Ecology	Farmland Conservation	Restore/create species-rich, semi-natural grassland	0	1	0	0	2000	57.80487	-5.455873	United Kingdom	catharticum	Linum	NA	NA	NA	linum catharticum	journal	Effects of late summer cattle-grazing on the diversity of upland pasture vegetation in an upland conifer forest in Strathrory Glen, Easter Ross, Scotland	986	996	37	0		Humphrey J.W. & Patterson G.S. (2000) Effects of late summer cattle-grazing on the diversity of upland pasture vegetation in an upland conifer forest in Strathrory Glen, Easter Ross, Scotland. <i>Journal of Applied Ecology</i>, 37, 986-996	Humphrey J.W. & Patterson G.S.
120	30	Journal of Applied Ecology	Journal of Applied Ecology	Farmland Conservation	Restore/create species-rich, semi-natural grassland	0	1	0	0	2000	57.80487	-5.455873	United Kingdom	catharticum	Linum	NA	NA	NA	linum catharticum	journal	Effects of late summer cattle-grazing on the diversity of upland pasture vegetation in an upland conifer forest in Strathrory Glen, Easter Ross, Scotland	986	996	37	0		Humphrey J.W. & Patterson G.S. (2000) Effects of late summer cattle-grazing on the diversity of upland pasture vegetation in an upland conifer forest in Strathrory Glen, Easter Ross, Scotland. <i>Journal of Applied Ecology</i>, 37, 986-996	Humphrey J.W. & Patterson G.S.
121	30	Journal of Applied Ecology	Journal of Applied Ecology	Farmland Conservation	Restore/create species-rich, semi-natural grassland	0	1	0	0	2000	57.80487	-5.455873	United Kingdom	flos	Lychnis	NA	NA	NA	lychnis flos	journal	Effects of late summer cattle-grazing on the diversity of upland pasture vegetation in an upland conifer forest in Strathrory Glen, Easter Ross, Scotland	986	996	37	0		Humphrey J.W. & Patterson G.S. (2000) Effects of late summer cattle-grazing on the diversity of upland pasture vegetation in an upland conifer forest in Strathrory Glen, Easter Ross, Scotland. <i>Journal of Applied Ecology</i>, 37, 986-996	Humphrey J.W. & Patterson G.S.
122	30	Journal of Applied Ecology	Journal of Applied Ecology	Farmland Conservation	Restore/create species-rich, semi-natural grassland	0	1	0	0	2000	57.80487	-5.455873	United Kingdom	flos	Lychnis	NA	NA	NA	lychnis flos	journal	Effects of late summer cattle-grazing on the diversity of upland pasture vegetation in an upland conifer forest in Strathrory Glen, Easter Ross, Scotland	986	996	37	0		Humphrey J.W. & Patterson G.S. (2000) Effects of late summer cattle-grazing on the diversity of upland pasture vegetation in an upland conifer forest in Strathrory Glen, Easter Ross, Scotland. <i>Journal of Applied Ecology</i>, 37, 986-996	Humphrey J.W. & Patterson G.S.
123	30	Journal of Applied Ecology	Journal of Applied Ecology	Farmland Conservation	Restore/create species-rich, semi-natural grassland	0	1	0	0	2000	57.80487	-5.455873	United Kingdom	europaeus	Trollius	NA	NA	NA	trollius europaeus	journal	Effects of late summer cattle-grazing on the diversity of upland pasture vegetation in an upland conifer forest in Strathrory Glen, Easter Ross, Scotland	986	996	37	0		Humphrey J.W. & Patterson G.S. (2000) Effects of late summer cattle-grazing on the diversity of upland pasture vegetation in an upland conifer forest in Strathrory Glen, Easter Ross, Scotland. <i>Journal of Applied Ecology</i>, 37, 986-996	Humphrey J.W. & Patterson G.S.
124	30	Journal of Applied Ecology	Journal of Applied Ecology	Farmland Conservation	Restore/create species-rich, semi-natural grassland	0	1	0	0	2000	57.80487	-5.455873	United Kingdom	europaeus	Trollius	NA	NA	NA	trollius europaeus	journal	Effects of late summer cattle-grazing on the diversity of upland pasture vegetation in an upland conifer forest in Strathrory Glen, Easter Ross, Scotland	986	996	37	0		Humphrey J.W. & Patterson G.S. (2000) Effects of late summer cattle-grazing on the diversity of upland pasture vegetation in an upland conifer forest in Strathrory Glen, Easter Ross, Scotland. <i>Journal of Applied Ecology</i>, 37, 986-996	Humphrey J.W. & Patterson G.S.
125	30	Journal of Applied Ecology	Journal of Applied Ecology	Farmland Conservation	Restore/create species-rich, semi-natural grassland	0	1	0	0	2000	57.80487	-5.455873	United Kingdom	mascula	Orchis	NA	NA	NA	orchis mascula	journal	Effects of late summer cattle-grazing on the diversity of upland pasture vegetation in an upland conifer forest in Strathrory Glen, Easter Ross, Scotland	986	996	37	0		Humphrey J.W. & Patterson G.S. (2000) Effects of late summer cattle-grazing on the diversity of upland pasture vegetation in an upland conifer forest in Strathrory Glen, Easter Ross, Scotland. <i>Journal of Applied Ecology</i>, 37, 986-996	Humphrey J.W. & Patterson G.S.
126	30	Journal of Applied Ecology	Journal of Applied Ecology	Farmland Conservation	Restore/create species-rich, semi-natural grassland	0	1	0	0	2000	57.80487	-5.455873	United Kingdom	mascula	Orchis	NA	NA	NA	orchis mascula	journal	Effects of late summer cattle-grazing on the diversity of upland pasture vegetation in an upland conifer forest in Strathrory Glen, Easter Ross, Scotland	986	996	37	0		Humphrey J.W. & Patterson G.S. (2000) Effects of late summer cattle-grazing on the diversity of upland pasture vegetation in an upland conifer forest in Strathrory Glen, Easter Ross, Scotland. <i>Journal of Applied Ecology</i>, 37, 986-996	Humphrey J.W. & Patterson G.S.
127	30	Journal of Applied Ecology	Journal of Applied Ecology	Farmland Conservation	Restore/create species-rich, semi-natural grassland	0	1	0	0	2000	57.80487	-5.455873	United Kingdom	selaginoides	Selaginella	NA	NA	NA	selaginella selaginoides	journal	Effects of late summer cattle-grazing on the diversity of upland pasture vegetation in an upland conifer forest in Strathrory Glen, Easter Ross, Scotland	986	996	37	0		Humphrey J.W. & Patterson G.S. (2000) Effects of late summer cattle-grazing on the diversity of upland pasture vegetation in an upland conifer forest in Strathrory Glen, Easter Ross, Scotland. <i>Journal of Applied Ecology</i>, 37, 986-996	Humphrey J.W. & Patterson G.S.
128	30	Journal of Applied Ecology	Journal of Applied Ecology	Farmland Conservation	Restore/create species-rich, semi-natural grassland	0	1	0	0	2000	57.80487	-5.455873	United Kingdom	selaginoides	Selaginella	NA	NA	NA	selaginella selaginoides	journal	Effects of late summer cattle-grazing on the diversity of upland pasture vegetation in an upland conifer forest in Strathrory Glen, Easter Ross, Scotland	986	996	37	0		Humphrey J.W. & Patterson G.S. (2000) Effects of late summer cattle-grazing on the diversity of upland pasture vegetation in an upland conifer forest in Strathrory Glen, Easter Ross, Scotland. <i>Journal of Applied Ecology</i>, 37, 986-996	Humphrey J.W. & Patterson G.S.
129	30	Journal of Applied Ecology	Journal of Applied Ecology	Farmland Conservation	Restore/create species-rich, semi-natural grassland	0	1	0	0	2000	57.80487	-5.455873	United Kingdom	NA	Junc	NA	NA	NA	junc	journal	Effects of late summer cattle-grazing on the diversity of upland pasture vegetation in an upland conifer forest in Strathrory Glen, Easter Ross, Scotland	986	996	37	0		Humphrey J.W. & Patterson G.S. (2000) Effects of late summer cattle-grazing on the diversity of upland pasture vegetation in an upland conifer forest in Strathrory Glen, Easter Ross, Scotland. <i>Journal of Applied Ecology</i>, 37, 986-996	Humphrey J.W. & Patterson G.S.
130	30	Journal of Applied Ecology	Journal of Applied Ecology	Farmland Conservation	Restore/create species-rich, semi-natural grassland	0	1	0	0	2000	57.80487	-5.455873	United Kingdom	NA	Junc	NA	NA	NA	junc	journal	Effects of late summer cattle-grazing on the diversity of upland pasture vegetation in an upland conifer forest in Strathrory Glen, Easter Ross, Scotland	986	996	37	0		Humphrey J.W. & Patterson G.S. (2000) Effects of late summer cattle-grazing on the diversity of upland pasture vegetation in an upland conifer forest in Strathrory Glen, Easter Ross, Scotland. <i>Journal of Applied Ecology</i>, 37, 986-996	Humphrey J.W. & Patterson G.S.
131	31	Journal of Applied Ecology	Journal of Applied Ecology	Shrubland and Heathland Conservation	Increase number of livestock	1	0	0	0	2000	52.04516	5.871823	Netherlands	caerulea	Molinia	NA	NA	NA	molinia caerulea	journal	Effects of grazing by free-ranging cattle on vegetation dynamics in a continental north-west European heathland	415	431	37	NA		Bokdam J. & Gleichman J.M. (2000) Effects of grazing by free-ranging cattle on vegetation dynamics in a continental north-west European heathland. <i>Journal of Applied Ecology</i>, 37, 415-431	Bokdam J. & Gleichman J.M.
132	31	Journal of Applied Ecology	Journal of Applied Ecology	Shrubland and Heathland Conservation	Increase number of livestock	1	0	0	0	2000	52.04516	5.871823	Netherlands	vulgaris	Calluna	NA	NA	NA	calluna vulgaris	journal	Effects of grazing by free-ranging cattle on vegetation dynamics in a continental north-west European heathland	415	431	37	NA		Bokdam J. & Gleichman J.M. (2000) Effects of grazing by free-ranging cattle on vegetation dynamics in a continental north-west European heathland. <i>Journal of Applied Ecology</i>, 37, 415-431	Bokdam J. & Gleichman J.M.
133	31	Journal of Applied Ecology	Journal of Applied Ecology	Shrubland and Heathland Conservation	Increase number of livestock	1	0	0	0	2000	52.04516	5.871823	Netherlands	cuniculus	Oryctolagus	NA	NA	NA	oryctolagus cuniculus	journal	Effects of grazing by free-ranging cattle on vegetation dynamics in a continental north-west European heathland	415	431	37	NA		Bokdam J. & Gleichman J.M. (2000) Effects of grazing by free-ranging cattle on vegetation dynamics in a continental north-west European heathland. <i>Journal of Applied Ecology</i>, 37, 415-431	Bokdam J. & Gleichman J.M.
134	31	Journal of Applied Ecology	Journal of Applied Ecology	Shrubland and Heathland Conservation	Increase number of livestock	1	0	0	0	2000	52.04516	5.871823	Netherlands	capreolus	Capreolus	NA	NA	NA	capreolus capreolus	journal	Effects of grazing by free-ranging cattle on vegetation dynamics in a continental north-west European heathland	415	431	37	NA		Bokdam J. & Gleichman J.M. (2000) Effects of grazing by free-ranging cattle on vegetation dynamics in a continental north-west European heathland. <i>Journal of Applied Ecology</i>, 37, 415-431	Bokdam J. & Gleichman J.M.
135	31	Journal of Applied Ecology	Journal of Applied Ecology	Shrubland and Heathland Conservation	Increase number of livestock	1	0	0	0	2000	52.04516	5.871823	Netherlands	flexuosa	Deschampsia	NA	NA	NA	deschampsia flexuosa	journal	Effects of grazing by free-ranging cattle on vegetation dynamics in a continental north-west European heathland	415	431	37	NA		Bokdam J. & Gleichman J.M. (2000) Effects of grazing by free-ranging cattle on vegetation dynamics in a continental north-west European heathland. <i>Journal of Applied Ecology</i>, 37, 415-431	Bokdam J. & Gleichman J.M.
136	31	Journal of Applied Ecology	Journal of Applied Ecology	Shrubland and Heathland Conservation	Increase number of livestock	1	0	0	0	2000	52.04516	5.871823	Netherlands	sylvestris	Pinus	NA	NA	NA	pinus sylvestris	journal	Effects of grazing by free-ranging cattle on vegetation dynamics in a continental north-west European heathland	415	431	37	NA		Bokdam J. & Gleichman J.M. (2000) Effects of grazing by free-ranging cattle on vegetation dynamics in a continental north-west European heathland. <i>Journal of Applied Ecology</i>, 37, 415-431	Bokdam J. & Gleichman J.M.
137	31	Journal of Applied Ecology	Journal of Applied Ecology	Shrubland and Heathland Conservation	Increase number of livestock	1	0	0	0	2000	52.04516	5.871823	Netherlands	pendula	Betula	NA	NA	NA	betula pendula	journal	Effects of grazing by free-ranging cattle on vegetation dynamics in a continental north-west European heathland	415	431	37	NA		Bokdam J. & Gleichman J.M. (2000) Effects of grazing by free-ranging cattle on vegetation dynamics in a continental north-west European heathland. <i>Journal of Applied Ecology</i>, 37, 415-431	Bokdam J. & Gleichman J.M.
138	31	Journal of Applied Ecology	Journal of Applied Ecology	Shrubland and Heathland Conservation	Use grazing or alter livestock to control grass	1	1	0	0	2000	52.04516	5.871823	Netherlands	caerulea	Molinia	NA	NA	NA	molinia caerulea	journal	Effects of grazing by free-ranging cattle on vegetation dynamics in a continental north-west European heathland	415	431	37	NA		Bokdam J. & Gleichman J.M. (2000) Effects of grazing by free-ranging cattle on vegetation dynamics in a continental north-west European heathland. <i>Journal of Applied Ecology</i>, 37, 415-431	Bokdam J. & Gleichman J.M.
139	31	Journal of Applied Ecology	Journal of Applied Ecology	Shrubland and Heathland Conservation	Use grazing or alter livestock to control grass	1	1	0	0	2000	52.04516	5.871823	Netherlands	vulgaris	Calluna	NA	NA	NA	calluna vulgaris	journal	Effects of grazing by free-ranging cattle on vegetation dynamics in a continental north-west European heathland	415	431	37	NA		Bokdam J. & Gleichman J.M. (2000) Effects of grazing by free-ranging cattle on vegetation dynamics in a continental north-west European heathland. <i>Journal of Applied Ecology</i>, 37, 415-431	Bokdam J. & Gleichman J.M.
140	31	Journal of Applied Ecology	Journal of Applied Ecology	Shrubland and Heathland Conservation	Use grazing or alter livestock to control grass	1	1	0	0	2000	52.04516	5.871823	Netherlands	cuniculus	Oryctolagus	NA	NA	NA	oryctolagus cuniculus	journal	Effects of grazing by free-ranging cattle on vegetation dynamics in a continental north-west European heathland	415	431	37	NA		Bokdam J. & Gleichman J.M. (2000) Effects of grazing by free-ranging cattle on vegetation dynamics in a continental north-west European heathland. <i>Journal of Applied Ecology</i>, 37, 415-431	Bokdam J. & Gleichman J.M.
141	31	Journal of Applied Ecology	Journal of Applied Ecology	Shrubland and Heathland Conservation	Use grazing or alter livestock to control grass	1	1	0	0	2000	52.04516	5.871823	Netherlands	capreolus	Capreolus	NA	NA	NA	capreolus capreolus	journal	Effects of grazing by free-ranging cattle on vegetation dynamics in a continental north-west European heathland	415	431	37	NA		Bokdam J. & Gleichman J.M. (2000) Effects of grazing by free-ranging cattle on vegetation dynamics in a continental north-west European heathland. <i>Journal of Applied Ecology</i>, 37, 415-431	Bokdam J. & Gleichman J.M.
142	31	Journal of Applied Ecology	Journal of Applied Ecology	Shrubland and Heathland Conservation	Use grazing or alter livestock to control grass	1	1	0	0	2000	52.04516	5.871823	Netherlands	flexuosa	Deschampsia	NA	NA	NA	deschampsia flexuosa	journal	Effects of grazing by free-ranging cattle on vegetation dynamics in a continental north-west European heathland	415	431	37	NA		Bokdam J. & Gleichman J.M. (2000) Effects of grazing by free-ranging cattle on vegetation dynamics in a continental north-west European heathland. <i>Journal of Applied Ecology</i>, 37, 415-431	Bokdam J. & Gleichman J.M.
143	31	Journal of Applied Ecology	Journal of Applied Ecology	Shrubland and Heathland Conservation	Use grazing or alter livestock to control grass	1	1	0	0	2000	52.04516	5.871823	Netherlands	sylvestris	Pinus	NA	NA	NA	pinus sylvestris	journal	Effects of grazing by free-ranging cattle on vegetation dynamics in a continental north-west European heathland	415	431	37	NA		Bokdam J. & Gleichman J.M. (2000) Effects of grazing by free-ranging cattle on vegetation dynamics in a continental north-west European heathland. <i>Journal of Applied Ecology</i>, 37, 415-431	Bokdam J. & Gleichman J.M.
144	31	Journal of Applied Ecology	Journal of Applied Ecology	Shrubland and Heathland Conservation	Use grazing or alter livestock to control grass	1	1	0	0	2000	52.04516	5.871823	Netherlands	pendula	Betula	NA	NA	NA	betula pendula	journal	Effects of grazing by free-ranging cattle on vegetation dynamics in a continental north-west European heathland	415	431	37	NA		Bokdam J. & Gleichman J.M. (2000) Effects of grazing by free-ranging cattle on vegetation dynamics in a continental north-west European heathland. <i>Journal of Applied Ecology</i>, 37, 415-431	Bokdam J. & Gleichman J.M.
145	33	Journal of Applied Ecology	Journal of Applied Ecology	Farmland Conservation	Restore/create species-rich, semi-natural grassland	0	0	1	0	2002	52.40061	0.928591	United Kingdom	multiflorum	Lolium	NA	NA	NA	lolium multiflorum	journal	Restoration of species-rich grassland on arable land: assessing the limiting processes using a multi-site experiment	294	309	39	0		Pywell R.F., Bullock J.M., Hopkins A., Walker K.J., Sparks T.H., Burke M.J.W. & Peel S. (2002) Restoration of species-rich grassland on arable land: assessing the limiting processes using a multi-site experiment. <i>Journal of Applied Ecology</i>, 39, 294-309	Pywell R.F., Bullock J.M., Hopkins A., Walker K.J., Sparks T.H., Burke M.J.W. & Peel S.
146	33	Journal of Applied Ecology	Journal of Applied Ecology	Farmland Conservation	Restore/create species-rich, semi-natural grassland	0	0	1	0	2002	52.40061	0.928591	United Kingdom	multiflorum	Lolium	NA	NA	NA	lolium multiflorum	journal	Restoration of species-rich grassland on arable land: assessing the limiting processes using a multi-site experiment	294	309	39	0		Pywell R.F., Bullock J.M., Hopkins A., Walker K.J., Sparks T.H., Burke M.J.W. & Peel S. (2002) Restoration of species-rich grassland on arable land: assessing the limiting processes using a multi-site experiment. <i>Journal of Applied Ecology</i>, 39, 294-309	Pywell R.F., Bullock J.M., Hopkins A., Walker K.J., Sparks T.H., Burke M.J.W. & Peel S.
147	35	Journal of Applied Ecology	Journal of Applied Ecology	Bird Conservation	Provide artificial nesting sites for wildfowl	1	1	0	0	2002	61.54	28.16	Finland	sylvestris	Pinus	Pinaceae	Pinales	Pinopsida	pinus sylvestris	journal	Nest-site limitation and density dependence of reproductive output in the common goldeneye <i>Bucephala clangula </i>: implications for the management of cavity-nesting birds	502	510	39	0		Pöysä H. & Pöysä S. (2002) Nest-site limitation and density dependence of reproductive output in the common goldeneye <i>Bucephala clangula </i>: implications for the management of cavity-nesting birds. <i>Journal of Applied Ecology</i>, 39, 502-510	Pöysä H. & Pöysä S.
148	35	Journal of Applied Ecology	Journal of Applied Ecology	Bird Conservation	Provide artificial nesting sites for wildfowl	1	1	0	0	2002	61.54	28.16	Finland	clangula	Bucephala	Anatidae	Anseriformes	Aves	bucephala clangula	journal	Nest-site limitation and density dependence of reproductive output in the common goldeneye <i>Bucephala clangula </i>: implications for the management of cavity-nesting birds	502	510	39	0		Pöysä H. & Pöysä S. (2002) Nest-site limitation and density dependence of reproductive output in the common goldeneye <i>Bucephala clangula </i>: implications for the management of cavity-nesting birds. <i>Journal of Applied Ecology</i>, 39, 502-510	Pöysä H. & Pöysä S.
149	35	Journal of Applied Ecology	Journal of Applied Ecology	Bird Conservation	Provide artificial nesting sites for wildfowl	1	1	0	0	2002	61.54	28.16	Finland	abies	Picea	Pinaceae	Pinales	Pinopsida	picea abies	journal	Nest-site limitation and density dependence of reproductive output in the common goldeneye <i>Bucephala clangula </i>: implications for the management of cavity-nesting birds	502	510	39	0		Pöysä H. & Pöysä S. (2002) Nest-site limitation and density dependence of reproductive output in the common goldeneye <i>Bucephala clangula </i>: implications for the management of cavity-nesting birds. <i>Journal of Applied Ecology</i>, 39, 502-510	Pöysä H. & Pöysä S.
150	35	Journal of Applied Ecology	Journal of Applied Ecology	Bird Conservation	Provide artificial nesting sites for wildfowl	1	1	0	0	2002	61.54	28.16	Finland	maritius	Drycopus	Picidae	Piciformes	Aves	dryocopus martius	journal	Nest-site limitation and density dependence of reproductive output in the common goldeneye <i>Bucephala clangula </i>: implications for the management of cavity-nesting birds	502	510	39	0		Pöysä H. & Pöysä S. (2002) Nest-site limitation and density dependence of reproductive output in the common goldeneye <i>Bucephala clangula </i>: implications for the management of cavity-nesting birds. <i>Journal of Applied Ecology</i>, 39, 502-510	Pöysä H. & Pöysä S.
151	35	Journal of Applied Ecology	Journal of Applied Ecology	Bird Conservation	Provide artificial nesting sites for wildfowl	1	1	0	0	2002	61.54	28.16	Finland	NA	Betu	Betulaceae	Fagales	Rosids	betu	journal	Nest-site limitation and density dependence of reproductive output in the common goldeneye <i>Bucephala clangula </i>: implications for the management of cavity-nesting birds	502	510	39	0		Pöysä H. & Pöysä S. (2002) Nest-site limitation and density dependence of reproductive output in the common goldeneye <i>Bucephala clangula </i>: implications for the management of cavity-nesting birds. <i>Journal of Applied Ecology</i>, 39, 502-510	Pöysä H. & Pöysä S.
152	36	Journal of Applied Ecology	Journal of Applied Ecology	Bird Conservation	Leave overwinter stubbles	0	0	0	0	2002	52.75	-1.12	United Kingdom	repens	Trifolium	Fabaceae	Fabales	Magnoliopsida	trifolium repens	journal	The selection of stubble fields by wintering granivorous birds reflects vegetation cover and food abundance	535	547	39	0		Moorcroft D., Whittingham M.J., Bradbury R.B. & Wilson J.D. (2002) The selection of stubble fields by wintering granivorous birds reflects vegetation cover and food abundance. <i>Journal of Applied Ecology</i>, 39, 535-547	Moorcroft D., Whittingham M.J., Bradbury R.B. & Wilson J.D.
153	36	Journal of Applied Ecology	Journal of Applied Ecology	Bird Conservation	Leave overwinter stubbles	0	0	0	0	2002	52.75	-1.12	United Kingdom	perdix	Perdix	Phasianidae	Galliformes	Aves	perdix perdix	journal	The selection of stubble fields by wintering granivorous birds reflects vegetation cover and food abundance	535	547	39	0		Moorcroft D., Whittingham M.J., Bradbury R.B. & Wilson J.D. (2002) The selection of stubble fields by wintering granivorous birds reflects vegetation cover and food abundance. <i>Journal of Applied Ecology</i>, 39, 535-547	Moorcroft D., Whittingham M.J., Bradbury R.B. & Wilson J.D.
154	36	Journal of Applied Ecology	Journal of Applied Ecology	Bird Conservation	Leave overwinter stubbles	0	0	0	0	2002	52.75	-1.12	United Kingdom	palumbus	Columba	Columbidae	Columbiformes	Aves	columba palumbus	journal	The selection of stubble fields by wintering granivorous birds reflects vegetation cover and food abundance	535	547	39	0		Moorcroft D., Whittingham M.J., Bradbury R.B. & Wilson J.D. (2002) The selection of stubble fields by wintering granivorous birds reflects vegetation cover and food abundance. <i>Journal of Applied Ecology</i>, 39, 535-547	Moorcroft D., Whittingham M.J., Bradbury R.B. & Wilson J.D.
155	36	Journal of Applied Ecology	Journal of Applied Ecology	Bird Conservation	Leave overwinter stubbles	0	0	0	0	2002	52.75	-1.12	United Kingdom	arvensis	Alauda	Alaudidae	Passeriformes	Aves	alauda arvensis	journal	The selection of stubble fields by wintering granivorous birds reflects vegetation cover and food abundance	535	547	39	0		Moorcroft D., Whittingham M.J., Bradbury R.B. & Wilson J.D. (2002) The selection of stubble fields by wintering granivorous birds reflects vegetation cover and food abundance. <i>Journal of Applied Ecology</i>, 39, 535-547	Moorcroft D., Whittingham M.J., Bradbury R.B. & Wilson J.D.
156	36	Journal of Applied Ecology	Journal of Applied Ecology	Bird Conservation	Leave overwinter stubbles	0	0	0	0	2002	52.75	-1.12	United Kingdom	cannabina	Carduelis	Fringillidae	Passeriformes	Aves	linaria cannabina	journal	The selection of stubble fields by wintering granivorous birds reflects vegetation cover and food abundance	535	547	39	0		Moorcroft D., Whittingham M.J., Bradbury R.B. & Wilson J.D. (2002) The selection of stubble fields by wintering granivorous birds reflects vegetation cover and food abundance. <i>Journal of Applied Ecology</i>, 39, 535-547	Moorcroft D., Whittingham M.J., Bradbury R.B. & Wilson J.D.
157	36	Journal of Applied Ecology	Journal of Applied Ecology	Bird Conservation	Leave overwinter stubbles	0	0	0	0	2002	52.75	-1.12	United Kingdom	coelebs	Fringilla	Fringillidae	Passeriformes	Aves	fringilla coelebs	journal	The selection of stubble fields by wintering granivorous birds reflects vegetation cover and food abundance	535	547	39	0		Moorcroft D., Whittingham M.J., Bradbury R.B. & Wilson J.D. (2002) The selection of stubble fields by wintering granivorous birds reflects vegetation cover and food abundance. <i>Journal of Applied Ecology</i>, 39, 535-547	Moorcroft D., Whittingham M.J., Bradbury R.B. & Wilson J.D.
158	36	Journal of Applied Ecology	Journal of Applied Ecology	Bird Conservation	Leave overwinter stubbles	0	0	0	0	2002	52.75	-1.12	United Kingdom	schoeniclus	Emberiza	Emberizidae	Passeriformes	Aves	emberiza schoeniclus	journal	The selection of stubble fields by wintering granivorous birds reflects vegetation cover and food abundance	535	547	39	0		Moorcroft D., Whittingham M.J., Bradbury R.B. & Wilson J.D. (2002) The selection of stubble fields by wintering granivorous birds reflects vegetation cover and food abundance. <i>Journal of Applied Ecology</i>, 39, 535-547	Moorcroft D., Whittingham M.J., Bradbury R.B. & Wilson J.D.
159	36	Journal of Applied Ecology	Journal of Applied Ecology	Bird Conservation	Leave overwinter stubbles	0	0	0	0	2002	52.75	-1.12	United Kingdom	calandra	Miliaria	Emberizidae	Passeriformes	Aves	emberiza calandra	journal	The selection of stubble fields by wintering granivorous birds reflects vegetation cover and food abundance	535	547	39	0		Moorcroft D., Whittingham M.J., Bradbury R.B. & Wilson J.D. (2002) The selection of stubble fields by wintering granivorous birds reflects vegetation cover and food abundance. <i>Journal of Applied Ecology</i>, 39, 535-547	Moorcroft D., Whittingham M.J., Bradbury R.B. & Wilson J.D.
160	36	Journal of Applied Ecology	Journal of Applied Ecology	Bird Conservation	Leave overwinter stubbles	0	0	0	0	2002	52.75	-1.12	United Kingdom	spp.	Lolium	Poaceae	Poales	Magnoliopsida	lolium spp.	journal	The selection of stubble fields by wintering granivorous birds reflects vegetation cover and food abundance	535	547	39	0		Moorcroft D., Whittingham M.J., Bradbury R.B. & Wilson J.D. (2002) The selection of stubble fields by wintering granivorous birds reflects vegetation cover and food abundance. <i>Journal of Applied Ecology</i>, 39, 535-547	Moorcroft D., Whittingham M.J., Bradbury R.B. & Wilson J.D.
161	36	Journal of Applied Ecology	Journal of Applied Ecology	Bird Conservation	Leave overwinter stubbles	0	0	0	0	2002	52.75	-1.12	United Kingdom	spp.	Triticum	Poaceae	Poales	Magnoliopsida	triticum spp.	journal	The selection of stubble fields by wintering granivorous birds reflects vegetation cover and food abundance	535	547	39	0		Moorcroft D., Whittingham M.J., Bradbury R.B. & Wilson J.D. (2002) The selection of stubble fields by wintering granivorous birds reflects vegetation cover and food abundance. <i>Journal of Applied Ecology</i>, 39, 535-547	Moorcroft D., Whittingham M.J., Bradbury R.B. & Wilson J.D.
162	36	Journal of Applied Ecology	Journal of Applied Ecology	Bird Conservation	Leave overwinter stubbles	0	0	0	0	2002	52.75	-1.12	United Kingdom	spp.	Hordeum	Poaceae	Poales	Magnoliopsida	hordeum spp.	journal	The selection of stubble fields by wintering granivorous birds reflects vegetation cover and food abundance	535	547	39	0		Moorcroft D., Whittingham M.J., Bradbury R.B. & Wilson J.D. (2002) The selection of stubble fields by wintering granivorous birds reflects vegetation cover and food abundance. <i>Journal of Applied Ecology</i>, 39, 535-547	Moorcroft D., Whittingham M.J., Bradbury R.B. & Wilson J.D.
163	36	Journal of Applied Ecology	Journal of Applied Ecology	Farmland Conservation	Leave overwinter stubbles	0	0	0	0	2002	52.75	-1.12	United Kingdom	repens	Trifolium	NA	NA	NA	trifolium repens	journal	The selection of stubble fields by wintering granivorous birds reflects vegetation cover and food abundance	535	547	39	0		Moorcroft D., Whittingham M.J., Bradbury R.B. & Wilson J.D. (2002) The selection of stubble fields by wintering granivorous birds reflects vegetation cover and food abundance. <i>Journal of Applied Ecology</i>, 39, 535-547	Moorcroft D., Whittingham M.J., Bradbury R.B. & Wilson J.D.
164	36	Journal of Applied Ecology	Journal of Applied Ecology	Farmland Conservation	Leave overwinter stubbles	0	0	0	0	2002	52.75	-1.12	United Kingdom	perdix	Perdix	NA	NA	NA	perdix perdix	journal	The selection of stubble fields by wintering granivorous birds reflects vegetation cover and food abundance	535	547	39	0		Moorcroft D., Whittingham M.J., Bradbury R.B. & Wilson J.D. (2002) The selection of stubble fields by wintering granivorous birds reflects vegetation cover and food abundance. <i>Journal of Applied Ecology</i>, 39, 535-547	Moorcroft D., Whittingham M.J., Bradbury R.B. & Wilson J.D.
165	36	Journal of Applied Ecology	Journal of Applied Ecology	Farmland Conservation	Leave overwinter stubbles	0	0	0	0	2002	52.75	-1.12	United Kingdom	palumbus	Columba	NA	NA	NA	columba palumbus	journal	The selection of stubble fields by wintering granivorous birds reflects vegetation cover and food abundance	535	547	39	0		Moorcroft D., Whittingham M.J., Bradbury R.B. & Wilson J.D. (2002) The selection of stubble fields by wintering granivorous birds reflects vegetation cover and food abundance. <i>Journal of Applied Ecology</i>, 39, 535-547	Moorcroft D., Whittingham M.J., Bradbury R.B. & Wilson J.D.
166	36	Journal of Applied Ecology	Journal of Applied Ecology	Farmland Conservation	Leave overwinter stubbles	0	0	0	0	2002	52.75	-1.12	United Kingdom	arvensis	Alauda	NA	NA	NA	alauda arvensis	journal	The selection of stubble fields by wintering granivorous birds reflects vegetation cover and food abundance	535	547	39	0		Moorcroft D., Whittingham M.J., Bradbury R.B. & Wilson J.D. (2002) The selection of stubble fields by wintering granivorous birds reflects vegetation cover and food abundance. <i>Journal of Applied Ecology</i>, 39, 535-547	Moorcroft D., Whittingham M.J., Bradbury R.B. & Wilson J.D.
167	36	Journal of Applied Ecology	Journal of Applied Ecology	Farmland Conservation	Leave overwinter stubbles	0	0	0	0	2002	52.75	-1.12	United Kingdom	cannabina	Carduelis	NA	NA	NA	linaria cannabina	journal	The selection of stubble fields by wintering granivorous birds reflects vegetation cover and food abundance	535	547	39	0		Moorcroft D., Whittingham M.J., Bradbury R.B. & Wilson J.D. (2002) The selection of stubble fields by wintering granivorous birds reflects vegetation cover and food abundance. <i>Journal of Applied Ecology</i>, 39, 535-547	Moorcroft D., Whittingham M.J., Bradbury R.B. & Wilson J.D.
168	36	Journal of Applied Ecology	Journal of Applied Ecology	Farmland Conservation	Leave overwinter stubbles	0	0	0	0	2002	52.75	-1.12	United Kingdom	coelebs	Fringilla	NA	NA	NA	fringilla coelebs	journal	The selection of stubble fields by wintering granivorous birds reflects vegetation cover and food abundance	535	547	39	0		Moorcroft D., Whittingham M.J., Bradbury R.B. & Wilson J.D. (2002) The selection of stubble fields by wintering granivorous birds reflects vegetation cover and food abundance. <i>Journal of Applied Ecology</i>, 39, 535-547	Moorcroft D., Whittingham M.J., Bradbury R.B. & Wilson J.D.
169	36	Journal of Applied Ecology	Journal of Applied Ecology	Farmland Conservation	Leave overwinter stubbles	0	0	0	0	2002	52.75	-1.12	United Kingdom	schoeniclus	Emberiza	NA	NA	NA	emberiza schoeniclus	journal	The selection of stubble fields by wintering granivorous birds reflects vegetation cover and food abundance	535	547	39	0		Moorcroft D., Whittingham M.J., Bradbury R.B. & Wilson J.D. (2002) The selection of stubble fields by wintering granivorous birds reflects vegetation cover and food abundance. <i>Journal of Applied Ecology</i>, 39, 535-547	Moorcroft D., Whittingham M.J., Bradbury R.B. & Wilson J.D.
170	36	Journal of Applied Ecology	Journal of Applied Ecology	Farmland Conservation	Leave overwinter stubbles	0	0	0	0	2002	52.75	-1.12	United Kingdom	calandra	Miliaria	NA	NA	NA	emberiza calandra	journal	The selection of stubble fields by wintering granivorous birds reflects vegetation cover and food abundance	535	547	39	0		Moorcroft D., Whittingham M.J., Bradbury R.B. & Wilson J.D. (2002) The selection of stubble fields by wintering granivorous birds reflects vegetation cover and food abundance. <i>Journal of Applied Ecology</i>, 39, 535-547	Moorcroft D., Whittingham M.J., Bradbury R.B. & Wilson J.D.
171	36	Journal of Applied Ecology	Journal of Applied Ecology	Farmland Conservation	Leave overwinter stubbles	0	0	0	0	2002	52.75	-1.12	United Kingdom	NA	Loli	NA	NA	NA	loli	journal	The selection of stubble fields by wintering granivorous birds reflects vegetation cover and food abundance	535	547	39	0		Moorcroft D., Whittingham M.J., Bradbury R.B. & Wilson J.D. (2002) The selection of stubble fields by wintering granivorous birds reflects vegetation cover and food abundance. <i>Journal of Applied Ecology</i>, 39, 535-547	Moorcroft D., Whittingham M.J., Bradbury R.B. & Wilson J.D.
172	36	Journal of Applied Ecology	Journal of Applied Ecology	Farmland Conservation	Leave overwinter stubbles	0	0	0	0	2002	52.75	-1.12	United Kingdom	NA	Tritic	NA	NA	NA	tritic	journal	The selection of stubble fields by wintering granivorous birds reflects vegetation cover and food abundance	535	547	39	0		Moorcroft D., Whittingham M.J., Bradbury R.B. & Wilson J.D. (2002) The selection of stubble fields by wintering granivorous birds reflects vegetation cover and food abundance. <i>Journal of Applied Ecology</i>, 39, 535-547	Moorcroft D., Whittingham M.J., Bradbury R.B. & Wilson J.D.
173	36	Journal of Applied Ecology	Journal of Applied Ecology	Farmland Conservation	Leave overwinter stubbles	0	0	0	0	2002	52.75	-1.12	United Kingdom	NA	Horde	NA	NA	NA	horde	journal	The selection of stubble fields by wintering granivorous birds reflects vegetation cover and food abundance	535	547	39	0		Moorcroft D., Whittingham M.J., Bradbury R.B. & Wilson J.D. (2002) The selection of stubble fields by wintering granivorous birds reflects vegetation cover and food abundance. <i>Journal of Applied Ecology</i>, 39, 535-547	Moorcroft D., Whittingham M.J., Bradbury R.B. & Wilson J.D.
174	36	Journal of Applied Ecology	Journal of Applied Ecology	Farmland Conservation	Undersow spring cereals, with clover for example	0	0	0	0	2002	52.75	-1.12	United Kingdom	repens	Trifolium	NA	NA	NA	trifolium repens	journal	The selection of stubble fields by wintering granivorous birds reflects vegetation cover and food abundance	535	547	39	0		Moorcroft D., Whittingham M.J., Bradbury R.B. & Wilson J.D. (2002) The selection of stubble fields by wintering granivorous birds reflects vegetation cover and food abundance. <i>Journal of Applied Ecology</i>, 39, 535-547	Moorcroft D., Whittingham M.J., Bradbury R.B. & Wilson J.D.
175	36	Journal of Applied Ecology	Journal of Applied Ecology	Farmland Conservation	Undersow spring cereals, with clover for example	0	0	0	0	2002	52.75	-1.12	United Kingdom	perdix	Perdix	NA	NA	NA	perdix perdix	journal	The selection of stubble fields by wintering granivorous birds reflects vegetation cover and food abundance	535	547	39	0		Moorcroft D., Whittingham M.J., Bradbury R.B. & Wilson J.D. (2002) The selection of stubble fields by wintering granivorous birds reflects vegetation cover and food abundance. <i>Journal of Applied Ecology</i>, 39, 535-547	Moorcroft D., Whittingham M.J., Bradbury R.B. & Wilson J.D.
176	36	Journal of Applied Ecology	Journal of Applied Ecology	Farmland Conservation	Undersow spring cereals, with clover for example	0	0	0	0	2002	52.75	-1.12	United Kingdom	palumbus	Columba	NA	NA	NA	columba palumbus	journal	The selection of stubble fields by wintering granivorous birds reflects vegetation cover and food abundance	535	547	39	0		Moorcroft D., Whittingham M.J., Bradbury R.B. & Wilson J.D. (2002) The selection of stubble fields by wintering granivorous birds reflects vegetation cover and food abundance. <i>Journal of Applied Ecology</i>, 39, 535-547	Moorcroft D., Whittingham M.J., Bradbury R.B. & Wilson J.D.
177	36	Journal of Applied Ecology	Journal of Applied Ecology	Farmland Conservation	Undersow spring cereals, with clover for example	0	0	0	0	2002	52.75	-1.12	United Kingdom	arvensis	Alauda	NA	NA	NA	alauda arvensis	journal	The selection of stubble fields by wintering granivorous birds reflects vegetation cover and food abundance	535	547	39	0		Moorcroft D., Whittingham M.J., Bradbury R.B. & Wilson J.D. (2002) The selection of stubble fields by wintering granivorous birds reflects vegetation cover and food abundance. <i>Journal of Applied Ecology</i>, 39, 535-547	Moorcroft D., Whittingham M.J., Bradbury R.B. & Wilson J.D.
178	36	Journal of Applied Ecology	Journal of Applied Ecology	Farmland Conservation	Undersow spring cereals, with clover for example	0	0	0	0	2002	52.75	-1.12	United Kingdom	cannabina	Carduelis	NA	NA	NA	linaria cannabina	journal	The selection of stubble fields by wintering granivorous birds reflects vegetation cover and food abundance	535	547	39	0		Moorcroft D., Whittingham M.J., Bradbury R.B. & Wilson J.D. (2002) The selection of stubble fields by wintering granivorous birds reflects vegetation cover and food abundance. <i>Journal of Applied Ecology</i>, 39, 535-547	Moorcroft D., Whittingham M.J., Bradbury R.B. & Wilson J.D.
179	36	Journal of Applied Ecology	Journal of Applied Ecology	Farmland Conservation	Undersow spring cereals, with clover for example	0	0	0	0	2002	52.75	-1.12	United Kingdom	coelebs	Fringilla	NA	NA	NA	fringilla coelebs	journal	The selection of stubble fields by wintering granivorous birds reflects vegetation cover and food abundance	535	547	39	0		Moorcroft D., Whittingham M.J., Bradbury R.B. & Wilson J.D. (2002) The selection of stubble fields by wintering granivorous birds reflects vegetation cover and food abundance. <i>Journal of Applied Ecology</i>, 39, 535-547	Moorcroft D., Whittingham M.J., Bradbury R.B. & Wilson J.D.
180	36	Journal of Applied Ecology	Journal of Applied Ecology	Farmland Conservation	Undersow spring cereals, with clover for example	0	0	0	0	2002	52.75	-1.12	United Kingdom	schoeniclus	Emberiza	NA	NA	NA	emberiza schoeniclus	journal	The selection of stubble fields by wintering granivorous birds reflects vegetation cover and food abundance	535	547	39	0		Moorcroft D., Whittingham M.J., Bradbury R.B. & Wilson J.D. (2002) The selection of stubble fields by wintering granivorous birds reflects vegetation cover and food abundance. <i>Journal of Applied Ecology</i>, 39, 535-547	Moorcroft D., Whittingham M.J., Bradbury R.B. & Wilson J.D.
181	36	Journal of Applied Ecology	Journal of Applied Ecology	Farmland Conservation	Undersow spring cereals, with clover for example	0	0	0	0	2002	52.75	-1.12	United Kingdom	calandra	Miliaria	NA	NA	NA	emberiza calandra	journal	The selection of stubble fields by wintering granivorous birds reflects vegetation cover and food abundance	535	547	39	0		Moorcroft D., Whittingham M.J., Bradbury R.B. & Wilson J.D. (2002) The selection of stubble fields by wintering granivorous birds reflects vegetation cover and food abundance. <i>Journal of Applied Ecology</i>, 39, 535-547	Moorcroft D., Whittingham M.J., Bradbury R.B. & Wilson J.D.
182	36	Journal of Applied Ecology	Journal of Applied Ecology	Farmland Conservation	Undersow spring cereals, with clover for example	0	0	0	0	2002	52.75	-1.12	United Kingdom	NA	Loli	NA	NA	NA	loli	journal	The selection of stubble fields by wintering granivorous birds reflects vegetation cover and food abundance	535	547	39	0		Moorcroft D., Whittingham M.J., Bradbury R.B. & Wilson J.D. (2002) The selection of stubble fields by wintering granivorous birds reflects vegetation cover and food abundance. <i>Journal of Applied Ecology</i>, 39, 535-547	Moorcroft D., Whittingham M.J., Bradbury R.B. & Wilson J.D.
183	36	Journal of Applied Ecology	Journal of Applied Ecology	Farmland Conservation	Undersow spring cereals, with clover for example	0	0	0	0	2002	52.75	-1.12	United Kingdom	NA	Tritic	NA	NA	NA	tritic	journal	The selection of stubble fields by wintering granivorous birds reflects vegetation cover and food abundance	535	547	39	0		Moorcroft D., Whittingham M.J., Bradbury R.B. & Wilson J.D. (2002) The selection of stubble fields by wintering granivorous birds reflects vegetation cover and food abundance. <i>Journal of Applied Ecology</i>, 39, 535-547	Moorcroft D., Whittingham M.J., Bradbury R.B. & Wilson J.D.
184	36	Journal of Applied Ecology	Journal of Applied Ecology	Farmland Conservation	Undersow spring cereals, with clover for example	0	0	0	0	2002	52.75	-1.12	United Kingdom	NA	Horde	NA	NA	NA	horde	journal	The selection of stubble fields by wintering granivorous birds reflects vegetation cover and food abundance	535	547	39	0		Moorcroft D., Whittingham M.J., Bradbury R.B. & Wilson J.D. (2002) The selection of stubble fields by wintering granivorous birds reflects vegetation cover and food abundance. <i>Journal of Applied Ecology</i>, 39, 535-547	Moorcroft D., Whittingham M.J., Bradbury R.B. & Wilson J.D.
185	37	Journal of Applied Ecology	Journal of Applied Ecology	Bird Conservation	Remove/treat endoparasites and diseases	0	1	0	0	2002	54.68364	-1.820178	United Kingdom	vulgaris	Calluna	Ericaceae	Ericales	Magnoliopsida	calluna vulgaris	journal	Control of parasite burdens in wild red grouse <i>Lagopus lagopus scoticus</i> through the indirect application of anthelmintics	909	914	39	0		Newborn D. & Foster R. (2002) Control of parasite burdens in wild red grouse <i>Lagopus lagopus scoticus</i> through the indirect application of anthelmintics. <i>Journal of Applied Ecology</i>, 39, 909-914	Newborn D. & Foster R.
186	37	Journal of Applied Ecology	Journal of Applied Ecology	Bird Conservation	Remove/treat endoparasites and diseases	0	1	0	0	2002	54.68364	-1.820178	United Kingdom	lagopus	Lagopus	Phasianidae	Galliformes	Aves	lagopus lagopus	journal	Control of parasite burdens in wild red grouse <i>Lagopus lagopus scoticus</i> through the indirect application of anthelmintics	909	914	39	0		Newborn D. & Foster R. (2002) Control of parasite burdens in wild red grouse <i>Lagopus lagopus scoticus</i> through the indirect application of anthelmintics. <i>Journal of Applied Ecology</i>, 39, 909-914	Newborn D. & Foster R.
187	37	Journal of Applied Ecology	Journal of Applied Ecology	Bird Conservation	Remove/treat endoparasites and diseases	0	1	0	0	2002	54.68364	-1.820178	United Kingdom	tenuis	Trichostrongylus	Trichostrongylidae	Rhabditidae	Chromadorea	trichostrongylus tenuis	journal	Control of parasite burdens in wild red grouse <i>Lagopus lagopus scoticus</i> through the indirect application of anthelmintics	909	914	39	0		Newborn D. & Foster R. (2002) Control of parasite burdens in wild red grouse <i>Lagopus lagopus scoticus</i> through the indirect application of anthelmintics. <i>Journal of Applied Ecology</i>, 39, 909-914	Newborn D. & Foster R.
188	37	Journal of Applied Ecology	Journal of Applied Ecology	Farmland Conservation	Provide medicated grit for grouse	0	1	0	0	2002	54.68364	-1.820178	United Kingdom	vulgaris	Calluna	NA	NA	NA	calluna vulgaris	journal	Control of parasite burdens in wild red grouse <i>Lagopus lagopus scoticus</i> through the indirect application of anthelmintics	909	914	39	0		Newborn D. & Foster R. (2002) Control of parasite burdens in wild red grouse <i>Lagopus lagopus scoticus</i> through the indirect application of anthelmintics. <i>Journal of Applied Ecology</i>, 39, 909-914	Newborn D. & Foster R.
189	37	Journal of Applied Ecology	Journal of Applied Ecology	Farmland Conservation	Provide medicated grit for grouse	0	1	0	0	2002	54.68364	-1.820178	United Kingdom	lagopus	Lagopus	NA	NA	NA	lagopus lagopus	journal	Control of parasite burdens in wild red grouse <i>Lagopus lagopus scoticus</i> through the indirect application of anthelmintics	909	914	39	0		Newborn D. & Foster R. (2002) Control of parasite burdens in wild red grouse <i>Lagopus lagopus scoticus</i> through the indirect application of anthelmintics. <i>Journal of Applied Ecology</i>, 39, 909-914	Newborn D. & Foster R.
190	37	Journal of Applied Ecology	Journal of Applied Ecology	Farmland Conservation	Provide medicated grit for grouse	0	1	0	0	2002	54.68364	-1.820178	United Kingdom	tenuis	Trichostrongylus	NA	NA	NA	trichostrongylus tenuis	journal	Control of parasite burdens in wild red grouse <i>Lagopus lagopus scoticus</i> through the indirect application of anthelmintics	909	914	39	0		Newborn D. & Foster R. (2002) Control of parasite burdens in wild red grouse <i>Lagopus lagopus scoticus</i> through the indirect application of anthelmintics. <i>Journal of Applied Ecology</i>, 39, 909-914	Newborn D. & Foster R.
191	41	Applied Soil Ecology	Applied Soil Ecology	Farmland Conservation	Leave cultivated, uncropped margins or plots (includes lapwing plots)	0	0	0	0	1998	52.187247	0.97078	United Kingdom	melanarius	Pterostichus	NA	NA	NA	pterostichus melanarius	journal	Effects of cereal headland treatments on the abundance and movements of three species of carabid beetles	417	422	9	0		Hawthorne A.J., Hassall M. & Sotherton N.W. (1998) Effects of cereal headland treatments on the abundance and movements of three species of carabid beetles. <i>Applied Soil Ecology</i>, 9, 417-422	Hawthorne A.J., Hassall M. & Sotherton N.W.
192	41	Applied Soil Ecology	Applied Soil Ecology	Farmland Conservation	Leave cultivated, uncropped margins or plots (includes lapwing plots)	0	0	0	0	1998	52.187247	0.97078	United Kingdom	lampros	Bembidion	NA	NA	NA	bembidion lampros	journal	Effects of cereal headland treatments on the abundance and movements of three species of carabid beetles	417	422	9	0		Hawthorne A.J., Hassall M. & Sotherton N.W. (1998) Effects of cereal headland treatments on the abundance and movements of three species of carabid beetles. <i>Applied Soil Ecology</i>, 9, 417-422	Hawthorne A.J., Hassall M. & Sotherton N.W.
193	41	Applied Soil Ecology	Applied Soil Ecology	Farmland Conservation	Leave cultivated, uncropped margins or plots (includes lapwing plots)	0	0	0	0	1998	52.187247	0.97078	United Kingdom	dorsale	Agonum	NA	NA	NA	agonum dorsale	journal	Effects of cereal headland treatments on the abundance and movements of three species of carabid beetles	417	422	9	0		Hawthorne A.J., Hassall M. & Sotherton N.W. (1998) Effects of cereal headland treatments on the abundance and movements of three species of carabid beetles. <i>Applied Soil Ecology</i>, 9, 417-422	Hawthorne A.J., Hassall M. & Sotherton N.W.
194	41	Applied Soil Ecology	Applied Soil Ecology	Farmland Conservation	Leave cultivated, uncropped margins or plots (includes lapwing plots)	0	0	0	0	1998	52.18725	0.97078	United Kingdom	NA	NA	NA	NA	NA	NA	journal	Effects of cereal headland treatments on the abundance and movements of three species of carabid beetles	417	422	9	0		Hawthorne A.J., Hassall M. & Sotherton N.W. (1998) Effects of cereal headland treatments on the abundance and movements of three species of carabid beetles. <i>Applied Soil Ecology</i>, 9, 417-422	Hawthorne A.J., Hassall M. & Sotherton N.W.
196	43	Natural Areas Journal	Natural Areas Journal	Bird Conservation	Use prescribed burning on grasslands	0	1	1	0	2002	39.0119	-98.48425	United States	henslowii	Ammodramus	Passerellidae	Passeriformes	Aves	passerculus henslowii	journal	Spring burning and grassland area: effects on Henslow's sparrow (<i>Ammodramus henslowii</i>) and dickcissel (<i>Spiza americana</i>) in Kansas, USA	160	162	22	0		Applegate R.D., Flock B.E. & Horak G.J. (2002) Spring burning and grassland area: effects on Henslow's sparrow (<i>Ammodramus henslowii</i>) and dickcissel (<i>Spiza americana</i>) in Kansas, USA. <i>Natural Areas Journal</i>, 22, 160-162	Applegate R.D., Flock B.E. & Horak G.J.
197	43	Natural Areas Journal	Natural Areas Journal	Bird Conservation	Use prescribed burning on grasslands	0	1	1	0	2002	39.0119	-98.48425	United States	americana	Spiza	Cardinalidae	Passeriformes	Aves	spiza americana	journal	Spring burning and grassland area: effects on Henslow's sparrow (<i>Ammodramus henslowii</i>) and dickcissel (<i>Spiza americana</i>) in Kansas, USA	160	162	22	0		Applegate R.D., Flock B.E. & Horak G.J. (2002) Spring burning and grassland area: effects on Henslow's sparrow (<i>Ammodramus henslowii</i>) and dickcissel (<i>Spiza americana</i>) in Kansas, USA. <i>Natural Areas Journal</i>, 22, 160-162	Applegate R.D., Flock B.E. & Horak G.J.
198	43	Natural Areas Journal	Natural Areas Journal	Bird Conservation	Use prescribed burning on grasslands	0	1	1	0	2002	39.0119	-98.48425	United States	gerardii	Andropogon	Poaceae	Poales	Liliopsida	andropogon gerardii	journal	Spring burning and grassland area: effects on Henslow's sparrow (<i>Ammodramus henslowii</i>) and dickcissel (<i>Spiza americana</i>) in Kansas, USA	160	162	22	0		Applegate R.D., Flock B.E. & Horak G.J. (2002) Spring burning and grassland area: effects on Henslow's sparrow (<i>Ammodramus henslowii</i>) and dickcissel (<i>Spiza americana</i>) in Kansas, USA. <i>Natural Areas Journal</i>, 22, 160-162	Applegate R.D., Flock B.E. & Horak G.J.
199	43	Natural Areas Journal	Natural Areas Journal	Bird Conservation	Use prescribed burning on grasslands	0	1	1	0	2002	39.0119	-98.48425	United States	nutans	Sorghastrum	Poaceae	Poales	Liliopsida	sorghastrum nutans	journal	Spring burning and grassland area: effects on Henslow's sparrow (<i>Ammodramus henslowii</i>) and dickcissel (<i>Spiza americana</i>) in Kansas, USA	160	162	22	0		Applegate R.D., Flock B.E. & Horak G.J. (2002) Spring burning and grassland area: effects on Henslow's sparrow (<i>Ammodramus henslowii</i>) and dickcissel (<i>Spiza americana</i>) in Kansas, USA. <i>Natural Areas Journal</i>, 22, 160-162	Applegate R.D., Flock B.E. & Horak G.J.
200	43	Natural Areas Journal	Natural Areas Journal	Bird Conservation	Use prescribed burning on grasslands	0	1	1	0	2002	39.0119	-98.48425	United States	canescens	Amorpha	Fabaceae	Fabales	Magnoliopsida	amorpha canescens	journal	Spring burning and grassland area: effects on Henslow's sparrow (<i>Ammodramus henslowii</i>) and dickcissel (<i>Spiza americana</i>) in Kansas, USA	160	162	22	0		Applegate R.D., Flock B.E. & Horak G.J. (2002) Spring burning and grassland area: effects on Henslow's sparrow (<i>Ammodramus henslowii</i>) and dickcissel (<i>Spiza americana</i>) in Kansas, USA. <i>Natural Areas Journal</i>, 22, 160-162	Applegate R.D., Flock B.E. & Horak G.J.
201	43	Natural Areas Journal	Natural Areas Journal	Bird Conservation	Use prescribed burning on grasslands	0	1	1	0	2002	39.0119	-98.48425	United States	scoparium	Schizachyrium	Poaceae	Poales	Liliopsida	schizachyrium scoparium	journal	Spring burning and grassland area: effects on Henslow's sparrow (<i>Ammodramus henslowii</i>) and dickcissel (<i>Spiza americana</i>) in Kansas, USA	160	162	22	0		Applegate R.D., Flock B.E. & Horak G.J. (2002) Spring burning and grassland area: effects on Henslow's sparrow (<i>Ammodramus henslowii</i>) and dickcissel (<i>Spiza americana</i>) in Kansas, USA. <i>Natural Areas Journal</i>, 22, 160-162	Applegate R.D., Flock B.E. & Horak G.J.
202	43	Natural Areas Journal	Natural Areas Journal	Bird Conservation	Use prescribed burning on grasslands	0	1	1	0	2002	39.0119	-98.48425	United States	ammodramus	henslowii	Passerellidae	Passeriformes	Aves	passerculus henslowii	journal	Spring burning and grassland area: effects on Henslow's sparrow (<i>Ammodramus henslowii</i>) and dickcissel (<i>Spiza americana</i>) in Kansas, USA	160	162	22	0		Applegate R.D., Flock B.E. & Horak G.J. (2002) Spring burning and grassland area: effects on Henslow's sparrow (<i>Ammodramus henslowii</i>) and dickcissel (<i>Spiza americana</i>) in Kansas, USA. <i>Natural Areas Journal</i>, 22, 160-162	Applegate R.D., Flock B.E. & Horak G.J.
203	46	Biological Conservation	Biological Conservation	Terrestrial Mammal Conservation	Release translocated/captive-bred mammals to islands without invasive predators	0	0	0	0	2003	-29.15109	118.5508	Australia	apicalis	Parantechinus	DASYURIDAE	Dasyuromorphia	Mammalia	parantechinus apicalis	journal	Translocation of captive-bred dibblers <i>Parantechinus apicalis</i> (Marsupialia: Dasyuridae) to Escape Island, Western Australia	305	315	111	NA	https://doi.org/10.1016/S0006-3207(02)00296-3	Moro D. (2003) Translocation of captive-bred dibblers <i>Parantechinus apicalis</i> (Marsupialia: Dasyuridae) to Escape Island, Western Australia. <i>Biological Conservation</i>, 111, 305-315	Moro D.
204	46	Biological Conservation	Biological Conservation	Terrestrial Mammal Conservation	Release translocated/captive-bred mammals to islands without invasive predators	0	0	0	0	2003	-29.15109	118.5508	Australia	musculus	Mus	Muridae	Rodentia	Mammalia	mus musculus	journal	Translocation of captive-bred dibblers <i>Parantechinus apicalis</i> (Marsupialia: Dasyuridae) to Escape Island, Western Australia	305	315	111	NA	https://doi.org/10.1016/S0006-3207(02)00296-3	Moro D. (2003) Translocation of captive-bred dibblers <i>Parantechinus apicalis</i> (Marsupialia: Dasyuridae) to Escape Island, Western Australia. <i>Biological Conservation</i>, 111, 305-315	Moro D.
205	46	Biological Conservation	Biological Conservation	Terrestrial Mammal Conservation	Release translocated/captive-bred mammals to islands without invasive predators	0	0	0	0	2003	-29.15109	118.5508	Australia	pacificus	Puffinus	PROCELLARIIDAE	NA	NA	ardenna pacifica	journal	Translocation of captive-bred dibblers <i>Parantechinus apicalis</i> (Marsupialia: Dasyuridae) to Escape Island, Western Australia	305	315	111	NA	https://doi.org/10.1016/S0006-3207(02)00296-3	Moro D. (2003) Translocation of captive-bred dibblers <i>Parantechinus apicalis</i> (Marsupialia: Dasyuridae) to Escape Island, Western Australia. <i>Biological Conservation</i>, 111, 305-315	Moro D.
206	47	Biological Conservation	Biological Conservation	Bird Conservation	Provide artificial nesting sites for burrow-nesting seabirds	0	1	0	0	2004	39.06	-27.96	Portugal	castro	Oceanodroma	Hydrobatidae	Procellariiformes	Aves	hydrobates castro	journal	The use of artificial breeding chambers as a conservation measure for cavity-nesting procellariiform seabirds: a case study of the Madeiran storm petrel (<i>Oceanodroma castro</i>)	73	80	116	0		Bolton M., Medeiros R., Hothersall B. & Campos A. (2004) The use of artificial breeding chambers as a conservation measure for cavity-nesting procellariiform seabirds: a case study of the Madeiran storm petrel (<i>Oceanodroma castro</i>). <i>Biological Conservation</i>, 116, 73-80	Bolton M., Medeiros R., Hothersall B. & Campos A.
207	47	Biological Conservation	Biological Conservation	Bird Conservation	Provide artificial nesting sites for burrow-nesting seabirds	0	1	0	0	2004	39.06	-27.96	Portugal	diomedea	Calonectris	Procellariidae	Procellariiformes	Aves	calonectris diomedea	journal	The use of artificial breeding chambers as a conservation measure for cavity-nesting procellariiform seabirds: a case study of the Madeiran storm petrel (<i>Oceanodroma castro</i>)	73	80	116	0		Bolton M., Medeiros R., Hothersall B. & Campos A. (2004) The use of artificial breeding chambers as a conservation measure for cavity-nesting procellariiform seabirds: a case study of the Madeiran storm petrel (<i>Oceanodroma castro</i>). <i>Biological Conservation</i>, 116, 73-80	Bolton M., Medeiros R., Hothersall B. & Campos A.
208	47	Biological Conservation	Biological Conservation	Bird Conservation	Provide artificial nesting sites for burrow-nesting seabirds	0	1	0	0	2004	39.06	-27.96	Portugal	NA	Ratt	Muridae	Rodentia	Mammalia	ratt	journal	The use of artificial breeding chambers as a conservation measure for cavity-nesting procellariiform seabirds: a case study of the Madeiran storm petrel (<i>Oceanodroma castro</i>)	73	80	116	0		Bolton M., Medeiros R., Hothersall B. & Campos A. (2004) The use of artificial breeding chambers as a conservation measure for cavity-nesting procellariiform seabirds: a case study of the Madeiran storm petrel (<i>Oceanodroma castro</i>). <i>Biological Conservation</i>, 116, 73-80	Bolton M., Medeiros R., Hothersall B. & Campos A.
209	47	Biological Conservation	Biological Conservation	Bird Conservation	Use vocalisations to attract birds to safe areas	0	0	0	0	2004	39.06	-27.96	Portugal	castro	Oceanodroma	Hydrobatidae	Procellariiformes	Aves	hydrobates castro	journal	The use of artificial breeding chambers as a conservation measure for cavity-nesting procellariiform seabirds: a case study of the Madeiran storm petrel (<i>Oceanodroma castro</i>)	73	80	116	0		Bolton M., Medeiros R., Hothersall B. & Campos A. (2004) The use of artificial breeding chambers as a conservation measure for cavity-nesting procellariiform seabirds: a case study of the Madeiran storm petrel (<i>Oceanodroma castro</i>). <i>Biological Conservation</i>, 116, 73-80	Bolton M., Medeiros R., Hothersall B. & Campos A.
210	47	Biological Conservation	Biological Conservation	Bird Conservation	Use vocalisations to attract birds to safe areas	0	0	0	0	2004	39.06	-27.96	Portugal	diomedea	Calonectris	Procellariidae	Procellariiformes	Aves	calonectris diomedea	journal	The use of artificial breeding chambers as a conservation measure for cavity-nesting procellariiform seabirds: a case study of the Madeiran storm petrel (<i>Oceanodroma castro</i>)	73	80	116	0		Bolton M., Medeiros R., Hothersall B. & Campos A. (2004) The use of artificial breeding chambers as a conservation measure for cavity-nesting procellariiform seabirds: a case study of the Madeiran storm petrel (<i>Oceanodroma castro</i>). <i>Biological Conservation</i>, 116, 73-80	Bolton M., Medeiros R., Hothersall B. & Campos A.
211	47	Biological Conservation	Biological Conservation	Bird Conservation	Use vocalisations to attract birds to safe areas	0	0	0	0	2004	39.06	-27.96	Portugal	NA	Ratt	Muridae	Rodentia	Mammalia	ratt	journal	The use of artificial breeding chambers as a conservation measure for cavity-nesting procellariiform seabirds: a case study of the Madeiran storm petrel (<i>Oceanodroma castro</i>)	73	80	116	0		Bolton M., Medeiros R., Hothersall B. & Campos A. (2004) The use of artificial breeding chambers as a conservation measure for cavity-nesting procellariiform seabirds: a case study of the Madeiran storm petrel (<i>Oceanodroma castro</i>). <i>Biological Conservation</i>, 116, 73-80	Bolton M., Medeiros R., Hothersall B. & Campos A.
212	49	Journal of Applied Ecology	Journal of Applied Ecology	Bird Conservation	Control predators not on islands for gamebirds	1	1	0	0	2004	57.10417	-4.892033	United Kingdom	vulgaris	Calluna	Ericaceae	Ericales	Magnoliopsida	calluna vulgaris	journal	An experimental study of the effects of predation on the breeding productivity of capercaillie and black grouse	513	525	41	0		Summer R.W., Green R.E., Proctor R., Dugan D., Lambie D., Moncrieff R., Moss R. & Baines D. (2004) An experimental study of the effects of predation on the breeding productivity of capercaillie and black grouse. <i>Journal of Applied Ecology</i>, 41, 513-525	Summer R.W., Green R.E., Proctor R., Dugan D., Lambie D., Moncrieff R., Moss R. & Baines D.
213	49	Journal of Applied Ecology	Journal of Applied Ecology	Bird Conservation	Control predators not on islands for gamebirds	1	1	0	0	2004	57.10417	-4.892033	United Kingdom	martes	Martes	Mustelidae	Carnivora	Mammalia	martes martes	journal	An experimental study of the effects of predation on the breeding productivity of capercaillie and black grouse	513	525	41	0		Summer R.W., Green R.E., Proctor R., Dugan D., Lambie D., Moncrieff R., Moss R. & Baines D. (2004) An experimental study of the effects of predation on the breeding productivity of capercaillie and black grouse. <i>Journal of Applied Ecology</i>, 41, 513-525	Summer R.W., Green R.E., Proctor R., Dugan D., Lambie D., Moncrieff R., Moss R. & Baines D.
214	49	Journal of Applied Ecology	Journal of Applied Ecology	Bird Conservation	Control predators not on islands for gamebirds	1	1	0	0	2004	57.10417	-4.892033	United Kingdom	sylvestris	Pinus	Pinaceae	Pinales	Pinopsida	pinus sylvestris	journal	An experimental study of the effects of predation on the breeding productivity of capercaillie and black grouse	513	525	41	0		Summer R.W., Green R.E., Proctor R., Dugan D., Lambie D., Moncrieff R., Moss R. & Baines D. (2004) An experimental study of the effects of predation on the breeding productivity of capercaillie and black grouse. <i>Journal of Applied Ecology</i>, 41, 513-525	Summer R.W., Green R.E., Proctor R., Dugan D., Lambie D., Moncrieff R., Moss R. & Baines D.
215	49	Journal of Applied Ecology	Journal of Applied Ecology	Bird Conservation	Control predators not on islands for gamebirds	1	1	0	0	2004	57.10417	-4.892033	United Kingdom	urogallus	Tetrao	Phasianidae	Galliformes	Aves	tetrao urogallus	journal	An experimental study of the effects of predation on the breeding productivity of capercaillie and black grouse	513	525	41	0		Summer R.W., Green R.E., Proctor R., Dugan D., Lambie D., Moncrieff R., Moss R. & Baines D. (2004) An experimental study of the effects of predation on the breeding productivity of capercaillie and black grouse. <i>Journal of Applied Ecology</i>, 41, 513-525	Summer R.W., Green R.E., Proctor R., Dugan D., Lambie D., Moncrieff R., Moss R. & Baines D.
216	49	Journal of Applied Ecology	Journal of Applied Ecology	Bird Conservation	Control predators not on islands for gamebirds	1	1	0	0	2004	57.10417	-4.892033	United Kingdom	myrtillus	Vaccinium	Ericaceae	Ericales	NA	vaccinium myrtillus	journal	An experimental study of the effects of predation on the breeding productivity of capercaillie and black grouse	513	525	41	0		Summer R.W., Green R.E., Proctor R., Dugan D., Lambie D., Moncrieff R., Moss R. & Baines D. (2004) An experimental study of the effects of predation on the breeding productivity of capercaillie and black grouse. <i>Journal of Applied Ecology</i>, 41, 513-525	Summer R.W., Green R.E., Proctor R., Dugan D., Lambie D., Moncrieff R., Moss R. & Baines D.
217	49	Journal of Applied Ecology	Journal of Applied Ecology	Bird Conservation	Control predators not on islands for gamebirds	1	1	0	0	2004	57.10417	-4.892033	United Kingdom	vitis	Vaccinium	Ericaceae	Ericales	NA	vaccinium vitis	journal	An experimental study of the effects of predation on the breeding productivity of capercaillie and black grouse	513	525	41	0		Summer R.W., Green R.E., Proctor R., Dugan D., Lambie D., Moncrieff R., Moss R. & Baines D. (2004) An experimental study of the effects of predation on the breeding productivity of capercaillie and black grouse. <i>Journal of Applied Ecology</i>, 41, 513-525	Summer R.W., Green R.E., Proctor R., Dugan D., Lambie D., Moncrieff R., Moss R. & Baines D.
218	49	Journal of Applied Ecology	Journal of Applied Ecology	Bird Conservation	Control predators not on islands for gamebirds	1	1	0	0	2004	57.10417	-4.892033	United Kingdom	vulpes	Vulpes	Canidae	Carnivora	Mammalia	vulpes vulpes	journal	An experimental study of the effects of predation on the breeding productivity of capercaillie and black grouse	513	525	41	0		Summer R.W., Green R.E., Proctor R., Dugan D., Lambie D., Moncrieff R., Moss R. & Baines D. (2004) An experimental study of the effects of predation on the breeding productivity of capercaillie and black grouse. <i>Journal of Applied Ecology</i>, 41, 513-525	Summer R.W., Green R.E., Proctor R., Dugan D., Lambie D., Moncrieff R., Moss R. & Baines D.
219	49	Journal of Applied Ecology	Journal of Applied Ecology	Bird Conservation	Control predators not on islands for gamebirds	1	1	0	0	2004	57.10417	-4.892033	United Kingdom	corone	Corvus	Corvidae	Passeriformes	Aves	corvus corone	journal	An experimental study of the effects of predation on the breeding productivity of capercaillie and black grouse	513	525	41	0		Summer R.W., Green R.E., Proctor R., Dugan D., Lambie D., Moncrieff R., Moss R. & Baines D. (2004) An experimental study of the effects of predation on the breeding productivity of capercaillie and black grouse. <i>Journal of Applied Ecology</i>, 41, 513-525	Summer R.W., Green R.E., Proctor R., Dugan D., Lambie D., Moncrieff R., Moss R. & Baines D.
220	49	Journal of Applied Ecology	Journal of Applied Ecology	Bird Conservation	Control predators not on islands for gamebirds	1	1	0	0	2004	57.10417	-4.892033	United Kingdom	elaphus	Cervus	Cervidae	Artiodactyla	Mammalia	cervus elaphus	journal	An experimental study of the effects of predation on the breeding productivity of capercaillie and black grouse	513	525	41	0		Summer R.W., Green R.E., Proctor R., Dugan D., Lambie D., Moncrieff R., Moss R. & Baines D. (2004) An experimental study of the effects of predation on the breeding productivity of capercaillie and black grouse. <i>Journal of Applied Ecology</i>, 41, 513-525	Summer R.W., Green R.E., Proctor R., Dugan D., Lambie D., Moncrieff R., Moss R. & Baines D.
221	51	Biological Conservation	Biological Conservation	Terrestrial Mammal Conservation	Translocate to re-establish or boost populations in native range	0	0	0	0	2004	-19.9374	-40.57334	Brazil	torquatus	Bradypus	BRADYPODIDAE	NA	NA	bradypus torquatus	journal	A translocation experiment for the conservation of maned sloths, <i>Bradypus torquatus</i> (Xenarthra, Bradypodidae)	421	430	118	NA		Chiarello A.G, Chivers D.J., Bassi C., Amelia M., Maciel F., Moreira L.S. & Bazzalo M. (2004) A translocation experiment for the conservation of maned sloths, <i>Bradypus torquatus</i> (Xenarthra, Bradypodidae). <i>Biological Conservation</i>, 118, 421-430	Chiarello A.G, Chivers D.J., Bassi C., Amelia M., Maciel F., Moreira L.S. & Bazzalo M.
222	57	Journal of Applied Ecology	Journal of Applied Ecology	Bat Conservation	Retain residual tree patches in logged areas	0	1	0	0	2003	53.93327	-116.5765	Canada	NA	NA	NA	NA	NA	NA	journal	Foraging by bats in cleared, thinned and unharvested boreal forest	646	657	40	NA		Patriquin K.J. & Barclay R.M.R. (2003) Foraging by bats in cleared, thinned and unharvested boreal forest. <i>Journal of Applied Ecology</i>, 40, 646-657	Patriquin K.J. & Barclay R.M.R.
223	57	Journal of Applied Ecology	Journal of Applied Ecology	Bat Conservation	Thin trees within forest and woodland	0	1	0	0	2003	53.93327	-116.5765	Canada	noctivagans	Lasioncyteris	Vespertilionidae	Chiroptera	Mammalia	lasionycteris noctivagans	journal	Foraging by bats in cleared, thinned and unharvested boreal forest	646	657	40	NA		Patriquin K.J. & Barclay R.M.R. (2003) Foraging by bats in cleared, thinned and unharvested boreal forest. <i>Journal of Applied Ecology</i>, 40, 646-657	Patriquin K.J. & Barclay R.M.R.
224	57	Journal of Applied Ecology	Journal of Applied Ecology	Bat Conservation	Thin trees within forest and woodland	0	1	0	0	2003	53.93327	-116.5765	Canada	lucifugus	Myotis	Vespertilionidae	Chiroptera	Mammalia	myotis lucifugus	journal	Foraging by bats in cleared, thinned and unharvested boreal forest	646	657	40	NA		Patriquin K.J. & Barclay R.M.R. (2003) Foraging by bats in cleared, thinned and unharvested boreal forest. <i>Journal of Applied Ecology</i>, 40, 646-657	Patriquin K.J. & Barclay R.M.R.
225	58	Journal of Applied Ecology	Journal of Applied Ecology	Bird Conservation	Physically protect nests from predators using non-electric fencing	0	0	0	0	2001	57.75	-7	United Kingdom	cuniculus	Oryctolagus	Leporidae	Lagomorpha	NA	oryctolagus cuniculus	journal	Experimental removal of introduced hedgehogs improves wader nest success	802	812	38	0		Jackson D.B. (2001) Experimental removal of introduced hedgehogs improves wader nest success. <i>Journal of Applied Ecology</i>, 38, 802-812	Jackson D.B.
226	58	Journal of Applied Ecology	Journal of Applied Ecology	Bird Conservation	Physically protect nests from predators using non-electric fencing	0	0	0	0	2001	57.75	-7	United Kingdom	europaeus	Erinaceus	Erinaceinae	Erinaceomorpha	Mammalia	erinaceus europaeus	journal	Experimental removal of introduced hedgehogs improves wader nest success	802	812	38	0		Jackson D.B. (2001) Experimental removal of introduced hedgehogs improves wader nest success. <i>Journal of Applied Ecology</i>, 38, 802-812	Jackson D.B.
227	58	Journal of Applied Ecology	Journal of Applied Ecology	Bird Conservation	Physically protect nests from predators using non-electric fencing	0	0	0	0	2001	57.75	-7	United Kingdom	vanellus	Vanellus	Charadriidae	Charadriiformes	Aves	vanellus vanellus	journal	Experimental removal of introduced hedgehogs improves wader nest success	802	812	38	0		Jackson D.B. (2001) Experimental removal of introduced hedgehogs improves wader nest success. <i>Journal of Applied Ecology</i>, 38, 802-812	Jackson D.B.
228	58	Journal of Applied Ecology	Journal of Applied Ecology	Bird Conservation	Physically protect nests from predators using non-electric fencing	0	0	0	0	2001	57.75	-7	United Kingdom	alpina	Calidris	Scolopacidae	Charadriiformes	Aves	calidris alpina	journal	Experimental removal of introduced hedgehogs improves wader nest success	802	812	38	0		Jackson D.B. (2001) Experimental removal of introduced hedgehogs improves wader nest success. <i>Journal of Applied Ecology</i>, 38, 802-812	Jackson D.B.
229	58	Journal of Applied Ecology	Journal of Applied Ecology	Bird Conservation	Physically protect nests from predators using non-electric fencing	0	0	0	0	2001	57.75	-7	United Kingdom	totanus	Tringa	Scolopacidae	Charadriiformes	Aves	tringa totanus	journal	Experimental removal of introduced hedgehogs improves wader nest success	802	812	38	0		Jackson D.B. (2001) Experimental removal of introduced hedgehogs improves wader nest success. <i>Journal of Applied Ecology</i>, 38, 802-812	Jackson D.B.
230	58	Journal of Applied Ecology	Journal of Applied Ecology	Bird Conservation	Physically protect nests from predators using non-electric fencing	0	0	0	0	2001	57.75	-7	United Kingdom	gallinago	Gallinago	Scolopacidae	Charadriiformes	Aves	gallinago gallinago	journal	Experimental removal of introduced hedgehogs improves wader nest success	802	812	38	0		Jackson D.B. (2001) Experimental removal of introduced hedgehogs improves wader nest success. <i>Journal of Applied Ecology</i>, 38, 802-812	Jackson D.B.
231	58	Journal of Applied Ecology	Journal of Applied Ecology	Bird Conservation	Physically protect nests from predators using non-electric fencing	0	0	0	0	2001	57.75	-7	United Kingdom	canus	Larus	Laridae	Charadriiformes	Aves	larus canus	journal	Experimental removal of introduced hedgehogs improves wader nest success	802	812	38	0		Jackson D.B. (2001) Experimental removal of introduced hedgehogs improves wader nest success. <i>Journal of Applied Ecology</i>, 38, 802-812	Jackson D.B.
232	60	Southeastern Naturalist	Southeastern Naturalist	Amphibian Conservation	Use prescribed fire or modifications to burning regime in forests	0	1	0	0	2003	32.15743	-82.90712	United States	serrulata	Serenoa	Arecaceae	Arecales	Commelinids	serenoa serrulata	journal	Effects of prescribed fire on herpetofauna in bottomland hardwood forests	475	486	2	NA		Moseley K.R., Castleberry S.B. & Schweitzer S.H. (2003) Effects of prescribed fire on herpetofauna in bottomland hardwood forests. <i>Southeastern Naturalist</i>, 2, 475-486	Moseley K.R., Castleberry S.B. & Schweitzer S.H.
233	60	Southeastern Naturalist	Southeastern Naturalist	Amphibian Conservation	Use prescribed fire or modifications to burning regime in forests	0	1	0	0	2003	32.15743	-82.90712	United States	cerifera	Myrica	Myricaceae	Fagales	Magnoliopsida	myrica cerifera	journal	Effects of prescribed fire on herpetofauna in bottomland hardwood forests	475	486	2	NA		Moseley K.R., Castleberry S.B. & Schweitzer S.H. (2003) Effects of prescribed fire on herpetofauna in bottomland hardwood forests. <i>Southeastern Naturalist</i>, 2, 475-486	Moseley K.R., Castleberry S.B. & Schweitzer S.H.
234	60	Southeastern Naturalist	Southeastern Naturalist	Amphibian Conservation	Use prescribed fire or modifications to burning regime in forests	0	1	0	0	2003	32.15743	-82.90712	United States	coriacea	Ilex	Ilex	Aquifoliales	Magnoliopsida	ilex coriacea	journal	Effects of prescribed fire on herpetofauna in bottomland hardwood forests	475	486	2	NA		Moseley K.R., Castleberry S.B. & Schweitzer S.H. (2003) Effects of prescribed fire on herpetofauna in bottomland hardwood forests. <i>Southeastern Naturalist</i>, 2, 475-486	Moseley K.R., Castleberry S.B. & Schweitzer S.H.
235	60	Southeastern Naturalist	Southeastern Naturalist	Amphibian Conservation	Use prescribed fire or modifications to burning regime in forests	0	1	0	0	2003	32.15743	-82.90712	United States	and	Forest Ecology	NA	NA	NA	forest ecology and	journal	Effects of prescribed fire on herpetofauna in bottomland hardwood forests	475	486	2	NA		Moseley K.R., Castleberry S.B. & Schweitzer S.H. (2003) Effects of prescribed fire on herpetofauna in bottomland hardwood forests. <i>Southeastern Naturalist</i>, 2, 475-486	Moseley K.R., Castleberry S.B. & Schweitzer S.H.
236	60	Southeastern Naturalist	Southeastern Naturalist	Amphibian Conservation	Use prescribed fire or modifications to burning regime in forests	0	1	0	0	2003	32.15743	-82.90712	United States	NA	NA	NA	Anura	Amphibia	NA	journal	Effects of prescribed fire on herpetofauna in bottomland hardwood forests	475	486	2	NA		Moseley K.R., Castleberry S.B. & Schweitzer S.H. (2003) Effects of prescribed fire on herpetofauna in bottomland hardwood forests. <i>Southeastern Naturalist</i>, 2, 475-486	Moseley K.R., Castleberry S.B. & Schweitzer S.H.
237	60	Southeastern Naturalist	Southeastern Naturalist	Amphibian Conservation	Use prescribed fire or modifications to burning regime in forests	0	1	0	0	2003	32.15743	-82.90712	United States	NA	NA	NA	Caudata	Amphibia	NA	journal	Effects of prescribed fire on herpetofauna in bottomland hardwood forests	475	486	2	NA		Moseley K.R., Castleberry S.B. & Schweitzer S.H. (2003) Effects of prescribed fire on herpetofauna in bottomland hardwood forests. <i>Southeastern Naturalist</i>, 2, 475-486	Moseley K.R., Castleberry S.B. & Schweitzer S.H.
238	61	British Wildlife	British Wildlife	Terrestrial Mammal Conservation	Release captive-bred individuals to re-establish or boost populations in native range	0	0	0	0	2002	52.27619	-0.8126577	United Kingdom	avellanarius	Muscardinus	Gliridae	Rodentia	Mammalia	muscardinus avellanarius	journal	Putting dormice (<i>Muscardinus avellanarius</i>) back on the map	91	100	14	NA		Bright P. & Morris P. (2002) Putting dormice (<i>Muscardinus avellanarius</i>) back on the map. <i>British Wildlife</i>, 14, 91-100	Bright P. & Morris P.
239	61	British Wildlife	British Wildlife	Terrestrial Mammal Conservation	Release captive-bred individuals to re-establish or boost populations in native range	0	0	0	0	2002	52.27619	-0.8126577	United Kingdom	aluco	Strix	STRIGIDAE	NA	NA	strix aluco	journal	Putting dormice (<i>Muscardinus avellanarius</i>) back on the map	91	100	14	NA		Bright P. & Morris P. (2002) Putting dormice (<i>Muscardinus avellanarius</i>) back on the map. <i>British Wildlife</i>, 14, 91-100	Bright P. & Morris P.
240	61	British Wildlife	British Wildlife	Terrestrial Mammal Conservation	Translocate to re-establish or boost populations in native range	0	0	0	0	2002	52.27619	-0.8126577	United Kingdom	avellanarius	Muscardinus	Gliridae	Rodentia	Mammalia	muscardinus avellanarius	journal	Putting dormice (<i>Muscardinus avellanarius</i>) back on the map	91	100	14	NA		Bright P. & Morris P. (2002) Putting dormice (<i>Muscardinus avellanarius</i>) back on the map. <i>British Wildlife</i>, 14, 91-100	Bright P. & Morris P.
241	61	British Wildlife	British Wildlife	Terrestrial Mammal Conservation	Translocate to re-establish or boost populations in native range	0	0	0	0	2002	52.27619	-0.8126577	United Kingdom	aluco	Strix	STRIGIDAE	NA	NA	strix aluco	journal	Putting dormice (<i>Muscardinus avellanarius</i>) back on the map	91	100	14	NA		Bright P. & Morris P. (2002) Putting dormice (<i>Muscardinus avellanarius</i>) back on the map. <i>British Wildlife</i>, 14, 91-100	Bright P. & Morris P.
242	63	Biological Conservation	Biological Conservation	Farmland Conservation	Leave cultivated, uncropped margins or plots (includes lapwing plots)	0	1	0	0	2005	52.4157195	-1.500163	United Kingdom	officinalis	Borago	NA	NA	NA	borago officinalis	journal	Providing foraging resources for bumblebees in intensively farmed landscapes	479	494	121	0		Pywell R.F., Warman E.A., Carvell C., Sparks T.H., Dicks L.V., Bennett D., Wright A., Critchley C.N.R. & Sherwood A. (2005) Providing foraging resources for bumblebees in intensively farmed landscapes. <i>Biological Conservation</i>, 121, 479-494	Pywell R.F., Warman E.A., Carvell C., Sparks T.H., Dicks L.V., Bennett D., Wright A., Critchley C.N.R. & Sherwood A.
243	63	Biological Conservation	Biological Conservation	Farmland Conservation	Leave cultivated, uncropped margins or plots (includes lapwing plots)	0	1	0	0	2005	52.4157195	-1.500163	United Kingdom	heterophyllum	Cirsium	NA	NA	NA	cirsium heterophyllum	journal	Providing foraging resources for bumblebees in intensively farmed landscapes	479	494	121	0		Pywell R.F., Warman E.A., Carvell C., Sparks T.H., Dicks L.V., Bennett D., Wright A., Critchley C.N.R. & Sherwood A. (2005) Providing foraging resources for bumblebees in intensively farmed landscapes. <i>Biological Conservation</i>, 121, 479-494	Pywell R.F., Warman E.A., Carvell C., Sparks T.H., Dicks L.V., Bennett D., Wright A., Critchley C.N.R. & Sherwood A.
244	63	Biological Conservation	Biological Conservation	Farmland Conservation	Leave cultivated, uncropped margins or plots (includes lapwing plots)	0	1	0	0	2005	52.4157195	-1.500163	United Kingdom	repens	Trifolium	NA	NA	NA	trifolium repens	journal	Providing foraging resources for bumblebees in intensively farmed landscapes	479	494	121	0		Pywell R.F., Warman E.A., Carvell C., Sparks T.H., Dicks L.V., Bennett D., Wright A., Critchley C.N.R. & Sherwood A. (2005) Providing foraging resources for bumblebees in intensively farmed landscapes. <i>Biological Conservation</i>, 121, 479-494	Pywell R.F., Warman E.A., Carvell C., Sparks T.H., Dicks L.V., Bennett D., Wright A., Critchley C.N.R. & Sherwood A.
245	63	Biological Conservation	Biological Conservation	Farmland Conservation	Leave cultivated, uncropped margins or plots (includes lapwing plots)	0	1	0	0	2005	52.4157195	-1.500163	United Kingdom	corniculatus	Lotus	NA	NA	NA	lotus corniculatus	journal	Providing foraging resources for bumblebees in intensively farmed landscapes	479	494	121	0		Pywell R.F., Warman E.A., Carvell C., Sparks T.H., Dicks L.V., Bennett D., Wright A., Critchley C.N.R. & Sherwood A. (2005) Providing foraging resources for bumblebees in intensively farmed landscapes. <i>Biological Conservation</i>, 121, 479-494	Pywell R.F., Warman E.A., Carvell C., Sparks T.H., Dicks L.V., Bennett D., Wright A., Critchley C.N.R. & Sherwood A.
246	63	Biological Conservation	Biological Conservation	Farmland Conservation	Leave cultivated, uncropped margins or plots (includes lapwing plots)	0	1	0	0	2005	52.4157195	-1.500163	United Kingdom	ochrocephala	Viola	NA	NA	NA	viola ochrocephala	journal	Providing foraging resources for bumblebees in intensively farmed landscapes	479	494	121	0		Pywell R.F., Warman E.A., Carvell C., Sparks T.H., Dicks L.V., Bennett D., Wright A., Critchley C.N.R. & Sherwood A. (2005) Providing foraging resources for bumblebees in intensively farmed landscapes. <i>Biological Conservation</i>, 121, 479-494	Pywell R.F., Warman E.A., Carvell C., Sparks T.H., Dicks L.V., Bennett D., Wright A., Critchley C.N.R. & Sherwood A.
247	63	Biological Conservation	Biological Conservation	Farmland Conservation	Leave cultivated, uncropped margins or plots (includes lapwing plots)	0	1	0	0	2005	52.4157195	-1.500163	United Kingdom	campestre	Bombus	NA	NA	NA	bombus campestre	journal	Providing foraging resources for bumblebees in intensively farmed landscapes	479	494	121	0		Pywell R.F., Warman E.A., Carvell C., Sparks T.H., Dicks L.V., Bennett D., Wright A., Critchley C.N.R. & Sherwood A. (2005) Providing foraging resources for bumblebees in intensively farmed landscapes. <i>Biological Conservation</i>, 121, 479-494	Pywell R.F., Warman E.A., Carvell C., Sparks T.H., Dicks L.V., Bennett D., Wright A., Critchley C.N.R. & Sherwood A.
248	63	Biological Conservation	Biological Conservation	Bee Conservation	Leave arable field margins uncropped with natural regeneration	0	1	0	0	2005	52.41572	-1.500163	United Kingdom	officinalis	Borago	Borago	Boraginales	Magnoliopsida	borago officinalis	journal	Providing foraging resources for bumblebees in intensively farmed landscapes	479	494	121	0		Pywell R.F., Warman E.A., Carvell C., Sparks T.H., Dicks L.V., Bennett D., Wright A., Critchley C.N.R. & Sherwood A. (2005) Providing foraging resources for bumblebees in intensively farmed landscapes. <i>Biological Conservation</i>, 121, 479-494	Pywell R.F., Warman E.A., Carvell C., Sparks T.H., Dicks L.V., Bennett D., Wright A., Critchley C.N.R. & Sherwood A.
249	63	Biological Conservation	Biological Conservation	Bee Conservation	Leave arable field margins uncropped with natural regeneration	0	1	0	0	2005	52.41572	-1.500163	United Kingdom	heterophyllum	Cirsium	Asteraceae	Asterales	Magnoliopsida	cirsium heterophyllum	journal	Providing foraging resources for bumblebees in intensively farmed landscapes	479	494	121	0		Pywell R.F., Warman E.A., Carvell C., Sparks T.H., Dicks L.V., Bennett D., Wright A., Critchley C.N.R. & Sherwood A. (2005) Providing foraging resources for bumblebees in intensively farmed landscapes. <i>Biological Conservation</i>, 121, 479-494	Pywell R.F., Warman E.A., Carvell C., Sparks T.H., Dicks L.V., Bennett D., Wright A., Critchley C.N.R. & Sherwood A.
250	63	Biological Conservation	Biological Conservation	Bee Conservation	Leave arable field margins uncropped with natural regeneration	0	1	0	0	2005	52.41572	-1.500163	United Kingdom	repens	Trifolium	Fabaceae	Fabales	Magnoliopsida	trifolium repens	journal	Providing foraging resources for bumblebees in intensively farmed landscapes	479	494	121	0		Pywell R.F., Warman E.A., Carvell C., Sparks T.H., Dicks L.V., Bennett D., Wright A., Critchley C.N.R. & Sherwood A. (2005) Providing foraging resources for bumblebees in intensively farmed landscapes. <i>Biological Conservation</i>, 121, 479-494	Pywell R.F., Warman E.A., Carvell C., Sparks T.H., Dicks L.V., Bennett D., Wright A., Critchley C.N.R. & Sherwood A.
251	63	Biological Conservation	Biological Conservation	Bee Conservation	Leave arable field margins uncropped with natural regeneration	0	1	0	0	2005	52.41572	-1.500163	United Kingdom	corniculatus	Lotus	Fabaceae	Fabales	NA	lotus corniculatus	journal	Providing foraging resources for bumblebees in intensively farmed landscapes	479	494	121	0		Pywell R.F., Warman E.A., Carvell C., Sparks T.H., Dicks L.V., Bennett D., Wright A., Critchley C.N.R. & Sherwood A. (2005) Providing foraging resources for bumblebees in intensively farmed landscapes. <i>Biological Conservation</i>, 121, 479-494	Pywell R.F., Warman E.A., Carvell C., Sparks T.H., Dicks L.V., Bennett D., Wright A., Critchley C.N.R. & Sherwood A.
252	63	Biological Conservation	Biological Conservation	Bee Conservation	Leave arable field margins uncropped with natural regeneration	0	1	0	0	2005	52.41572	-1.500163	United Kingdom	ochrocephala	Viola	NA	NA	NA	viola ochrocephala	journal	Providing foraging resources for bumblebees in intensively farmed landscapes	479	494	121	0		Pywell R.F., Warman E.A., Carvell C., Sparks T.H., Dicks L.V., Bennett D., Wright A., Critchley C.N.R. & Sherwood A. (2005) Providing foraging resources for bumblebees in intensively farmed landscapes. <i>Biological Conservation</i>, 121, 479-494	Pywell R.F., Warman E.A., Carvell C., Sparks T.H., Dicks L.V., Bennett D., Wright A., Critchley C.N.R. & Sherwood A.
253	63	Biological Conservation	Biological Conservation	Bee Conservation	Leave arable field margins uncropped with natural regeneration	0	1	0	0	2005	52.41572	-1.500163	United Kingdom	campestre	Bombus	Apidae	Hymenoptera	Insecta	bombus campestre	journal	Providing foraging resources for bumblebees in intensively farmed landscapes	479	494	121	0		Pywell R.F., Warman E.A., Carvell C., Sparks T.H., Dicks L.V., Bennett D., Wright A., Critchley C.N.R. & Sherwood A. (2005) Providing foraging resources for bumblebees in intensively farmed landscapes. <i>Biological Conservation</i>, 121, 479-494	Pywell R.F., Warman E.A., Carvell C., Sparks T.H., Dicks L.V., Bennett D., Wright A., Critchley C.N.R. & Sherwood A.
254	63	Biological Conservation	Biological Conservation	Bee Conservation	Leave field margins unsprayed within the crop (conservation headlands)	0	1	0	0	2005	52.41572	-1.500163	United Kingdom	officinalis	Borago	Borago	Boraginales	Magnoliopsida	borago officinalis	journal	Providing foraging resources for bumblebees in intensively farmed landscapes	479	494	121	0		Pywell R.F., Warman E.A., Carvell C., Sparks T.H., Dicks L.V., Bennett D., Wright A., Critchley C.N.R. & Sherwood A. (2005) Providing foraging resources for bumblebees in intensively farmed landscapes. <i>Biological Conservation</i>, 121, 479-494	Pywell R.F., Warman E.A., Carvell C., Sparks T.H., Dicks L.V., Bennett D., Wright A., Critchley C.N.R. & Sherwood A.
255	63	Biological Conservation	Biological Conservation	Bee Conservation	Leave field margins unsprayed within the crop (conservation headlands)	0	1	0	0	2005	52.41572	-1.500163	United Kingdom	heterophyllum	Cirsium	Asteraceae	Asterales	Magnoliopsida	cirsium heterophyllum	journal	Providing foraging resources for bumblebees in intensively farmed landscapes	479	494	121	0		Pywell R.F., Warman E.A., Carvell C., Sparks T.H., Dicks L.V., Bennett D., Wright A., Critchley C.N.R. & Sherwood A. (2005) Providing foraging resources for bumblebees in intensively farmed landscapes. <i>Biological Conservation</i>, 121, 479-494	Pywell R.F., Warman E.A., Carvell C., Sparks T.H., Dicks L.V., Bennett D., Wright A., Critchley C.N.R. & Sherwood A.
256	63	Biological Conservation	Biological Conservation	Bee Conservation	Leave field margins unsprayed within the crop (conservation headlands)	0	1	0	0	2005	52.41572	-1.500163	United Kingdom	repens	Trifolium	Fabaceae	Fabales	Magnoliopsida	trifolium repens	journal	Providing foraging resources for bumblebees in intensively farmed landscapes	479	494	121	0		Pywell R.F., Warman E.A., Carvell C., Sparks T.H., Dicks L.V., Bennett D., Wright A., Critchley C.N.R. & Sherwood A. (2005) Providing foraging resources for bumblebees in intensively farmed landscapes. <i>Biological Conservation</i>, 121, 479-494	Pywell R.F., Warman E.A., Carvell C., Sparks T.H., Dicks L.V., Bennett D., Wright A., Critchley C.N.R. & Sherwood A.
257	63	Biological Conservation	Biological Conservation	Bee Conservation	Leave field margins unsprayed within the crop (conservation headlands)	0	1	0	0	2005	52.41572	-1.500163	United Kingdom	corniculatus	Lotus	Fabaceae	Fabales	NA	lotus corniculatus	journal	Providing foraging resources for bumblebees in intensively farmed landscapes	479	494	121	0		Pywell R.F., Warman E.A., Carvell C., Sparks T.H., Dicks L.V., Bennett D., Wright A., Critchley C.N.R. & Sherwood A. (2005) Providing foraging resources for bumblebees in intensively farmed landscapes. <i>Biological Conservation</i>, 121, 479-494	Pywell R.F., Warman E.A., Carvell C., Sparks T.H., Dicks L.V., Bennett D., Wright A., Critchley C.N.R. & Sherwood A.
258	63	Biological Conservation	Biological Conservation	Bee Conservation	Leave field margins unsprayed within the crop (conservation headlands)	0	1	0	0	2005	52.41572	-1.500163	United Kingdom	ochrocephala	Viola	NA	NA	NA	viola ochrocephala	journal	Providing foraging resources for bumblebees in intensively farmed landscapes	479	494	121	0		Pywell R.F., Warman E.A., Carvell C., Sparks T.H., Dicks L.V., Bennett D., Wright A., Critchley C.N.R. & Sherwood A. (2005) Providing foraging resources for bumblebees in intensively farmed landscapes. <i>Biological Conservation</i>, 121, 479-494	Pywell R.F., Warman E.A., Carvell C., Sparks T.H., Dicks L.V., Bennett D., Wright A., Critchley C.N.R. & Sherwood A.
259	63	Biological Conservation	Biological Conservation	Bee Conservation	Leave field margins unsprayed within the crop (conservation headlands)	0	1	0	0	2005	52.41572	-1.500163	United Kingdom	campestre	Bombus	Apidae	Hymenoptera	Insecta	bombus campestre	journal	Providing foraging resources for bumblebees in intensively farmed landscapes	479	494	121	0		Pywell R.F., Warman E.A., Carvell C., Sparks T.H., Dicks L.V., Bennett D., Wright A., Critchley C.N.R. & Sherwood A. (2005) Providing foraging resources for bumblebees in intensively farmed landscapes. <i>Biological Conservation</i>, 121, 479-494	Pywell R.F., Warman E.A., Carvell C., Sparks T.H., Dicks L.V., Bennett D., Wright A., Critchley C.N.R. & Sherwood A.
260	63	Biological Conservation	Biological Conservation	Bee Conservation	Sow uncropped arable field margins with a native wild flower seed mix	0	1	0	0	2005	52.41572	-1.500163	United Kingdom	officinalis	Borago	Borago	Boraginales	Magnoliopsida	borago officinalis	journal	Providing foraging resources for bumblebees in intensively farmed landscapes	479	494	121	0		Pywell R.F., Warman E.A., Carvell C., Sparks T.H., Dicks L.V., Bennett D., Wright A., Critchley C.N.R. & Sherwood A. (2005) Providing foraging resources for bumblebees in intensively farmed landscapes. <i>Biological Conservation</i>, 121, 479-494	Pywell R.F., Warman E.A., Carvell C., Sparks T.H., Dicks L.V., Bennett D., Wright A., Critchley C.N.R. & Sherwood A.
261	63	Biological Conservation	Biological Conservation	Bee Conservation	Sow uncropped arable field margins with a native wild flower seed mix	0	1	0	0	2005	52.41572	-1.500163	United Kingdom	heterophyllum	Cirsium	Asteraceae	Asterales	Magnoliopsida	cirsium heterophyllum	journal	Providing foraging resources for bumblebees in intensively farmed landscapes	479	494	121	0		Pywell R.F., Warman E.A., Carvell C., Sparks T.H., Dicks L.V., Bennett D., Wright A., Critchley C.N.R. & Sherwood A. (2005) Providing foraging resources for bumblebees in intensively farmed landscapes. <i>Biological Conservation</i>, 121, 479-494	Pywell R.F., Warman E.A., Carvell C., Sparks T.H., Dicks L.V., Bennett D., Wright A., Critchley C.N.R. & Sherwood A.
262	63	Biological Conservation	Biological Conservation	Bee Conservation	Sow uncropped arable field margins with a native wild flower seed mix	0	1	0	0	2005	52.41572	-1.500163	United Kingdom	repens	Trifolium	Fabaceae	Fabales	Magnoliopsida	trifolium repens	journal	Providing foraging resources for bumblebees in intensively farmed landscapes	479	494	121	0		Pywell R.F., Warman E.A., Carvell C., Sparks T.H., Dicks L.V., Bennett D., Wright A., Critchley C.N.R. & Sherwood A. (2005) Providing foraging resources for bumblebees in intensively farmed landscapes. <i>Biological Conservation</i>, 121, 479-494	Pywell R.F., Warman E.A., Carvell C., Sparks T.H., Dicks L.V., Bennett D., Wright A., Critchley C.N.R. & Sherwood A.
263	63	Biological Conservation	Biological Conservation	Bee Conservation	Sow uncropped arable field margins with a native wild flower seed mix	0	1	0	0	2005	52.41572	-1.500163	United Kingdom	corniculatus	Lotus	Fabaceae	Fabales	NA	lotus corniculatus	journal	Providing foraging resources for bumblebees in intensively farmed landscapes	479	494	121	0		Pywell R.F., Warman E.A., Carvell C., Sparks T.H., Dicks L.V., Bennett D., Wright A., Critchley C.N.R. & Sherwood A. (2005) Providing foraging resources for bumblebees in intensively farmed landscapes. <i>Biological Conservation</i>, 121, 479-494	Pywell R.F., Warman E.A., Carvell C., Sparks T.H., Dicks L.V., Bennett D., Wright A., Critchley C.N.R. & Sherwood A.
264	63	Biological Conservation	Biological Conservation	Bee Conservation	Sow uncropped arable field margins with a native wild flower seed mix	0	1	0	0	2005	52.41572	-1.500163	United Kingdom	ochrocephala	Viola	NA	NA	NA	viola ochrocephala	journal	Providing foraging resources for bumblebees in intensively farmed landscapes	479	494	121	0		Pywell R.F., Warman E.A., Carvell C., Sparks T.H., Dicks L.V., Bennett D., Wright A., Critchley C.N.R. & Sherwood A. (2005) Providing foraging resources for bumblebees in intensively farmed landscapes. <i>Biological Conservation</i>, 121, 479-494	Pywell R.F., Warman E.A., Carvell C., Sparks T.H., Dicks L.V., Bennett D., Wright A., Critchley C.N.R. & Sherwood A.
265	63	Biological Conservation	Biological Conservation	Bee Conservation	Sow uncropped arable field margins with a native wild flower seed mix	0	1	0	0	2005	52.41572	-1.500163	United Kingdom	campestre	Bombus	Apidae	Hymenoptera	Insecta	bombus campestre	journal	Providing foraging resources for bumblebees in intensively farmed landscapes	479	494	121	0		Pywell R.F., Warman E.A., Carvell C., Sparks T.H., Dicks L.V., Bennett D., Wright A., Critchley C.N.R. & Sherwood A. (2005) Providing foraging resources for bumblebees in intensively farmed landscapes. <i>Biological Conservation</i>, 121, 479-494	Pywell R.F., Warman E.A., Carvell C., Sparks T.H., Dicks L.V., Bennett D., Wright A., Critchley C.N.R. & Sherwood A.
266	63	Biological Conservation	Biological Conservation	Farmland Conservation	Leave cultivated, uncropped margins or plots (includes lapwing plots)	0	1	0	0	2005	52.41572	-1.500163	United Kingdom	NA	NA	NA	NA	NA	NA	journal	Providing foraging resources for bumblebees in intensively farmed landscapes	479	494	121	0		Pywell R.F., Warman E.A., Carvell C., Sparks T.H., Dicks L.V., Bennett D., Wright A., Critchley C.N.R. & Sherwood A. (2005) Providing foraging resources for bumblebees in intensively farmed landscapes. <i>Biological Conservation</i>, 121, 479-494	Pywell R.F., Warman E.A., Carvell C., Sparks T.H., Dicks L.V., Bennett D., Wright A., Critchley C.N.R. & Sherwood A.
267	63	Biological Conservation	Biological Conservation	Farmland Conservation	Leave headlands in fields unsprayed (conservation headlands)	0	1	0	0	2005	52.41572	-1.500163	United Kingdom	officinalis	Borago	NA	NA	NA	borago officinalis	journal	Providing foraging resources for bumblebees in intensively farmed landscapes	479	494	121	0		Pywell R.F., Warman E.A., Carvell C., Sparks T.H., Dicks L.V., Bennett D., Wright A., Critchley C.N.R. & Sherwood A. (2005) Providing foraging resources for bumblebees in intensively farmed landscapes. <i>Biological Conservation</i>, 121, 479-494	Pywell R.F., Warman E.A., Carvell C., Sparks T.H., Dicks L.V., Bennett D., Wright A., Critchley C.N.R. & Sherwood A.
268	63	Biological Conservation	Biological Conservation	Farmland Conservation	Leave headlands in fields unsprayed (conservation headlands)	0	1	0	0	2005	52.41572	-1.500163	United Kingdom	heterophyllum	Cirsium	NA	NA	NA	cirsium heterophyllum	journal	Providing foraging resources for bumblebees in intensively farmed landscapes	479	494	121	0		Pywell R.F., Warman E.A., Carvell C., Sparks T.H., Dicks L.V., Bennett D., Wright A., Critchley C.N.R. & Sherwood A. (2005) Providing foraging resources for bumblebees in intensively farmed landscapes. <i>Biological Conservation</i>, 121, 479-494	Pywell R.F., Warman E.A., Carvell C., Sparks T.H., Dicks L.V., Bennett D., Wright A., Critchley C.N.R. & Sherwood A.
269	63	Biological Conservation	Biological Conservation	Farmland Conservation	Leave headlands in fields unsprayed (conservation headlands)	0	1	0	0	2005	52.41572	-1.500163	United Kingdom	repens	Trifolium	NA	NA	NA	trifolium repens	journal	Providing foraging resources for bumblebees in intensively farmed landscapes	479	494	121	0		Pywell R.F., Warman E.A., Carvell C., Sparks T.H., Dicks L.V., Bennett D., Wright A., Critchley C.N.R. & Sherwood A. (2005) Providing foraging resources for bumblebees in intensively farmed landscapes. <i>Biological Conservation</i>, 121, 479-494	Pywell R.F., Warman E.A., Carvell C., Sparks T.H., Dicks L.V., Bennett D., Wright A., Critchley C.N.R. & Sherwood A.
270	63	Biological Conservation	Biological Conservation	Farmland Conservation	Leave headlands in fields unsprayed (conservation headlands)	0	1	0	0	2005	52.41572	-1.500163	United Kingdom	corniculatus	Lotus	NA	NA	NA	lotus corniculatus	journal	Providing foraging resources for bumblebees in intensively farmed landscapes	479	494	121	0		Pywell R.F., Warman E.A., Carvell C., Sparks T.H., Dicks L.V., Bennett D., Wright A., Critchley C.N.R. & Sherwood A. (2005) Providing foraging resources for bumblebees in intensively farmed landscapes. <i>Biological Conservation</i>, 121, 479-494	Pywell R.F., Warman E.A., Carvell C., Sparks T.H., Dicks L.V., Bennett D., Wright A., Critchley C.N.R. & Sherwood A.
271	63	Biological Conservation	Biological Conservation	Farmland Conservation	Leave headlands in fields unsprayed (conservation headlands)	0	1	0	0	2005	52.41572	-1.500163	United Kingdom	ochrocephala	Viola	NA	NA	NA	viola ochrocephala	journal	Providing foraging resources for bumblebees in intensively farmed landscapes	479	494	121	0		Pywell R.F., Warman E.A., Carvell C., Sparks T.H., Dicks L.V., Bennett D., Wright A., Critchley C.N.R. & Sherwood A. (2005) Providing foraging resources for bumblebees in intensively farmed landscapes. <i>Biological Conservation</i>, 121, 479-494	Pywell R.F., Warman E.A., Carvell C., Sparks T.H., Dicks L.V., Bennett D., Wright A., Critchley C.N.R. & Sherwood A.
272	63	Biological Conservation	Biological Conservation	Farmland Conservation	Leave headlands in fields unsprayed (conservation headlands)	0	1	0	0	2005	52.41572	-1.500163	United Kingdom	campestre	Bombus	NA	NA	NA	bombus campestre	journal	Providing foraging resources for bumblebees in intensively farmed landscapes	479	494	121	0		Pywell R.F., Warman E.A., Carvell C., Sparks T.H., Dicks L.V., Bennett D., Wright A., Critchley C.N.R. & Sherwood A. (2005) Providing foraging resources for bumblebees in intensively farmed landscapes. <i>Biological Conservation</i>, 121, 479-494	Pywell R.F., Warman E.A., Carvell C., Sparks T.H., Dicks L.V., Bennett D., Wright A., Critchley C.N.R. & Sherwood A.
273	63	Biological Conservation	Biological Conservation	Farmland Conservation	Plant nectar flower mixture/wildflower strips	0	1	0	0	2005	52.41572	-1.500163	United Kingdom	officinalis	Borago	NA	NA	NA	borago officinalis	journal	Providing foraging resources for bumblebees in intensively farmed landscapes	479	494	121	0		Pywell R.F., Warman E.A., Carvell C., Sparks T.H., Dicks L.V., Bennett D., Wright A., Critchley C.N.R. & Sherwood A. (2005) Providing foraging resources for bumblebees in intensively farmed landscapes. <i>Biological Conservation</i>, 121, 479-494	Pywell R.F., Warman E.A., Carvell C., Sparks T.H., Dicks L.V., Bennett D., Wright A., Critchley C.N.R. & Sherwood A.
274	63	Biological Conservation	Biological Conservation	Farmland Conservation	Plant nectar flower mixture/wildflower strips	0	1	0	0	2005	52.41572	-1.500163	United Kingdom	heterophyllum	Cirsium	NA	NA	NA	cirsium heterophyllum	journal	Providing foraging resources for bumblebees in intensively farmed landscapes	479	494	121	0		Pywell R.F., Warman E.A., Carvell C., Sparks T.H., Dicks L.V., Bennett D., Wright A., Critchley C.N.R. & Sherwood A. (2005) Providing foraging resources for bumblebees in intensively farmed landscapes. <i>Biological Conservation</i>, 121, 479-494	Pywell R.F., Warman E.A., Carvell C., Sparks T.H., Dicks L.V., Bennett D., Wright A., Critchley C.N.R. & Sherwood A.
275	63	Biological Conservation	Biological Conservation	Farmland Conservation	Plant nectar flower mixture/wildflower strips	0	1	0	0	2005	52.41572	-1.500163	United Kingdom	repens	Trifolium	NA	NA	NA	trifolium repens	journal	Providing foraging resources for bumblebees in intensively farmed landscapes	479	494	121	0		Pywell R.F., Warman E.A., Carvell C., Sparks T.H., Dicks L.V., Bennett D., Wright A., Critchley C.N.R. & Sherwood A. (2005) Providing foraging resources for bumblebees in intensively farmed landscapes. <i>Biological Conservation</i>, 121, 479-494	Pywell R.F., Warman E.A., Carvell C., Sparks T.H., Dicks L.V., Bennett D., Wright A., Critchley C.N.R. & Sherwood A.
276	63	Biological Conservation	Biological Conservation	Farmland Conservation	Plant nectar flower mixture/wildflower strips	0	1	0	0	2005	52.41572	-1.500163	United Kingdom	corniculatus	Lotus	NA	NA	NA	lotus corniculatus	journal	Providing foraging resources for bumblebees in intensively farmed landscapes	479	494	121	0		Pywell R.F., Warman E.A., Carvell C., Sparks T.H., Dicks L.V., Bennett D., Wright A., Critchley C.N.R. & Sherwood A. (2005) Providing foraging resources for bumblebees in intensively farmed landscapes. <i>Biological Conservation</i>, 121, 479-494	Pywell R.F., Warman E.A., Carvell C., Sparks T.H., Dicks L.V., Bennett D., Wright A., Critchley C.N.R. & Sherwood A.
277	63	Biological Conservation	Biological Conservation	Farmland Conservation	Plant nectar flower mixture/wildflower strips	0	1	0	0	2005	52.41572	-1.500163	United Kingdom	ochrocephala	Viola	NA	NA	NA	viola ochrocephala	journal	Providing foraging resources for bumblebees in intensively farmed landscapes	479	494	121	0		Pywell R.F., Warman E.A., Carvell C., Sparks T.H., Dicks L.V., Bennett D., Wright A., Critchley C.N.R. & Sherwood A. (2005) Providing foraging resources for bumblebees in intensively farmed landscapes. <i>Biological Conservation</i>, 121, 479-494	Pywell R.F., Warman E.A., Carvell C., Sparks T.H., Dicks L.V., Bennett D., Wright A., Critchley C.N.R. & Sherwood A.
278	63	Biological Conservation	Biological Conservation	Farmland Conservation	Plant nectar flower mixture/wildflower strips	0	1	0	0	2005	52.41572	-1.500163	United Kingdom	campestre	Bombus	NA	NA	NA	bombus campestre	journal	Providing foraging resources for bumblebees in intensively farmed landscapes	479	494	121	0		Pywell R.F., Warman E.A., Carvell C., Sparks T.H., Dicks L.V., Bennett D., Wright A., Critchley C.N.R. & Sherwood A. (2005) Providing foraging resources for bumblebees in intensively farmed landscapes. <i>Biological Conservation</i>, 121, 479-494	Pywell R.F., Warman E.A., Carvell C., Sparks T.H., Dicks L.V., Bennett D., Wright A., Critchley C.N.R. & Sherwood A.
279	65	NA	Gibier Faune Sauvage, Game Wildlife	Bird Conservation	Reduce pesticide or herbicide use generally	1	1	0	0	1998	50.93	-0.66	United Kingdom	perdix	Perdix	Phasianidae	Galliformes	Aves	perdix perdix	journal_notrec	Spatial changes in grey partridge (<i>Perdix perdix</i>) distribution in relation to 25 years of changing agriculture in Sussex, U.K	293	308	15	0		Aebischer N.J. & Potts G.R. (1998) Spatial changes in grey partridge (<i>Perdix perdix</i>) distribution in relation to 25 years of changing agriculture in Sussex, U.K. <i>Gibier Faune Sauvage, Game Wildlife</i>, 15, 293-308	Aebischer N.J. & Potts G.R.
280	65	NA	Gibier Faune Sauvage, Game Wildlife	Bird Conservation	Revert arable land to permanent grassland	1	1	0	0	1998	50.93	-0.66	United Kingdom	perdix	Perdix	Phasianidae	Galliformes	Aves	perdix perdix	journal_notrec	Spatial changes in grey partridge (<i>Perdix perdix</i>) distribution in relation to 25 years of changing agriculture in Sussex, U.K	293	308	15	0		Aebischer N.J. & Potts G.R. (1998) Spatial changes in grey partridge (<i>Perdix perdix</i>) distribution in relation to 25 years of changing agriculture in Sussex, U.K. <i>Gibier Faune Sauvage, Game Wildlife</i>, 15, 293-308	Aebischer N.J. & Potts G.R.
281	65	NA	Gibier Faune Sauvage, Game Wildlife	Farmland Conservation	Convert or revert arable land to permanent grassland	1	1	0	0	1998	50.93	-0.66	United Kingdom	perdix	Perdix	NA	NA	NA	perdix perdix	journal_notrec	Spatial changes in grey partridge (<i>Perdix perdix</i>) distribution in relation to 25 years of changing agriculture in Sussex, U.K	293	308	15	0		Aebischer N.J. & Potts G.R. (1998) Spatial changes in grey partridge (<i>Perdix perdix</i>) distribution in relation to 25 years of changing agriculture in Sussex, U.K. <i>Gibier Faune Sauvage, Game Wildlife</i>, 15, 293-308	Aebischer N.J. & Potts G.R.
282	65	NA	Gibier Faune Sauvage, Game Wildlife	Farmland Conservation	Reduce fertilizer, pesticide or herbicide use generally	1	1	0	0	1998	50.93	-0.66	United Kingdom	perdix	Perdix	NA	NA	NA	perdix perdix	journal_notrec	Spatial changes in grey partridge (<i>Perdix perdix</i>) distribution in relation to 25 years of changing agriculture in Sussex, U.K	293	308	15	0		Aebischer N.J. & Potts G.R. (1998) Spatial changes in grey partridge (<i>Perdix perdix</i>) distribution in relation to 25 years of changing agriculture in Sussex, U.K. <i>Gibier Faune Sauvage, Game Wildlife</i>, 15, 293-308	Aebischer N.J. & Potts G.R.
283	68	Journal of Applied Ecology	Journal of Applied Ecology	Bird Conservation	Control predators not on islands for seabirds	1	0	0	0	2001	52.93992	-73.54914	Canada	argentatus	Larus	Laridae	Charadriiformes	Aves	larus argentatus	journal	Does culling of predatory gulls enhance the productivity of breeding common terns?	1	8	38	0		Guillemette M. & Brousseau P. (2001) Does culling of predatory gulls enhance the productivity of breeding common terns? <i>Journal of Applied Ecology</i>, 38, 1-8	Guillemette M. & Brousseau P.
284	68	Journal of Applied Ecology	Journal of Applied Ecology	Bird Conservation	Control predators not on islands for seabirds	1	0	0	0	2001	52.93992	-73.54914	Canada	hirundo	Sterna	Laridae	Charadriiformes	Aves	sterna hirundo	journal	Does culling of predatory gulls enhance the productivity of breeding common terns?	1	8	38	0		Guillemette M. & Brousseau P. (2001) Does culling of predatory gulls enhance the productivity of breeding common terns? <i>Journal of Applied Ecology</i>, 38, 1-8	Guillemette M. & Brousseau P.
285	68	Journal of Applied Ecology	Journal of Applied Ecology	Bird Conservation	Control predators not on islands for seabirds	1	0	0	0	2001	52.93992	-73.54914	Canada	marinus	Larus	Laridae	Charadriiformes	Aves	larus marinus	journal	Does culling of predatory gulls enhance the productivity of breeding common terns?	1	8	38	0		Guillemette M. & Brousseau P. (2001) Does culling of predatory gulls enhance the productivity of breeding common terns? <i>Journal of Applied Ecology</i>, 38, 1-8	Guillemette M. & Brousseau P.
286	70	Journal of Applied Ecology	Journal of Applied Ecology	Farmland Conservation	Provide sacrificial grasslands to reduce the impact of wild geese on crops	0	1	0	0	2001	57.62	-1.89	United Kingdom	perenne	Lolium	NA	NA	NA	lolium perenne	journal	The use of nitrogen fertilizer on alternative grassland feeding refuges for pink-footed geese in spring	637	646	38	0		Patterson I.J. & Fuchs R.M.E. (2001) The use of nitrogen fertilizer on alternative grassland feeding refuges for pink-footed geese in spring. <i>Journal of Applied Ecology</i>, 38, 637-646	Patterson I.J. & Fuchs R.M.E.
287	70	Journal of Applied Ecology	Journal of Applied Ecology	Farmland Conservation	Provide sacrificial grasslands to reduce the impact of wild geese on crops	0	1	0	0	2001	57.62	-1.89	United Kingdom	cuniculus	Oryctolagus	NA	NA	NA	oryctolagus cuniculus	journal	The use of nitrogen fertilizer on alternative grassland feeding refuges for pink-footed geese in spring	637	646	38	0		Patterson I.J. & Fuchs R.M.E. (2001) The use of nitrogen fertilizer on alternative grassland feeding refuges for pink-footed geese in spring. <i>Journal of Applied Ecology</i>, 38, 637-646	Patterson I.J. & Fuchs R.M.E.
288	70	Journal of Applied Ecology	Journal of Applied Ecology	Farmland Conservation	Provide sacrificial grasslands to reduce the impact of wild geese on crops	0	1	0	0	2001	57.62	-1.89	United Kingdom	brachyrhynchus	Anser	NA	NA	NA	anser brachyrhynchus	journal	The use of nitrogen fertilizer on alternative grassland feeding refuges for pink-footed geese in spring	637	646	38	0		Patterson I.J. & Fuchs R.M.E. (2001) The use of nitrogen fertilizer on alternative grassland feeding refuges for pink-footed geese in spring. <i>Journal of Applied Ecology</i>, 38, 637-646	Patterson I.J. & Fuchs R.M.E.
289	70	Journal of Applied Ecology	Journal of Applied Ecology	Farmland Conservation	Provide sacrificial grasslands to reduce the impact of wild geese on crops	0	1	0	0	2001	57.62	-1.89	United Kingdom	NA	Ans	NA	NA	NA	ans	journal	The use of nitrogen fertilizer on alternative grassland feeding refuges for pink-footed geese in spring	637	646	38	0		Patterson I.J. & Fuchs R.M.E. (2001) The use of nitrogen fertilizer on alternative grassland feeding refuges for pink-footed geese in spring. <i>Journal of Applied Ecology</i>, 38, 637-646	Patterson I.J. & Fuchs R.M.E.
290	70	Journal of Applied Ecology	Journal of Applied Ecology	Bird Conservation	Fertilize artificial grasslands	0	1	0	0	2001	57.62	-1.89	United Kingdom	perenne	Lolium	Poaceae	Poales	Liliopsida	lolium perenne	journal	The use of nitrogen fertilizer on alternative grassland feeding refuges for pink-footed geese in spring	637	646	38	0		Patterson I.J. & Fuchs R.M.E. (2001) The use of nitrogen fertilizer on alternative grassland feeding refuges for pink-footed geese in spring. <i>Journal of Applied Ecology</i>, 38, 637-646	Patterson I.J. & Fuchs R.M.E.
291	70	Journal of Applied Ecology	Journal of Applied Ecology	Bird Conservation	Fertilize artificial grasslands	0	1	0	0	2001	57.62	-1.89	United Kingdom	cuniculus	Oryctolagus	Leporidae	Lagomorpha	NA	oryctolagus cuniculus	journal	The use of nitrogen fertilizer on alternative grassland feeding refuges for pink-footed geese in spring	637	646	38	0		Patterson I.J. & Fuchs R.M.E. (2001) The use of nitrogen fertilizer on alternative grassland feeding refuges for pink-footed geese in spring. <i>Journal of Applied Ecology</i>, 38, 637-646	Patterson I.J. & Fuchs R.M.E.
292	70	Journal of Applied Ecology	Journal of Applied Ecology	Bird Conservation	Fertilize artificial grasslands	0	1	0	0	2001	57.62	-1.89	United Kingdom	brachyrhynchus	Anser	Anatidae	Anseriformes	Aves	anser brachyrhynchus	journal	The use of nitrogen fertilizer on alternative grassland feeding refuges for pink-footed geese in spring	637	646	38	0		Patterson I.J. & Fuchs R.M.E. (2001) The use of nitrogen fertilizer on alternative grassland feeding refuges for pink-footed geese in spring. <i>Journal of Applied Ecology</i>, 38, 637-646	Patterson I.J. & Fuchs R.M.E.
293	70	Journal of Applied Ecology	Journal of Applied Ecology	Bird Conservation	Fertilize artificial grasslands	0	1	0	0	2001	57.62	-1.89	United Kingdom	brachyrynchus	Anser	Anatidae	Anseriformes	Aves	anser brachyrhynchus	journal	The use of nitrogen fertilizer on alternative grassland feeding refuges for pink-footed geese in spring	637	646	38	0		Patterson I.J. & Fuchs R.M.E. (2001) The use of nitrogen fertilizer on alternative grassland feeding refuges for pink-footed geese in spring. <i>Journal of Applied Ecology</i>, 38, 637-646	Patterson I.J. & Fuchs R.M.E.
294	70	Journal of Applied Ecology	Journal of Applied Ecology	Farmland Conservation	Provide sacrificial grasslands to reduce the impact of wild geese on crops	0	1	0	0	2001	57.62	-1.89	United Kingdom	NA	NA	NA	NA	NA	NA	journal	The use of nitrogen fertilizer on alternative grassland feeding refuges for pink-footed geese in spring	637	646	38	0		Patterson I.J. & Fuchs R.M.E. (2001) The use of nitrogen fertilizer on alternative grassland feeding refuges for pink-footed geese in spring. <i>Journal of Applied Ecology</i>, 38, 637-646	Patterson I.J. & Fuchs R.M.E.
295	72	Journal of Applied Ecology	Journal of Applied Ecology	Bird Conservation	Use supplementary feeding to reduce predation	0	1	0	0	2001	55.16181	-3.473314	United Kingdom	vulgaris	Calluna	Ericaceae	Ericales	Magnoliopsida	calluna vulgaris	journal	Does supplementary feeding reduce predation of red grouse by hen harriers?	1157	1168	38	0		Redpath S.M., Thirgood S.J. & Leckie F.M. (2001) Does supplementary feeding reduce predation of red grouse by hen harriers? <i>Journal of Applied Ecology</i>, 38, 1157-1168	Redpath S.M., Thirgood S.J. & Leckie F.M.
296	72	Journal of Applied Ecology	Journal of Applied Ecology	Bird Conservation	Use supplementary feeding to reduce predation	0	1	0	0	2001	55.16181	-3.473314	United Kingdom	lagopus	Lagopus	Phasianidae	Galliformes	Aves	lagopus lagopus	journal	Does supplementary feeding reduce predation of red grouse by hen harriers?	1157	1168	38	0		Redpath S.M., Thirgood S.J. & Leckie F.M. (2001) Does supplementary feeding reduce predation of red grouse by hen harriers? <i>Journal of Applied Ecology</i>, 38, 1157-1168	Redpath S.M., Thirgood S.J. & Leckie F.M.
297	72	Journal of Applied Ecology	Journal of Applied Ecology	Bird Conservation	Use supplementary feeding to reduce predation	0	1	0	0	2001	55.16181	-3.473314	United Kingdom	vulpes	Vulpes	Canidae	Carnivora	Mammalia	vulpes vulpes	journal	Does supplementary feeding reduce predation of red grouse by hen harriers?	1157	1168	38	0		Redpath S.M., Thirgood S.J. & Leckie F.M. (2001) Does supplementary feeding reduce predation of red grouse by hen harriers? <i>Journal of Applied Ecology</i>, 38, 1157-1168	Redpath S.M., Thirgood S.J. & Leckie F.M.
298	72	Journal of Applied Ecology	Journal of Applied Ecology	Bird Conservation	Use supplementary feeding to reduce predation	0	1	0	0	2001	55.16181	-3.473314	United Kingdom	corne	Corvus	Corvidae	Passeriformes	Aves	corvus coronoides	journal	Does supplementary feeding reduce predation of red grouse by hen harriers?	1157	1168	38	0		Redpath S.M., Thirgood S.J. & Leckie F.M. (2001) Does supplementary feeding reduce predation of red grouse by hen harriers? <i>Journal of Applied Ecology</i>, 38, 1157-1168	Redpath S.M., Thirgood S.J. & Leckie F.M.
299	72	Journal of Applied Ecology	Journal of Applied Ecology	Bird Conservation	Use supplementary feeding to reduce predation	0	1	0	0	2001	55.16181	-3.473314	United Kingdom	spp.	Rattus	Muridae	Rodentia	Mammalia	rattus spp.	journal	Does supplementary feeding reduce predation of red grouse by hen harriers?	1157	1168	38	0		Redpath S.M., Thirgood S.J. & Leckie F.M. (2001) Does supplementary feeding reduce predation of red grouse by hen harriers? <i>Journal of Applied Ecology</i>, 38, 1157-1168	Redpath S.M., Thirgood S.J. & Leckie F.M.
300	72	Journal of Applied Ecology	Journal of Applied Ecology	Bird Conservation	Use supplementary feeding to reduce predation	0	1	0	0	2001	55.16181	-3.473314	United Kingdom	cyaneus	Circus	Accipitridae	Accipitriformes	Aves	circus cyaneus	journal	Does supplementary feeding reduce predation of red grouse by hen harriers?	1157	1168	38	0		Redpath S.M., Thirgood S.J. & Leckie F.M. (2001) Does supplementary feeding reduce predation of red grouse by hen harriers? <i>Journal of Applied Ecology</i>, 38, 1157-1168	Redpath S.M., Thirgood S.J. & Leckie F.M.
301	74	Journal of Applied Ecology	Journal of Applied Ecology	Farmland Conservation	Plant new hedges	0	0	1	0	2001	NA	NA	United Kingdom	monogyna	Crataegus	NA	NA	NA	crataegus monogyna	journal	The effect of provenance on the performance of <i>Crataegus monogyna</i> in hedges	952	962	38	0		Jones A.T., Hayes M.J. & Hamilton N.R.S. (2001) The effect of provenance on the performance of <i>Crataegus monogyna</i> in hedges. <i>Journal of Applied Ecology</i>, 38, 952-962	Jones A.T., Hayes M.J. & Hamilton N.R.S.
302	74	Journal of Applied Ecology	Journal of Applied Ecology	Farmland Conservation	Plant new hedges	0	0	1	0	2001	NA	NA	United Kingdom	clandestina	Podosphaera	NA	NA	NA	podosphaera clandestina	journal	The effect of provenance on the performance of <i>Crataegus monogyna</i> in hedges	952	962	38	0		Jones A.T., Hayes M.J. & Hamilton N.R.S. (2001) The effect of provenance on the performance of <i>Crataegus monogyna</i> in hedges. <i>Journal of Applied Ecology</i>, 38, 952-962	Jones A.T., Hayes M.J. & Hamilton N.R.S.
303	77	Biological Conservation	Biological Conservation	Bird Conservation	Control predators not on islands for parrots	0	0	0	0	2003	-41.66	172.45	New Zealand	meridionalis	Nestor	Strigopidae	Psittaciformes	Aves	nestor meridionalis	journal	Control of introduced mammalian predators improves kaka <i>Nestor meridionalis</i> breeding success: reversing the decline of a threatened New Zealand parrot	33	44	110	0		Moorhouse R., Greene T., Dilks P., Powlesland R., Moran L., Taylor G., Jones A., Knegtmans J., Wills D., Pryde M., Fraser I., August A. & August C. (2003) Control of introduced mammalian predators improves kaka <i>Nestor meridionalis</i> breeding success: reversing the decline of a threatened New Zealand parrot. <i>Biological Conservation</i>, 110, 33-44	Moorhouse R., Greene T., Dilks P., Powlesland R., Moran L., Taylor G., Jones A., Knegtmans J., Wills D., Pryde M., Fraser I., August A. & August C.
304	77	Biological Conservation	Biological Conservation	Bird Conservation	Control predators not on islands for parrots	0	0	0	0	2003	-41.66	172.45	New Zealand	vulpecula	Trichosurus	Phalangeridae	Diprotodontia	Mammalia	trichosurus vulpecula	journal	Control of introduced mammalian predators improves kaka <i>Nestor meridionalis</i> breeding success: reversing the decline of a threatened New Zealand parrot	33	44	110	0		Moorhouse R., Greene T., Dilks P., Powlesland R., Moran L., Taylor G., Jones A., Knegtmans J., Wills D., Pryde M., Fraser I., August A. & August C. (2003) Control of introduced mammalian predators improves kaka <i>Nestor meridionalis</i> breeding success: reversing the decline of a threatened New Zealand parrot. <i>Biological Conservation</i>, 110, 33-44	Moorhouse R., Greene T., Dilks P., Powlesland R., Moran L., Taylor G., Jones A., Knegtmans J., Wills D., Pryde M., Fraser I., August A. & August C.
305	77	Biological Conservation	Biological Conservation	Bird Conservation	Control predators not on islands for parrots	0	0	0	0	2003	-41.66	172.45	New Zealand	erminea	Mustela	Mustelidae	Carnivora	Mammalia	mustela erminea	journal	Control of introduced mammalian predators improves kaka <i>Nestor meridionalis</i> breeding success: reversing the decline of a threatened New Zealand parrot	33	44	110	0		Moorhouse R., Greene T., Dilks P., Powlesland R., Moran L., Taylor G., Jones A., Knegtmans J., Wills D., Pryde M., Fraser I., August A. & August C. (2003) Control of introduced mammalian predators improves kaka <i>Nestor meridionalis</i> breeding success: reversing the decline of a threatened New Zealand parrot. <i>Biological Conservation</i>, 110, 33-44	Moorhouse R., Greene T., Dilks P., Powlesland R., Moran L., Taylor G., Jones A., Knegtmans J., Wills D., Pryde M., Fraser I., August A. & August C.
306	78	Journal of Applied Ecology	Journal of Applied Ecology	Farmland Conservation	Restore/create species-rich, semi-natural grassland	0	1	0	0	1994	51.76121	-1.246467	United Kingdom	perenne	Lolium	NA	NA	NA	lolium perenne	journal	An experimental study of the effects of sheep grazing on vegetation change in a species-poor grassland and the role of seedling recruitment into gaps	493	507	31	0		Bullock J.M., Hill B.C., Dale M.P. & Silvertown J. (1994) An experimental study of the effects of sheep grazing on vegetation change in a species-poor grassland and the role of seedling recruitment into gaps. <i>Journal of Applied Ecology</i>, 31, 493-507	Bullock J.M., Hill B.C., Dale M.P. & Silvertown J.
307	78	Journal of Applied Ecology	Journal of Applied Ecology	Farmland Conservation	Restore/create species-rich, semi-natural grassland	0	1	0	0	1994	51.76121	-1.246467	United Kingdom	perenne	Lolium	NA	NA	NA	lolium perenne	journal	An experimental study of the effects of sheep grazing on vegetation change in a species-poor grassland and the role of seedling recruitment into gaps	493	507	31	0		Bullock J.M., Hill B.C., Dale M.P. & Silvertown J. (1994) An experimental study of the effects of sheep grazing on vegetation change in a species-poor grassland and the role of seedling recruitment into gaps. <i>Journal of Applied Ecology</i>, 31, 493-507	Bullock J.M., Hill B.C., Dale M.P. & Silvertown J.
308	78	Journal of Applied Ecology	Journal of Applied Ecology	Farmland Conservation	Restore/create species-rich, semi-natural grassland	0	1	0	0	1994	51.76121	-1.246467	United Kingdom	perennis	Bellis	NA	NA	NA	bellis perennis	journal	An experimental study of the effects of sheep grazing on vegetation change in a species-poor grassland and the role of seedling recruitment into gaps	493	507	31	0		Bullock J.M., Hill B.C., Dale M.P. & Silvertown J. (1994) An experimental study of the effects of sheep grazing on vegetation change in a species-poor grassland and the role of seedling recruitment into gaps. <i>Journal of Applied Ecology</i>, 31, 493-507	Bullock J.M., Hill B.C., Dale M.P. & Silvertown J.
309	78	Journal of Applied Ecology	Journal of Applied Ecology	Farmland Conservation	Restore/create species-rich, semi-natural grassland	0	1	0	0	1994	51.76121	-1.246467	United Kingdom	perennis	Bellis	NA	NA	NA	bellis perennis	journal	An experimental study of the effects of sheep grazing on vegetation change in a species-poor grassland and the role of seedling recruitment into gaps	493	507	31	0		Bullock J.M., Hill B.C., Dale M.P. & Silvertown J. (1994) An experimental study of the effects of sheep grazing on vegetation change in a species-poor grassland and the role of seedling recruitment into gaps. <i>Journal of Applied Ecology</i>, 31, 493-507	Bullock J.M., Hill B.C., Dale M.P. & Silvertown J.
310	78	Journal of Applied Ecology	Journal of Applied Ecology	Farmland Conservation	Restore/create species-rich, semi-natural grassland	0	1	0	0	1994	51.76121	-1.246467	United Kingdom	repens	Trifolium	NA	NA	NA	trifolium repens	journal	An experimental study of the effects of sheep grazing on vegetation change in a species-poor grassland and the role of seedling recruitment into gaps	493	507	31	0		Bullock J.M., Hill B.C., Dale M.P. & Silvertown J. (1994) An experimental study of the effects of sheep grazing on vegetation change in a species-poor grassland and the role of seedling recruitment into gaps. <i>Journal of Applied Ecology</i>, 31, 493-507	Bullock J.M., Hill B.C., Dale M.P. & Silvertown J.
311	78	Journal of Applied Ecology	Journal of Applied Ecology	Farmland Conservation	Restore/create species-rich, semi-natural grassland	0	1	0	0	1994	51.76121	-1.246467	United Kingdom	repens	Trifolium	NA	NA	NA	trifolium repens	journal	An experimental study of the effects of sheep grazing on vegetation change in a species-poor grassland and the role of seedling recruitment into gaps	493	507	31	0		Bullock J.M., Hill B.C., Dale M.P. & Silvertown J. (1994) An experimental study of the effects of sheep grazing on vegetation change in a species-poor grassland and the role of seedling recruitment into gaps. <i>Journal of Applied Ecology</i>, 31, 493-507	Bullock J.M., Hill B.C., Dale M.P. & Silvertown J.
312	78	Journal of Applied Ecology	Journal of Applied Ecology	Farmland Conservation	Restore/create species-rich, semi-natural grassland	0	1	0	0	1994	51.76121	-1.246467	United Kingdom	stolonifera	Agrostis	NA	NA	NA	agrostis stolonifera	journal	An experimental study of the effects of sheep grazing on vegetation change in a species-poor grassland and the role of seedling recruitment into gaps	493	507	31	0		Bullock J.M., Hill B.C., Dale M.P. & Silvertown J. (1994) An experimental study of the effects of sheep grazing on vegetation change in a species-poor grassland and the role of seedling recruitment into gaps. <i>Journal of Applied Ecology</i>, 31, 493-507	Bullock J.M., Hill B.C., Dale M.P. & Silvertown J.
313	78	Journal of Applied Ecology	Journal of Applied Ecology	Farmland Conservation	Restore/create species-rich, semi-natural grassland	0	1	0	0	1994	51.76121	-1.246467	United Kingdom	stolonifera	Agrostis	NA	NA	NA	agrostis stolonifera	journal	An experimental study of the effects of sheep grazing on vegetation change in a species-poor grassland and the role of seedling recruitment into gaps	493	507	31	0		Bullock J.M., Hill B.C., Dale M.P. & Silvertown J. (1994) An experimental study of the effects of sheep grazing on vegetation change in a species-poor grassland and the role of seedling recruitment into gaps. <i>Journal of Applied Ecology</i>, 31, 493-507	Bullock J.M., Hill B.C., Dale M.P. & Silvertown J.
314	78	Journal of Applied Ecology	Journal of Applied Ecology	Farmland Conservation	Restore/create species-rich, semi-natural grassland	0	1	0	0	1994	51.76121	-1.246467	United Kingdom	dissectum	Geranium	NA	NA	NA	geranium dissectum	journal	An experimental study of the effects of sheep grazing on vegetation change in a species-poor grassland and the role of seedling recruitment into gaps	493	507	31	0		Bullock J.M., Hill B.C., Dale M.P. & Silvertown J. (1994) An experimental study of the effects of sheep grazing on vegetation change in a species-poor grassland and the role of seedling recruitment into gaps. <i>Journal of Applied Ecology</i>, 31, 493-507	Bullock J.M., Hill B.C., Dale M.P. & Silvertown J.
315	78	Journal of Applied Ecology	Journal of Applied Ecology	Farmland Conservation	Restore/create species-rich, semi-natural grassland	0	1	0	0	1994	51.76121	-1.246467	United Kingdom	dissectum	Geranium	NA	NA	NA	geranium dissectum	journal	An experimental study of the effects of sheep grazing on vegetation change in a species-poor grassland and the role of seedling recruitment into gaps	493	507	31	0		Bullock J.M., Hill B.C., Dale M.P. & Silvertown J. (1994) An experimental study of the effects of sheep grazing on vegetation change in a species-poor grassland and the role of seedling recruitment into gaps. <i>Journal of Applied Ecology</i>, 31, 493-507	Bullock J.M., Hill B.C., Dale M.P. & Silvertown J.
316	78	Journal of Applied Ecology	Journal of Applied Ecology	Farmland Conservation	Restore/create species-rich, semi-natural grassland	0	1	0	0	1994	51.76121	-1.246467	United Kingdom	dioica	Urtica	NA	NA	NA	urtica dioica	journal	An experimental study of the effects of sheep grazing on vegetation change in a species-poor grassland and the role of seedling recruitment into gaps	493	507	31	0		Bullock J.M., Hill B.C., Dale M.P. & Silvertown J. (1994) An experimental study of the effects of sheep grazing on vegetation change in a species-poor grassland and the role of seedling recruitment into gaps. <i>Journal of Applied Ecology</i>, 31, 493-507	Bullock J.M., Hill B.C., Dale M.P. & Silvertown J.
317	78	Journal of Applied Ecology	Journal of Applied Ecology	Farmland Conservation	Restore/create species-rich, semi-natural grassland	0	1	0	0	1994	51.76121	-1.246467	United Kingdom	dioica	Urtica	NA	NA	NA	urtica dioica	journal	An experimental study of the effects of sheep grazing on vegetation change in a species-poor grassland and the role of seedling recruitment into gaps	493	507	31	0		Bullock J.M., Hill B.C., Dale M.P. & Silvertown J. (1994) An experimental study of the effects of sheep grazing on vegetation change in a species-poor grassland and the role of seedling recruitment into gaps. <i>Journal of Applied Ecology</i>, 31, 493-507	Bullock J.M., Hill B.C., Dale M.P. & Silvertown J.
318	78	Journal of Applied Ecology	Journal of Applied Ecology	Farmland Conservation	Restore/create species-rich, semi-natural grassland	0	1	0	0	1994	51.76121	-1.246467	United Kingdom	annua	Poa	NA	NA	NA	poa annua	journal	An experimental study of the effects of sheep grazing on vegetation change in a species-poor grassland and the role of seedling recruitment into gaps	493	507	31	0		Bullock J.M., Hill B.C., Dale M.P. & Silvertown J. (1994) An experimental study of the effects of sheep grazing on vegetation change in a species-poor grassland and the role of seedling recruitment into gaps. <i>Journal of Applied Ecology</i>, 31, 493-507	Bullock J.M., Hill B.C., Dale M.P. & Silvertown J.
319	78	Journal of Applied Ecology	Journal of Applied Ecology	Farmland Conservation	Restore/create species-rich, semi-natural grassland	0	1	0	0	1994	51.76121	-1.246467	United Kingdom	annua	Poa	NA	NA	NA	poa annua	journal	An experimental study of the effects of sheep grazing on vegetation change in a species-poor grassland and the role of seedling recruitment into gaps	493	507	31	0		Bullock J.M., Hill B.C., Dale M.P. & Silvertown J. (1994) An experimental study of the effects of sheep grazing on vegetation change in a species-poor grassland and the role of seedling recruitment into gaps. <i>Journal of Applied Ecology</i>, 31, 493-507	Bullock J.M., Hill B.C., Dale M.P. & Silvertown J.
320	78	Journal of Applied Ecology	Journal of Applied Ecology	Farmland Conservation	Restore/create species-rich, semi-natural grassland	0	1	0	0	1994	51.76121	-1.246467	United Kingdom	vulgare	Cirsium	NA	NA	NA	cirsium vulgare	journal	An experimental study of the effects of sheep grazing on vegetation change in a species-poor grassland and the role of seedling recruitment into gaps	493	507	31	0		Bullock J.M., Hill B.C., Dale M.P. & Silvertown J. (1994) An experimental study of the effects of sheep grazing on vegetation change in a species-poor grassland and the role of seedling recruitment into gaps. <i>Journal of Applied Ecology</i>, 31, 493-507	Bullock J.M., Hill B.C., Dale M.P. & Silvertown J.
321	78	Journal of Applied Ecology	Journal of Applied Ecology	Farmland Conservation	Restore/create species-rich, semi-natural grassland	0	1	0	0	1994	51.76121	-1.246467	United Kingdom	vulgare	Cirsium	NA	NA	NA	cirsium vulgare	journal	An experimental study of the effects of sheep grazing on vegetation change in a species-poor grassland and the role of seedling recruitment into gaps	493	507	31	0		Bullock J.M., Hill B.C., Dale M.P. & Silvertown J. (1994) An experimental study of the effects of sheep grazing on vegetation change in a species-poor grassland and the role of seedling recruitment into gaps. <i>Journal of Applied Ecology</i>, 31, 493-507	Bullock J.M., Hill B.C., Dale M.P. & Silvertown J.
322	78	Journal of Applied Ecology	Journal of Applied Ecology	Farmland Conservation	Restore/create species-rich, semi-natural grassland	0	1	0	0	1994	51.76121	-1.246467	United Kingdom	secalinum	Hordeum	NA	NA	NA	hordeum secalinum	journal	An experimental study of the effects of sheep grazing on vegetation change in a species-poor grassland and the role of seedling recruitment into gaps	493	507	31	0		Bullock J.M., Hill B.C., Dale M.P. & Silvertown J. (1994) An experimental study of the effects of sheep grazing on vegetation change in a species-poor grassland and the role of seedling recruitment into gaps. <i>Journal of Applied Ecology</i>, 31, 493-507	Bullock J.M., Hill B.C., Dale M.P. & Silvertown J.
323	78	Journal of Applied Ecology	Journal of Applied Ecology	Farmland Conservation	Restore/create species-rich, semi-natural grassland	0	1	0	0	1994	51.76121	-1.246467	United Kingdom	secalinum	Hordeum	NA	NA	NA	hordeum secalinum	journal	An experimental study of the effects of sheep grazing on vegetation change in a species-poor grassland and the role of seedling recruitment into gaps	493	507	31	0		Bullock J.M., Hill B.C., Dale M.P. & Silvertown J. (1994) An experimental study of the effects of sheep grazing on vegetation change in a species-poor grassland and the role of seedling recruitment into gaps. <i>Journal of Applied Ecology</i>, 31, 493-507	Bullock J.M., Hill B.C., Dale M.P. & Silvertown J.
324	78	Journal of Applied Ecology	Journal of Applied Ecology	Farmland Conservation	Restore/create species-rich, semi-natural grassland	0	1	0	0	1994	51.76121	-1.246467	United Kingdom	fontanum	Cerastium	NA	NA	NA	cerastium fontanum	journal	An experimental study of the effects of sheep grazing on vegetation change in a species-poor grassland and the role of seedling recruitment into gaps	493	507	31	0		Bullock J.M., Hill B.C., Dale M.P. & Silvertown J. (1994) An experimental study of the effects of sheep grazing on vegetation change in a species-poor grassland and the role of seedling recruitment into gaps. <i>Journal of Applied Ecology</i>, 31, 493-507	Bullock J.M., Hill B.C., Dale M.P. & Silvertown J.
325	78	Journal of Applied Ecology	Journal of Applied Ecology	Farmland Conservation	Restore/create species-rich, semi-natural grassland	0	1	0	0	1994	51.76121	-1.246467	United Kingdom	fontanum	Cerastium	NA	NA	NA	cerastium fontanum	journal	An experimental study of the effects of sheep grazing on vegetation change in a species-poor grassland and the role of seedling recruitment into gaps	493	507	31	0		Bullock J.M., Hill B.C., Dale M.P. & Silvertown J. (1994) An experimental study of the effects of sheep grazing on vegetation change in a species-poor grassland and the role of seedling recruitment into gaps. <i>Journal of Applied Ecology</i>, 31, 493-507	Bullock J.M., Hill B.C., Dale M.P. & Silvertown J.
326	78	Journal of Applied Ecology	Journal of Applied Ecology	Farmland Conservation	Restore/create species-rich, semi-natural grassland	0	1	0	0	1994	51.76121	-1.246467	United Kingdom	offinale	Taraxacum	NA	NA	NA	taraxacum offinale	journal	An experimental study of the effects of sheep grazing on vegetation change in a species-poor grassland and the role of seedling recruitment into gaps	493	507	31	0		Bullock J.M., Hill B.C., Dale M.P. & Silvertown J. (1994) An experimental study of the effects of sheep grazing on vegetation change in a species-poor grassland and the role of seedling recruitment into gaps. <i>Journal of Applied Ecology</i>, 31, 493-507	Bullock J.M., Hill B.C., Dale M.P. & Silvertown J.
327	78	Journal of Applied Ecology	Journal of Applied Ecology	Farmland Conservation	Restore/create species-rich, semi-natural grassland	0	1	0	0	1994	51.76121	-1.246467	United Kingdom	offinale	Taraxacum	NA	NA	NA	taraxacum offinale	journal	An experimental study of the effects of sheep grazing on vegetation change in a species-poor grassland and the role of seedling recruitment into gaps	493	507	31	0		Bullock J.M., Hill B.C., Dale M.P. & Silvertown J. (1994) An experimental study of the effects of sheep grazing on vegetation change in a species-poor grassland and the role of seedling recruitment into gaps. <i>Journal of Applied Ecology</i>, 31, 493-507	Bullock J.M., Hill B.C., Dale M.P. & Silvertown J.
328	78	Journal of Applied Ecology	Journal of Applied Ecology	Farmland Conservation	Restore/create species-rich, semi-natural grassland	0	1	0	0	1994	51.76121	-1.246467	United Kingdom	NA	Ranuncul	NA	NA	NA	ranuncul	journal	An experimental study of the effects of sheep grazing on vegetation change in a species-poor grassland and the role of seedling recruitment into gaps	493	507	31	0		Bullock J.M., Hill B.C., Dale M.P. & Silvertown J. (1994) An experimental study of the effects of sheep grazing on vegetation change in a species-poor grassland and the role of seedling recruitment into gaps. <i>Journal of Applied Ecology</i>, 31, 493-507	Bullock J.M., Hill B.C., Dale M.P. & Silvertown J.
329	78	Journal of Applied Ecology	Journal of Applied Ecology	Farmland Conservation	Restore/create species-rich, semi-natural grassland	0	1	0	0	1994	51.76121	-1.246467	United Kingdom	NA	Ranuncul	NA	NA	NA	ranuncul	journal	An experimental study of the effects of sheep grazing on vegetation change in a species-poor grassland and the role of seedling recruitment into gaps	493	507	31	0		Bullock J.M., Hill B.C., Dale M.P. & Silvertown J. (1994) An experimental study of the effects of sheep grazing on vegetation change in a species-poor grassland and the role of seedling recruitment into gaps. <i>Journal of Applied Ecology</i>, 31, 493-507	Bullock J.M., Hill B.C., Dale M.P. & Silvertown J.
330	79	Biological Conservation	Biological Conservation	Bird Conservation	Artificially incubate and hand-rear parrots in captivity	0	0	0	1	2001	-46.77171	167.6319	New Zealand	habroptilus	Strigops	Strigopidae	Psittaciformes	Aves	strigops habroptila	journal	Intensive management of a critically endangered species: the kakapo	121	133	99	0		Elliott G.P., Merton D.V. & Jansen W.P. (2001) Intensive management of a critically endangered species: the kakapo. <i>Biological Conservation</i>, 99, 121-133	Elliott G.P., Merton D.V. & Jansen W.P.
331	79	Biological Conservation	Biological Conservation	Bird Conservation	Artificially incubate and hand-rear parrots in captivity	0	0	0	1	2001	-46.77171	167.6319	New Zealand	batatas	Ipomoea	Convolvulaceae	Solanales	Magnoliopsida	ipomoea batatas	journal	Intensive management of a critically endangered species: the kakapo	121	133	99	0		Elliott G.P., Merton D.V. & Jansen W.P. (2001) Intensive management of a critically endangered species: the kakapo. <i>Biological Conservation</i>, 99, 121-133	Elliott G.P., Merton D.V. & Jansen W.P.
332	79	Biological Conservation	Biological Conservation	Bird Conservation	Artificially incubate and hand-rear parrots in captivity	0	0	0	1	2001	-46.77171	167.6319	New Zealand	domestica	Malus	Rosaceae	Rosales	Magnoliopsida	malus domestica	journal	Intensive management of a critically endangered species: the kakapo	121	133	99	0		Elliott G.P., Merton D.V. & Jansen W.P. (2001) Intensive management of a critically endangered species: the kakapo. <i>Biological Conservation</i>, 99, 121-133	Elliott G.P., Merton D.V. & Jansen W.P.
333	79	Biological Conservation	Biological Conservation	Bird Conservation	Provide supplementary food for parrots to increase reproductive success	0	0	0	1	2001	-46.77171	167.6319	New Zealand	habroptilus	Strigops	Strigopidae	Psittaciformes	Aves	strigops habroptila	journal	Intensive management of a critically endangered species: the kakapo	121	133	99	0		Elliott G.P., Merton D.V. & Jansen W.P. (2001) Intensive management of a critically endangered species: the kakapo. <i>Biological Conservation</i>, 99, 121-133	Elliott G.P., Merton D.V. & Jansen W.P.
334	79	Biological Conservation	Biological Conservation	Bird Conservation	Provide supplementary food for parrots to increase reproductive success	0	0	0	1	2001	-46.77171	167.6319	New Zealand	batatas	Ipomoea	Convolvulaceae	Solanales	Magnoliopsida	ipomoea batatas	journal	Intensive management of a critically endangered species: the kakapo	121	133	99	0		Elliott G.P., Merton D.V. & Jansen W.P. (2001) Intensive management of a critically endangered species: the kakapo. <i>Biological Conservation</i>, 99, 121-133	Elliott G.P., Merton D.V. & Jansen W.P.
335	79	Biological Conservation	Biological Conservation	Bird Conservation	Provide supplementary food for parrots to increase reproductive success	0	0	0	1	2001	-46.77171	167.6319	New Zealand	domestica	Malus	Rosaceae	Rosales	Magnoliopsida	malus domestica	journal	Intensive management of a critically endangered species: the kakapo	121	133	99	0		Elliott G.P., Merton D.V. & Jansen W.P. (2001) Intensive management of a critically endangered species: the kakapo. <i>Biological Conservation</i>, 99, 121-133	Elliott G.P., Merton D.V. & Jansen W.P.
336	80	New Zealand Journal of Zoology	New Zealand Journal of Zoology	Bird Conservation	Control predators not on islands for songbirds	0	1	0	0	1996	-45.84892	167.6755	New Zealand	erminea	Mustela	Mustelidae	Carnivora	Mammalia	mustela erminea	journal	Control of a stoat (<i>Mustela erminea</i>) population irruption to enhance mohua (<i>Mohoua ochrocephala</i>) breeding success in New Zealand	279	286	23	0		O'Donnell C.F.J., Dilks P.J. & Elliott G.P. (1996) Control of a stoat (<i>Mustela erminea</i>) population irruption to enhance mohua (<i>Mohoua ochrocephala</i>) breeding success in New Zealand. <i>New Zealand Journal of Zoology</i>, 23, 279-286	O'Donnell C.F.J., Dilks P.J. & Elliott G.P.
337	80	New Zealand Journal of Zoology	New Zealand Journal of Zoology	Bird Conservation	Control predators not on islands for songbirds	0	1	0	0	1996	-45.84892	167.6755	New Zealand	ochrocephala	Mohoua	Mohouidae	Passeriformes	Aves	mohoua ochrocephala	journal	Control of a stoat (<i>Mustela erminea</i>) population irruption to enhance mohua (<i>Mohoua ochrocephala</i>) breeding success in New Zealand	279	286	23	0		O'Donnell C.F.J., Dilks P.J. & Elliott G.P. (1996) Control of a stoat (<i>Mustela erminea</i>) population irruption to enhance mohua (<i>Mohoua ochrocephala</i>) breeding success in New Zealand. <i>New Zealand Journal of Zoology</i>, 23, 279-286	O'Donnell C.F.J., Dilks P.J. & Elliott G.P.
338	80	New Zealand Journal of Zoology	New Zealand Journal of Zoology	Bird Conservation	Control predators not on islands for songbirds	0	1	0	0	1996	-45.84892	167.6755	New Zealand	rattus	Rattus	Muridae	Rodentia	Mammalia	rattus rattus	journal	Control of a stoat (<i>Mustela erminea</i>) population irruption to enhance mohua (<i>Mohoua ochrocephala</i>) breeding success in New Zealand	279	286	23	0		O'Donnell C.F.J., Dilks P.J. & Elliott G.P. (1996) Control of a stoat (<i>Mustela erminea</i>) population irruption to enhance mohua (<i>Mohoua ochrocephala</i>) breeding success in New Zealand. <i>New Zealand Journal of Zoology</i>, 23, 279-286	O'Donnell C.F.J., Dilks P.J. & Elliott G.P.
339	84	Biodiversity and Conservation	Biodiversity and Conservation	Bee Conservation	Provide artificial nest sites for bumblebees	0	0	0	0	2005	53.48152	-1.260882	United Kingdom	dioica	Urtica	Urticaceae	Rosales	NA	urtica dioica	journal	Urban domestic gardens (II): experimental tests of methods for increasing biodiversity	395	413	14	NA		Gaston K.J., Smith R.M., Thompson K. & Warren P.H. (2005) Urban domestic gardens (II): experimental tests of methods for increasing biodiversity. <i>Biodiversity and Conservation</i>, 14, 395-413	Gaston K.J., Smith R.M., Thompson K. & Warren P.H.
340	84	Biodiversity and Conservation	Biodiversity and Conservation	Bee Conservation	Provide artificial nest sites for bumblebees	0	0	0	0	2005	53.48152	-1.260882	United Kingdom	urticae	Aglais	Nymphalidae	Lepidoptera	Insecta	aglais urticae	journal	Urban domestic gardens (II): experimental tests of methods for increasing biodiversity	395	413	14	NA		Gaston K.J., Smith R.M., Thompson K. & Warren P.H. (2005) Urban domestic gardens (II): experimental tests of methods for increasing biodiversity. <i>Biodiversity and Conservation</i>, 14, 395-413	Gaston K.J., Smith R.M., Thompson K. & Warren P.H.
341	84	Biodiversity and Conservation	Biodiversity and Conservation	Bee Conservation	Provide artificial nest sites for bumblebees	0	0	0	0	2005	53.48152	-1.260882	United Kingdom	urticae	Dasineura	Cecidomyiidae	Diptera	Insecta	dasineura urticae	journal	Urban domestic gardens (II): experimental tests of methods for increasing biodiversity	395	413	14	NA		Gaston K.J., Smith R.M., Thompson K. & Warren P.H. (2005) Urban domestic gardens (II): experimental tests of methods for increasing biodiversity. <i>Biodiversity and Conservation</i>, 14, 395-413	Gaston K.J., Smith R.M., Thompson K. & Warren P.H.
342	84	Biodiversity and Conservation	Biodiversity and Conservation	Bee Conservation	Provide artificial nest sites for bumblebees	0	0	0	0	2005	53.48152	-1.260882	United Kingdom	urticae	Trioza	Triozidae	Hemiptera	Insecta	trioza urticae	journal	Urban domestic gardens (II): experimental tests of methods for increasing biodiversity	395	413	14	NA		Gaston K.J., Smith R.M., Thompson K. & Warren P.H. (2005) Urban domestic gardens (II): experimental tests of methods for increasing biodiversity. <i>Biodiversity and Conservation</i>, 14, 395-413	Gaston K.J., Smith R.M., Thompson K. & Warren P.H.
343	84	Biodiversity and Conservation	Biodiversity and Conservation	Bee Conservation	Provide artificial nest sites for bumblebees	0	0	0	0	2005	53.48152	-1.260882	United Kingdom	atalanta	Vanessa	Nymphalidae	Lepidoptera	Insecta	vanessa atalanta	journal	Urban domestic gardens (II): experimental tests of methods for increasing biodiversity	395	413	14	NA		Gaston K.J., Smith R.M., Thompson K. & Warren P.H. (2005) Urban domestic gardens (II): experimental tests of methods for increasing biodiversity. <i>Biodiversity and Conservation</i>, 14, 395-413	Gaston K.J., Smith R.M., Thompson K. & Warren P.H.
344	84	Biodiversity and Conservation	Biodiversity and Conservation	Bee Conservation	Provide artificial nest sites for bumblebees	0	0	0	0	2005	53.48152	-1.260882	United Kingdom	NA	Bombus	Apidae	Hymenoptera	Insecta	NA	journal	Urban domestic gardens (II): experimental tests of methods for increasing biodiversity	395	413	14	NA		Gaston K.J., Smith R.M., Thompson K. & Warren P.H. (2005) Urban domestic gardens (II): experimental tests of methods for increasing biodiversity. <i>Biodiversity and Conservation</i>, 14, 395-413	Gaston K.J., Smith R.M., Thompson K. & Warren P.H.
345	84	Biodiversity and Conservation	Biodiversity and Conservation	Bee Conservation	Provide artificial nest sites for bumblebees	0	0	0	0	2005	53.48152	-1.260882	United Kingdom	ruralis	Pleuroptya	Crambidae	Lepidoptera	Insecta	pleuroptya ruralis	journal	Urban domestic gardens (II): experimental tests of methods for increasing biodiversity	395	413	14	NA		Gaston K.J., Smith R.M., Thompson K. & Warren P.H. (2005) Urban domestic gardens (II): experimental tests of methods for increasing biodiversity. <i>Biodiversity and Conservation</i>, 14, 395-413	Gaston K.J., Smith R.M., Thompson K. & Warren P.H.
346	84	Biodiversity and Conservation	Biodiversity and Conservation	Bee Conservation	Provide artificial nest sites for bumblebees	0	0	0	0	2005	53.48152	-1.260882	United Kingdom	tripustulatus	Liocoris	Miridae	Hemiptera	Insecta	liocoris tripustulatus	journal	Urban domestic gardens (II): experimental tests of methods for increasing biodiversity	395	413	14	NA		Gaston K.J., Smith R.M., Thompson K. & Warren P.H. (2005) Urban domestic gardens (II): experimental tests of methods for increasing biodiversity. <i>Biodiversity and Conservation</i>, 14, 395-413	Gaston K.J., Smith R.M., Thompson K. & Warren P.H.
347	84	Biodiversity and Conservation	Biodiversity and Conservation	Bee Conservation	Provide artificial nest sites for solitary bees	0	0	0	0	2005	53.48152	-1.260882	United Kingdom	dioica	Urtica	Urticaceae	Rosales	NA	urtica dioica	journal	Urban domestic gardens (II): experimental tests of methods for increasing biodiversity	395	413	14	NA		Gaston K.J., Smith R.M., Thompson K. & Warren P.H. (2005) Urban domestic gardens (II): experimental tests of methods for increasing biodiversity. <i>Biodiversity and Conservation</i>, 14, 395-413	Gaston K.J., Smith R.M., Thompson K. & Warren P.H.
348	84	Biodiversity and Conservation	Biodiversity and Conservation	Bee Conservation	Provide artificial nest sites for solitary bees	0	0	0	0	2005	53.48152	-1.260882	United Kingdom	urticae	Aglais	Nymphalidae	Lepidoptera	Insecta	aglais urticae	journal	Urban domestic gardens (II): experimental tests of methods for increasing biodiversity	395	413	14	NA		Gaston K.J., Smith R.M., Thompson K. & Warren P.H. (2005) Urban domestic gardens (II): experimental tests of methods for increasing biodiversity. <i>Biodiversity and Conservation</i>, 14, 395-413	Gaston K.J., Smith R.M., Thompson K. & Warren P.H.
349	84	Biodiversity and Conservation	Biodiversity and Conservation	Bee Conservation	Provide artificial nest sites for solitary bees	0	0	0	0	2005	53.48152	-1.260882	United Kingdom	urticae	Dasineura	Cecidomyiidae	Diptera	Insecta	dasineura urticae	journal	Urban domestic gardens (II): experimental tests of methods for increasing biodiversity	395	413	14	NA		Gaston K.J., Smith R.M., Thompson K. & Warren P.H. (2005) Urban domestic gardens (II): experimental tests of methods for increasing biodiversity. <i>Biodiversity and Conservation</i>, 14, 395-413	Gaston K.J., Smith R.M., Thompson K. & Warren P.H.
350	84	Biodiversity and Conservation	Biodiversity and Conservation	Bee Conservation	Provide artificial nest sites for solitary bees	0	0	0	0	2005	53.48152	-1.260882	United Kingdom	urticae	Trioza	Triozidae	Hemiptera	Insecta	trioza urticae	journal	Urban domestic gardens (II): experimental tests of methods for increasing biodiversity	395	413	14	NA		Gaston K.J., Smith R.M., Thompson K. & Warren P.H. (2005) Urban domestic gardens (II): experimental tests of methods for increasing biodiversity. <i>Biodiversity and Conservation</i>, 14, 395-413	Gaston K.J., Smith R.M., Thompson K. & Warren P.H.
351	84	Biodiversity and Conservation	Biodiversity and Conservation	Bee Conservation	Provide artificial nest sites for solitary bees	0	0	0	0	2005	53.48152	-1.260882	United Kingdom	atalanta	Vanessa	Nymphalidae	Lepidoptera	Insecta	vanessa atalanta	journal	Urban domestic gardens (II): experimental tests of methods for increasing biodiversity	395	413	14	NA		Gaston K.J., Smith R.M., Thompson K. & Warren P.H. (2005) Urban domestic gardens (II): experimental tests of methods for increasing biodiversity. <i>Biodiversity and Conservation</i>, 14, 395-413	Gaston K.J., Smith R.M., Thompson K. & Warren P.H.
352	84	Biodiversity and Conservation	Biodiversity and Conservation	Bee Conservation	Provide artificial nest sites for solitary bees	0	0	0	0	2005	53.48152	-1.260882	United Kingdom	fabricana	Anthophila	NA	NA	NA	anthophila fabricana	journal	Urban domestic gardens (II): experimental tests of methods for increasing biodiversity	395	413	14	NA		Gaston K.J., Smith R.M., Thompson K. & Warren P.H. (2005) Urban domestic gardens (II): experimental tests of methods for increasing biodiversity. <i>Biodiversity and Conservation</i>, 14, 395-413	Gaston K.J., Smith R.M., Thompson K. & Warren P.H.
353	84	Biodiversity and Conservation	Biodiversity and Conservation	Bee Conservation	Provide artificial nest sites for solitary bees	0	0	0	0	2005	53.48152	-1.260882	United Kingdom	ruralis	Pleuroptya	Crambidae	Lepidoptera	Insecta	pleuroptya ruralis	journal	Urban domestic gardens (II): experimental tests of methods for increasing biodiversity	395	413	14	NA		Gaston K.J., Smith R.M., Thompson K. & Warren P.H. (2005) Urban domestic gardens (II): experimental tests of methods for increasing biodiversity. <i>Biodiversity and Conservation</i>, 14, 395-413	Gaston K.J., Smith R.M., Thompson K. & Warren P.H.
354	84	Biodiversity and Conservation	Biodiversity and Conservation	Bee Conservation	Provide artificial nest sites for solitary bees	0	0	0	0	2005	53.48152	-1.260882	United Kingdom	tripustulatus	Liocoris	Miridae	Hemiptera	Insecta	liocoris tripustulatus	journal	Urban domestic gardens (II): experimental tests of methods for increasing biodiversity	395	413	14	NA		Gaston K.J., Smith R.M., Thompson K. & Warren P.H. (2005) Urban domestic gardens (II): experimental tests of methods for increasing biodiversity. <i>Biodiversity and Conservation</i>, 14, 395-413	Gaston K.J., Smith R.M., Thompson K. & Warren P.H.
355	84	Biodiversity and Conservation	Biodiversity and Conservation	Bee Conservation	Provide artificial nest sites for solitary bees	0	0	0	0	2005	53.48152	-1.260882	United Kingdom	communis	Hylaeus	Colletidae	Hymenoptera	Insecta	hylaeus communis	journal	Urban domestic gardens (II): experimental tests of methods for increasing biodiversity	395	413	14	NA		Gaston K.J., Smith R.M., Thompson K. & Warren P.H. (2005) Urban domestic gardens (II): experimental tests of methods for increasing biodiversity. <i>Biodiversity and Conservation</i>, 14, 395-413	Gaston K.J., Smith R.M., Thompson K. & Warren P.H.
356	84	Biodiversity and Conservation	Biodiversity and Conservation	Bee Conservation	Provide artificial nest sites for solitary bees	0	0	0	0	2005	53.48152	-1.260882	United Kingdom	rufa	Osmia	Megachilidae	Hymenoptera	Insecta	osmia rufa	journal	Urban domestic gardens (II): experimental tests of methods for increasing biodiversity	395	413	14	NA		Gaston K.J., Smith R.M., Thompson K. & Warren P.H. (2005) Urban domestic gardens (II): experimental tests of methods for increasing biodiversity. <i>Biodiversity and Conservation</i>, 14, 395-413	Gaston K.J., Smith R.M., Thompson K. & Warren P.H.
357	88	Bird Study	Bird Study	Bird Conservation	Provide artificial nesting sites for songbirds	0	0	0	0	1996	57.5837	-3.875126	United Kingdom	cristatus	Parus	Paridae	Passeriformes	Aves	lophophanes cristatus	journal	Use by tits of nest boxes of different designs in pinewoods	138	141	43	0		Summers R.W. & Taylor W.G. (1996) Use by tits of nest boxes of different designs in pinewoods. <i>Bird Study</i>, 43, 138-141	Summers R.W. & Taylor W.G.
358	88	Bird Study	Bird Study	Bird Conservation	Provide artificial nesting sites for songbirds	0	0	0	0	1996	57.5837	-3.875126	United Kingdom	sylvestris	Pinus	Pinaceae	Pinales	Pinopsida	pinus sylvestris	journal	Use by tits of nest boxes of different designs in pinewoods	138	141	43	0		Summers R.W. & Taylor W.G. (1996) Use by tits of nest boxes of different designs in pinewoods. <i>Bird Study</i>, 43, 138-141	Summers R.W. & Taylor W.G.
359	91	Bird Study	Bird Study	Bird Conservation	Use ring-barking (girdling), cutting or silvicides to produce snags	1	0	0	0	1996	57.10417	-4.892033	United Kingdom	cristatus	Parus	Paridae	Passeriformes	Aves	lophophanes cristatus	journal	Nest site selection, management and breeding success of crested tits <i>Parus cristatus</i> at Abernethy Forest, Strathspey	371	379	43	0		Denny R.E. & Summers R.W. (1996) Nest site selection, management and breeding success of crested tits <i>Parus cristatus</i> at Abernethy Forest, Strathspey. <i>Bird Study</i>, 43, 371-379	Denny R.E. & Summers R.W.
360	91	Bird Study	Bird Study	Bird Conservation	Use ring-barking (girdling), cutting or silvicides to produce snags	1	0	0	0	1996	57.10417	-4.892033	United Kingdom	sylvestris	Pinus	Pinaceae	Pinales	Pinopsida	pinus sylvestris	journal	Nest site selection, management and breeding success of crested tits <i>Parus cristatus</i> at Abernethy Forest, Strathspey	371	379	43	0		Denny R.E. & Summers R.W. (1996) Nest site selection, management and breeding success of crested tits <i>Parus cristatus</i> at Abernethy Forest, Strathspey. <i>Bird Study</i>, 43, 371-379	Denny R.E. & Summers R.W.
363	94	Bird Study	Bird Study	Bird Conservation	Provide artificial nesting sites for owls	0	0	0	0	1998	52.27619	0.096538	United Kingdom	nisus	Accipiter	Accipitridae	Accipitriformes	Aves	accipiter nisus	journal	A study of the long-eared owl <i>Asio otus</i> using wicker nesting baskets	62	67	45	0		Garner D.J. & Milne B.S. (1998) A study of the long-eared owl <i>Asio otus</i> using wicker nesting baskets. <i>Bird Study</i>, 45, 62-67	Garner D.J. & Milne B.S.
364	94	Bird Study	Bird Study	Bird Conservation	Provide artificial nesting sites for owls	0	0	0	0	1998	52.27619	0.096538	United Kingdom	monogyna	Crataegus	Rosaceae	Rosales	Magnoliopsida	crataegus monogyna	journal	A study of the long-eared owl <i>Asio otus</i> using wicker nesting baskets	62	67	45	0		Garner D.J. & Milne B.S. (1998) A study of the long-eared owl <i>Asio otus</i> using wicker nesting baskets. <i>Bird Study</i>, 45, 62-67	Garner D.J. & Milne B.S.
365	94	Bird Study	Bird Study	Bird Conservation	Provide artificial nesting sites for owls	0	0	0	0	1998	52.27619	0.096538	United Kingdom	agrestis	Microtus	Cricetidae	Rodentia	Mammalia	microtus agrestis	journal	A study of the long-eared owl <i>Asio otus</i> using wicker nesting baskets	62	67	45	0		Garner D.J. & Milne B.S. (1998) A study of the long-eared owl <i>Asio otus</i> using wicker nesting baskets. <i>Bird Study</i>, 45, 62-67	Garner D.J. & Milne B.S.
366	94	Bird Study	Bird Study	Bird Conservation	Provide artificial nesting sites for owls	0	0	0	0	1998	52.27619	0.096538	United Kingdom	palumbus	Columba	Columbidae	Columbiformes	Aves	columba palumbus	journal	A study of the long-eared owl <i>Asio otus</i> using wicker nesting baskets	62	67	45	0		Garner D.J. & Milne B.S. (1998) A study of the long-eared owl <i>Asio otus</i> using wicker nesting baskets. <i>Bird Study</i>, 45, 62-67	Garner D.J. & Milne B.S.
367	94	Bird Study	Bird Study	Bird Conservation	Provide artificial nesting sites for owls	0	0	0	0	1998	52.27619	0.096538	United Kingdom	corone	Corvus	Corvidae	Passeriformes	Aves	corvus corone	journal	A study of the long-eared owl <i>Asio otus</i> using wicker nesting baskets	62	67	45	0		Garner D.J. & Milne B.S. (1998) A study of the long-eared owl <i>Asio otus</i> using wicker nesting baskets. <i>Bird Study</i>, 45, 62-67	Garner D.J. & Milne B.S.
368	94	Bird Study	Bird Study	Bird Conservation	Provide artificial nesting sites for owls	0	0	0	0	1998	52.27619	0.096538	United Kingdom	carolinensis	Scirus	Sciuridae	Rodentia	Mammalia	scirus carolinensis	journal	A study of the long-eared owl <i>Asio otus</i> using wicker nesting baskets	62	67	45	0		Garner D.J. & Milne B.S. (1998) A study of the long-eared owl <i>Asio otus</i> using wicker nesting baskets. <i>Bird Study</i>, 45, 62-67	Garner D.J. & Milne B.S.
369	94	Bird Study	Bird Study	Bird Conservation	Provide artificial nesting sites for owls	0	0	0	0	1998	52.27619	0.096538	United Kingdom	australis	Phragmites	Poaceae	Poales	Magnoliopsida	phragmites australis	journal	A study of the long-eared owl <i>Asio otus</i> using wicker nesting baskets	62	67	45	0		Garner D.J. & Milne B.S. (1998) A study of the long-eared owl <i>Asio otus</i> using wicker nesting baskets. <i>Bird Study</i>, 45, 62-67	Garner D.J. & Milne B.S.
370	94	Bird Study	Bird Study	Bird Conservation	Provide artificial nesting sites for owls	0	0	0	0	1998	52.27619	0.096538	United Kingdom	otus	Asio	Strigidae	Strigiformes	Aves	asio otus	journal	A study of the long-eared owl <i>Asio otus</i> using wicker nesting baskets	62	67	45	0		Garner D.J. & Milne B.S. (1998) A study of the long-eared owl <i>Asio otus</i> using wicker nesting baskets. <i>Bird Study</i>, 45, 62-67	Garner D.J. & Milne B.S.
371	94	Bird Study	Bird Study	Bird Conservation	Provide artificial nesting sites for owls	0	0	0	0	1998	52.27619	0.096538	United Kingdom	pica	Pica	Corvidae	Passeriformes	Aves	pica pica	journal	A study of the long-eared owl <i>Asio otus</i> using wicker nesting baskets	62	67	45	0		Garner D.J. & Milne B.S. (1998) A study of the long-eared owl <i>Asio otus</i> using wicker nesting baskets. <i>Bird Study</i>, 45, 62-67	Garner D.J. & Milne B.S.
372	94	Bird Study	Bird Study	Bird Conservation	Provide artificial nesting sites for owls	0	0	0	0	1998	52.27619	0.096538	United Kingdom	cinerea	Salix	Salicaceae	Malpighiales	Magnoliopsida	salix cinerea	journal	A study of the long-eared owl <i>Asio otus</i> using wicker nesting baskets	62	67	45	0		Garner D.J. & Milne B.S. (1998) A study of the long-eared owl <i>Asio otus</i> using wicker nesting baskets. <i>Bird Study</i>, 45, 62-67	Garner D.J. & Milne B.S.
373	94	Bird Study	Bird Study	Bird Conservation	Provide artificial nesting sites for owls	0	0	0	0	1998	52.27619	0.096538	United Kingdom	viminalis	Salix	Salicaceae	Malpighiales	Magnoliopsida	salix viminalis	journal	A study of the long-eared owl <i>Asio otus</i> using wicker nesting baskets	62	67	45	0		Garner D.J. & Milne B.S. (1998) A study of the long-eared owl <i>Asio otus</i> using wicker nesting baskets. <i>Bird Study</i>, 45, 62-67	Garner D.J. & Milne B.S.
374	96	Bird Study	Bird Study	Bird Conservation	Mow or cut reedbeds	0	1	0	0	1998	56.83074	9.493053	Denmark	anser	Anser	Anatidae	Anseriformes	Aves	anser anser	journal	Nest site preference by greylag geese <i>Anser anser</i> in reedbeds of different harvest age	337	343	45	0		Kristiansen J.N. (1998) Nest site preference by greylag geese <i>Anser anser</i> in reedbeds of different harvest age. <i>Bird Study</i>, 45, 337-343	Kristiansen J.N.
375	96	Bird Study	Bird Study	Bird Conservation	Mow or cut reedbeds	0	1	0	0	1998	56.83074	9.493053	Denmark	communis	Phragamites	Poaceae	Poales	Magnoliopsida	phragamites communis	journal	Nest site preference by greylag geese <i>Anser anser</i> in reedbeds of different harvest age	337	343	45	0		Kristiansen J.N. (1998) Nest site preference by greylag geese <i>Anser anser</i> in reedbeds of different harvest age. <i>Bird Study</i>, 45, 337-343	Kristiansen J.N.
376	96	Bird Study	Bird Study	Bird Conservation	Mow or cut reedbeds	0	1	0	0	1998	56.83074	9.493053	Denmark	communis	Phragmites	Poaceae	Poales	Magnoliopsida	phragmites communis	journal	Nest site preference by greylag geese <i>Anser anser</i> in reedbeds of different harvest age	337	343	45	0		Kristiansen J.N. (1998) Nest site preference by greylag geese <i>Anser anser</i> in reedbeds of different harvest age. <i>Bird Study</i>, 45, 337-343	Kristiansen J.N.
377	98	Mammal Review	Mammal Review	Terrestrial Mammal Conservation	Provide artificial dens or nest boxes on trees	0	0	0	0	1999	53.56	-3.09	United Kingdom	vulgaris	Sciurus	Sciuridae	Rodentia	Mammalia	sciurus vulgaris	journal	The use of nest boxes by the red squirrel <i>Sciurus vulgaris</i> in a coniferous habitat	61	66	29	NA		Shuttleworth C.M. (1999) The use of nest boxes by the red squirrel <i>Sciurus vulgaris</i> in a coniferous habitat. <i>Mammal Review</i>, 29, 61-66	Shuttleworth C.M.
378	98	Mammal Review	Mammal Review	Terrestrial Mammal Conservation	Provide artificial dens or nest boxes on trees	0	0	0	0	1999	53.56	-3.09	United Kingdom	vulgaris	Sciurus	Sciuridae	Rodentia	Mammalia	sciurus vulgaris	journal	The use of nest boxes by the red squirrel <i>Sciurus vulgaris</i> in a coniferous habitat	61	66	29	NA		Shuttleworth C.M. (1999) The use of nest boxes by the red squirrel <i>Sciurus vulgaris</i> in a coniferous habitat. <i>Mammal Review</i>, 29, 61-66	Shuttleworth C.M.
379	98	Mammal Review	Mammal Review	Terrestrial Mammal Conservation	Provide artificial dens or nest boxes on trees	0	0	0	0	1999	53.56	-3.09	United Kingdom	vulgaris	Sciurus	Sciuridae	Rodentia	Mammalia	sciurus vulgaris	journal	The use of nest boxes by the red squirrel <i>Sciurus vulgaris</i> in a coniferous habitat	61	66	29	NA		Shuttleworth C.M. (1999) The use of nest boxes by the red squirrel <i>Sciurus vulgaris</i> in a coniferous habitat. <i>Mammal Review</i>, 29, 61-66	Shuttleworth C.M.
380	98	Mammal Review	Mammal Review	Terrestrial Mammal Conservation	Provide artificial dens or nest boxes on trees	0	0	0	0	1999	53.56	-3.09	United Kingdom	vulgaris	Sciurus	Sciuridae	Rodentia	Mammalia	sciurus vulgaris	journal	The use of nest boxes by the red squirrel <i>Sciurus vulgaris</i> in a coniferous habitat	61	66	29	NA		Shuttleworth C.M. (1999) The use of nest boxes by the red squirrel <i>Sciurus vulgaris</i> in a coniferous habitat. <i>Mammal Review</i>, 29, 61-66	Shuttleworth C.M.
381	98	Mammal Review	Mammal Review	Terrestrial Mammal Conservation	Provide artificial dens or nest boxes on trees	0	0	0	0	1999	53.56	-3.09	United Kingdom	sylvestris	Pinus	Pinaceae	Pinales	Pinopsida	pinus sylvestris	journal	The use of nest boxes by the red squirrel <i>Sciurus vulgaris</i> in a coniferous habitat	61	66	29	NA		Shuttleworth C.M. (1999) The use of nest boxes by the red squirrel <i>Sciurus vulgaris</i> in a coniferous habitat. <i>Mammal Review</i>, 29, 61-66	Shuttleworth C.M.
382	98	Mammal Review	Mammal Review	Terrestrial Mammal Conservation	Provide artificial dens or nest boxes on trees	0	0	0	0	1999	53.56	-3.09	United Kingdom	sylvestris	Pinus	Pinaceae	Pinales	Pinopsida	pinus sylvestris	journal	The use of nest boxes by the red squirrel <i>Sciurus vulgaris</i> in a coniferous habitat	61	66	29	NA		Shuttleworth C.M. (1999) The use of nest boxes by the red squirrel <i>Sciurus vulgaris</i> in a coniferous habitat. <i>Mammal Review</i>, 29, 61-66	Shuttleworth C.M.
383	98	Mammal Review	Mammal Review	Terrestrial Mammal Conservation	Provide artificial dens or nest boxes on trees	0	0	0	0	1999	53.56	-3.09	United Kingdom	sylvestris	Pinus	Pinaceae	Pinales	Pinopsida	pinus sylvestris	journal	The use of nest boxes by the red squirrel <i>Sciurus vulgaris</i> in a coniferous habitat	61	66	29	NA		Shuttleworth C.M. (1999) The use of nest boxes by the red squirrel <i>Sciurus vulgaris</i> in a coniferous habitat. <i>Mammal Review</i>, 29, 61-66	Shuttleworth C.M.
384	98	Mammal Review	Mammal Review	Terrestrial Mammal Conservation	Provide artificial dens or nest boxes on trees	0	0	0	0	1999	53.56	-3.09	United Kingdom	sylvestris	Pinus	Pinaceae	Pinales	Pinopsida	pinus sylvestris	journal	The use of nest boxes by the red squirrel <i>Sciurus vulgaris</i> in a coniferous habitat	61	66	29	NA		Shuttleworth C.M. (1999) The use of nest boxes by the red squirrel <i>Sciurus vulgaris</i> in a coniferous habitat. <i>Mammal Review</i>, 29, 61-66	Shuttleworth C.M.
385	98	Mammal Review	Mammal Review	Terrestrial Mammal Conservation	Provide artificial dens or nest boxes on trees	0	0	0	0	1999	53.56	-3.09	United Kingdom	hortorum	Bombus	NA	NA	NA	bombus hortorum	journal	The use of nest boxes by the red squirrel <i>Sciurus vulgaris</i> in a coniferous habitat	61	66	29	NA		Shuttleworth C.M. (1999) The use of nest boxes by the red squirrel <i>Sciurus vulgaris</i> in a coniferous habitat. <i>Mammal Review</i>, 29, 61-66	Shuttleworth C.M.
386	98	Mammal Review	Mammal Review	Terrestrial Mammal Conservation	Provide artificial dens or nest boxes on trees	0	0	0	0	1999	53.56	-3.09	United Kingdom	hortorum	Bombus	NA	NA	NA	bombus hortorum	journal	The use of nest boxes by the red squirrel <i>Sciurus vulgaris</i> in a coniferous habitat	61	66	29	NA		Shuttleworth C.M. (1999) The use of nest boxes by the red squirrel <i>Sciurus vulgaris</i> in a coniferous habitat. <i>Mammal Review</i>, 29, 61-66	Shuttleworth C.M.
387	98	Mammal Review	Mammal Review	Terrestrial Mammal Conservation	Provide artificial dens or nest boxes on trees	0	0	0	0	1999	53.56	-3.09	United Kingdom	hortorum	Bombus	NA	NA	NA	bombus hortorum	journal	The use of nest boxes by the red squirrel <i>Sciurus vulgaris</i> in a coniferous habitat	61	66	29	NA		Shuttleworth C.M. (1999) The use of nest boxes by the red squirrel <i>Sciurus vulgaris</i> in a coniferous habitat. <i>Mammal Review</i>, 29, 61-66	Shuttleworth C.M.
388	98	Mammal Review	Mammal Review	Terrestrial Mammal Conservation	Provide artificial dens or nest boxes on trees	0	0	0	0	1999	53.56	-3.09	United Kingdom	hortorum	Bombus	NA	NA	NA	bombus hortorum	journal	The use of nest boxes by the red squirrel <i>Sciurus vulgaris</i> in a coniferous habitat	61	66	29	NA		Shuttleworth C.M. (1999) The use of nest boxes by the red squirrel <i>Sciurus vulgaris</i> in a coniferous habitat. <i>Mammal Review</i>, 29, 61-66	Shuttleworth C.M.
389	106	Oryx	Oryx	Bird Conservation	Provide artificial nesting sites for gamebirds	0	0	0	0	2005	30.26629	120.1538	China	vulgaris	Scirius	Sciuridae	Rodentia	Mammalia	scirius vulgaris	journal	Providing artificial nest platforms for Cabot's tragopan <i>Tragopan caboti</i> (Aves: Galliformes): a useful conservation tool?	158	163	39	0		Deng W.-H., Zheng G.-M., Zhang Z.W., Garson P.J. & McGowan P.J.K. (2005) Providing artificial nest platforms for Cabot's tragopan <i>Tragopan caboti</i> (Aves: Galliformes): a useful conservation tool? <i>Oryx</i>, 39, 158-163	Deng W.-H., Zheng G.-M., Zhang Z.W., Garson P.J. & McGowan P.J.K.
390	106	Oryx	Oryx	Bird Conservation	Provide artificial nesting sites for gamebirds	0	0	0	0	2005	30.26629	120.1538	China	caboti	Tragopan	Phasianidae	Galliformes	Aves	tragopan caboti	journal	Providing artificial nest platforms for Cabot's tragopan <i>Tragopan caboti</i> (Aves: Galliformes): a useful conservation tool?	158	163	39	0		Deng W.-H., Zheng G.-M., Zhang Z.W., Garson P.J. & McGowan P.J.K. (2005) Providing artificial nest platforms for Cabot's tragopan <i>Tragopan caboti</i> (Aves: Galliformes): a useful conservation tool? <i>Oryx</i>, 39, 158-163	Deng W.-H., Zheng G.-M., Zhang Z.W., Garson P.J. & McGowan P.J.K.
391	107	Preslia	Preslia	Farmland Conservation	Control invasive non-native plants on farmland (such as Himalayan Balsam, Japanese knotweed)	0	1	1	0	1995	50.03796	13.87241	Czech Republic	mantegazzianum	Heracleum	NA	NA	NA	heracleum mantegazzianum	journal	Regeneration in <i>Heracleum mantegazzianum</i> - response to removal of vegetative and generative parts	161	171	67	0		Pysek P., Kucera T., Puntieri J. & Mandak B. (1995) Regeneration in <i>Heracleum mantegazzianum</i> - response to removal of vegetative and generative parts. <i>Preslia</i>, 67, 161-171	Pysek P., Kucera T., Puntieri J. & Mandak B.
392	107	Preslia	Preslia	Farmland Conservation	Control invasive non-native plants on farmland (such as Himalayan Balsam, Japanese knotweed)	0	1	1	0	1995	50.03796	13.87241	Czech Republic	mantegazzianum	Heracleum	NA	NA	NA	heracleum mantegazzianum	journal	Regeneration in <i>Heracleum mantegazzianum</i> - response to removal of vegetative and generative parts	161	171	67	0		Pysek P., Kucera T., Puntieri J. & Mandak B. (1995) Regeneration in <i>Heracleum mantegazzianum</i> - response to removal of vegetative and generative parts. <i>Preslia</i>, 67, 161-171	Pysek P., Kucera T., Puntieri J. & Mandak B.
399	116	Agriculture, Ecosystems and Environment	Agriculture, Ecosystems and Environment	Farmland Conservation	Manage hedgerows to benefit wildlife (includes no spray, gap-filling and laying)	0	0	0	0	1999	NA	NA	United Kingdom	monogyna	Crataegus	NA	NA	NA	crataegus monogyna	journal	Yields of hawthorn <i>Crataegus monogyna</i> berries under different hedgerow management	107	110	72	NA		Sparks T.H. & Martin T. (1999) Yields of hawthorn <i>Crataegus monogyna</i> berries under different hedgerow management. <i>Agriculture, Ecosystems and Environment</i>, 72, 107-110	Sparks T.H. & Martin T.
400	118	Bird Study	Bird Study	Bird Conservation	Provide artificial nesting sites for divers/loons	1	0	0	0	2000	55.73	-5.47	United Kingdom	vulgaris	Calluna	Ericaceae	Ericales	Magnoliopsida	calluna vulgaris	journal	Artificial floating islands for nesting black-throated divers <i>Gavia arctica</i> in Scotland: construction, use and effect on breeding success	165	175	47	0		Hancock M. (2000) Artificial floating islands for nesting black-throated divers <i>Gavia arctica</i> in Scotland: construction, use and effect on breeding success. <i>Bird Study</i>, 47, 165-175	Hancock M.
401	118	Bird Study	Bird Study	Bird Conservation	Provide artificial nesting sites for divers/loons	1	0	0	0	2000	55.73	-5.47	United Kingdom	arctica	Gavia	Gaviidae	Gaviiformes	Aves	gavia arctica	journal	Artificial floating islands for nesting black-throated divers <i>Gavia arctica</i> in Scotland: construction, use and effect on breeding success	165	175	47	0		Hancock M. (2000) Artificial floating islands for nesting black-throated divers <i>Gavia arctica</i> in Scotland: construction, use and effect on breeding success. <i>Bird Study</i>, 47, 165-175	Hancock M.
402	118	Bird Study	Bird Study	Bird Conservation	Provide artificial nesting sites for divers/loons	1	0	0	0	2000	55.73	-5.47	United Kingdom	NA	Junc	NA	NA	NA	junc	journal	Artificial floating islands for nesting black-throated divers <i>Gavia arctica</i> in Scotland: construction, use and effect on breeding success	165	175	47	0		Hancock M. (2000) Artificial floating islands for nesting black-throated divers <i>Gavia arctica</i> in Scotland: construction, use and effect on breeding success. <i>Bird Study</i>, 47, 165-175	Hancock M.
403	118	Bird Study	Bird Study	Bird Conservation	Provide artificial nesting sites for divers/loons	1	0	0	0	2000	55.73	-5.47	United Kingdom	NA	Eriophor	Cyperaceae	Poales	Magnoliopsida	eriophor	journal	Artificial floating islands for nesting black-throated divers <i>Gavia arctica</i> in Scotland: construction, use and effect on breeding success	165	175	47	0		Hancock M. (2000) Artificial floating islands for nesting black-throated divers <i>Gavia arctica</i> in Scotland: construction, use and effect on breeding success. <i>Bird Study</i>, 47, 165-175	Hancock M.
404	118	Bird Study	Bird Study	Bird Conservation	Provide artificial nesting sites for divers/loons	1	0	0	0	2000	55.73	-5.47	United Kingdom	NA	Trichophor	Cyperaceae	Poales	Magnoliopsida	trichophor	journal	Artificial floating islands for nesting black-throated divers <i>Gavia arctica</i> in Scotland: construction, use and effect on breeding success	165	175	47	0		Hancock M. (2000) Artificial floating islands for nesting black-throated divers <i>Gavia arctica</i> in Scotland: construction, use and effect on breeding success. <i>Bird Study</i>, 47, 165-175	Hancock M.
405	119	Journal of Field Ornithology	Journal of Field Ornithology	Bird Conservation	Provide artificial nesting sites for swifts	0	0	0	0	2003	43.80413	-120.5542	United States	vauxi	Chaetura	Apodidae	Apodiformes	Aves	chaetura vauxi	journal	Use of nest boxes by Vaux's swifts	394	400	74	0		Bull E.L. (2003) Use of nest boxes by Vaux's swifts. <i>Journal of Field Ornithology</i>, 74, 394-400	Bull E.L.
406	119	Journal of Field Ornithology	Journal of Field Ornithology	Bird Conservation	Provide artificial nesting sites for swifts	0	0	0	0	2003	43.80413	-120.5542	United States	grandis	Abies	Abies grandis	Abies	Pinaceae	abies grandis	journal	Use of nest boxes by Vaux's swifts	394	400	74	0		Bull E.L. (2003) Use of nest boxes by Vaux's swifts. <i>Journal of Field Ornithology</i>, 74, 394-400	Bull E.L.
407	119	Journal of Field Ornithology	Journal of Field Ornithology	Bird Conservation	Provide artificial nesting sites for swifts	0	0	0	0	2003	43.80413	-120.5542	United States	pileatus	Dryocopus	Picidae	Piciformes	Aves	hylatomus pileatus	journal	Use of nest boxes by Vaux's swifts	394	400	74	0		Bull E.L. (2003) Use of nest boxes by Vaux's swifts. <i>Journal of Field Ornithology</i>, 74, 394-400	Bull E.L.
408	119	Journal of Field Ornithology	Journal of Field Ornithology	Bird Conservation	Provide artificial nesting sites for swifts	0	0	0	0	2003	43.80413	-120.5542	United States	occidentalis	Choristoneura	Tortricidae	Lepidoptera	Insecta	choristoneura occidentalis	journal	Use of nest boxes by Vaux's swifts	394	400	74	0		Bull E.L. (2003) Use of nest boxes by Vaux's swifts. <i>Journal of Field Ornithology</i>, 74, 394-400	Bull E.L.
409	119	Journal of Field Ornithology	Journal of Field Ornithology	Bird Conservation	Provide artificial nesting sites for swifts	0	0	0	0	2003	43.80413	-120.5542	United States	ponderosa	Pinus	Pinaceae	Pinales	Pinopsida	pinus ponderosa	journal	Use of nest boxes by Vaux's swifts	394	400	74	0		Bull E.L. (2003) Use of nest boxes by Vaux's swifts. <i>Journal of Field Ornithology</i>, 74, 394-400	Bull E.L.
410	119	Journal of Field Ornithology	Journal of Field Ornithology	Bird Conservation	Provide artificial nesting sites for swifts	0	0	0	0	2003	43.80413	-120.5542	United States	sabrinus	Glaucomys	Sciuridae	Rodentia	Mammalia	glaucomys sabrinus	journal	Use of nest boxes by Vaux's swifts	394	400	74	0		Bull E.L. (2003) Use of nest boxes by Vaux's swifts. <i>Journal of Field Ornithology</i>, 74, 394-400	Bull E.L.
411	119	Journal of Field Ornithology	Journal of Field Ornithology	Bird Conservation	Provide artificial nesting sites for swifts	0	0	0	0	2003	43.80413	-120.5542	United States	auratus	Colaptes	Picidae	Piciformes	Aves	colaptes auratus	journal	Use of nest boxes by Vaux's swifts	394	400	74	0		Bull E.L. (2003) Use of nest boxes by Vaux's swifts. <i>Journal of Field Ornithology</i>, 74, 394-400	Bull E.L.
412	123	Biological Conservation	Biological Conservation	Bird Conservation	Remove eggs from wild nests to increase reproductive output	0	1	0	0	2005	59.37941	-120.7111	Canada	americana	Grus	Gruidae	Gruiformes	Aves	grus americana	journal	Whooping crane recruitment enhanced by egg removal	395	401	126	0		Boyce M.S., Lele S.R. & Johns B.W. (2005) Whooping crane recruitment enhanced by egg removal. <i>Biological Conservation</i>, 126, 395-401	Boyce M.S., Lele S.R. & Johns B.W.
413	123	Biological Conservation	Biological Conservation	Bird Conservation	Remove eggs from wild nests to increase reproductive output	0	1	0	0	2005	59.37941	-120.7111	Canada	canadensis	Lynx	Felidae	Carnivora	Mammalia	lynx canadensis	journal	Whooping crane recruitment enhanced by egg removal	395	401	126	0		Boyce M.S., Lele S.R. & Johns B.W. (2005) Whooping crane recruitment enhanced by egg removal. <i>Biological Conservation</i>, 126, 395-401	Boyce M.S., Lele S.R. & Johns B.W.
414	123	Biological Conservation	Biological Conservation	Bird Conservation	Remove eggs from wild nests to increase reproductive output	0	1	0	0	2005	59.37941	-120.7111	Canada	vison	Mustela	Mustelidae	Carnivora	Mammalia	neovison vison	journal	Whooping crane recruitment enhanced by egg removal	395	401	126	0		Boyce M.S., Lele S.R. & Johns B.W. (2005) Whooping crane recruitment enhanced by egg removal. <i>Biological Conservation</i>, 126, 395-401	Boyce M.S., Lele S.R. & Johns B.W.
415	130	Scientia Marina	Scientia Marina	Bird Conservation	Provide artificial nesting sites for burrow-nesting seabirds	1	1	0	0	2003	38.5	-0.13	Spain	pelagicus	Hydrobates	Hydrobatidae	Procellariiformes	Aves	hydrobates pelagicus	journal	Occupancy rates and nesting success of European storm-petrels breeding inside artificial nest-boxes	109	112	NA	NA	NA	De León A. & Mínguez E. (2003) Occupancy rates and nesting success of European storm-petrels breeding inside artificial nest-boxes. <i>Scientia Marina</i>, 109-112	De León A. & Mínguez E.
416	130	Scientia Marina	Scientia Marina	Bird Conservation	Provide artificial nesting sites for burrow-nesting seabirds	1	1	0	0	2003	38.5	-0.13	Spain	cachinnans	Larus	Laridae	Charadriiformes	Aves	larus cachinnans	journal	Occupancy rates and nesting success of European storm-petrels breeding inside artificial nest-boxes	109	112	NA	NA	NA	De León A. & Mínguez E. (2003) Occupancy rates and nesting success of European storm-petrels breeding inside artificial nest-boxes. <i>Scientia Marina</i>, 109-112	De León A. & Mínguez E.
417	131	Ohio Journal of Sciences	Ohio Journal of Science	Bird Conservation	Provide artificial nesting sites for songbirds	0	0	0	0	2003	40.55122	-85.60236	United States	carolinensis	Poecile	Paridae	Passeriformes	Aves	poecile carolinensis	journal	Nest box use and nesting success of house wrens (<i>Troglodytes aedon</i>) in a midwestern wetland park	25	28	103	0		Dailey T.B. (2003) Nest box use and nesting success of house wrens (<i>Troglodytes aedon</i>) in a midwestern wetland park. <i>Ohio Journal of Science</i>, 103, 25-28	Dailey T.B.
418	131	Ohio Journal of Sciences	Ohio Journal of Science	Bird Conservation	Provide artificial nesting sites for songbirds	0	0	0	0	2003	40.55122	-85.60236	United States	citrea	Protonotaria	Parulidae	Passeriformes	Aves	protonotaria citrea	journal	Nest box use and nesting success of house wrens (<i>Troglodytes aedon</i>) in a midwestern wetland park	25	28	103	0		Dailey T.B. (2003) Nest box use and nesting success of house wrens (<i>Troglodytes aedon</i>) in a midwestern wetland park. <i>Ohio Journal of Science</i>, 103, 25-28	Dailey T.B.
419	131	Ohio Journal of Sciences	Ohio Journal of Science	Bird Conservation	Provide artificial nesting sites for songbirds	0	0	0	0	2003	40.55122	-85.60236	United States	aedon	Troglodytes	Troglodytidae	Passeriformes	Aves	troglodytes aedon	journal	Nest box use and nesting success of house wrens (<i>Troglodytes aedon</i>) in a midwestern wetland park	25	28	103	0		Dailey T.B. (2003) Nest box use and nesting success of house wrens (<i>Troglodytes aedon</i>) in a midwestern wetland park. <i>Ohio Journal of Science</i>, 103, 25-28	Dailey T.B.
420	133	Restoration Ecology	Restoration Ecology	Forest Conservation	Use tree guards or shelters to protect planted trees	0	1	0	0	2005	NA	NA	China	edithiae	Cyclobalanopsis	NA	NA	NA	cyclobalanopsis edithiae	journal	Effects of tree guards and weed mats on the establishment of native tree seedlings: implications for forest restoration in Hong Kong, China	138	143	13	0		Lai P.C.C. & Wong B.S.F. (2005) Effects of tree guards and weed mats on the establishment of native tree seedlings: implications for forest restoration in Hong Kong, China. <i>Restoration Ecology</i>, 13, 138-143	Lai P.C.C. & Wong B.S.F.
421	133	Restoration Ecology	Restoration Ecology	Forest Conservation	Use tree guards or shelters to protect planted trees	0	1	0	0	2005	NA	NA	China	edithiae	Cyclobalanopsis	NA	NA	NA	cyclobalanopsis edithiae	journal	Effects of tree guards and weed mats on the establishment of native tree seedlings: implications for forest restoration in Hong Kong, China	138	143	13	0		Lai P.C.C. & Wong B.S.F. (2005) Effects of tree guards and weed mats on the establishment of native tree seedlings: implications for forest restoration in Hong Kong, China. <i>Restoration Ecology</i>, 13, 138-143	Lai P.C.C. & Wong B.S.F.
422	133	Restoration Ecology	Restoration Ecology	Forest Conservation	Use tree guards or shelters to protect planted trees	0	1	0	0	2005	NA	NA	China	pedata	Dicranopteris	NA	NA	NA	dicranopteris pedata	journal	Effects of tree guards and weed mats on the establishment of native tree seedlings: implications for forest restoration in Hong Kong, China	138	143	13	0		Lai P.C.C. & Wong B.S.F. (2005) Effects of tree guards and weed mats on the establishment of native tree seedlings: implications for forest restoration in Hong Kong, China. <i>Restoration Ecology</i>, 13, 138-143	Lai P.C.C. & Wong B.S.F.
423	133	Restoration Ecology	Restoration Ecology	Forest Conservation	Use tree guards or shelters to protect planted trees	0	1	0	0	2005	NA	NA	China	pedata	Dicranopteris	NA	NA	NA	dicranopteris pedata	journal	Effects of tree guards and weed mats on the establishment of native tree seedlings: implications for forest restoration in Hong Kong, China	138	143	13	0		Lai P.C.C. & Wong B.S.F. (2005) Effects of tree guards and weed mats on the establishment of native tree seedlings: implications for forest restoration in Hong Kong, China. <i>Restoration Ecology</i>, 13, 138-143	Lai P.C.C. & Wong B.S.F.
424	133	Restoration Ecology	Restoration Ecology	Forest Conservation	Use tree guards or shelters to protect planted trees	0	1	0	0	2005	NA	NA	China	NA	Eucalypt	NA	NA	NA	eucalypt	journal	Effects of tree guards and weed mats on the establishment of native tree seedlings: implications for forest restoration in Hong Kong, China	138	143	13	0		Lai P.C.C. & Wong B.S.F. (2005) Effects of tree guards and weed mats on the establishment of native tree seedlings: implications for forest restoration in Hong Kong, China. <i>Restoration Ecology</i>, 13, 138-143	Lai P.C.C. & Wong B.S.F.
425	133	Restoration Ecology	Restoration Ecology	Forest Conservation	Use tree guards or shelters to protect planted trees	0	1	0	0	2005	NA	NA	China	NA	Eucalypt	NA	NA	NA	eucalypt	journal	Effects of tree guards and weed mats on the establishment of native tree seedlings: implications for forest restoration in Hong Kong, China	138	143	13	0		Lai P.C.C. & Wong B.S.F. (2005) Effects of tree guards and weed mats on the establishment of native tree seedlings: implications for forest restoration in Hong Kong, China. <i>Restoration Ecology</i>, 13, 138-143	Lai P.C.C. & Wong B.S.F.
426	133	Restoration Ecology	Restoration Ecology	Forest Conservation	Use tree guards or shelters to protect planted trees	0	1	0	0	2005	NA	NA	China	NA	Acac	NA	NA	NA	acac	journal	Effects of tree guards and weed mats on the establishment of native tree seedlings: implications for forest restoration in Hong Kong, China	138	143	13	0		Lai P.C.C. & Wong B.S.F. (2005) Effects of tree guards and weed mats on the establishment of native tree seedlings: implications for forest restoration in Hong Kong, China. <i>Restoration Ecology</i>, 13, 138-143	Lai P.C.C. & Wong B.S.F.
427	133	Restoration Ecology	Restoration Ecology	Forest Conservation	Use tree guards or shelters to protect planted trees	0	1	0	0	2005	NA	NA	China	NA	Acac	NA	NA	NA	acac	journal	Effects of tree guards and weed mats on the establishment of native tree seedlings: implications for forest restoration in Hong Kong, China	138	143	13	0		Lai P.C.C. & Wong B.S.F. (2005) Effects of tree guards and weed mats on the establishment of native tree seedlings: implications for forest restoration in Hong Kong, China. <i>Restoration Ecology</i>, 13, 138-143	Lai P.C.C. & Wong B.S.F.
428	133	Restoration Ecology	Restoration Ecology	Forest Conservation	Use weed mats to protect planted trees	0	1	0	0	2005	NA	NA	China	edithiae	Cyclobalanopsis	NA	NA	NA	cyclobalanopsis edithiae	journal	Effects of tree guards and weed mats on the establishment of native tree seedlings: implications for forest restoration in Hong Kong, China	138	143	13	0		Lai P.C.C. & Wong B.S.F. (2005) Effects of tree guards and weed mats on the establishment of native tree seedlings: implications for forest restoration in Hong Kong, China. <i>Restoration Ecology</i>, 13, 138-143	Lai P.C.C. & Wong B.S.F.
429	133	Restoration Ecology	Restoration Ecology	Forest Conservation	Use weed mats to protect planted trees	0	1	0	0	2005	NA	NA	China	edithiae	Cyclobalanopsis	NA	NA	NA	cyclobalanopsis edithiae	journal	Effects of tree guards and weed mats on the establishment of native tree seedlings: implications for forest restoration in Hong Kong, China	138	143	13	0		Lai P.C.C. & Wong B.S.F. (2005) Effects of tree guards and weed mats on the establishment of native tree seedlings: implications for forest restoration in Hong Kong, China. <i>Restoration Ecology</i>, 13, 138-143	Lai P.C.C. & Wong B.S.F.
430	133	Restoration Ecology	Restoration Ecology	Forest Conservation	Use weed mats to protect planted trees	0	1	0	0	2005	NA	NA	China	pedata	Dicranopteris	NA	NA	NA	dicranopteris pedata	journal	Effects of tree guards and weed mats on the establishment of native tree seedlings: implications for forest restoration in Hong Kong, China	138	143	13	0		Lai P.C.C. & Wong B.S.F. (2005) Effects of tree guards and weed mats on the establishment of native tree seedlings: implications for forest restoration in Hong Kong, China. <i>Restoration Ecology</i>, 13, 138-143	Lai P.C.C. & Wong B.S.F.
431	133	Restoration Ecology	Restoration Ecology	Forest Conservation	Use weed mats to protect planted trees	0	1	0	0	2005	NA	NA	China	pedata	Dicranopteris	NA	NA	NA	dicranopteris pedata	journal	Effects of tree guards and weed mats on the establishment of native tree seedlings: implications for forest restoration in Hong Kong, China	138	143	13	0		Lai P.C.C. & Wong B.S.F. (2005) Effects of tree guards and weed mats on the establishment of native tree seedlings: implications for forest restoration in Hong Kong, China. <i>Restoration Ecology</i>, 13, 138-143	Lai P.C.C. & Wong B.S.F.
432	133	Restoration Ecology	Restoration Ecology	Forest Conservation	Use weed mats to protect planted trees	0	1	0	0	2005	NA	NA	China	NA	Eucalypt	NA	NA	NA	eucalypt	journal	Effects of tree guards and weed mats on the establishment of native tree seedlings: implications for forest restoration in Hong Kong, China	138	143	13	0		Lai P.C.C. & Wong B.S.F. (2005) Effects of tree guards and weed mats on the establishment of native tree seedlings: implications for forest restoration in Hong Kong, China. <i>Restoration Ecology</i>, 13, 138-143	Lai P.C.C. & Wong B.S.F.
433	133	Restoration Ecology	Restoration Ecology	Forest Conservation	Use weed mats to protect planted trees	0	1	0	0	2005	NA	NA	China	NA	Eucalypt	NA	NA	NA	eucalypt	journal	Effects of tree guards and weed mats on the establishment of native tree seedlings: implications for forest restoration in Hong Kong, China	138	143	13	0		Lai P.C.C. & Wong B.S.F. (2005) Effects of tree guards and weed mats on the establishment of native tree seedlings: implications for forest restoration in Hong Kong, China. <i>Restoration Ecology</i>, 13, 138-143	Lai P.C.C. & Wong B.S.F.
434	133	Restoration Ecology	Restoration Ecology	Forest Conservation	Use weed mats to protect planted trees	0	1	0	0	2005	NA	NA	China	NA	Acac	NA	NA	NA	acac	journal	Effects of tree guards and weed mats on the establishment of native tree seedlings: implications for forest restoration in Hong Kong, China	138	143	13	0		Lai P.C.C. & Wong B.S.F. (2005) Effects of tree guards and weed mats on the establishment of native tree seedlings: implications for forest restoration in Hong Kong, China. <i>Restoration Ecology</i>, 13, 138-143	Lai P.C.C. & Wong B.S.F.
435	133	Restoration Ecology	Restoration Ecology	Forest Conservation	Use weed mats to protect planted trees	0	1	0	0	2005	NA	NA	China	NA	Acac	NA	NA	NA	acac	journal	Effects of tree guards and weed mats on the establishment of native tree seedlings: implications for forest restoration in Hong Kong, China	138	143	13	0		Lai P.C.C. & Wong B.S.F. (2005) Effects of tree guards and weed mats on the establishment of native tree seedlings: implications for forest restoration in Hong Kong, China. <i>Restoration Ecology</i>, 13, 138-143	Lai P.C.C. & Wong B.S.F.
436	136	Journal of Applied Ecology	Journal of Applied Ecology	Terrestrial Mammal Conservation	Use repellents that taste bad (contact repellents) to deter crop or property damage by mammals to reduce human-wildlife conflict	1	1	0	0	2005	51.76121	-1.246467	United Kingdom	musculus	Mus	Muridae	Rodentia	Mammalia	mus musculus	journal	Non-lethal control of wildlife: using chemical repellents as feeding deterrents for the European badger <i>Meles meles</i>	921	931	42	NA		Baker S.E., Ellwood S.A., Watkins R., & Macdonald D.W. (2005) Non-lethal control of wildlife: using chemical repellents as feeding deterrents for the European badger <i>Meles meles</i>. <i>Journal of Applied Ecology</i>, 42, 921-931	Baker S.E., Ellwood S.A., Watkins R., & Macdonald D.W.
437	136	Journal of Applied Ecology	Journal of Applied Ecology	Terrestrial Mammal Conservation	Use repellents that taste bad (contact repellents) to deter crop or property damage by mammals to reduce human-wildlife conflict	1	1	0	0	2005	51.76121	-1.246467	United Kingdom	carolinensis	Sciurus	Sciuridae	Rodentia	Mammalia	sciurus carolinensis	journal	Non-lethal control of wildlife: using chemical repellents as feeding deterrents for the European badger <i>Meles meles</i>	921	931	42	NA		Baker S.E., Ellwood S.A., Watkins R., & Macdonald D.W. (2005) Non-lethal control of wildlife: using chemical repellents as feeding deterrents for the European badger <i>Meles meles</i>. <i>Journal of Applied Ecology</i>, 42, 921-931	Baker S.E., Ellwood S.A., Watkins R., & Macdonald D.W.
438	136	Journal of Applied Ecology	Journal of Applied Ecology	Terrestrial Mammal Conservation	Use repellents that taste bad (contact repellents) to deter crop or property damage by mammals to reduce human-wildlife conflict	1	1	0	0	2005	51.76121	-1.246467	United Kingdom	meles	Meles	MUSTELIDAE	Carnivora	Mammalia	meles meles	journal	Non-lethal control of wildlife: using chemical repellents as feeding deterrents for the European badger <i>Meles meles</i>	921	931	42	NA		Baker S.E., Ellwood S.A., Watkins R., & Macdonald D.W. (2005) Non-lethal control of wildlife: using chemical repellents as feeding deterrents for the European badger <i>Meles meles</i>. <i>Journal of Applied Ecology</i>, 42, 921-931	Baker S.E., Ellwood S.A., Watkins R., & Macdonald D.W.
439	136	Journal of Applied Ecology	Journal of Applied Ecology	Terrestrial Mammal Conservation	Use repellents that taste bad (contact repellents) to deter crop or property damage by mammals to reduce human-wildlife conflict	1	1	0	0	2005	51.76121	-1.246467	United Kingdom	sylvaticus	Apodemus	Muridae	Rodentia	Mammalia	apodemus sylvaticus	journal	Non-lethal control of wildlife: using chemical repellents as feeding deterrents for the European badger <i>Meles meles</i>	921	931	42	NA		Baker S.E., Ellwood S.A., Watkins R., & Macdonald D.W. (2005) Non-lethal control of wildlife: using chemical repellents as feeding deterrents for the European badger <i>Meles meles</i>. <i>Journal of Applied Ecology</i>, 42, 921-931	Baker S.E., Ellwood S.A., Watkins R., & Macdonald D.W.
440	141	Biological Conservation	Biological Conservation	Bat Conservation	Provide bat boxes for roosting bats	0	0	0	0	2006	41.84866	-1.660681	Spain	pygmaeus	Pipistrellus	Vespertilionidae	Chiroptera	Mammalia	pipistrellus pygmaeus	journal	The value of bat-boxes in the conservation of <i>Pipistrellus pygmaeus</i> in wetland rice paddies	223	230	128	0	https://doi.org/10.1016/j.biocon.2005.09.030	Flaquer C., Torre I. & Ruiz-Jarillo R. (2006) The value of bat-boxes in the conservation of <i>Pipistrellus pygmaeus</i> in wetland rice paddies. <i>Biological Conservation</i>, 128, 223-230	Flaquer C., Torre I. & Ruiz-Jarillo R.
441	141	Biological Conservation	Biological Conservation	Bat Conservation	Provide bat boxes for roosting bats	0	0	0	0	2006	41.84866	-1.660681	Spain	globulus	Eucalyptus	NA	NA	NA	eucalyptus globulus	journal	The value of bat-boxes in the conservation of <i>Pipistrellus pygmaeus</i> in wetland rice paddies	223	230	128	0	https://doi.org/10.1016/j.biocon.2005.09.030	Flaquer C., Torre I. & Ruiz-Jarillo R. (2006) The value of bat-boxes in the conservation of <i>Pipistrellus pygmaeus</i> in wetland rice paddies. <i>Biological Conservation</i>, 128, 223-230	Flaquer C., Torre I. & Ruiz-Jarillo R.
442	141	Biological Conservation	Biological Conservation	Bat Conservation	Provide bat boxes for roosting bats	0	0	0	0	2006	41.84866	-1.660681	Spain	filifera	Washingtonia	NA	NA	NA	washingtonia filifera	journal	The value of bat-boxes in the conservation of <i>Pipistrellus pygmaeus</i> in wetland rice paddies	223	230	128	0	https://doi.org/10.1016/j.biocon.2005.09.030	Flaquer C., Torre I. & Ruiz-Jarillo R. (2006) The value of bat-boxes in the conservation of <i>Pipistrellus pygmaeus</i> in wetland rice paddies. <i>Biological Conservation</i>, 128, 223-230	Flaquer C., Torre I. & Ruiz-Jarillo R.
443	141	Biological Conservation	Biological Conservation	Bat Conservation	Provide bat boxes for roosting bats	0	0	0	0	2006	41.84866	-1.660681	Spain	nathusius	Pipistrellus	Vespertilionidae	Chiroptera	Mammalia	pipistrellus nathusii	journal	The value of bat-boxes in the conservation of <i>Pipistrellus pygmaeus</i> in wetland rice paddies	223	230	128	0	https://doi.org/10.1016/j.biocon.2005.09.030	Flaquer C., Torre I. & Ruiz-Jarillo R. (2006) The value of bat-boxes in the conservation of <i>Pipistrellus pygmaeus</i> in wetland rice paddies. <i>Biological Conservation</i>, 128, 223-230	Flaquer C., Torre I. & Ruiz-Jarillo R.
444	143	Applied Entomology and Zoology	Applied Entomology and Zoology	Bird Conservation	Physically protect nests with individual exclosures/barriers or provide shelters for chicks of songbirds	1	0	0	0	2005	26.2124	127.6809	Japan	major	Parus	Paridae	Passeriformes	Aves	parus major	journal	Small protection plates against marten predation on nest boxes	575	577	40	0		Yamaguchi N., Kawano K..M., Yamaguchi Y. & Saito T. (2005) Small protection plates against marten predation on nest boxes. <i>Applied Entomology and Zoology</i>, 40, 575-577	Yamaguchi N., Kawano K..M., Yamaguchi Y. & Saito T.
445	143	Applied Entomology and Zoology	Applied Entomology and Zoology	Bird Conservation	Physically protect nests with individual exclosures/barriers or provide shelters for chicks of songbirds	1	0	0	0	2005	26.2124	127.6809	Japan	catus	Felis	Felidae	Carnivora	Mammalia	felis chaus	journal	Small protection plates against marten predation on nest boxes	575	577	40	0		Yamaguchi N., Kawano K..M., Yamaguchi Y. & Saito T. (2005) Small protection plates against marten predation on nest boxes. <i>Applied Entomology and Zoology</i>, 40, 575-577	Yamaguchi N., Kawano K..M., Yamaguchi Y. & Saito T.
446	143	Applied Entomology and Zoology	Applied Entomology and Zoology	Bird Conservation	Physically protect nests with individual exclosures/barriers or provide shelters for chicks of songbirds	1	0	0	0	2005	26.2124	127.6809	Japan	melampus	Martes	Mustelidae	Carnivora	Mammalia	martes melampus	journal	Small protection plates against marten predation on nest boxes	575	577	40	0		Yamaguchi N., Kawano K..M., Yamaguchi Y. & Saito T. (2005) Small protection plates against marten predation on nest boxes. <i>Applied Entomology and Zoology</i>, 40, 575-577	Yamaguchi N., Kawano K..M., Yamaguchi Y. & Saito T.
447	143	Applied Entomology and Zoology	Applied Entomology and Zoology	Bird Conservation	Physically protect nests with individual exclosures/barriers or provide shelters for chicks of songbirds	1	0	0	0	2005	26.2124	127.6809	Japan	thunbergii	Machilus	Lauraceae	Laurales	Magnoliopsida	machilus thunbergii	journal	Small protection plates against marten predation on nest boxes	575	577	40	0		Yamaguchi N., Kawano K..M., Yamaguchi Y. & Saito T. (2005) Small protection plates against marten predation on nest boxes. <i>Applied Entomology and Zoology</i>, 40, 575-577	Yamaguchi N., Kawano K..M., Yamaguchi Y. & Saito T.
448	143	Applied Entomology and Zoology	Applied Entomology and Zoology	Bird Conservation	Physically protect nests with individual exclosures/barriers or provide shelters for chicks of songbirds	1	0	0	0	2005	26.2124	127.6809	Japan	glauca	Quercus	Fagaceae	Fagales	NA	quercus glauca	journal	Small protection plates against marten predation on nest boxes	575	577	40	0		Yamaguchi N., Kawano K..M., Yamaguchi Y. & Saito T. (2005) Small protection plates against marten predation on nest boxes. <i>Applied Entomology and Zoology</i>, 40, 575-577	Yamaguchi N., Kawano K..M., Yamaguchi Y. & Saito T.
449	143	Applied Entomology and Zoology	Applied Entomology and Zoology	Bird Conservation	Physically protect nests with individual exclosures/barriers or provide shelters for chicks of songbirds	1	0	0	0	2005	26.2124	127.6809	Japan	japonica	Styrax	Styracaceae	Ericales	Magnoliopsida	styrax japonica	journal	Small protection plates against marten predation on nest boxes	575	577	40	0		Yamaguchi N., Kawano K..M., Yamaguchi Y. & Saito T. (2005) Small protection plates against marten predation on nest boxes. <i>Applied Entomology and Zoology</i>, 40, 575-577	Yamaguchi N., Kawano K..M., Yamaguchi Y. & Saito T.
450	143	Applied Entomology and Zoology	Applied Entomology and Zoology	Bird Conservation	Physically protect nests with individual exclosures/barriers or provide shelters for chicks of songbirds	1	0	0	0	2005	26.2124	127.6809	Japan	obovata	Magnolia	Magnoliaceae	Magnoliales	Magnoliopsida	magnolia obovata	journal	Small protection plates against marten predation on nest boxes	575	577	40	0		Yamaguchi N., Kawano K..M., Yamaguchi Y. & Saito T. (2005) Small protection plates against marten predation on nest boxes. <i>Applied Entomology and Zoology</i>, 40, 575-577	Yamaguchi N., Kawano K..M., Yamaguchi Y. & Saito T.
451	143	Applied Entomology and Zoology	Applied Entomology and Zoology	Bird Conservation	Physically protect nests with individual exclosures/barriers or provide shelters for chicks of songbirds	1	0	0	0	2005	26.2124	127.6809	Japan	varius	Parus	Paridae	Passeriformes	Aves	sittiparus varius	journal	Small protection plates against marten predation on nest boxes	575	577	40	0		Yamaguchi N., Kawano K..M., Yamaguchi Y. & Saito T. (2005) Small protection plates against marten predation on nest boxes. <i>Applied Entomology and Zoology</i>, 40, 575-577	Yamaguchi N., Kawano K..M., Yamaguchi Y. & Saito T.
452	143	Applied Entomology and Zoology	Applied Entomology and Zoology	Bird Conservation	Physically protect nests with individual exclosures/barriers or provide shelters for chicks of songbirds	1	0	0	0	2005	26.2124	127.6809	Japan	climacophora	Elaphe	Colubridae	Squamata	Reptilia	elaphe climacophora	journal	Small protection plates against marten predation on nest boxes	575	577	40	0		Yamaguchi N., Kawano K..M., Yamaguchi Y. & Saito T. (2005) Small protection plates against marten predation on nest boxes. <i>Applied Entomology and Zoology</i>, 40, 575-577	Yamaguchi N., Kawano K..M., Yamaguchi Y. & Saito T.
453	143	Applied Entomology and Zoology	Applied Entomology and Zoology	Bird Conservation	Physically protect nests with individual exclosures/barriers or provide shelters for chicks of songbirds	1	0	0	0	2005	26.2124	127.6809	Japan	macrorhynchos	Corvus	Corvidae	Passeriformes	Aves	corvus macrorhynchos	journal	Small protection plates against marten predation on nest boxes	575	577	40	0		Yamaguchi N., Kawano K..M., Yamaguchi Y. & Saito T. (2005) Small protection plates against marten predation on nest boxes. <i>Applied Entomology and Zoology</i>, 40, 575-577	Yamaguchi N., Kawano K..M., Yamaguchi Y. & Saito T.
454	143	Applied Entomology and Zoology	Applied Entomology and Zoology	Bird Conservation	Physically protect nests with individual exclosures/barriers or provide shelters for chicks of songbirds	1	0	0	0	2005	26.2124	127.6809	Japan	awokera	Picus	Picidae	Piciformes	Aves	picus awokera	journal	Small protection plates against marten predation on nest boxes	575	577	40	0		Yamaguchi N., Kawano K..M., Yamaguchi Y. & Saito T. (2005) Small protection plates against marten predation on nest boxes. <i>Applied Entomology and Zoology</i>, 40, 575-577	Yamaguchi N., Kawano K..M., Yamaguchi Y. & Saito T.
455	143	Applied Entomology and Zoology	Applied Entomology and Zoology	Bird Conservation	Physically protect nests with individual exclosures/barriers or provide shelters for chicks of songbirds	1	0	0	0	2005	26.2124	127.6809	Japan	NA	Martes	Mustelidae	Carnivora	Mammalia	mart	journal	Small protection plates against marten predation on nest boxes	575	577	40	0		Yamaguchi N., Kawano K..M., Yamaguchi Y. & Saito T. (2005) Small protection plates against marten predation on nest boxes. <i>Applied Entomology and Zoology</i>, 40, 575-577	Yamaguchi N., Kawano K..M., Yamaguchi Y. & Saito T.
456	144	Biological Conservation	Biological Conservation	Bird Conservation	Release captive-bred individuals into the wild to restore or augment wild populations of songbirds	0	0	0	1	2003	19.89677	-155.5828	United States	alba	Tyto	Tytonidae	Strigiformes	Aves	tyto alba	journal	Survival, dispersal and home-range establishment of reintroduced captive-bred puaiohi <i>Myadestes palmeri</i>	1	9	111	0		Tweed E.J., Foster J.T., Woodworth B.L., Oesterle P., Kuehler C., Lieberman A.A., Powers A.T., Whitaker K., Monahan W.B., Kellerman J. & Telfer T. (2003) Survival, dispersal and home-range establishment of reintroduced captive-bred puaiohi <i>Myadestes palmeri</i>. <i>Biological Conservation</i>, 111, 1-9	Tweed E.J., Foster J.T., Woodworth B.L., Oesterle P., Kuehler C., Lieberman A.A., Powers A.T., Whitaker K., Monahan W.B., Kellerman J. & Telfer T.
457	144	Biological Conservation	Biological Conservation	Bird Conservation	Release captive-bred individuals into the wild to restore or augment wild populations of songbirds	0	0	0	1	2003	19.89677	-155.5828	United States	catus	Felis	Felidae	Carnivora	Mammalia	felis chaus	journal	Survival, dispersal and home-range establishment of reintroduced captive-bred puaiohi <i>Myadestes palmeri</i>	1	9	111	0		Tweed E.J., Foster J.T., Woodworth B.L., Oesterle P., Kuehler C., Lieberman A.A., Powers A.T., Whitaker K., Monahan W.B., Kellerman J. & Telfer T. (2003) Survival, dispersal and home-range establishment of reintroduced captive-bred puaiohi <i>Myadestes palmeri</i>. <i>Biological Conservation</i>, 111, 1-9	Tweed E.J., Foster J.T., Woodworth B.L., Oesterle P., Kuehler C., Lieberman A.A., Powers A.T., Whitaker K., Monahan W.B., Kellerman J. & Telfer T.
458	144	Biological Conservation	Biological Conservation	Bird Conservation	Release captive-bred individuals into the wild to restore or augment wild populations of songbirds	0	0	0	1	2003	19.89677	-155.5828	United States	palmeri	Mayadestes	Turdidae	Passeriformes	Aves	myadestes palmeri	journal	Survival, dispersal and home-range establishment of reintroduced captive-bred puaiohi <i>Myadestes palmeri</i>	1	9	111	0		Tweed E.J., Foster J.T., Woodworth B.L., Oesterle P., Kuehler C., Lieberman A.A., Powers A.T., Whitaker K., Monahan W.B., Kellerman J. & Telfer T. (2003) Survival, dispersal and home-range establishment of reintroduced captive-bred puaiohi <i>Myadestes palmeri</i>. <i>Biological Conservation</i>, 111, 1-9	Tweed E.J., Foster J.T., Woodworth B.L., Oesterle P., Kuehler C., Lieberman A.A., Powers A.T., Whitaker K., Monahan W.B., Kellerman J. & Telfer T.
459	144	Biological Conservation	Biological Conservation	Bird Conservation	Release captive-bred individuals into the wild to restore or augment wild populations of songbirds	0	0	0	1	2003	19.89677	-155.5828	United States	flammeus	Asio	Strigidae	Strigiformes	Aves	asio flammeus	journal	Survival, dispersal and home-range establishment of reintroduced captive-bred puaiohi <i>Myadestes palmeri</i>	1	9	111	0		Tweed E.J., Foster J.T., Woodworth B.L., Oesterle P., Kuehler C., Lieberman A.A., Powers A.T., Whitaker K., Monahan W.B., Kellerman J. & Telfer T. (2003) Survival, dispersal and home-range establishment of reintroduced captive-bred puaiohi <i>Myadestes palmeri</i>. <i>Biological Conservation</i>, 111, 1-9	Tweed E.J., Foster J.T., Woodworth B.L., Oesterle P., Kuehler C., Lieberman A.A., Powers A.T., Whitaker K., Monahan W.B., Kellerman J. & Telfer T.
460	144	Biological Conservation	Biological Conservation	Bird Conservation	Release captive-bred individuals into the wild to restore or augment wild populations of songbirds	0	0	0	1	2003	19.89677	-155.5828	United States	quinquefasciatus	Culex	Culicidae	Diptera	Insecta	culex quinquefasciatus	journal	Survival, dispersal and home-range establishment of reintroduced captive-bred puaiohi <i>Myadestes palmeri</i>	1	9	111	0		Tweed E.J., Foster J.T., Woodworth B.L., Oesterle P., Kuehler C., Lieberman A.A., Powers A.T., Whitaker K., Monahan W.B., Kellerman J. & Telfer T. (2003) Survival, dispersal and home-range establishment of reintroduced captive-bred puaiohi <i>Myadestes palmeri</i>. <i>Biological Conservation</i>, 111, 1-9	Tweed E.J., Foster J.T., Woodworth B.L., Oesterle P., Kuehler C., Lieberman A.A., Powers A.T., Whitaker K., Monahan W.B., Kellerman J. & Telfer T.
461	144	Biological Conservation	Biological Conservation	Bird Conservation	Release captive-bred individuals into the wild to restore or augment wild populations of songbirds	0	0	0	1	2003	19.89677	-155.5828	United States	NA	Rattus	Muridae	Rodentia	Mammalia	ratt	journal	Survival, dispersal and home-range establishment of reintroduced captive-bred puaiohi <i>Myadestes palmeri</i>	1	9	111	0		Tweed E.J., Foster J.T., Woodworth B.L., Oesterle P., Kuehler C., Lieberman A.A., Powers A.T., Whitaker K., Monahan W.B., Kellerman J. & Telfer T. (2003) Survival, dispersal and home-range establishment of reintroduced captive-bred puaiohi <i>Myadestes palmeri</i>. <i>Biological Conservation</i>, 111, 1-9	Tweed E.J., Foster J.T., Woodworth B.L., Oesterle P., Kuehler C., Lieberman A.A., Powers A.T., Whitaker K., Monahan W.B., Kellerman J. & Telfer T.
462	147	Biodiversity and Conservation	Biodiversity and Conservation	Bird Conservation	Provide artificial nesting sites for songbirds	0	0	0	0	2005	58.17	24.59	Estonia	major	Parus	Paridae	Passeriformes	Aves	parus major	journal	Providing nest boxes for hole-nesting birds EDoes habitat matter?	1823	1840	14	0		Mänd R., Tilgar V., Lõhmus A. & Leivits A. (2005) Providing nest boxes for hole-nesting birds EDoes habitat matter? <i>Biodiversity and Conservation</i>, 14, 1823-1840	Mänd R., Tilgar V., Lõhmus A. & Leivits A.
463	147	Biodiversity and Conservation	Biodiversity and Conservation	Bird Conservation	Provide artificial nesting sites for songbirds	0	0	0	0	2005	58.17	24.59	Estonia	sylvestris	Pinus	Pinaceae	Pinales	Pinopsida	pinus sylvestris	journal	Providing nest boxes for hole-nesting birds EDoes habitat matter?	1823	1840	14	0		Mänd R., Tilgar V., Lõhmus A. & Leivits A. (2005) Providing nest boxes for hole-nesting birds EDoes habitat matter? <i>Biodiversity and Conservation</i>, 14, 1823-1840	Mänd R., Tilgar V., Lõhmus A. & Leivits A.
464	147	Biodiversity and Conservation	Biodiversity and Conservation	Bird Conservation	Provide artificial nesting sites for songbirds	0	0	0	0	2005	58.17	24.59	Estonia	pendula	Betula	Betuloideae	Fagales	Magnoliopsida	betula pendula	journal	Providing nest boxes for hole-nesting birds EDoes habitat matter?	1823	1840	14	0		Mänd R., Tilgar V., Lõhmus A. & Leivits A. (2005) Providing nest boxes for hole-nesting birds EDoes habitat matter? <i>Biodiversity and Conservation</i>, 14, 1823-1840	Mänd R., Tilgar V., Lõhmus A. & Leivits A.
465	147	Biodiversity and Conservation	Biodiversity and Conservation	Bird Conservation	Provide artificial nesting sites for songbirds	0	0	0	0	2005	58.17	24.59	Estonia	incana	Alnus	Betuloideae	Fagales	Magnoliopsida	alnus incana	journal	Providing nest boxes for hole-nesting birds EDoes habitat matter?	1823	1840	14	0		Mänd R., Tilgar V., Lõhmus A. & Leivits A. (2005) Providing nest boxes for hole-nesting birds EDoes habitat matter? <i>Biodiversity and Conservation</i>, 14, 1823-1840	Mänd R., Tilgar V., Lõhmus A. & Leivits A.
466	148	Conservation Biology	Conservation Biology	Bird Conservation	Use selective harvesting/logging instead of clearcutting	0	0	0	0	2001	37.5	-89.35	United States	ater	Molothrus	Icteridae	Passeriformes	Aves	molothrus ater	journal	Avian nesting success in a selectively harvested north temperate deciduous forest	1763	1771	15	0		Robinson S.K. & Robinson W.D. (2001) Avian nesting success in a selectively harvested north temperate deciduous forest. <i>Conservation Biology</i>, 15, 1763-1771	Robinson S.K. & Robinson W.D.
467	148	Conservation Biology	Conservation Biology	Bird Conservation	Use selective harvesting/logging instead of clearcutting	0	0	0	0	2001	37.5	-89.35	United States	formosus	Oporornis	Parulidae	Passeriformes	Aves	geothlypis formosa	journal	Avian nesting success in a selectively harvested north temperate deciduous forest	1763	1771	15	0		Robinson S.K. & Robinson W.D. (2001) Avian nesting success in a selectively harvested north temperate deciduous forest. <i>Conservation Biology</i>, 15, 1763-1771	Robinson S.K. & Robinson W.D.
468	148	Conservation Biology	Conservation Biology	Bird Conservation	Use selective harvesting/logging instead of clearcutting	0	0	0	0	2001	37.5	-89.35	United States	virescens	Empidonax	Tyrannidae	Passeriformes	Aves	empidonax virescens	journal	Avian nesting success in a selectively harvested north temperate deciduous forest	1763	1771	15	0		Robinson S.K. & Robinson W.D. (2001) Avian nesting success in a selectively harvested north temperate deciduous forest. <i>Conservation Biology</i>, 15, 1763-1771	Robinson S.K. & Robinson W.D.
469	151	Crop Protection	Crop Protection	Terrestrial Mammal Conservation	Use loud noises to deter crop damage (e.g. banger sticks, drums, tins, iron sheets) by mammals to reduce human-wildlife conflict	1	1	1	0	1996	40.41729	-82.90712	United States	virginianus	Odocoileus	Cervidae	Artiodactyla	Mammalia	odocoileus virginianus	journal	Evaluation of propane exploders as white-tailed deer deterrents	575	578	15	NA		Belant J.L., Seamans T.W. & Dwyer C.P. (1996) Evaluation of propane exploders as white-tailed deer deterrents. <i>Crop Protection</i>, 15, 575-578	Belant J.L., Seamans T.W. & Dwyer C.P.
470	151	Crop Protection	Crop Protection	Terrestrial Mammal Conservation	Use loud noises to deter crop damage (e.g. banger sticks, drums, tins, iron sheets) by mammals to reduce human-wildlife conflict	1	1	1	0	1996	40.41729	-82.90712	United States	virginianus	Odocoileus	Cervidae	Artiodactyla	Mammalia	odocoileus virginianus	journal	Evaluation of propane exploders as white-tailed deer deterrents	575	578	15	NA		Belant J.L., Seamans T.W. & Dwyer C.P. (1996) Evaluation of propane exploders as white-tailed deer deterrents. <i>Crop Protection</i>, 15, 575-578	Belant J.L., Seamans T.W. & Dwyer C.P.
471	157	Oryx	Oryx	Terrestrial Mammal Conservation	Translocate problem mammals away from residential areas (e.g. habituated bears) to reduce human-wildlife conflict	0	0	0	0	2005	47.72078	136.9857	Russia	tigris	Panthera	Felidae	Carnivora	Mammalia	panthera tigris	journal	Translocation of problem Amur tigers <i>Panthera tigris altaica</i> to alleviate tiger-human conflicts	454	457	39	NA		Goodrich J.M. & Miquelle D.G. (2005) Translocation of problem Amur tigers <i>Panthera tigris altaica</i> to alleviate tiger-human conflicts. <i>Oryx</i>, 39, 454-457	Goodrich J.M. & Miquelle D.G.
472	158	Herpetological Journal	Herpetological Journal	Amphibian Conservation	Create ponds for frogs	1	0	0	0	1995	52.57	-0.26	United Kingdom	vulgaris	Triturus	Salamandridae	Caudata	Amphibia	lissotriton vulgaris	journal	Establishment of populations of the common frog <i>Rana temporaria</i> and common toad <i>Bufo bufo</i> in a newly created reserve following translocation	173	180	5	NA		Cooke A.S. & Oldham R.S. (1995) Establishment of populations of the common frog <i>Rana temporaria</i> and common toad <i>Bufo bufo</i> in a newly created reserve following translocation. <i>Herpetological Journal</i>, 5, 173-180	Cooke A.S. & Oldham R.S.
473	158	Herpetological Journal	Herpetological Journal	Amphibian Conservation	Create ponds for frogs	1	0	0	0	1995	52.57	-0.26	United Kingdom	bufo	Bufo	Bufonidae	Anura	Amphibia	bufo bufo	journal	Establishment of populations of the common frog <i>Rana temporaria</i> and common toad <i>Bufo bufo</i> in a newly created reserve following translocation	173	180	5	NA		Cooke A.S. & Oldham R.S. (1995) Establishment of populations of the common frog <i>Rana temporaria</i> and common toad <i>Bufo bufo</i> in a newly created reserve following translocation. <i>Herpetological Journal</i>, 5, 173-180	Cooke A.S. & Oldham R.S.
474	158	Herpetological Journal	Herpetological Journal	Amphibian Conservation	Create ponds for frogs	1	0	0	0	1995	52.57	-0.26	United Kingdom	temporaria	Rana	Ranidae	Anura	Amphibia	rana temporaria	journal	Establishment of populations of the common frog <i>Rana temporaria</i> and common toad <i>Bufo bufo</i> in a newly created reserve following translocation	173	180	5	NA		Cooke A.S. & Oldham R.S. (1995) Establishment of populations of the common frog <i>Rana temporaria</i> and common toad <i>Bufo bufo</i> in a newly created reserve following translocation. <i>Herpetological Journal</i>, 5, 173-180	Cooke A.S. & Oldham R.S.
475	158	Herpetological Journal	Herpetological Journal	Amphibian Conservation	Create ponds for toads	1	0	0	0	1995	52.57	-0.26	United Kingdom	vulgaris	Triturus	Salamandridae	Caudata	Amphibia	lissotriton vulgaris	journal	Establishment of populations of the common frog <i>Rana temporaria</i> and common toad <i>Bufo bufo</i> in a newly created reserve following translocation	173	180	5	NA		Cooke A.S. & Oldham R.S. (1995) Establishment of populations of the common frog <i>Rana temporaria</i> and common toad <i>Bufo bufo</i> in a newly created reserve following translocation. <i>Herpetological Journal</i>, 5, 173-180	Cooke A.S. & Oldham R.S.
476	158	Herpetological Journal	Herpetological Journal	Amphibian Conservation	Create ponds for toads	1	0	0	0	1995	52.57	-0.26	United Kingdom	bufo	Bufo	Bufonidae	Anura	Amphibia	bufo bufo	journal	Establishment of populations of the common frog <i>Rana temporaria</i> and common toad <i>Bufo bufo</i> in a newly created reserve following translocation	173	180	5	NA		Cooke A.S. & Oldham R.S. (1995) Establishment of populations of the common frog <i>Rana temporaria</i> and common toad <i>Bufo bufo</i> in a newly created reserve following translocation. <i>Herpetological Journal</i>, 5, 173-180	Cooke A.S. & Oldham R.S.
477	158	Herpetological Journal	Herpetological Journal	Amphibian Conservation	Create ponds for toads	1	0	0	0	1995	52.57	-0.26	United Kingdom	temporaria	Rana	Ranidae	Anura	Amphibia	rana temporaria	journal	Establishment of populations of the common frog <i>Rana temporaria</i> and common toad <i>Bufo bufo</i> in a newly created reserve following translocation	173	180	5	NA		Cooke A.S. & Oldham R.S. (1995) Establishment of populations of the common frog <i>Rana temporaria</i> and common toad <i>Bufo bufo</i> in a newly created reserve following translocation. <i>Herpetological Journal</i>, 5, 173-180	Cooke A.S. & Oldham R.S.
478	158	Herpetological Journal	Herpetological Journal	Amphibian Conservation	Translocate frogs	0	0	0	0	1995	52.57	-0.26	United Kingdom	vulgaris	Triturus	Salamandridae	Caudata	Amphibia	lissotriton vulgaris	journal	Establishment of populations of the common frog <i>Rana temporaria</i> and common toad <i>Bufo bufo</i> in a newly created reserve following translocation	173	180	5	NA		Cooke A.S. & Oldham R.S. (1995) Establishment of populations of the common frog <i>Rana temporaria</i> and common toad <i>Bufo bufo</i> in a newly created reserve following translocation. <i>Herpetological Journal</i>, 5, 173-180	Cooke A.S. & Oldham R.S.
479	158	Herpetological Journal	Herpetological Journal	Amphibian Conservation	Translocate frogs	0	0	0	0	1995	52.57	-0.26	United Kingdom	bufo	Bufo	Bufonidae	Anura	Amphibia	bufo bufo	journal	Establishment of populations of the common frog <i>Rana temporaria</i> and common toad <i>Bufo bufo</i> in a newly created reserve following translocation	173	180	5	NA		Cooke A.S. & Oldham R.S. (1995) Establishment of populations of the common frog <i>Rana temporaria</i> and common toad <i>Bufo bufo</i> in a newly created reserve following translocation. <i>Herpetological Journal</i>, 5, 173-180	Cooke A.S. & Oldham R.S.
480	158	Herpetological Journal	Herpetological Journal	Amphibian Conservation	Translocate frogs	0	0	0	0	1995	52.57	-0.26	United Kingdom	temporaria	Rana	Ranidae	Anura	Amphibia	rana temporaria	journal	Establishment of populations of the common frog <i>Rana temporaria</i> and common toad <i>Bufo bufo</i> in a newly created reserve following translocation	173	180	5	NA		Cooke A.S. & Oldham R.S. (1995) Establishment of populations of the common frog <i>Rana temporaria</i> and common toad <i>Bufo bufo</i> in a newly created reserve following translocation. <i>Herpetological Journal</i>, 5, 173-180	Cooke A.S. & Oldham R.S.
481	158	Herpetological Journal	Herpetological Journal	Amphibian Conservation	Translocate toads	0	0	0	0	1995	52.57	-0.26	United Kingdom	vulgaris	Triturus	Salamandridae	Caudata	Amphibia	lissotriton vulgaris	journal	Establishment of populations of the common frog <i>Rana temporaria</i> and common toad <i>Bufo bufo</i> in a newly created reserve following translocation	173	180	5	NA		Cooke A.S. & Oldham R.S. (1995) Establishment of populations of the common frog <i>Rana temporaria</i> and common toad <i>Bufo bufo</i> in a newly created reserve following translocation. <i>Herpetological Journal</i>, 5, 173-180	Cooke A.S. & Oldham R.S.
482	158	Herpetological Journal	Herpetological Journal	Amphibian Conservation	Translocate toads	0	0	0	0	1995	52.57	-0.26	United Kingdom	bufo	Bufo	Bufonidae	Anura	Amphibia	bufo bufo	journal	Establishment of populations of the common frog <i>Rana temporaria</i> and common toad <i>Bufo bufo</i> in a newly created reserve following translocation	173	180	5	NA		Cooke A.S. & Oldham R.S. (1995) Establishment of populations of the common frog <i>Rana temporaria</i> and common toad <i>Bufo bufo</i> in a newly created reserve following translocation. <i>Herpetological Journal</i>, 5, 173-180	Cooke A.S. & Oldham R.S.
483	158	Herpetological Journal	Herpetological Journal	Amphibian Conservation	Translocate toads	0	0	0	0	1995	52.57	-0.26	United Kingdom	temporaria	Rana	Ranidae	Anura	Amphibia	rana temporaria	journal	Establishment of populations of the common frog <i>Rana temporaria</i> and common toad <i>Bufo bufo</i> in a newly created reserve following translocation	173	180	5	NA		Cooke A.S. & Oldham R.S. (1995) Establishment of populations of the common frog <i>Rana temporaria</i> and common toad <i>Bufo bufo</i> in a newly created reserve following translocation. <i>Herpetological Journal</i>, 5, 173-180	Cooke A.S. & Oldham R.S.
484	159	Oryx	Oryx	Amphibian Conservation	Install culverts or tunnels as road crossings	0	0	0	0	2004	47.76328	-0.329969	France	bufo	Bufo	Bufonidae	Anura	Amphibia	bufo bufo	journal	What type of tunnel could reduce road kills?	220	223	38	NA	10.1017/S0030605304000389	Lesbarrères D., Lodé T. & Merilä J. (2004) What type of tunnel could reduce road kills? <i>Oryx</i>, 38, 220-223	Lesbarrères D., Lodé T. & Merilä J.
485	159	Oryx	Oryx	Amphibian Conservation	Install culverts or tunnels as road crossings	0	0	0	0	2004	47.76328	-0.329969	France	esculenta	Rana	Ranidae	Anura	Amphibia	pelophylax lessonae	journal	What type of tunnel could reduce road kills?	220	223	38	NA	10.1017/S0030605304000389	Lesbarrères D., Lodé T. & Merilä J. (2004) What type of tunnel could reduce road kills? <i>Oryx</i>, 38, 220-223	Lesbarrères D., Lodé T. & Merilä J.
486	159	Oryx	Oryx	Amphibian Conservation	Install culverts or tunnels as road crossings	0	0	0	0	2004	47.76328	-0.329969	France	esculenta	Rana	Ranidae	Anura	Amphibia	pelophylax ridibundus	journal	What type of tunnel could reduce road kills?	220	223	38	NA	10.1017/S0030605304000389	Lesbarrères D., Lodé T. & Merilä J. (2004) What type of tunnel could reduce road kills? <i>Oryx</i>, 38, 220-223	Lesbarrères D., Lodé T. & Merilä J.
487	168	Journal of Wildlife Management	The Journal of Wildlife Management	Bird Conservation	Provide or retain un-harvested buffer strips	0	1	0	0	2005	47.81744	-94.00474	United States	NA	NA	NA	NA	NA	NA	journal	Breeding bird response to varying amounts of basal area retention in riparian buffers	689	698	69	0		Hanowski J., Danz N., Lind J. & Niemi G. (2005) Breeding bird response to varying amounts of basal area retention in riparian buffers. <i>The Journal of Wildlife Management</i>, 69, 689-698	Hanowski J., Danz N., Lind J. & Niemi G.
488	168	Journal of Wildlife Management	The Journal of Wildlife Management	Bird Conservation	Provide or retain un-harvested buffer strips	0	1	0	0	2005	47.81744	-94.00474	United States	NA	NA	NA	Passeriformes	Aves	NA	journal	Breeding bird response to varying amounts of basal area retention in riparian buffers	689	698	69	0		Hanowski J., Danz N., Lind J. & Niemi G. (2005) Breeding bird response to varying amounts of basal area retention in riparian buffers. <i>The Journal of Wildlife Management</i>, 69, 689-698	Hanowski J., Danz N., Lind J. & Niemi G.
489	168	Journal of Wildlife Management	The Journal of Wildlife Management	Bird Conservation	Provide or retain un-harvested buffer strips	0	1	0	0	2005	47.81744	-94.00474	United States	NA	NA	NA	Galliformes	Aves	NA	journal	Breeding bird response to varying amounts of basal area retention in riparian buffers	689	698	69	0		Hanowski J., Danz N., Lind J. & Niemi G. (2005) Breeding bird response to varying amounts of basal area retention in riparian buffers. <i>The Journal of Wildlife Management</i>, 69, 689-698	Hanowski J., Danz N., Lind J. & Niemi G.
490	168	Journal of Wildlife Management	The Journal of Wildlife Management	Bird Conservation	Provide or retain un-harvested buffer strips	0	1	0	0	2005	47.81744	-94.00474	United States	NA	NA	NA	Piciformes	Aves	NA	journal	Breeding bird response to varying amounts of basal area retention in riparian buffers	689	698	69	0		Hanowski J., Danz N., Lind J. & Niemi G. (2005) Breeding bird response to varying amounts of basal area retention in riparian buffers. <i>The Journal of Wildlife Management</i>, 69, 689-698	Hanowski J., Danz N., Lind J. & Niemi G.
491	168	Journal of Wildlife Management	The Journal of Wildlife Management	Bird Conservation	Provide or retain un-harvested buffer strips	0	1	0	0	2005	47.81744	-94.00474	United States	NA	NA	NA	Strigiformes	Aves	NA	journal	Breeding bird response to varying amounts of basal area retention in riparian buffers	689	698	69	0		Hanowski J., Danz N., Lind J. & Niemi G. (2005) Breeding bird response to varying amounts of basal area retention in riparian buffers. <i>The Journal of Wildlife Management</i>, 69, 689-698	Hanowski J., Danz N., Lind J. & Niemi G.
492	168	Journal of Wildlife Management	The Journal of Wildlife Management	Bird Conservation	Provide or retain un-harvested buffer strips	0	1	0	0	2005	47.81744	-94.00474	United States	NA	NA	NA	Cuculiformes	Aves	NA	journal	Breeding bird response to varying amounts of basal area retention in riparian buffers	689	698	69	0		Hanowski J., Danz N., Lind J. & Niemi G. (2005) Breeding bird response to varying amounts of basal area retention in riparian buffers. <i>The Journal of Wildlife Management</i>, 69, 689-698	Hanowski J., Danz N., Lind J. & Niemi G.
493	168	Journal of Wildlife Management	The Journal of Wildlife Management	Bird Conservation	Provide or retain un-harvested buffer strips	0	1	0	0	2005	47.81744	-94.00474	United States	NA	NA	NA	Columbiformes	Aves	NA	journal	Breeding bird response to varying amounts of basal area retention in riparian buffers	689	698	69	0		Hanowski J., Danz N., Lind J. & Niemi G. (2005) Breeding bird response to varying amounts of basal area retention in riparian buffers. <i>The Journal of Wildlife Management</i>, 69, 689-698	Hanowski J., Danz N., Lind J. & Niemi G.
494	169	Waterbirds	Waterbirds	Bird Conservation	Physically protect nests with individual exclosures/barriers or provide shelters for chicks of waders	0	1	0	0	2003	47.21559	-105.6823	United States	vulpes	Vulpes	Canidae	Carnivora	Mammalia	vulpes vulpes	journal	Predator exclusion methods for managing endangered shorebirds: are two barriers better than one?	156	159	26	0		Murphy R.K., Greenwood R.J., Ivan J.S. & Smith K.A. (2003) Predator exclusion methods for managing endangered shorebirds: are two barriers better than one? <i>Waterbirds</i>, 26, 156-159	Murphy R.K., Greenwood R.J., Ivan J.S. & Smith K.A.
495	169	Waterbirds	Waterbirds	Bird Conservation	Physically protect nests with individual exclosures/barriers or provide shelters for chicks of waders	0	1	0	0	2003	47.21559	-105.6823	United States	lotor	Procyon	Procyonidae	Carnivora	Mammalia	procyon lotor	journal	Predator exclusion methods for managing endangered shorebirds: are two barriers better than one?	156	159	26	0		Murphy R.K., Greenwood R.J., Ivan J.S. & Smith K.A. (2003) Predator exclusion methods for managing endangered shorebirds: are two barriers better than one? <i>Waterbirds</i>, 26, 156-159	Murphy R.K., Greenwood R.J., Ivan J.S. & Smith K.A.
496	169	Waterbirds	Waterbirds	Bird Conservation	Physically protect nests with individual exclosures/barriers or provide shelters for chicks of waders	0	1	0	0	2003	47.21559	-105.6823	United States	melodus	Charadrius	Charadriidae	Charadriiformes	Aves	charadrius melodus	journal	Predator exclusion methods for managing endangered shorebirds: are two barriers better than one?	156	159	26	0		Murphy R.K., Greenwood R.J., Ivan J.S. & Smith K.A. (2003) Predator exclusion methods for managing endangered shorebirds: are two barriers better than one? <i>Waterbirds</i>, 26, 156-159	Murphy R.K., Greenwood R.J., Ivan J.S. & Smith K.A.
497	169	Waterbirds	Waterbirds	Bird Conservation	Physically protect nests with individual exclosures/barriers or provide shelters for chicks of waders	0	1	0	0	2003	47.21559	-105.6823	United States	NA	Lar	Laridae	Charadriiformes	Aves	NA	journal	Predator exclusion methods for managing endangered shorebirds: are two barriers better than one?	156	159	26	0		Murphy R.K., Greenwood R.J., Ivan J.S. & Smith K.A. (2003) Predator exclusion methods for managing endangered shorebirds: are two barriers better than one? <i>Waterbirds</i>, 26, 156-159	Murphy R.K., Greenwood R.J., Ivan J.S. & Smith K.A.
498	169	Waterbirds	Waterbirds	Bird Conservation	Physically protect nests with individual exclosures/barriers or provide shelters for chicks of waders	0	1	0	0	2003	47.21559	-105.6823	United States	NA	Corv	Corvidae	Passeriformes	Aves	NA	journal	Predator exclusion methods for managing endangered shorebirds: are two barriers better than one?	156	159	26	0		Murphy R.K., Greenwood R.J., Ivan J.S. & Smith K.A. (2003) Predator exclusion methods for managing endangered shorebirds: are two barriers better than one? <i>Waterbirds</i>, 26, 156-159	Murphy R.K., Greenwood R.J., Ivan J.S. & Smith K.A.
499	169	Waterbirds	Waterbirds	Bird Conservation	Use multiple barriers to protect nests	0	1	0	0	2003	47.21559	-105.6823	United States	vulpes	Vulpes	Canidae	Carnivora	Mammalia	vulpes vulpes	journal	Predator exclusion methods for managing endangered shorebirds: are two barriers better than one?	156	159	26	0		Murphy R.K., Greenwood R.J., Ivan J.S. & Smith K.A. (2003) Predator exclusion methods for managing endangered shorebirds: are two barriers better than one? <i>Waterbirds</i>, 26, 156-159	Murphy R.K., Greenwood R.J., Ivan J.S. & Smith K.A.
500	169	Waterbirds	Waterbirds	Bird Conservation	Use multiple barriers to protect nests	0	1	0	0	2003	47.21559	-105.6823	United States	lotor	Procyon	Procyonidae	Carnivora	Mammalia	procyon lotor	journal	Predator exclusion methods for managing endangered shorebirds: are two barriers better than one?	156	159	26	0		Murphy R.K., Greenwood R.J., Ivan J.S. & Smith K.A. (2003) Predator exclusion methods for managing endangered shorebirds: are two barriers better than one? <i>Waterbirds</i>, 26, 156-159	Murphy R.K., Greenwood R.J., Ivan J.S. & Smith K.A.
501	169	Waterbirds	Waterbirds	Bird Conservation	Use multiple barriers to protect nests	0	1	0	0	2003	47.21559	-105.6823	United States	melodus	Charadrius	Charadriidae	Charadriiformes	Aves	charadrius melodus	journal	Predator exclusion methods for managing endangered shorebirds: are two barriers better than one?	156	159	26	0		Murphy R.K., Greenwood R.J., Ivan J.S. & Smith K.A. (2003) Predator exclusion methods for managing endangered shorebirds: are two barriers better than one? <i>Waterbirds</i>, 26, 156-159	Murphy R.K., Greenwood R.J., Ivan J.S. & Smith K.A.
502	169	Waterbirds	Waterbirds	Bird Conservation	Use multiple barriers to protect nests	0	1	0	0	2003	47.21559	-105.6823	United States	NA	Lar	Laridae	Charadriiformes	Aves	NA	journal	Predator exclusion methods for managing endangered shorebirds: are two barriers better than one?	156	159	26	0		Murphy R.K., Greenwood R.J., Ivan J.S. & Smith K.A. (2003) Predator exclusion methods for managing endangered shorebirds: are two barriers better than one? <i>Waterbirds</i>, 26, 156-159	Murphy R.K., Greenwood R.J., Ivan J.S. & Smith K.A.
503	169	Waterbirds	Waterbirds	Bird Conservation	Use multiple barriers to protect nests	0	1	0	0	2003	47.21559	-105.6823	United States	NA	Corv	Corvidae	Passeriformes	Aves	NA	journal	Predator exclusion methods for managing endangered shorebirds: are two barriers better than one?	156	159	26	0		Murphy R.K., Greenwood R.J., Ivan J.S. & Smith K.A. (2003) Predator exclusion methods for managing endangered shorebirds: are two barriers better than one? <i>Waterbirds</i>, 26, 156-159	Murphy R.K., Greenwood R.J., Ivan J.S. & Smith K.A.
504	170	Waterbirds	Waterbirds	Bird Conservation	Can nest protection increase predation of adults and chicks?	0	1	0	0	2003	47.21559	-105.6823	United States	melodus	Charadrius	Charadriidae	Charadriiformes	Aves	charadrius melodus	journal	Predation on adult piping plovers at predator exclosure cages	150	155	26	0		Murphy R.K., Michaud I.M.G., Prescott D.R.C., Ivan J.S., Anderson B.J. & French-Pombier M.L. (2003) Predation on adult piping plovers at predator exclosure cages. <i>Waterbirds</i>, 26, 150-155	Murphy R.K., Michaud I.M.G., Prescott D.R.C., Ivan J.S., Anderson B.J. & French-Pombier M.L.
505	171	Biological Conservation	Biological Conservation	Bird Conservation	Provide artificial nesting sites for burrow-nesting seabirds	0	0	0	0	2006	-31.25322	146.9211	Australia	cuniculus	Oryctolagus	Leporidae	Lagomorpha	NA	oryctolagus cuniculus	journal	Establishment of a new breeding colony of Gould's petrel <i>Pterodroma leucoptera leucoptera</i> through the creation of artificial nesting habitat and the translocation of nestlings	553	563	128	0		Priddel D., Carlile N. & Wheeler R. (2006) Establishment of a new breeding colony of Gould's petrel <i>Pterodroma leucoptera leucoptera</i> through the creation of artificial nesting habitat and the translocation of nestlings. <i>Biological Conservation</i>, 128, 553-563	Priddel D., Carlile N. & Wheeler R.
506	171	Biological Conservation	Biological Conservation	Bird Conservation	Provide artificial nesting sites for burrow-nesting seabirds	0	0	0	0	2006	-31.25322	146.9211	Australia	leucoptera	Pterodroma	Procellariidae	Procellariiformes	Aves	pterodroma leucoptera	journal	Establishment of a new breeding colony of Gould's petrel <i>Pterodroma leucoptera leucoptera</i> through the creation of artificial nesting habitat and the translocation of nestlings	553	563	128	0		Priddel D., Carlile N. & Wheeler R. (2006) Establishment of a new breeding colony of Gould's petrel <i>Pterodroma leucoptera leucoptera</i> through the creation of artificial nesting habitat and the translocation of nestlings. <i>Biological Conservation</i>, 128, 553-563	Priddel D., Carlile N. & Wheeler R.
507	171	Biological Conservation	Biological Conservation	Bird Conservation	Provide artificial nesting sites for burrow-nesting seabirds	0	0	0	0	2006	-31.25322	146.9211	Australia	graculina	Strepera	Artamidae	Passeriformes	Aves	strepera graculina	journal	Establishment of a new breeding colony of Gould's petrel <i>Pterodroma leucoptera leucoptera</i> through the creation of artificial nesting habitat and the translocation of nestlings	553	563	128	0		Priddel D., Carlile N. & Wheeler R. (2006) Establishment of a new breeding colony of Gould's petrel <i>Pterodroma leucoptera leucoptera</i> through the creation of artificial nesting habitat and the translocation of nestlings. <i>Biological Conservation</i>, 128, 553-563	Priddel D., Carlile N. & Wheeler R.
508	171	Biological Conservation	Biological Conservation	Bird Conservation	Provide artificial nesting sites for burrow-nesting seabirds	0	0	0	0	2006	-31.25322	146.9211	Australia	umbellifera	Pisonia	Nyctaginaceae	Caryophyllales	Magnoliopsida	pisonia umbellifera	journal	Establishment of a new breeding colony of Gould's petrel <i>Pterodroma leucoptera leucoptera</i> through the creation of artificial nesting habitat and the translocation of nestlings	553	563	128	0		Priddel D., Carlile N. & Wheeler R. (2006) Establishment of a new breeding colony of Gould's petrel <i>Pterodroma leucoptera leucoptera</i> through the creation of artificial nesting habitat and the translocation of nestlings. <i>Biological Conservation</i>, 128, 553-563	Priddel D., Carlile N. & Wheeler R.
509	171	Biological Conservation	Biological Conservation	Bird Conservation	Translocate petrels and shearwaters	1	0	0	0	2006	-31.25322	146.9211	Australia	cuniculus	Oryctolagus	Leporidae	Lagomorpha	NA	oryctolagus cuniculus	journal	Establishment of a new breeding colony of Gould's petrel <i>Pterodroma leucoptera leucoptera</i> through the creation of artificial nesting habitat and the translocation of nestlings	553	563	128	0		Priddel D., Carlile N. & Wheeler R. (2006) Establishment of a new breeding colony of Gould's petrel <i>Pterodroma leucoptera leucoptera</i> through the creation of artificial nesting habitat and the translocation of nestlings. <i>Biological Conservation</i>, 128, 553-563	Priddel D., Carlile N. & Wheeler R.
510	171	Biological Conservation	Biological Conservation	Bird Conservation	Translocate petrels and shearwaters	1	0	0	0	2006	-31.25322	146.9211	Australia	leucoptera	Pterodroma	Procellariidae	Procellariiformes	Aves	pterodroma leucoptera	journal	Establishment of a new breeding colony of Gould's petrel <i>Pterodroma leucoptera leucoptera</i> through the creation of artificial nesting habitat and the translocation of nestlings	553	563	128	0		Priddel D., Carlile N. & Wheeler R. (2006) Establishment of a new breeding colony of Gould's petrel <i>Pterodroma leucoptera leucoptera</i> through the creation of artificial nesting habitat and the translocation of nestlings. <i>Biological Conservation</i>, 128, 553-563	Priddel D., Carlile N. & Wheeler R.
511	171	Biological Conservation	Biological Conservation	Bird Conservation	Translocate petrels and shearwaters	1	0	0	0	2006	-31.25322	146.9211	Australia	graculina	Strepera	Artamidae	Passeriformes	Aves	strepera graculina	journal	Establishment of a new breeding colony of Gould's petrel <i>Pterodroma leucoptera leucoptera</i> through the creation of artificial nesting habitat and the translocation of nestlings	553	563	128	0		Priddel D., Carlile N. & Wheeler R. (2006) Establishment of a new breeding colony of Gould's petrel <i>Pterodroma leucoptera leucoptera</i> through the creation of artificial nesting habitat and the translocation of nestlings. <i>Biological Conservation</i>, 128, 553-563	Priddel D., Carlile N. & Wheeler R.
512	171	Biological Conservation	Biological Conservation	Bird Conservation	Translocate petrels and shearwaters	1	0	0	0	2006	-31.25322	146.9211	Australia	umbellifera	Pisonia	Nyctaginaceae	Caryophyllales	Magnoliopsida	pisonia umbellifera	journal	Establishment of a new breeding colony of Gould's petrel <i>Pterodroma leucoptera leucoptera</i> through the creation of artificial nesting habitat and the translocation of nestlings	553	563	128	0		Priddel D., Carlile N. & Wheeler R. (2006) Establishment of a new breeding colony of Gould's petrel <i>Pterodroma leucoptera leucoptera</i> through the creation of artificial nesting habitat and the translocation of nestlings. <i>Biological Conservation</i>, 128, 553-563	Priddel D., Carlile N. & Wheeler R.
513	172	Journal of Applied Ecology	Journal of Applied Ecology	Bee Conservation	Reduce the intensity of farmland meadow management	0	0	0	0	2006	46.79981	8.235547	Switzerland	NA	NA	Apidae	Hymenoptera	Insecta	NA	journal	Effectiveness of the Swiss agri-environment scheme in promoting diversity	120	127	43	0		Knop E., Kliejn D., Herzog F. & Schmid B. (2006) Effectiveness of the Swiss agri-environment scheme in promoting diversity. <i>Journal of Applied Ecology</i>, 43, 120-127	Knop E., Kliejn D., Herzog F. & Schmid B.
514	172	Journal of Applied Ecology	Journal of Applied Ecology	Farmland Conservation	Reduce management intensity on permanent grasslands (several interventions at once)	0	0	0	0	2006	46.79981	8.235547	Switzerland	NA	NA	NA	NA	NA	NA	journal	Effectiveness of the Swiss agri-environment scheme in promoting diversity	120	127	43	0		Knop E., Kliejn D., Herzog F. & Schmid B. (2006) Effectiveness of the Swiss agri-environment scheme in promoting diversity. <i>Journal of Applied Ecology</i>, 43, 120-127	Knop E., Kliejn D., Herzog F. & Schmid B.
515	174	Journal of Applied Ecology	Journal of Applied Ecology	Bird Conservation	Use visual and acoustic scarers to deter birds from landing on pools polluted by mining or sewage	0	1	1	0	2006	53.933271	-116.576504	Canada	peregrinus	Falco	Falconidae	Falconiformes	Aves	falco peregrinus	journal	Efficacy of a radar-activated on-demand system for deterring waterfowl from oil sands tailing ponds	111	119	43	0		Ronconi R.A. & St.Clair C.C. (2006) Efficacy of a radar-activated on-demand system for deterring waterfowl from oil sands tailing ponds. <i>Journal of Applied Ecology</i>, 43, 111-119	Ronconi R.A. & St.Clair C.C.
516	174	Journal of Applied Ecology	Journal of Applied Ecology	Bird Conservation	Use visual and acoustic scarers to deter birds from landing on pools polluted by mining or sewage	0	1	1	0	2006	53.93327	-116.5765	Canada	NA	NA	NA	NA	NA	NA	journal	Efficacy of a radar-activated on-demand system for deterring waterfowl from oil sands tailing ponds	111	119	43	0		Ronconi R.A. & St.Clair C.C. (2006) Efficacy of a radar-activated on-demand system for deterring waterfowl from oil sands tailing ponds. <i>Journal of Applied Ecology</i>, 43, 111-119	Ronconi R.A. & St.Clair C.C.
537	178	Journal of Zoology	Journal of Zoology	Bird Conservation	Provide artificial nesting sites for songbirds	0	0	0	0	2005	37.39793	14.65878	Italy	martes	Martes	Mustelidae	Carnivora	Mammalia	martes martes	journal	Exploitation competition between hole-nesters (<i>Muscardinus avellanarius</i>, Mammalia and <i>Parus caeruleus</i>, Aves) in Mediterranean woodlands	347	357	265	0		Sarà M., Milazzo A., Falletta W. & Bellia E. (2005) Exploitation competition between hole-nesters (<i>Muscardinus avellanarius</i>, Mammalia and <i>Parus caeruleus</i>, Aves) in Mediterranean woodlands. <i>Journal of Zoology</i>, 265, 347-357	Sarà M., Milazzo A., Falletta W. & Bellia E.
538	178	Journal of Zoology	Journal of Zoology	Bird Conservation	Provide artificial nesting sites for songbirds	0	0	0	0	2005	37.39793	14.65878	Italy	avellanarius	Muscardinus	Muscidae	Diptera	NA	muscardinus avellanarius	journal	Exploitation competition between hole-nesters (<i>Muscardinus avellanarius</i>, Mammalia and <i>Parus caeruleus</i>, Aves) in Mediterranean woodlands	347	357	265	0		Sarà M., Milazzo A., Falletta W. & Bellia E. (2005) Exploitation competition between hole-nesters (<i>Muscardinus avellanarius</i>, Mammalia and <i>Parus caeruleus</i>, Aves) in Mediterranean woodlands. <i>Journal of Zoology</i>, 265, 347-357	Sarà M., Milazzo A., Falletta W. & Bellia E.
539	178	Journal of Zoology	Journal of Zoology	Bird Conservation	Provide artificial nesting sites for songbirds	0	0	0	0	2005	37.39793	14.65878	Italy	caeruleus	Parus	Paridae	Passeriformes	Aves	cyanistes caeruleus	journal	Exploitation competition between hole-nesters (<i>Muscardinus avellanarius</i>, Mammalia and <i>Parus caeruleus</i>, Aves) in Mediterranean woodlands	347	357	265	0		Sarà M., Milazzo A., Falletta W. & Bellia E. (2005) Exploitation competition between hole-nesters (<i>Muscardinus avellanarius</i>, Mammalia and <i>Parus caeruleus</i>, Aves) in Mediterranean woodlands. <i>Journal of Zoology</i>, 265, 347-357	Sarà M., Milazzo A., Falletta W. & Bellia E.
540	178	Journal of Zoology	Journal of Zoology	Bird Conservation	Reduce inter-specific competition for nest sites of songbirds by removing competitor species	0	1	0	0	2005	37.39793	14.65878	Italy	martes	Martes	Mustelidae	Carnivora	Mammalia	martes martes	journal	Exploitation competition between hole-nesters (<i>Muscardinus avellanarius</i>, Mammalia and <i>Parus caeruleus</i>, Aves) in Mediterranean woodlands	347	357	265	0		Sarà M., Milazzo A., Falletta W. & Bellia E. (2005) Exploitation competition between hole-nesters (<i>Muscardinus avellanarius</i>, Mammalia and <i>Parus caeruleus</i>, Aves) in Mediterranean woodlands. <i>Journal of Zoology</i>, 265, 347-357	Sarà M., Milazzo A., Falletta W. & Bellia E.
541	178	Journal of Zoology	Journal of Zoology	Bird Conservation	Reduce inter-specific competition for nest sites of songbirds by removing competitor species	0	1	0	0	2005	37.39793	14.65878	Italy	avellanarius	Muscardinus	Muscidae	Diptera	NA	muscardinus avellanarius	journal	Exploitation competition between hole-nesters (<i>Muscardinus avellanarius</i>, Mammalia and <i>Parus caeruleus</i>, Aves) in Mediterranean woodlands	347	357	265	0		Sarà M., Milazzo A., Falletta W. & Bellia E. (2005) Exploitation competition between hole-nesters (<i>Muscardinus avellanarius</i>, Mammalia and <i>Parus caeruleus</i>, Aves) in Mediterranean woodlands. <i>Journal of Zoology</i>, 265, 347-357	Sarà M., Milazzo A., Falletta W. & Bellia E.
542	178	Journal of Zoology	Journal of Zoology	Bird Conservation	Reduce inter-specific competition for nest sites of songbirds by removing competitor species	0	1	0	0	2005	37.39793	14.65878	Italy	caeruleus	Parus	Paridae	Passeriformes	Aves	cyanistes caeruleus	journal	Exploitation competition between hole-nesters (<i>Muscardinus avellanarius</i>, Mammalia and <i>Parus caeruleus</i>, Aves) in Mediterranean woodlands	347	357	265	0		Sarà M., Milazzo A., Falletta W. & Bellia E. (2005) Exploitation competition between hole-nesters (<i>Muscardinus avellanarius</i>, Mammalia and <i>Parus caeruleus</i>, Aves) in Mediterranean woodlands. <i>Journal of Zoology</i>, 265, 347-357	Sarà M., Milazzo A., Falletta W. & Bellia E.
543	179	Herpetological Bulletin	Herpetological Bulletin	Amphibian Conservation	Translocate great crested newts	1	0	0	0	2001	52.46	-0.07	United Kingdom	cristatus	Triturus	Salamandridae	Caudata	Amphibia	triturus cristatus	journal	Translocation of small numbers of crested newts (<i>Triturus cristatus</i>) to a relatively large site	25	29	75	NA		Cooke A.S. (2001) Translocation of small numbers of crested newts (<i>Triturus cristatus</i>) to a relatively large site. <i>Herpetological Bulletin</i>, 75, 25-29	Cooke A.S.
544	180	Ecological Applications	Ecological Applications	Amphibian Conservation	Create ponds for amphibians	0	1	0	0	2004	44.39187	-93.4806	United States	laterale	Ambystoma	Ambystomatidae	Caudata	Amphibia	ambystoma laterale	journal	Agricultural ponds support amphibian populations	669	684	14	0	10.1890/02-5305	Knutson M.G., Richardson W.B., Reineke D.M., Gray B.R., Parmelee J.R. & Weick S.E. (2004) Agricultural ponds support amphibian populations. <i>Ecological Applications</i>, 14, 669-684	Knutson M.G., Richardson W.B., Reineke D.M., Gray B.R., Parmelee J.R. & Weick S.E.
545	180	Ecological Applications	Ecological Applications	Amphibian Conservation	Create ponds for amphibians	0	1	0	0	2004	44.39187	-93.4806	United States	tigrinum	Ambystoma	Ambystomatidae	Caudata	Amphibia	ambystoma tigrinum	journal	Agricultural ponds support amphibian populations	669	684	14	0	10.1890/02-5305	Knutson M.G., Richardson W.B., Reineke D.M., Gray B.R., Parmelee J.R. & Weick S.E. (2004) Agricultural ponds support amphibian populations. <i>Ecological Applications</i>, 14, 669-684	Knutson M.G., Richardson W.B., Reineke D.M., Gray B.R., Parmelee J.R. & Weick S.E.
546	180	Ecological Applications	Ecological Applications	Amphibian Conservation	Create ponds for amphibians	0	1	0	0	2004	44.39187	-93.4806	United States	NA	NA	NA	Anura	Amphibia	NA	journal	Agricultural ponds support amphibian populations	669	684	14	0	10.1890/02-5305	Knutson M.G., Richardson W.B., Reineke D.M., Gray B.R., Parmelee J.R. & Weick S.E. (2004) Agricultural ponds support amphibian populations. <i>Ecological Applications</i>, 14, 669-684	Knutson M.G., Richardson W.B., Reineke D.M., Gray B.R., Parmelee J.R. & Weick S.E.
547	184	Conservation Biology	Conservation Biology	Terrestrial Mammal Conservation	Translocate predators away from livestock to reduce human-wildlife conflict	0	0	0	0	2005	44.41231	-110.375	United States	arctos	Ursus	Ursidae	Carnivora	Mammalia	ursus arctos	journal	Evaluating wolf translocation as a nonlethal method to reduce livestock conflicts in the northwestern United States	1498	1508	19	NA	https://doi.org/10.1111/j.1523-1739.2005.00102.x	Bradleye H., Pletscher D.H., Bangs E.E., Kunkel K.E., Smith D.W., Mack C.M., Meier T.J., Fontaine J.A., Niemeyer C.C. & Jimenez M.D. (2005) Evaluating wolf translocation as a nonlethal method to reduce livestock conflicts in the northwestern United States. <i>Conservation Biology</i>, 19, 1498-1508	Bradleye H., Pletscher D.H., Bangs E.E., Kunkel K.E., Smith D.W., Mack C.M., Meier T.J., Fontaine J.A., Niemeyer C.C. & Jimenez M.D.
548	184	Conservation Biology	Conservation Biology	Terrestrial Mammal Conservation	Translocate predators away from livestock to reduce human-wildlife conflict	0	0	0	0	2005	44.41231	-110.375	United States	lupus	Canis	Canidae	Carnivora	Mammalia	canis lupus	journal	Evaluating wolf translocation as a nonlethal method to reduce livestock conflicts in the northwestern United States	1498	1508	19	NA	https://doi.org/10.1111/j.1523-1739.2005.00102.x	Bradleye H., Pletscher D.H., Bangs E.E., Kunkel K.E., Smith D.W., Mack C.M., Meier T.J., Fontaine J.A., Niemeyer C.C. & Jimenez M.D. (2005) Evaluating wolf translocation as a nonlethal method to reduce livestock conflicts in the northwestern United States. <i>Conservation Biology</i>, 19, 1498-1508	Bradleye H., Pletscher D.H., Bangs E.E., Kunkel K.E., Smith D.W., Mack C.M., Meier T.J., Fontaine J.A., Niemeyer C.C. & Jimenez M.D.
549	184	Conservation Biology	Conservation Biology	Terrestrial Mammal Conservation	Use holding pens at release site prior to release of translocated mammals	0	0	0	0	2005	44.41231	-110.375	United States	arctos	Ursus	Ursidae	Carnivora	Mammalia	ursus arctos	journal	Evaluating wolf translocation as a nonlethal method to reduce livestock conflicts in the northwestern United States	1498	1508	19	NA	https://doi.org/10.1111/j.1523-1739.2005.00102.x	Bradleye H., Pletscher D.H., Bangs E.E., Kunkel K.E., Smith D.W., Mack C.M., Meier T.J., Fontaine J.A., Niemeyer C.C. & Jimenez M.D. (2005) Evaluating wolf translocation as a nonlethal method to reduce livestock conflicts in the northwestern United States. <i>Conservation Biology</i>, 19, 1498-1508	Bradleye H., Pletscher D.H., Bangs E.E., Kunkel K.E., Smith D.W., Mack C.M., Meier T.J., Fontaine J.A., Niemeyer C.C. & Jimenez M.D.
550	184	Conservation Biology	Conservation Biology	Terrestrial Mammal Conservation	Use holding pens at release site prior to release of translocated mammals	0	0	0	0	2005	44.41231	-110.375	United States	lupus	Canis	Canidae	Carnivora	Mammalia	canis lupus	journal	Evaluating wolf translocation as a nonlethal method to reduce livestock conflicts in the northwestern United States	1498	1508	19	NA	https://doi.org/10.1111/j.1523-1739.2005.00102.x	Bradleye H., Pletscher D.H., Bangs E.E., Kunkel K.E., Smith D.W., Mack C.M., Meier T.J., Fontaine J.A., Niemeyer C.C. & Jimenez M.D. (2005) Evaluating wolf translocation as a nonlethal method to reduce livestock conflicts in the northwestern United States. <i>Conservation Biology</i>, 19, 1498-1508	Bradleye H., Pletscher D.H., Bangs E.E., Kunkel K.E., Smith D.W., Mack C.M., Meier T.J., Fontaine J.A., Niemeyer C.C. & Jimenez M.D.
551	186	Biological Conservation	Biological Conservation	Bird Conservation	Foster eggs or chicks of raptors with wild conspecifics	0	0	0	0	2004	-20.33	57.7	Mauritius	punctatus	Falco	Falconidae	Falconiformes	Aves	falco punctatus	journal	Comparison of survival rates of captive-reared and wild-bred Mauritius kestrels (<i>Falco punctatus</i>) in a re-introduced population	539	548	118	0		Nicoll M.A.C., Jones C.G. & Norris K. (2004) Comparison of survival rates of captive-reared and wild-bred Mauritius kestrels (<i>Falco punctatus</i>) in a re-introduced population. <i>Biological Conservation</i>, 118, 539-548	Nicoll M.A.C., Jones C.G. & Norris K.
552	186	Biological Conservation	Biological Conservation	Bird Conservation	Release captive-bred individuals into the wild to restore or augment wild populations of raptors	0	0	0	1	2004	-20.33	57.7	Mauritius	punctatus	Falco	Falconidae	Falconiformes	Aves	falco punctatus	journal	Comparison of survival rates of captive-reared and wild-bred Mauritius kestrels (<i>Falco punctatus</i>) in a re-introduced population	539	548	118	0		Nicoll M.A.C., Jones C.G. & Norris K. (2004) Comparison of survival rates of captive-reared and wild-bred Mauritius kestrels (<i>Falco punctatus</i>) in a re-introduced population. <i>Biological Conservation</i>, 118, 539-548	Nicoll M.A.C., Jones C.G. & Norris K.
553	190	Biological Conservation	Biological Conservation	Amphibian Conservation	Create ponds for amphibians	0	1	0	0	2004	-31.25322	146.9211	Australia	peronii	Limnodynastes	Limnodynastidae	Anura	Amphibia	limnodynastes peronii	journal	A comparison of constructed and natural habitat for frog conservation in an Australian agricultural landscape	61	71	119	NA		Hazell D., Hero J., Lindenmayer D. & Cunningham R. (2004) A comparison of constructed and natural habitat for frog conservation in an Australian agricultural landscape. <i>Biological Conservation</i>, 119, 61-71	Hazell D., Hero J., Lindenmayer D. & Cunningham R.
554	190	Biological Conservation	Biological Conservation	Amphibian Conservation	Create ponds for amphibians	0	1	0	0	2004	-31.25322	146.9211	Australia	NA	NA	NA	Anura	Amphibia	NA	journal	A comparison of constructed and natural habitat for frog conservation in an Australian agricultural landscape	61	71	119	NA		Hazell D., Hero J., Lindenmayer D. & Cunningham R. (2004) A comparison of constructed and natural habitat for frog conservation in an Australian agricultural landscape. <i>Biological Conservation</i>, 119, 61-71	Hazell D., Hero J., Lindenmayer D. & Cunningham R.
555	191	Biological Conservation	Biological Conservation	Amphibian Conservation	Install barrier fencing along roads	1	1	0	0	2004	27.66483	-81.51575	United States	palustris	Oryxomys	Amaranthaceae	Caryophyllales	Magnoliopsida	oryxomys palustris	journal	Effectiveness of a barrier wall and culverts in reducing wildlife mortality on a heavily traveled highway in Florida	619	631	118	NA		Dodd C.K., Barichivich W.J. & Smith L.L. (2004) Effectiveness of a barrier wall and culverts in reducing wildlife mortality on a heavily traveled highway in Florida. <i>Biological Conservation</i>, 118, 619-631	Dodd C.K., Barichivich W.J. & Smith L.L.
556	191	Biological Conservation	Biological Conservation	Amphibian Conservation	Install barrier fencing along roads	1	1	0	0	2004	27.66483	-81.51575	United States	virginianus	Didelphis	Amaranthaceae	Caryophyllales	Magnoliopsida	didelphis virginiana	journal	Effectiveness of a barrier wall and culverts in reducing wildlife mortality on a heavily traveled highway in Florida	619	631	118	NA		Dodd C.K., Barichivich W.J. & Smith L.L. (2004) Effectiveness of a barrier wall and culverts in reducing wildlife mortality on a heavily traveled highway in Florida. <i>Biological Conservation</i>, 118, 619-631	Dodd C.K., Barichivich W.J. & Smith L.L.
557	191	Biological Conservation	Biological Conservation	Amphibian Conservation	Install barrier fencing along roads	1	1	0	0	2004	27.66483	-81.51575	United States	mississippiensis	Alligator	Alligatoridae	Crocodylia	Reptilia	alligator mississippiensis	journal	Effectiveness of a barrier wall and culverts in reducing wildlife mortality on a heavily traveled highway in Florida	619	631	118	NA		Dodd C.K., Barichivich W.J. & Smith L.L. (2004) Effectiveness of a barrier wall and culverts in reducing wildlife mortality on a heavily traveled highway in Florida. <i>Biological Conservation</i>, 118, 619-631	Dodd C.K., Barichivich W.J. & Smith L.L.
558	191	Biological Conservation	Biological Conservation	Amphibian Conservation	Install barrier fencing along roads	1	1	0	0	2004	27.66483	-81.51575	United States	novemcinctus	Dasypus	Dasypodinae	Cingulata	Mammalia	dasypus novemcinctus	journal	Effectiveness of a barrier wall and culverts in reducing wildlife mortality on a heavily traveled highway in Florida	619	631	118	NA		Dodd C.K., Barichivich W.J. & Smith L.L. (2004) Effectiveness of a barrier wall and culverts in reducing wildlife mortality on a heavily traveled highway in Florida. <i>Biological Conservation</i>, 118, 619-631	Dodd C.K., Barichivich W.J. & Smith L.L.
559	191	Biological Conservation	Biological Conservation	Amphibian Conservation	Install barrier fencing along roads	1	1	0	0	2004	27.66483	-81.51575	United States	NA	NA	NA	Anura	Amphibia	NA	journal	Effectiveness of a barrier wall and culverts in reducing wildlife mortality on a heavily traveled highway in Florida	619	631	118	NA		Dodd C.K., Barichivich W.J. & Smith L.L. (2004) Effectiveness of a barrier wall and culverts in reducing wildlife mortality on a heavily traveled highway in Florida. <i>Biological Conservation</i>, 118, 619-631	Dodd C.K., Barichivich W.J. & Smith L.L.
560	191	Biological Conservation	Biological Conservation	Terrestrial Mammal Conservation	Install barrier fencing along roads	1	1	0	0	2004	27.66483	-81.51575	United States	NA	NA	NA	NA	NA	NA	journal	Effectiveness of a barrier wall and culverts in reducing wildlife mortality on a heavily traveled highway in Florida	619	631	118	NA		Dodd C.K., Barichivich W.J. & Smith L.L. (2004) Effectiveness of a barrier wall and culverts in reducing wildlife mortality on a heavily traveled highway in Florida. <i>Biological Conservation</i>, 118, 619-631	Dodd C.K., Barichivich W.J. & Smith L.L.
561	191	Biological Conservation	Biological Conservation	Terrestrial Mammal Conservation	Install barrier fencing and underpasses along roads	0	0	0	0	2004	27.66483	-81.51575	United States	NA	NA	NA	NA	NA	NA	journal	Effectiveness of a barrier wall and culverts in reducing wildlife mortality on a heavily traveled highway in Florida	619	631	118	NA		Dodd C.K., Barichivich W.J. & Smith L.L. (2004) Effectiveness of a barrier wall and culverts in reducing wildlife mortality on a heavily traveled highway in Florida. <i>Biological Conservation</i>, 118, 619-631	Dodd C.K., Barichivich W.J. & Smith L.L.
562	192	Biological Conservation	Biological Conservation	Amphibian Conservation	Install culverts or tunnels as road crossings	0	0	0	0	2004	29.52	-82.29	United States	canadensis	Lutra	Amaranthaceae	Caryophyllales	Magnoliopsida	lontra canadensis	journal	Effectiveness of a barrier wall and culverts in reducing wildlife mortality on a heavily traveled highway in Florida	619	631	118	NA		Dodd C.K., Barichivich W.J. & Smith L.L. (2004) Effectiveness of a barrier wall and culverts in reducing wildlife mortality on a heavily traveled highway in Florida. <i>Biological Conservation</i>, 118, 619-631	Dodd C.K., Barichivich W.J. & Smith L.L.
563	192	Biological Conservation	Biological Conservation	Amphibian Conservation	Install culverts or tunnels as road crossings	0	0	0	0	2004	29.52	-82.29	United States	palustris	Sylvilagus	Amaranthaceae	Caryophyllales	Magnoliopsida	sylvilagus palustris	journal	Effectiveness of a barrier wall and culverts in reducing wildlife mortality on a heavily traveled highway in Florida	619	631	118	NA		Dodd C.K., Barichivich W.J. & Smith L.L. (2004) Effectiveness of a barrier wall and culverts in reducing wildlife mortality on a heavily traveled highway in Florida. <i>Biological Conservation</i>, 118, 619-631	Dodd C.K., Barichivich W.J. & Smith L.L.
564	192	Biological Conservation	Biological Conservation	Amphibian Conservation	Install culverts or tunnels as road crossings	0	0	0	0	2004	29.52	-82.29	United States	lotor	Procyon	Procyonidae	Carnivora	Mammalia	procyon lotor	journal	Effectiveness of a barrier wall and culverts in reducing wildlife mortality on a heavily traveled highway in Florida	619	631	118	NA		Dodd C.K., Barichivich W.J. & Smith L.L. (2004) Effectiveness of a barrier wall and culverts in reducing wildlife mortality on a heavily traveled highway in Florida. <i>Biological Conservation</i>, 118, 619-631	Dodd C.K., Barichivich W.J. & Smith L.L.
565	192	Biological Conservation	Biological Conservation	Amphibian Conservation	Install culverts or tunnels as road crossings	0	0	0	0	2004	29.52	-82.29	United States	virginianus	Didelphis	Amaranthaceae	Caryophyllales	Magnoliopsida	didelphis virginiana	journal	Effectiveness of a barrier wall and culverts in reducing wildlife mortality on a heavily traveled highway in Florida	619	631	118	NA		Dodd C.K., Barichivich W.J. & Smith L.L. (2004) Effectiveness of a barrier wall and culverts in reducing wildlife mortality on a heavily traveled highway in Florida. <i>Biological Conservation</i>, 118, 619-631	Dodd C.K., Barichivich W.J. & Smith L.L.
566	192	Biological Conservation	Biological Conservation	Amphibian Conservation	Install culverts or tunnels as road crossings	0	0	0	0	2004	29.52	-82.29	United States	mississippiensis	Alligator	Alligatoridae	Crocodylia	Reptilia	alligator mississippiensis	journal	Effectiveness of a barrier wall and culverts in reducing wildlife mortality on a heavily traveled highway in Florida	619	631	118	NA		Dodd C.K., Barichivich W.J. & Smith L.L. (2004) Effectiveness of a barrier wall and culverts in reducing wildlife mortality on a heavily traveled highway in Florida. <i>Biological Conservation</i>, 118, 619-631	Dodd C.K., Barichivich W.J. & Smith L.L.
567	192	Biological Conservation	Biological Conservation	Amphibian Conservation	Install culverts or tunnels as road crossings	0	0	0	0	2004	29.52	-82.29	United States	novemcinctus	Dasypus	Dasypodinae	Cingulata	Mammalia	dasypus novemcinctus	journal	Effectiveness of a barrier wall and culverts in reducing wildlife mortality on a heavily traveled highway in Florida	619	631	118	NA		Dodd C.K., Barichivich W.J. & Smith L.L. (2004) Effectiveness of a barrier wall and culverts in reducing wildlife mortality on a heavily traveled highway in Florida. <i>Biological Conservation</i>, 118, 619-631	Dodd C.K., Barichivich W.J. & Smith L.L.
568	192	Biological Conservation	Biological Conservation	Amphibian Conservation	Install culverts or tunnels as road crossings	0	0	0	0	2004	29.52	-82.29	United States	NA	NA	NA	Anura	Amphibia	NA	journal	Effectiveness of a barrier wall and culverts in reducing wildlife mortality on a heavily traveled highway in Florida	619	631	118	NA		Dodd C.K., Barichivich W.J. & Smith L.L. (2004) Effectiveness of a barrier wall and culverts in reducing wildlife mortality on a heavily traveled highway in Florida. <i>Biological Conservation</i>, 118, 619-631	Dodd C.K., Barichivich W.J. & Smith L.L.
569	192	Biological Conservation	Biological Conservation	Amphibian Conservation	Install culverts or tunnels as road crossings	0	0	0	0	2004	29.52	-82.29	United States	NA	NA	NA	Caudata	Amphibia	NA	journal	Effectiveness of a barrier wall and culverts in reducing wildlife mortality on a heavily traveled highway in Florida	619	631	118	NA		Dodd C.K., Barichivich W.J. & Smith L.L. (2004) Effectiveness of a barrier wall and culverts in reducing wildlife mortality on a heavily traveled highway in Florida. <i>Biological Conservation</i>, 118, 619-631	Dodd C.K., Barichivich W.J. & Smith L.L.
570	196	Polar Biology	Polar Biology	Bird Conservation	Use signs and access restrictions to reduce disturbance at nest sites	0	1	0	0	1999	-64.83	-63.49	Antarctica	papua	Pygoscelis	Spheniscidae	Sphenisciformes	Aves	pygoscelis papua	journal	Breeding performance of gentoo penguins (<i>Pygoscelis papua</i>) at a colony exposed to high levels of human disturbance	355	360	21	0		Cobley N.D. & Shears J.R. (1999) Breeding performance of gentoo penguins (<i>Pygoscelis papua</i>) at a colony exposed to high levels of human disturbance. <i>Polar Biology</i>, 21, 355-360	Cobley N.D. & Shears J.R.
571	197	Bryologist	Bryologist	Farmland Conservation	Control bracken	0	1	0	0	2005	NA	NA	United Kingdom	vulgaris	Calluna	NA	NA	NA	calluna vulgaris	journal	Growth and development of mosses are inhibited by the common herbicide asulam	287	294	108	0		Rowntree J.K., Sheffield E. & Burch J. (2005) Growth and development of mosses are inhibited by the common herbicide asulam. <i>Bryologist</i>, 108, 287-294	Rowntree J.K., Sheffield E. & Burch J.
572	197	Bryologist	Bryologist	Farmland Conservation	Control bracken	0	1	0	0	2005	NA	NA	United Kingdom	vulgaris	Calluna	NA	Ericales	Magnoliopsida	calluna vulgaris	journal	Growth and development of mosses are inhibited by the common herbicide asulam	287	294	108	0		Rowntree J.K., Sheffield E. & Burch J. (2005) Growth and development of mosses are inhibited by the common herbicide asulam. <i>Bryologist</i>, 108, 287-294	Rowntree J.K., Sheffield E. & Burch J.
573	197	Bryologist	Bryologist	Farmland Conservation	Control bracken	0	1	0	0	2005	NA	NA	United Kingdom	aquilinum	Pteridium	NA	Dennstaedtiaceae	Polypodiidae	pteridium aquilinum	journal	Growth and development of mosses are inhibited by the common herbicide asulam	287	294	108	0		Rowntree J.K., Sheffield E. & Burch J. (2005) Growth and development of mosses are inhibited by the common herbicide asulam. <i>Bryologist</i>, 108, 287-294	Rowntree J.K., Sheffield E. & Burch J.
574	197	Bryologist	Bryologist	Farmland Conservation	Control bracken	0	1	0	0	2005	NA	NA	United Kingdom	aquilinum	Pteridium	NA	NA	NA	pteridium aquilinum	journal	Growth and development of mosses are inhibited by the common herbicide asulam	287	294	108	0		Rowntree J.K., Sheffield E. & Burch J. (2005) Growth and development of mosses are inhibited by the common herbicide asulam. <i>Bryologist</i>, 108, 287-294	Rowntree J.K., Sheffield E. & Burch J.
575	197	Bryologist	Bryologist	Farmland Conservation	Control bracken	0	1	0	0	2005	NA	NA	United Kingdom	rubens	Bryum	NA	Bryales	Bryopsida	bryum rubens	journal	Growth and development of mosses are inhibited by the common herbicide asulam	287	294	108	0		Rowntree J.K., Sheffield E. & Burch J. (2005) Growth and development of mosses are inhibited by the common herbicide asulam. <i>Bryologist</i>, 108, 287-294	Rowntree J.K., Sheffield E. & Burch J.
576	197	Bryologist	Bryologist	Farmland Conservation	Control bracken	0	1	0	0	2005	NA	NA	United Kingdom	rubens	Bryum	NA	Bryales	Bryopsida	bryum rubens	journal	Growth and development of mosses are inhibited by the common herbicide asulam	287	294	108	0		Rowntree J.K., Sheffield E. & Burch J. (2005) Growth and development of mosses are inhibited by the common herbicide asulam. <i>Bryologist</i>, 108, 287-294	Rowntree J.K., Sheffield E. & Burch J.
577	197	Bryologist	Bryologist	Farmland Conservation	Control bracken	0	1	0	0	2005	NA	NA	United Kingdom	introflexus	Campylopus	NA	NA	NA	campylopus introflexus	journal	Growth and development of mosses are inhibited by the common herbicide asulam	287	294	108	0		Rowntree J.K., Sheffield E. & Burch J. (2005) Growth and development of mosses are inhibited by the common herbicide asulam. <i>Bryologist</i>, 108, 287-294	Rowntree J.K., Sheffield E. & Burch J.
578	197	Bryologist	Bryologist	Farmland Conservation	Control bracken	0	1	0	0	2005	NA	NA	United Kingdom	introflexus	Campylopus	NA	NA	NA	campylopus introflexus	journal	Growth and development of mosses are inhibited by the common herbicide asulam	287	294	108	0		Rowntree J.K., Sheffield E. & Burch J. (2005) Growth and development of mosses are inhibited by the common herbicide asulam. <i>Bryologist</i>, 108, 287-294	Rowntree J.K., Sheffield E. & Burch J.
579	197	Bryologist	Bryologist	Farmland Conservation	Control bracken	0	1	0	0	2005	NA	NA	United Kingdom	formosum	Polytrichum	NA	NA	NA	polytrichum formosum	journal	Growth and development of mosses are inhibited by the common herbicide asulam	287	294	108	0		Rowntree J.K., Sheffield E. & Burch J. (2005) Growth and development of mosses are inhibited by the common herbicide asulam. <i>Bryologist</i>, 108, 287-294	Rowntree J.K., Sheffield E. & Burch J.
580	197	Bryologist	Bryologist	Farmland Conservation	Control bracken	0	1	0	0	2005	NA	NA	United Kingdom	formosum	Polytrichum	NA	NA	NA	polytrichum formosum	journal	Growth and development of mosses are inhibited by the common herbicide asulam	287	294	108	0		Rowntree J.K., Sheffield E. & Burch J. (2005) Growth and development of mosses are inhibited by the common herbicide asulam. <i>Bryologist</i>, 108, 287-294	Rowntree J.K., Sheffield E. & Burch J.
581	204	Animal Conservation	Animal Conservation	Terrestrial Mammal Conservation	Provide supplementary food during/after release of translocated mammals	0	1	0	0	2000	47.41461	-1.652421	France	cuniculus	Oryctolagus	Leporidae	Lagomorpha	Mammalia	oryctolagus cuniculus	journal	Improving translocation success: an experimental study of anti-stress treatment and release method for wild rabbits	211	219	3	0		Letty J., Marchandeau S., Clobert J. & Aubineau J. (2000) Improving translocation success: an experimental study of anti-stress treatment and release method for wild rabbits. <i>Animal Conservation</i>, 3, 211-219	Letty J., Marchandeau S., Clobert J. & Aubineau J.
582	204	Animal Conservation	Animal Conservation	Terrestrial Mammal Conservation	Use holding pens at release site prior to release of translocated mammals	0	1	0	0	2000	47.41461	-1.652421	France	cuniculus	Oryctolagus	Leporidae	Lagomorpha	Mammalia	oryctolagus cuniculus	journal	Improving translocation success: an experimental study of anti-stress treatment and release method for wild rabbits	211	219	3	0		Letty J., Marchandeau S., Clobert J. & Aubineau J. (2000) Improving translocation success: an experimental study of anti-stress treatment and release method for wild rabbits. <i>Animal Conservation</i>, 3, 211-219	Letty J., Marchandeau S., Clobert J. & Aubineau J.
583	204	Animal Conservation	Animal Conservation	Terrestrial Mammal Conservation	Use tranquilizers to reduce stress during translocation	0	1	0	0	2000	47.41461	-1.652421	France	cuniculus	Oryctolagus	Leporidae	Lagomorpha	Mammalia	oryctolagus cuniculus	journal	Improving translocation success: an experimental study of anti-stress treatment and release method for wild rabbits	211	219	3	0		Letty J., Marchandeau S., Clobert J. & Aubineau J. (2000) Improving translocation success: an experimental study of anti-stress treatment and release method for wild rabbits. <i>Animal Conservation</i>, 3, 211-219	Letty J., Marchandeau S., Clobert J. & Aubineau J.
584	205	Animal Conservation	Animal Conservation	Bird Conservation	Use decoys to attract birds to safe areas	0	1	0	0	2001	-36.43	174.22	New Zealand	NA	Sterna	Laridae	Charadriiformes	Aves	NA	journal	Attracting endangered species to 'safe' habitats: responses of fairy terns to decoys	301	305	4	0		Jeffries D.S. & Brunton D.H. (2001) Attracting endangered species to 'safe' habitats: responses of fairy terns to decoys. <i>Animal Conservation</i>, 4, 301-305	Jeffries D.S. & Brunton D.H.
585	205	Animal Conservation	Animal Conservation	Bird Conservation	Use vocalisations to attract birds to safe areas	0	1	0	0	2001	-36.43	174.22	New Zealand	NA	Sterna	Laridae	Charadriiformes	Aves	NA	journal	Attracting endangered species to 'safe' habitats: responses of fairy terns to decoys	301	305	4	0		Jeffries D.S. & Brunton D.H. (2001) Attracting endangered species to 'safe' habitats: responses of fairy terns to decoys. <i>Animal Conservation</i>, 4, 301-305	Jeffries D.S. & Brunton D.H.
586	206	Animal Conservation	Animal Conservation	Bird Conservation	Control mammalian predators on islands for seabirds	1	0	0	0	2003	26.04444	-111.6661	Mexico	catus	Felis	Felidae	Carnivora	Mammalia	felis chaus	journal	Cat eradication significantly decreases shearwater mortality	307	308	6	0		Keitt B.S. & Tershy B.R. (2003) Cat eradication significantly decreases shearwater mortality. <i>Animal Conservation</i>, 6, 307-308	Keitt B.S. & Tershy B.R.
587	206	Animal Conservation	Animal Conservation	Bird Conservation	Control mammalian predators on islands for seabirds	1	0	0	0	2003	26.04444	-111.6661	Mexico	opisthomelas	Puffinus	Procellariidae	Procellariiformes	Aves	puffinus opisthomelas	journal	Cat eradication significantly decreases shearwater mortality	307	308	6	0		Keitt B.S. & Tershy B.R. (2003) Cat eradication significantly decreases shearwater mortality. <i>Animal Conservation</i>, 6, 307-308	Keitt B.S. & Tershy B.R.
588	206	Animal Conservation	Animal Conservation	Bird Conservation	Control mammalian predators on islands for seabirds	1	0	0	0	2003	26.04444	-111.6661	Mexico	puffinus	Puffinus	Procellariidae	Procellariiformes	Aves	puffinus puffinus	journal	Cat eradication significantly decreases shearwater mortality	307	308	6	0		Keitt B.S. & Tershy B.R. (2003) Cat eradication significantly decreases shearwater mortality. <i>Animal Conservation</i>, 6, 307-308	Keitt B.S. & Tershy B.R.
589	207	Animal Conservation	Animal Conservation	Bird Conservation	Use anti-predator training to improve survival after release	0	0	0	0	1999	21.25	40.7	Saudi Arabia	vulpes	Vulpes	Canidae	Carnivora	Mammalia	vulpes vulpes	journal	Helping reintroduced houbara bustards avoid predation: effective anti-predator training and the predictive value of pre-release behaviour	155	163	2	0		van Heezik Y., Seddon P.J. & Maloney R.F. (1999) Helping reintroduced houbara bustards avoid predation: effective anti-predator training and the predictive value of pre-release behaviour. <i>Animal Conservation</i>, 2, 155-163	van Heezik Y., Seddon P.J. & Maloney R.F.
590	207	Animal Conservation	Animal Conservation	Bird Conservation	Use anti-predator training to improve survival after release	0	0	0	0	1999	21.25	40.7	Saudi Arabia	undulata	Chlamydotis	Otididae	Otidiformes	Aves	chlamydotis undulata	journal	Helping reintroduced houbara bustards avoid predation: effective anti-predator training and the predictive value of pre-release behaviour	155	163	2	0		van Heezik Y., Seddon P.J. & Maloney R.F. (1999) Helping reintroduced houbara bustards avoid predation: effective anti-predator training and the predictive value of pre-release behaviour. <i>Animal Conservation</i>, 2, 155-163	van Heezik Y., Seddon P.J. & Maloney R.F.
591	207	Animal Conservation	Animal Conservation	Bird Conservation	Use anti-predator training to improve survival after release	0	0	0	0	1999	21.25	40.7	Saudi Arabia	NA	NA	NA	NA	NA	NA	journal	Helping reintroduced houbara bustards avoid predation: effective anti-predator training and the predictive value of pre-release behaviour	155	163	2	0		van Heezik Y., Seddon P.J. & Maloney R.F. (1999) Helping reintroduced houbara bustards avoid predation: effective anti-predator training and the predictive value of pre-release behaviour. <i>Animal Conservation</i>, 2, 155-163	van Heezik Y., Seddon P.J. & Maloney R.F.
592	207	Animal Conservation	Animal Conservation	Bird Conservation	Use puppets to increase the survival or growth of hand-reared chicks	0	0	0	0	1999	21.25	40.7	Saudi Arabia	vulpes	Vulpes	Canidae	Carnivora	Mammalia	vulpes vulpes	journal	Helping reintroduced houbara bustards avoid predation: effective anti-predator training and the predictive value of pre-release behaviour	155	163	2	0		van Heezik Y., Seddon P.J. & Maloney R.F. (1999) Helping reintroduced houbara bustards avoid predation: effective anti-predator training and the predictive value of pre-release behaviour. <i>Animal Conservation</i>, 2, 155-163	van Heezik Y., Seddon P.J. & Maloney R.F.
593	207	Animal Conservation	Animal Conservation	Bird Conservation	Use puppets to increase the survival or growth of hand-reared chicks	0	0	0	0	1999	21.25	40.7	Saudi Arabia	undulata	Chlamydotis	Otididae	Otidiformes	Aves	chlamydotis undulata	journal	Helping reintroduced houbara bustards avoid predation: effective anti-predator training and the predictive value of pre-release behaviour	155	163	2	0		van Heezik Y., Seddon P.J. & Maloney R.F. (1999) Helping reintroduced houbara bustards avoid predation: effective anti-predator training and the predictive value of pre-release behaviour. <i>Animal Conservation</i>, 2, 155-163	van Heezik Y., Seddon P.J. & Maloney R.F.
594	210	Animal Conservation	Animal Conservation	Bird Conservation	Control mammalian predators on islands for seabirds	1	1	0	0	2005	35.18	-2.44	Spain	diomedea	Calonectris	Procellariidae	Procellariiformes	Aves	calonectris diomedea	journal	Rat control and breeding performance in Cory's shearwater (<i>Calonectris diomedea</i>): effects of poisoning effort and habitat features	59	65	9	0		Igual J.M., Forero M.G., Gomez T., Orueta J.F. & Oro D. (2005) Rat control and breeding performance in Cory's shearwater (<i>Calonectris diomedea</i>): effects of poisoning effort and habitat features. <i>Animal Conservation</i>, 9, 59-65	Igual J.M., Forero M.G., Gomez T., Orueta J.F. & Oro D.
595	210	Animal Conservation	Animal Conservation	Bird Conservation	Control mammalian predators on islands for seabirds	1	1	0	0	2005	35.18	-2.44	Spain	NA	Ratt	Muridae	Rodentia	Mammalia	ratt	journal	Rat control and breeding performance in Cory's shearwater (<i>Calonectris diomedea</i>): effects of poisoning effort and habitat features	59	65	9	0		Igual J.M., Forero M.G., Gomez T., Orueta J.F. & Oro D. (2005) Rat control and breeding performance in Cory's shearwater (<i>Calonectris diomedea</i>): effects of poisoning effort and habitat features. <i>Animal Conservation</i>, 9, 59-65	Igual J.M., Forero M.G., Gomez T., Orueta J.F. & Oro D.
596	211	Animal Conservation	Animal Conservation	Bird Conservation	Control avian predators on islands	0	1	1	0	2002	59.06267	-2.868778	United Kingdom	cuniculus	Oryctolagus	Leporidae	Lagomorpha	Magnoliopsida	oryctolagus cuniculus	journal	Determining the cause of hen harrier decline on the Orkney Islands: an experimental test of two hypothesis	21	28	5	0		Amar A. & Redpath S.M. (2002) Determining the cause of hen harrier decline on the Orkney Islands: an experimental test of two hypothesis. <i>Animal Conservation</i>, 5, 21-28	Amar A. & Redpath S.M.
597	211	Animal Conservation	Animal Conservation	Bird Conservation	Control avian predators on islands	0	1	1	0	2002	59.06267	-2.868778	United Kingdom	lagopus	Lagopus	Phasianidae	Galliformes	Aves	lagopus lagopus	journal	Determining the cause of hen harrier decline on the Orkney Islands: an experimental test of two hypothesis	21	28	5	0		Amar A. & Redpath S.M. (2002) Determining the cause of hen harrier decline on the Orkney Islands: an experimental test of two hypothesis. <i>Animal Conservation</i>, 5, 21-28	Amar A. & Redpath S.M.
598	211	Animal Conservation	Animal Conservation	Bird Conservation	Control avian predators on islands	0	1	1	0	2002	59.06267	-2.868778	United Kingdom	europaeus	Lepus	Leporidae	Lagomorpha	Mammalia	lepus europaeus	journal	Determining the cause of hen harrier decline on the Orkney Islands: an experimental test of two hypothesis	21	28	5	0		Amar A. & Redpath S.M. (2002) Determining the cause of hen harrier decline on the Orkney Islands: an experimental test of two hypothesis. <i>Animal Conservation</i>, 5, 21-28	Amar A. & Redpath S.M.
599	211	Animal Conservation	Animal Conservation	Bird Conservation	Control avian predators on islands	0	1	1	0	2002	59.06267	-2.868778	United Kingdom	cyaneus	Circus	Accipitridae	Accipitriformes	Aves	circus cyaneus	journal	Determining the cause of hen harrier decline on the Orkney Islands: an experimental test of two hypothesis	21	28	5	0		Amar A. & Redpath S.M. (2002) Determining the cause of hen harrier decline on the Orkney Islands: an experimental test of two hypothesis. <i>Animal Conservation</i>, 5, 21-28	Amar A. & Redpath S.M.
600	211	Animal Conservation	Animal Conservation	Bird Conservation	Control avian predators on islands	0	1	1	0	2002	59.06267	-2.868778	United Kingdom	domesticus	Gallus	Phasianidae	Galliformes	Aves	gallus gallus	journal	Determining the cause of hen harrier decline on the Orkney Islands: an experimental test of two hypothesis	21	28	5	0		Amar A. & Redpath S.M. (2002) Determining the cause of hen harrier decline on the Orkney Islands: an experimental test of two hypothesis. <i>Animal Conservation</i>, 5, 21-28	Amar A. & Redpath S.M.
601	211	Animal Conservation	Animal Conservation	Bird Conservation	Control avian predators on islands	0	1	1	0	2002	59.06267	-2.868778	United Kingdom	cornix	Corvus	Corvidae	Passeriformes	Aves	corvus corax	journal	Determining the cause of hen harrier decline on the Orkney Islands: an experimental test of two hypothesis	21	28	5	0		Amar A. & Redpath S.M. (2002) Determining the cause of hen harrier decline on the Orkney Islands: an experimental test of two hypothesis. <i>Animal Conservation</i>, 5, 21-28	Amar A. & Redpath S.M.
602	211	Animal Conservation	Animal Conservation	Bird Conservation	Provide supplementary food for raptors to increase reproductive success	0	1	1	0	2002	59.06267	-2.868778	United Kingdom	cuniculus	Oryctolagus	Leporidae	Lagomorpha	NA	oryctolagus cuniculus	journal	Determining the cause of hen harrier decline on the Orkney Islands: an experimental test of two hypothesis	21	28	5	0		Amar A. & Redpath S.M. (2002) Determining the cause of hen harrier decline on the Orkney Islands: an experimental test of two hypothesis. <i>Animal Conservation</i>, 5, 21-28	Amar A. & Redpath S.M.
603	211	Animal Conservation	Animal Conservation	Bird Conservation	Provide supplementary food for raptors to increase reproductive success	0	1	1	0	2002	59.06267	-2.868778	United Kingdom	lagopus	Lagopus	Phasianidae	Galliformes	Aves	lagopus lagopus	journal	Determining the cause of hen harrier decline on the Orkney Islands: an experimental test of two hypothesis	21	28	5	0		Amar A. & Redpath S.M. (2002) Determining the cause of hen harrier decline on the Orkney Islands: an experimental test of two hypothesis. <i>Animal Conservation</i>, 5, 21-28	Amar A. & Redpath S.M.
604	211	Animal Conservation	Animal Conservation	Bird Conservation	Provide supplementary food for raptors to increase reproductive success	0	1	1	0	2002	59.06267	-2.868778	United Kingdom	europaeus	Lepus	Leporidae	Lagomorpha	Mammalia	lepus europaeus	journal	Determining the cause of hen harrier decline on the Orkney Islands: an experimental test of two hypothesis	21	28	5	0		Amar A. & Redpath S.M. (2002) Determining the cause of hen harrier decline on the Orkney Islands: an experimental test of two hypothesis. <i>Animal Conservation</i>, 5, 21-28	Amar A. & Redpath S.M.
605	211	Animal Conservation	Animal Conservation	Bird Conservation	Provide supplementary food for raptors to increase reproductive success	0	1	1	0	2002	59.06267	-2.868778	United Kingdom	cyaneus	Circus	Accipitridae	Accipitriformes	Aves	circus cyaneus	journal	Determining the cause of hen harrier decline on the Orkney Islands: an experimental test of two hypothesis	21	28	5	0		Amar A. & Redpath S.M. (2002) Determining the cause of hen harrier decline on the Orkney Islands: an experimental test of two hypothesis. <i>Animal Conservation</i>, 5, 21-28	Amar A. & Redpath S.M.
606	211	Animal Conservation	Animal Conservation	Bird Conservation	Provide supplementary food for raptors to increase reproductive success	0	1	1	0	2002	59.06267	-2.868778	United Kingdom	domesticus	Gallus	Phasianidae	Galliformes	Aves	gallus gallus	journal	Determining the cause of hen harrier decline on the Orkney Islands: an experimental test of two hypothesis	21	28	5	0		Amar A. & Redpath S.M. (2002) Determining the cause of hen harrier decline on the Orkney Islands: an experimental test of two hypothesis. <i>Animal Conservation</i>, 5, 21-28	Amar A. & Redpath S.M.
607	211	Animal Conservation	Animal Conservation	Bird Conservation	Provide supplementary food for raptors to increase reproductive success	0	1	1	0	2002	59.06267	-2.868778	United Kingdom	cornix	Corvus	Corvidae	Passeriformes	Aves	corvus corax	journal	Determining the cause of hen harrier decline on the Orkney Islands: an experimental test of two hypothesis	21	28	5	0		Amar A. & Redpath S.M. (2002) Determining the cause of hen harrier decline on the Orkney Islands: an experimental test of two hypothesis. <i>Animal Conservation</i>, 5, 21-28	Amar A. & Redpath S.M.
608	211	Animal Conservation	Animal Conservation	Farmland Conservation	Control predatory mammals and birds (foxes, crows, stoats and weasels)	0	1	1	0	2002	59.06267	-2.868778	United Kingdom	cuniculus	Oryctolagus	Leporidae	Lagomorpha	Magnoliopsida	oryctolagus cuniculus	journal	Determining the cause of hen harrier decline on the Orkney Islands: an experimental test of two hypothesis	21	28	5	0		Amar A. & Redpath S.M. (2002) Determining the cause of hen harrier decline on the Orkney Islands: an experimental test of two hypothesis. <i>Animal Conservation</i>, 5, 21-28	Amar A. & Redpath S.M.
609	211	Animal Conservation	Animal Conservation	Farmland Conservation	Control predatory mammals and birds (foxes, crows, stoats and weasels)	0	1	1	0	2002	59.06267	-2.868778	United Kingdom	lagopus	Lagopus	NA	NA	NA	lagopus lagopus	journal	Determining the cause of hen harrier decline on the Orkney Islands: an experimental test of two hypothesis	21	28	5	0		Amar A. & Redpath S.M. (2002) Determining the cause of hen harrier decline on the Orkney Islands: an experimental test of two hypothesis. <i>Animal Conservation</i>, 5, 21-28	Amar A. & Redpath S.M.
610	211	Animal Conservation	Animal Conservation	Farmland Conservation	Control predatory mammals and birds (foxes, crows, stoats and weasels)	0	1	1	0	2002	59.06267	-2.868778	United Kingdom	europaeus	Lepus	Leporidae	Lagomorpha	Mammalia	lepus europaeus	journal	Determining the cause of hen harrier decline on the Orkney Islands: an experimental test of two hypothesis	21	28	5	0		Amar A. & Redpath S.M. (2002) Determining the cause of hen harrier decline on the Orkney Islands: an experimental test of two hypothesis. <i>Animal Conservation</i>, 5, 21-28	Amar A. & Redpath S.M.
611	211	Animal Conservation	Animal Conservation	Farmland Conservation	Control predatory mammals and birds (foxes, crows, stoats and weasels)	0	1	1	0	2002	59.06267	-2.868778	United Kingdom	cyaneus	Circus	Accipitridae	Accipitriformes	Aves	circus cyaneus	journal	Determining the cause of hen harrier decline on the Orkney Islands: an experimental test of two hypothesis	21	28	5	0		Amar A. & Redpath S.M. (2002) Determining the cause of hen harrier decline on the Orkney Islands: an experimental test of two hypothesis. <i>Animal Conservation</i>, 5, 21-28	Amar A. & Redpath S.M.
612	211	Animal Conservation	Animal Conservation	Farmland Conservation	Control predatory mammals and birds (foxes, crows, stoats and weasels)	0	1	1	0	2002	59.06267	-2.868778	United Kingdom	domesticus	Gallus	NA	NA	NA	gallus gallus	journal	Determining the cause of hen harrier decline on the Orkney Islands: an experimental test of two hypothesis	21	28	5	0		Amar A. & Redpath S.M. (2002) Determining the cause of hen harrier decline on the Orkney Islands: an experimental test of two hypothesis. <i>Animal Conservation</i>, 5, 21-28	Amar A. & Redpath S.M.
613	211	Animal Conservation	Animal Conservation	Farmland Conservation	Control predatory mammals and birds (foxes, crows, stoats and weasels)	0	1	1	0	2002	59.06267	-2.868778	United Kingdom	cornix	Corvus	Corvidae	Passeriformes	Aves	corvus corax	journal	Determining the cause of hen harrier decline on the Orkney Islands: an experimental test of two hypothesis	21	28	5	0		Amar A. & Redpath S.M. (2002) Determining the cause of hen harrier decline on the Orkney Islands: an experimental test of two hypothesis. <i>Animal Conservation</i>, 5, 21-28	Amar A. & Redpath S.M.
614	211	Animal Conservation	Animal Conservation	Farmland Conservation	Provide supplementary food for birds or mammals	0	1	1	0	2002	59.06267	-2.868778	United Kingdom	cuniculus	Oryctolagus	Leporidae	Lagomorpha	Magnoliopsida	oryctolagus cuniculus	journal	Determining the cause of hen harrier decline on the Orkney Islands: an experimental test of two hypothesis	21	28	5	0		Amar A. & Redpath S.M. (2002) Determining the cause of hen harrier decline on the Orkney Islands: an experimental test of two hypothesis. <i>Animal Conservation</i>, 5, 21-28	Amar A. & Redpath S.M.
615	211	Animal Conservation	Animal Conservation	Farmland Conservation	Provide supplementary food for birds or mammals	0	1	1	0	2002	59.06267	-2.868778	United Kingdom	lagopus	Lagopus	NA	NA	NA	lagopus lagopus	journal	Determining the cause of hen harrier decline on the Orkney Islands: an experimental test of two hypothesis	21	28	5	0		Amar A. & Redpath S.M. (2002) Determining the cause of hen harrier decline on the Orkney Islands: an experimental test of two hypothesis. <i>Animal Conservation</i>, 5, 21-28	Amar A. & Redpath S.M.
616	211	Animal Conservation	Animal Conservation	Farmland Conservation	Provide supplementary food for birds or mammals	0	1	1	0	2002	59.06267	-2.868778	United Kingdom	europaeus	Lepus	Leporidae	Lagomorpha	Mammalia	lepus europaeus	journal	Determining the cause of hen harrier decline on the Orkney Islands: an experimental test of two hypothesis	21	28	5	0		Amar A. & Redpath S.M. (2002) Determining the cause of hen harrier decline on the Orkney Islands: an experimental test of two hypothesis. <i>Animal Conservation</i>, 5, 21-28	Amar A. & Redpath S.M.
617	211	Animal Conservation	Animal Conservation	Farmland Conservation	Provide supplementary food for birds or mammals	0	1	1	0	2002	59.06267	-2.868778	United Kingdom	cyaneus	Circus	Accipitridae	Accipitriformes	Aves	circus cyaneus	journal	Determining the cause of hen harrier decline on the Orkney Islands: an experimental test of two hypothesis	21	28	5	0		Amar A. & Redpath S.M. (2002) Determining the cause of hen harrier decline on the Orkney Islands: an experimental test of two hypothesis. <i>Animal Conservation</i>, 5, 21-28	Amar A. & Redpath S.M.
618	211	Animal Conservation	Animal Conservation	Farmland Conservation	Provide supplementary food for birds or mammals	0	1	1	0	2002	59.06267	-2.868778	United Kingdom	domesticus	Gallus	NA	NA	NA	gallus gallus	journal	Determining the cause of hen harrier decline on the Orkney Islands: an experimental test of two hypothesis	21	28	5	0		Amar A. & Redpath S.M. (2002) Determining the cause of hen harrier decline on the Orkney Islands: an experimental test of two hypothesis. <i>Animal Conservation</i>, 5, 21-28	Amar A. & Redpath S.M.
619	211	Animal Conservation	Animal Conservation	Farmland Conservation	Provide supplementary food for birds or mammals	0	1	1	0	2002	59.06267	-2.868778	United Kingdom	cornix	Corvus	Corvidae	Passeriformes	Aves	corvus corax	journal	Determining the cause of hen harrier decline on the Orkney Islands: an experimental test of two hypothesis	21	28	5	0		Amar A. & Redpath S.M. (2002) Determining the cause of hen harrier decline on the Orkney Islands: an experimental test of two hypothesis. <i>Animal Conservation</i>, 5, 21-28	Amar A. & Redpath S.M.
620	214	NA	Dodo	Bird Conservation	Control mammalian predators on islands for pigeons	1	0	0	0	1992	-20.43	57.45	Mauritius	rattus	Rattus	Muridae	Rodentia	Mammalia	rattus rattus	journal_notrec	The release of captive-bred pink pigeons <i>Columba mayeri</i> in native forest on Mauritius. A progress report July 1987-June 1992	92	125	28	0		Jones C. G., Swinnerton K. J., Taylor C. J. & Mungroo Y. (1992) The release of captive-bred pink pigeons <i>Columba mayeri</i> in native forest on Mauritius. A progress report July 1987-June 1992. <i>Dodo</i>, 28, 92-125	Jones C. G., Swinnerton K. J., Taylor C. J. & Mungroo Y.
621	214	NA	Dodo	Bird Conservation	Control mammalian predators on islands for pigeons	1	0	0	0	1992	-20.43	57.45	Mauritius	mayeri	Columba	Columbidae	Columbiformes	Aves	nesoenas mayeri	journal_notrec	The release of captive-bred pink pigeons <i>Columba mayeri</i> in native forest on Mauritius. A progress report July 1987-June 1992	92	125	28	0		Jones C. G., Swinnerton K. J., Taylor C. J. & Mungroo Y. (1992) The release of captive-bred pink pigeons <i>Columba mayeri</i> in native forest on Mauritius. A progress report July 1987-June 1992. <i>Dodo</i>, 28, 92-125	Jones C. G., Swinnerton K. J., Taylor C. J. & Mungroo Y.
622	214	NA	Dodo	Bird Conservation	Control mammalian predators on islands for pigeons	1	0	0	0	1992	-20.43	57.45	Mauritius	fascicularis	Macaca	Cercopithecidae	Primates	Mammalia	macaca fascicularis	journal_notrec	The release of captive-bred pink pigeons <i>Columba mayeri</i> in native forest on Mauritius. A progress report July 1987-June 1992	92	125	28	0		Jones C. G., Swinnerton K. J., Taylor C. J. & Mungroo Y. (1992) The release of captive-bred pink pigeons <i>Columba mayeri</i> in native forest on Mauritius. A progress report July 1987-June 1992. <i>Dodo</i>, 28, 92-125	Jones C. G., Swinnerton K. J., Taylor C. J. & Mungroo Y.
623	214	NA	Dodo	Bird Conservation	Control mammalian predators on islands for pigeons	1	0	0	0	1992	-20.43	57.45	Mauritius	risoria	Streptopelia	Amaranthaceae	Caryophyllales	Magnoliopsida	streptopelia roseogrisea	journal_notrec	The release of captive-bred pink pigeons <i>Columba mayeri</i> in native forest on Mauritius. A progress report July 1987-June 1992	92	125	28	0		Jones C. G., Swinnerton K. J., Taylor C. J. & Mungroo Y. (1992) The release of captive-bred pink pigeons <i>Columba mayeri</i> in native forest on Mauritius. A progress report July 1987-June 1992. <i>Dodo</i>, 28, 92-125	Jones C. G., Swinnerton K. J., Taylor C. J. & Mungroo Y.
624	214	NA	Dodo	Bird Conservation	Provide supplementary food after release	0	0	0	0	1992	-20.43	57.45	Mauritius	rattus	Rattus	Muridae	Rodentia	Mammalia	rattus rattus	journal_notrec	The release of captive-bred pink pigeons <i>Columba mayeri</i> in native forest on Mauritius. A progress report July 1987-June 1992	92	125	28	0		Jones C. G., Swinnerton K. J., Taylor C. J. & Mungroo Y. (1992) The release of captive-bred pink pigeons <i>Columba mayeri</i> in native forest on Mauritius. A progress report July 1987-June 1992. <i>Dodo</i>, 28, 92-125	Jones C. G., Swinnerton K. J., Taylor C. J. & Mungroo Y.
625	214	NA	Dodo	Bird Conservation	Provide supplementary food after release	0	0	0	0	1992	-20.43	57.45	Mauritius	mayeri	Columba	Amaranthaceae	Caryophyllales	Magnoliopsida	nesoenas mayeri	journal_notrec	The release of captive-bred pink pigeons <i>Columba mayeri</i> in native forest on Mauritius. A progress report July 1987-June 1992	92	125	28	0		Jones C. G., Swinnerton K. J., Taylor C. J. & Mungroo Y. (1992) The release of captive-bred pink pigeons <i>Columba mayeri</i> in native forest on Mauritius. A progress report July 1987-June 1992. <i>Dodo</i>, 28, 92-125	Jones C. G., Swinnerton K. J., Taylor C. J. & Mungroo Y.
626	214	NA	Dodo	Bird Conservation	Provide supplementary food after release	0	0	0	0	1992	-20.43	57.45	Mauritius	fascicularis	Macaca	Cercopithecidae	Primates	Mammalia	macaca fascicularis	journal_notrec	The release of captive-bred pink pigeons <i>Columba mayeri</i> in native forest on Mauritius. A progress report July 1987-June 1992	92	125	28	0		Jones C. G., Swinnerton K. J., Taylor C. J. & Mungroo Y. (1992) The release of captive-bred pink pigeons <i>Columba mayeri</i> in native forest on Mauritius. A progress report July 1987-June 1992. <i>Dodo</i>, 28, 92-125	Jones C. G., Swinnerton K. J., Taylor C. J. & Mungroo Y.
627	214	NA	Dodo	Bird Conservation	Provide supplementary food after release	0	0	0	0	1992	-20.43	57.45	Mauritius	risoria	Streptopelia	Columbidae	Columbiformes	Aves	streptopelia roseogrisea	journal_notrec	The release of captive-bred pink pigeons <i>Columba mayeri</i> in native forest on Mauritius. A progress report July 1987-June 1992	92	125	28	0		Jones C. G., Swinnerton K. J., Taylor C. J. & Mungroo Y. (1992) The release of captive-bred pink pigeons <i>Columba mayeri</i> in native forest on Mauritius. A progress report July 1987-June 1992. <i>Dodo</i>, 28, 92-125	Jones C. G., Swinnerton K. J., Taylor C. J. & Mungroo Y.
628	214	NA	Dodo	Bird Conservation	Provide supplementary food for pigeons to increase adult survival	0	0	0	0	1992	-20.43	57.45	Mauritius	rattus	Rattus	Muridae	Rodentia	Mammalia	rattus rattus	journal_notrec	The release of captive-bred pink pigeons <i>Columba mayeri</i> in native forest on Mauritius. A progress report July 1987-June 1992	92	125	28	0		Jones C. G., Swinnerton K. J., Taylor C. J. & Mungroo Y. (1992) The release of captive-bred pink pigeons <i>Columba mayeri</i> in native forest on Mauritius. A progress report July 1987-June 1992. <i>Dodo</i>, 28, 92-125	Jones C. G., Swinnerton K. J., Taylor C. J. & Mungroo Y.
629	214	NA	Dodo	Bird Conservation	Provide supplementary food for pigeons to increase adult survival	0	0	0	0	1992	-20.43	57.45	Mauritius	mayeri	Columba	Amaranthaceae	Caryophyllales	Magnoliopsida	nesoenas mayeri	journal_notrec	The release of captive-bred pink pigeons <i>Columba mayeri</i> in native forest on Mauritius. A progress report July 1987-June 1992	92	125	28	0		Jones C. G., Swinnerton K. J., Taylor C. J. & Mungroo Y. (1992) The release of captive-bred pink pigeons <i>Columba mayeri</i> in native forest on Mauritius. A progress report July 1987-June 1992. <i>Dodo</i>, 28, 92-125	Jones C. G., Swinnerton K. J., Taylor C. J. & Mungroo Y.
630	214	NA	Dodo	Bird Conservation	Provide supplementary food for pigeons to increase adult survival	0	0	0	0	1992	-20.43	57.45	Mauritius	fascicularis	Macaca	Cercopithecidae	Primates	Mammalia	macaca fascicularis	journal_notrec	The release of captive-bred pink pigeons <i>Columba mayeri</i> in native forest on Mauritius. A progress report July 1987-June 1992	92	125	28	0		Jones C. G., Swinnerton K. J., Taylor C. J. & Mungroo Y. (1992) The release of captive-bred pink pigeons <i>Columba mayeri</i> in native forest on Mauritius. A progress report July 1987-June 1992. <i>Dodo</i>, 28, 92-125	Jones C. G., Swinnerton K. J., Taylor C. J. & Mungroo Y.
631	214	NA	Dodo	Bird Conservation	Provide supplementary food for pigeons to increase adult survival	0	0	0	0	1992	-20.43	57.45	Mauritius	risoria	Streptopelia	Amaranthaceae	Caryophyllales	Magnoliopsida	streptopelia roseogrisea	journal_notrec	The release of captive-bred pink pigeons <i>Columba mayeri</i> in native forest on Mauritius. A progress report July 1987-June 1992	92	125	28	0		Jones C. G., Swinnerton K. J., Taylor C. J. & Mungroo Y. (1992) The release of captive-bred pink pigeons <i>Columba mayeri</i> in native forest on Mauritius. A progress report July 1987-June 1992. <i>Dodo</i>, 28, 92-125	Jones C. G., Swinnerton K. J., Taylor C. J. & Mungroo Y.
632	214	NA	Dodo	Bird Conservation	Release captive-bred individuals into the wild to restore or augment wild populations of pigeons	0	0	0	1	1992	-20.43	57.45	Mauritius	rattus	Rattus	Muridae	Rodentia	Mammalia	rattus rattus	journal_notrec	The release of captive-bred pink pigeons <i>Columba mayeri</i> in native forest on Mauritius. A progress report July 1987-June 1992	92	125	28	0		Jones C. G., Swinnerton K. J., Taylor C. J. & Mungroo Y. (1992) The release of captive-bred pink pigeons <i>Columba mayeri</i> in native forest on Mauritius. A progress report July 1987-June 1992. <i>Dodo</i>, 28, 92-125	Jones C. G., Swinnerton K. J., Taylor C. J. & Mungroo Y.
633	214	NA	Dodo	Bird Conservation	Release captive-bred individuals into the wild to restore or augment wild populations of pigeons	0	0	0	1	1992	-20.43	57.45	Mauritius	mayeri	Columba	Columbidae	Columbiformes	Aves	nesoenas mayeri	journal_notrec	The release of captive-bred pink pigeons <i>Columba mayeri</i> in native forest on Mauritius. A progress report July 1987-June 1992	92	125	28	0		Jones C. G., Swinnerton K. J., Taylor C. J. & Mungroo Y. (1992) The release of captive-bred pink pigeons <i>Columba mayeri</i> in native forest on Mauritius. A progress report July 1987-June 1992. <i>Dodo</i>, 28, 92-125	Jones C. G., Swinnerton K. J., Taylor C. J. & Mungroo Y.
634	214	NA	Dodo	Bird Conservation	Release captive-bred individuals into the wild to restore or augment wild populations of pigeons	0	0	0	1	1992	-20.43	57.45	Mauritius	fascicularis	Macaca	Cercopithecidae	Primates	Mammalia	macaca fascicularis	journal_notrec	The release of captive-bred pink pigeons <i>Columba mayeri</i> in native forest on Mauritius. A progress report July 1987-June 1992	92	125	28	0		Jones C. G., Swinnerton K. J., Taylor C. J. & Mungroo Y. (1992) The release of captive-bred pink pigeons <i>Columba mayeri</i> in native forest on Mauritius. A progress report July 1987-June 1992. <i>Dodo</i>, 28, 92-125	Jones C. G., Swinnerton K. J., Taylor C. J. & Mungroo Y.
635	214	NA	Dodo	Bird Conservation	Release captive-bred individuals into the wild to restore or augment wild populations of pigeons	0	0	0	1	1992	-20.43	57.45	Mauritius	risoria	Streptopelia	Amaranthaceae	Caryophyllales	Magnoliopsida	streptopelia roseogrisea	journal_notrec	The release of captive-bred pink pigeons <i>Columba mayeri</i> in native forest on Mauritius. A progress report July 1987-June 1992	92	125	28	0		Jones C. G., Swinnerton K. J., Taylor C. J. & Mungroo Y. (1992) The release of captive-bred pink pigeons <i>Columba mayeri</i> in native forest on Mauritius. A progress report July 1987-June 1992. <i>Dodo</i>, 28, 92-125	Jones C. G., Swinnerton K. J., Taylor C. J. & Mungroo Y.
636	214	NA	Dodo	Bird Conservation	Use captive breeding to increase or maintain populations of pigeons	0	0	0	1	1992	-20.43	57.45	Mauritius	rattus	Rattus	Muridae	Rodentia	Mammalia	rattus rattus	journal_notrec	The release of captive-bred pink pigeons <i>Columba mayeri</i> in native forest on Mauritius. A progress report July 1987-June 1992	92	125	28	0		Jones C. G., Swinnerton K. J., Taylor C. J. & Mungroo Y. (1992) The release of captive-bred pink pigeons <i>Columba mayeri</i> in native forest on Mauritius. A progress report July 1987-June 1992. <i>Dodo</i>, 28, 92-125	Jones C. G., Swinnerton K. J., Taylor C. J. & Mungroo Y.
637	214	NA	Dodo	Bird Conservation	Use captive breeding to increase or maintain populations of pigeons	0	0	0	1	1992	-20.43	57.45	Mauritius	mayeri	Columba	Amaranthaceae	Caryophyllales	Magnoliopsida	nesoenas mayeri	journal_notrec	The release of captive-bred pink pigeons <i>Columba mayeri</i> in native forest on Mauritius. A progress report July 1987-June 1992	92	125	28	0		Jones C. G., Swinnerton K. J., Taylor C. J. & Mungroo Y. (1992) The release of captive-bred pink pigeons <i>Columba mayeri</i> in native forest on Mauritius. A progress report July 1987-June 1992. <i>Dodo</i>, 28, 92-125	Jones C. G., Swinnerton K. J., Taylor C. J. & Mungroo Y.
638	214	NA	Dodo	Bird Conservation	Use captive breeding to increase or maintain populations of pigeons	0	0	0	1	1992	-20.43	57.45	Mauritius	fascicularis	Macaca	Cercopithecidae	Primates	Mammalia	macaca fascicularis	journal_notrec	The release of captive-bred pink pigeons <i>Columba mayeri</i> in native forest on Mauritius. A progress report July 1987-June 1992	92	125	28	0		Jones C. G., Swinnerton K. J., Taylor C. J. & Mungroo Y. (1992) The release of captive-bred pink pigeons <i>Columba mayeri</i> in native forest on Mauritius. A progress report July 1987-June 1992. <i>Dodo</i>, 28, 92-125	Jones C. G., Swinnerton K. J., Taylor C. J. & Mungroo Y.
639	214	NA	Dodo	Bird Conservation	Use captive breeding to increase or maintain populations of pigeons	0	0	0	1	1992	-20.43	57.45	Mauritius	risoria	Streptopelia	Columbidae	Columbiformes	Aves	streptopelia roseogrisea	journal_notrec	The release of captive-bred pink pigeons <i>Columba mayeri</i> in native forest on Mauritius. A progress report July 1987-June 1992	92	125	28	0		Jones C. G., Swinnerton K. J., Taylor C. J. & Mungroo Y. (1992) The release of captive-bred pink pigeons <i>Columba mayeri</i> in native forest on Mauritius. A progress report July 1987-June 1992. <i>Dodo</i>, 28, 92-125	Jones C. G., Swinnerton K. J., Taylor C. J. & Mungroo Y.
640	217	Biological Conservation	Biological Conservation	Terrestrial Mammal Conservation	Place captive young with captive foster parents	0	1	0	0	2006	39.32098	-111.0937	United States	latrans	Canis	Canidae	Carnivora	Mammalia	canis latrans	journal	Cross-fostering in coyotes: evaluation of a potential conservation and research tool for canids	221	255	129	NA		Kitchen A.M. & Knowlton F.F. (2006) Cross-fostering in coyotes: evaluation of a potential conservation and research tool for canids. <i>Biological Conservation</i>, 129, 221-255	Kitchen A.M. & Knowlton F.F.
641	217	Biological Conservation	Biological Conservation	Terrestrial Mammal Conservation	Place captive young with captive foster parents	0	1	0	0	2006	39.32098	-111.0937	United States	latrans	Canis	Canidae	Carnivora	Mammalia	canis latrans	journal	Cross-fostering in coyotes: evaluation of a potential conservation and research tool for canids	221	255	129	NA		Kitchen A.M. & Knowlton F.F. (2006) Cross-fostering in coyotes: evaluation of a potential conservation and research tool for canids. <i>Biological Conservation</i>, 129, 221-255	Kitchen A.M. & Knowlton F.F.
642	221	Wetlands	Wetlands	Bird Conservation	Use prescribed burning on coastal habitats	0	1	0	0	2004	-26.58577	-60.95401	Argentina	densiflora	Spartina	Poaceae	Poales	Magnoliopsida	spartina densiflora	journal	Post-fire vegetation change and bird use of a salt marsh in coastal Argentina	235	243	24	0		Isacch J.P., Holz S., Ricci L. & Martinez M.M. (2004) Post-fire vegetation change and bird use of a salt marsh in coastal Argentina. <i>Wetlands</i>, 24, 235-243	Isacch J.P., Holz S., Ricci L. & Martinez M.M.
643	221	Wetlands	Wetlands	Bird Conservation	Use prescribed burning on coastal habitats	0	1	0	0	2004	-26.58577	-60.95401	Argentina	acutus	Juncus	Juncaceae	Poales	Magnoliopsida	juncus acutus	journal	Post-fire vegetation change and bird use of a salt marsh in coastal Argentina	235	243	24	0		Isacch J.P., Holz S., Ricci L. & Martinez M.M. (2004) Post-fire vegetation change and bird use of a salt marsh in coastal Argentina. <i>Wetlands</i>, 24, 235-243	Isacch J.P., Holz S., Ricci L. & Martinez M.M.
644	221	Wetlands	Wetlands	Bird Conservation	Use prescribed burning on coastal habitats	0	1	0	0	2004	-26.58577	-60.95401	Argentina	maluroides	Spartonoica	Furnariidae	Passeriformes	Aves	spartonoica maluroides	journal	Post-fire vegetation change and bird use of a salt marsh in coastal Argentina	235	243	24	0		Isacch J.P., Holz S., Ricci L. & Martinez M.M. (2004) Post-fire vegetation change and bird use of a salt marsh in coastal Argentina. <i>Wetlands</i>, 24, 235-243	Isacch J.P., Holz S., Ricci L. & Martinez M.M.
645	221	Wetlands	Wetlands	Bird Conservation	Use prescribed burning on coastal habitats	0	1	0	0	2004	-26.58577	-60.95401	Argentina	NA	Juncus	Juncaceae	Poales	Magnoliopsida	junc	journal	Post-fire vegetation change and bird use of a salt marsh in coastal Argentina	235	243	24	0		Isacch J.P., Holz S., Ricci L. & Martinez M.M. (2004) Post-fire vegetation change and bird use of a salt marsh in coastal Argentina. <i>Wetlands</i>, 24, 235-243	Isacch J.P., Holz S., Ricci L. & Martinez M.M.
646	221	Wetlands	Wetlands	Bird Conservation	Use prescribed burning on coastal habitats	0	1	0	0	2004	-26.58577	-60.95401	Argentina	NA	Spartina	Poaceae	Poales	Magnoliopsida	NA	journal	Post-fire vegetation change and bird use of a salt marsh in coastal Argentina	235	243	24	0		Isacch J.P., Holz S., Ricci L. & Martinez M.M. (2004) Post-fire vegetation change and bird use of a salt marsh in coastal Argentina. <i>Wetlands</i>, 24, 235-243	Isacch J.P., Holz S., Ricci L. & Martinez M.M.
647	222	Biological Conservation	Biological Conservation	Bird Conservation	Control mammalian predators on islands for seabirds	1	0	0	0	2006	21.75138	-104.8455	Mexico	rattus	Rattus	Muridae	Rodentia	Mammalia	rattus rattus	journal	Eradicating introduced mammals from a forested tropical island	98	105	130	0		Rodríguez C., Torres R. & Drummond H. (2006) Eradicating introduced mammals from a forested tropical island. <i>Biological Conservation</i>, 130, 98-105	Rodríguez C., Torres R. & Drummond H.
648	222	Biological Conservation	Biological Conservation	Bird Conservation	Control mammalian predators on islands for seabirds	1	0	0	0	2006	21.75138	-104.8455	Mexico	occidentalis	Pelecanus	Pelecanidae	Pelecaniformes	Aves	pelecanus occidentalis	journal	Eradicating introduced mammals from a forested tropical island	98	105	130	0		Rodríguez C., Torres R. & Drummond H. (2006) Eradicating introduced mammals from a forested tropical island. <i>Biological Conservation</i>, 130, 98-105	Rodríguez C., Torres R. & Drummond H.
649	222	Biological Conservation	Biological Conservation	Bird Conservation	Control mammalian predators on islands for seabirds	1	0	0	0	2006	21.75138	-104.8455	Mexico	paradisiaca	Musa	Musaceae	Zingiberales	Liliopsida	musa paradisiaca	journal	Eradicating introduced mammals from a forested tropical island	98	105	130	0		Rodríguez C., Torres R. & Drummond H. (2006) Eradicating introduced mammals from a forested tropical island. <i>Biological Conservation</i>, 130, 98-105	Rodríguez C., Torres R. & Drummond H.
650	222	Biological Conservation	Biological Conservation	Bird Conservation	Control mammalian predators on islands for seabirds	1	0	0	0	2006	21.75138	-104.8455	Mexico	heermanni	Larus	Laridae	Charadriiformes	Aves	larus heermanni	journal	Eradicating introduced mammals from a forested tropical island	98	105	130	0		Rodríguez C., Torres R. & Drummond H. (2006) Eradicating introduced mammals from a forested tropical island. <i>Biological Conservation</i>, 130, 98-105	Rodríguez C., Torres R. & Drummond H.
651	222	Biological Conservation	Biological Conservation	Bird Conservation	Control mammalian predators on islands for seabirds	1	0	0	0	2006	21.75138	-104.8455	Mexico	nebouxii	Sula	Sula	Suliformes	Aves	sula nebouxii	journal	Eradicating introduced mammals from a forested tropical island	98	105	130	0		Rodríguez C., Torres R. & Drummond H. (2006) Eradicating introduced mammals from a forested tropical island. <i>Biological Conservation</i>, 130, 98-105	Rodríguez C., Torres R. & Drummond H.
652	222	Biological Conservation	Biological Conservation	Bird Conservation	Control mammalian predators on islands for seabirds	1	0	0	0	2006	21.75138	-104.8455	Mexico	magnificens	Fregata	Fregata	Suliformes	Aves	fregata magnificens	journal	Eradicating introduced mammals from a forested tropical island	98	105	130	0		Rodríguez C., Torres R. & Drummond H. (2006) Eradicating introduced mammals from a forested tropical island. <i>Biological Conservation</i>, 130, 98-105	Rodríguez C., Torres R. & Drummond H.
653	222	Biological Conservation	Biological Conservation	Bird Conservation	Control mammalian predators on islands for seabirds	1	0	0	0	2006	21.75138	-104.8455	Mexico	aethereus	Phaethon	Phaethon	Phaethontiformes	Aves	phaethon aethereus	journal	Eradicating introduced mammals from a forested tropical island	98	105	130	0		Rodríguez C., Torres R. & Drummond H. (2006) Eradicating introduced mammals from a forested tropical island. <i>Biological Conservation</i>, 130, 98-105	Rodríguez C., Torres R. & Drummond H.
654	222	Biological Conservation	Biological Conservation	Bird Conservation	Control mammalian predators on islands for seabirds	1	0	0	0	2006	21.75138	-104.8455	Mexico	fuscata	Sterna	Laridae	Charadriiformes	Aves	onychoprion fuscatus	journal	Eradicating introduced mammals from a forested tropical island	98	105	130	0		Rodríguez C., Torres R. & Drummond H. (2006) Eradicating introduced mammals from a forested tropical island. <i>Biological Conservation</i>, 130, 98-105	Rodríguez C., Torres R. & Drummond H.
655	222	Biological Conservation	Biological Conservation	Bird Conservation	Control mammalian predators on islands for seabirds	1	0	0	0	2006	21.75138	-104.8455	Mexico	stolidus	Anous	Laridae	Charadriiformes	Aves	anous stolidus	journal	Eradicating introduced mammals from a forested tropical island	98	105	130	0		Rodríguez C., Torres R. & Drummond H. (2006) Eradicating introduced mammals from a forested tropical island. <i>Biological Conservation</i>, 130, 98-105	Rodríguez C., Torres R. & Drummond H.
656	222	Biological Conservation	Biological Conservation	Bird Conservation	Control mammalian predators on islands for seabirds	1	0	0	0	2006	21.75138	-104.8455	Mexico	sula	Sula	Sula	Suliformes	Aves	sula sula	journal	Eradicating introduced mammals from a forested tropical island	98	105	130	0		Rodríguez C., Torres R. & Drummond H. (2006) Eradicating introduced mammals from a forested tropical island. <i>Biological Conservation</i>, 130, 98-105	Rodríguez C., Torres R. & Drummond H.
657	222	Biological Conservation	Biological Conservation	Bird Conservation	Control mammalian predators on islands for seabirds	1	0	0	0	2006	21.75138	-104.8455	Mexico	tapia	Crataeva	Capparaceae	Brassicales	Magnoliopsida	crataeva tapia	journal	Eradicating introduced mammals from a forested tropical island	98	105	130	0		Rodríguez C., Torres R. & Drummond H. (2006) Eradicating introduced mammals from a forested tropical island. <i>Biological Conservation</i>, 130, 98-105	Rodríguez C., Torres R. & Drummond H.
658	222	Biological Conservation	Biological Conservation	Bird Conservation	Control mammalian predators on islands for seabirds	1	0	0	0	2006	21.75138	-104.8455	Mexico	schelechandalii	Euphorbia	Euphorbiaceae	Malpighiales	Magnoliopsida	euphorbia schelechandalii	journal	Eradicating introduced mammals from a forested tropical island	98	105	130	0		Rodríguez C., Torres R. & Drummond H. (2006) Eradicating introduced mammals from a forested tropical island. <i>Biological Conservation</i>, 130, 98-105	Rodríguez C., Torres R. & Drummond H.
659	222	Biological Conservation	Biological Conservation	Bird Conservation	Control mammalian predators on islands for seabirds	1	0	0	0	2006	21.75138	-104.8455	Mexico	officinarum	Saccharum	Poaceae	Poales	NA	saccharum officinarum	journal	Eradicating introduced mammals from a forested tropical island	98	105	130	0		Rodríguez C., Torres R. & Drummond H. (2006) Eradicating introduced mammals from a forested tropical island. <i>Biological Conservation</i>, 130, 98-105	Rodríguez C., Torres R. & Drummond H.
660	222	Biological Conservation	Biological Conservation	Bird Conservation	Control mammalian predators on islands for seabirds	1	0	0	0	2006	21.75138	-104.8455	Mexico	comosus	Ananas	Bromeliaceae	Poales	Liliopsida	ananas comosus	journal	Eradicating introduced mammals from a forested tropical island	98	105	130	0		Rodríguez C., Torres R. & Drummond H. (2006) Eradicating introduced mammals from a forested tropical island. <i>Biological Conservation</i>, 130, 98-105	Rodríguez C., Torres R. & Drummond H.
661	222	Biological Conservation	Biological Conservation	Bird Conservation	Control mammalian predators on islands for seabirds	1	0	0	0	2006	21.75138	-104.8455	Mexico	aurantifolia	Citrus	Rutaceae	Sapindales	Magnoliopsida	citrus aurantifolia	journal	Eradicating introduced mammals from a forested tropical island	98	105	130	0		Rodríguez C., Torres R. & Drummond H. (2006) Eradicating introduced mammals from a forested tropical island. <i>Biological Conservation</i>, 130, 98-105	Rodríguez C., Torres R. & Drummond H.
662	222	Biological Conservation	Biological Conservation	Bird Conservation	Control mammalian predators on islands for seabirds	1	0	0	0	2006	21.75138	-104.8455	Mexico	pectinata	Ctenosaura	Iguanidae	Squamata	Reptilia	ctenosaura pectinata	journal	Eradicating introduced mammals from a forested tropical island	98	105	130	0		Rodríguez C., Torres R. & Drummond H. (2006) Eradicating introduced mammals from a forested tropical island. <i>Biological Conservation</i>, 130, 98-105	Rodríguez C., Torres R. & Drummond H.
663	222	Biological Conservation	Biological Conservation	Bird Conservation	Control mammalian predators on islands for seabirds	1	0	0	0	2006	21.75138	-104.8455	Mexico	compressus	Coenobita	Coenobitidae	Decapoda	Malacostraca	coenobita compressus	journal	Eradicating introduced mammals from a forested tropical island	98	105	130	0		Rodríguez C., Torres R. & Drummond H. (2006) Eradicating introduced mammals from a forested tropical island. <i>Biological Conservation</i>, 130, 98-105	Rodríguez C., Torres R. & Drummond H.
664	222	Biological Conservation	Biological Conservation	Bird Conservation	Control mammalian predators on islands for seabirds	1	0	0	0	2006	21.75138	-104.8455	Mexico	NA	Gecarcin	Gecarcinidae	Decapoda	Malacostraca	gecarcin	journal	Eradicating introduced mammals from a forested tropical island	98	105	130	0		Rodríguez C., Torres R. & Drummond H. (2006) Eradicating introduced mammals from a forested tropical island. <i>Biological Conservation</i>, 130, 98-105	Rodríguez C., Torres R. & Drummond H.
665	223	Biological Conservation	Biological Conservation	Shrubland and Heathland Conservation	Remove leaf litter	0	1	1	0	2006	51.16886	0.3040572	United Kingdom	vulgaris	Calluna	NA	NA	NA	calluna vulgaris	journal	Effects of removing the litter and humic layers on heathland establishment following plantation removal	177	182	127	NA	10.1016/j.biocon.2005.08.008	Allison M. & Ausden M. (2006) Effects of removing the litter and humic layers on heathland establishment following plantation removal. <i>Biological Conservation</i>, 127, 177-182	Allison M. & Ausden M.
666	223	Biological Conservation	Biological Conservation	Shrubland and Heathland Conservation	Remove leaf litter	0	1	1	0	2006	51.16886	0.3040572	United Kingdom	cuniculus	Oryctolagus	NA	NA	NA	oryctolagus cuniculus	journal	Effects of removing the litter and humic layers on heathland establishment following plantation removal	177	182	127	NA	10.1016/j.biocon.2005.08.008	Allison M. & Ausden M. (2006) Effects of removing the litter and humic layers on heathland establishment following plantation removal. <i>Biological Conservation</i>, 127, 177-182	Allison M. & Ausden M.
667	223	Biological Conservation	Biological Conservation	Shrubland and Heathland Conservation	Remove leaf litter	0	1	1	0	2006	51.16886	0.3040572	United Kingdom	europaeus	Ulex	NA	NA	NA	ulex europaeus	journal	Effects of removing the litter and humic layers on heathland establishment following plantation removal	177	182	127	NA	10.1016/j.biocon.2005.08.008	Allison M. & Ausden M. (2006) Effects of removing the litter and humic layers on heathland establishment following plantation removal. <i>Biological Conservation</i>, 127, 177-182	Allison M. & Ausden M.
668	223	Biological Conservation	Biological Conservation	Shrubland and Heathland Conservation	Remove leaf litter	0	1	1	0	2006	51.16886	0.3040572	United Kingdom	aquilinum	Pteridium	NA	NA	NA	pteridium aquilinum	journal	Effects of removing the litter and humic layers on heathland establishment following plantation removal	177	182	127	NA	10.1016/j.biocon.2005.08.008	Allison M. & Ausden M. (2006) Effects of removing the litter and humic layers on heathland establishment following plantation removal. <i>Biological Conservation</i>, 127, 177-182	Allison M. & Ausden M.
669	223	Biological Conservation	Biological Conservation	Shrubland and Heathland Conservation	Spread clippings	0	1	1	0	2006	51.16886	0.3040572	United Kingdom	vulgaris	Calluna	NA	NA	NA	calluna vulgaris	journal	Effects of removing the litter and humic layers on heathland establishment following plantation removal	177	182	127	NA	10.1016/j.biocon.2005.08.008	Allison M. & Ausden M. (2006) Effects of removing the litter and humic layers on heathland establishment following plantation removal. <i>Biological Conservation</i>, 127, 177-182	Allison M. & Ausden M.
670	223	Biological Conservation	Biological Conservation	Shrubland and Heathland Conservation	Spread clippings	0	1	1	0	2006	51.16886	0.3040572	United Kingdom	cuniculus	Oryctolagus	NA	NA	NA	oryctolagus cuniculus	journal	Effects of removing the litter and humic layers on heathland establishment following plantation removal	177	182	127	NA	10.1016/j.biocon.2005.08.008	Allison M. & Ausden M. (2006) Effects of removing the litter and humic layers on heathland establishment following plantation removal. <i>Biological Conservation</i>, 127, 177-182	Allison M. & Ausden M.
671	223	Biological Conservation	Biological Conservation	Shrubland and Heathland Conservation	Spread clippings	0	1	1	0	2006	51.16886	0.3040572	United Kingdom	europaeus	Ulex	NA	NA	NA	ulex europaeus	journal	Effects of removing the litter and humic layers on heathland establishment following plantation removal	177	182	127	NA	10.1016/j.biocon.2005.08.008	Allison M. & Ausden M. (2006) Effects of removing the litter and humic layers on heathland establishment following plantation removal. <i>Biological Conservation</i>, 127, 177-182	Allison M. & Ausden M.
672	223	Biological Conservation	Biological Conservation	Shrubland and Heathland Conservation	Spread clippings	0	1	1	0	2006	51.16886	0.3040572	United Kingdom	aquilinum	Pteridium	NA	NA	NA	pteridium aquilinum	journal	Effects of removing the litter and humic layers on heathland establishment following plantation removal	177	182	127	NA	10.1016/j.biocon.2005.08.008	Allison M. & Ausden M. (2006) Effects of removing the litter and humic layers on heathland establishment following plantation removal. <i>Biological Conservation</i>, 127, 177-182	Allison M. & Ausden M.
673	235	Biological Conservation	Biological Conservation	Bat Conservation	Provide bat boxes for roosting bats	0	0	0	0	2004	37.51549	-7.900174	Portugal	pygmaeus	Pipistrellus	Vespertilionidae	Chiroptera	Mammalia	pipistrellus pygmaeus	journal	Influence of temperature in roost selection by <i>Pipistrellus pygmaeus</i> (Chiroptera): relevance for the design of bat boxes	237	243	119	NA	https://doi.org/10.1016/j.biocon.2003.11.006	Lourenço S.I. & Palmeirim J.M. (2004) Influence of temperature in roost selection by <i>Pipistrellus pygmaeus</i> (Chiroptera): relevance for the design of bat boxes. <i>Biological Conservation</i>, 119, 237-243	Lourenço S.I. & Palmeirim J.M.
674	241	Hormones and Behavior	Hormones and Behavior	Bird Conservation	Provide supplementary food for songbirds to increase reproductive success	0	1	0	0	2004	27.18	-81.35	United States	coerulescens	Aphelocoma	Corvidae	Passeriformes	Aves	aphelocoma coerulescens	journal	Food supplementation and possible mechanisms underlying early breeding in the Florida scrub-Jay (<i>Aphelocoma coerulescens</i>)	565	573	46	NA	NA	Schoech S.J, Bowman R. & Reynolds J.S. (2004) Food supplementation and possible mechanisms underlying early breeding in the Florida scrub-Jay (<i>Aphelocoma coerulescens</i>). <i>Hormones and Behavior</i>, 46, 565-573	Schoech S.J, Bowman R. & Reynolds J.S.
675	242	Biological Conservation	Biological Conservation	Bird Conservation	Use repellents on baits for predator control	0	1	1	0	2003	-36.72605	174.7828	New Zealand	austalis	Petroica	Petroicaidae	Passeriformes	Aves	petroica australis	journal	Repellents to deter New Zealand's North Island robin <i>Petroica australis longipes</i> from pest control baits	309	316	114	0		Day T.D., Matthews L.R. & Waas J.R. (2003) Repellents to deter New Zealand's North Island robin <i>Petroica australis longipes</i> from pest control baits. <i>Biological Conservation</i>, 114, 309-316	Day T.D., Matthews L.R. & Waas J.R.
676	247	Biological Conservation	Biological Conservation	Shrubland and Heathland Conservation	Add sulphur to soil (alongside planting/seeding)	0	1	1	0	2004	57.19543	-2.201977	United Kingdom	vulgaris	Calluna	NA	Ericales	Magnoliopsida	calluna vulgaris	journal	The establishment of heathland vegetation on ex-arable land: the response of Calluna vulgaris to soil acidification	409	416	116	NA		Lawson C.S., Ford M.A., Mitchley J. & Warren J.M. (2004) The establishment of heathland vegetation on ex-arable land: the response of Calluna vulgaris to soil acidification. <i>Biological Conservation</i>, 116, 409-416	Lawson C.S., Ford M.A., Mitchley J. & Warren J.M.
677	247	Biological Conservation	Biological Conservation	Shrubland and Heathland Conservation	Add sulphur to soil (alongside planting/seeding)	0	1	1	0	2004	57.19543	-2.201977	United Kingdom	vulgaris	Calluna	NA	NA	NA	calluna vulgaris	journal	The establishment of heathland vegetation on ex-arable land: the response of Calluna vulgaris to soil acidification	409	416	116	NA		Lawson C.S., Ford M.A., Mitchley J. & Warren J.M. (2004) The establishment of heathland vegetation on ex-arable land: the response of Calluna vulgaris to soil acidification. <i>Biological Conservation</i>, 116, 409-416	Lawson C.S., Ford M.A., Mitchley J. & Warren J.M.
678	250	Biological Conservation	Biological Conservation	Bird Conservation	Provide supplementary food for raptors to increase reproductive success	1	0	0	0	2006	41.84	-4.4	Spain	cuniculus	Oryctolagus	Leporidae	Lagomorpha	NA	oryctolagus cuniculus	journal	Supplementary feeding as an effective tool for improving breeding success in the Spanish imperial eagle (<i>Aquila adalberti</i>)	477	486	129	0		González L.M., Margalida A., Sánchez R. & Oria J. (2006) Supplementary feeding as an effective tool for improving breeding success in the Spanish imperial eagle (<i>Aquila adalberti</i>). <i>Biological Conservation</i>, 129, 477-486	González L.M., Margalida A., Sánchez R. & Oria J.
679	250	Biological Conservation	Biological Conservation	Bird Conservation	Provide supplementary food for raptors to increase reproductive success	1	0	0	0	2006	41.84	-4.4	Spain	adalberti	Aquila	Accipitridae	Accipitriformes	Aves	aquila adalberti	journal	Supplementary feeding as an effective tool for improving breeding success in the Spanish imperial eagle (<i>Aquila adalberti</i>)	477	486	129	0		González L.M., Margalida A., Sánchez R. & Oria J. (2006) Supplementary feeding as an effective tool for improving breeding success in the Spanish imperial eagle (<i>Aquila adalberti</i>). <i>Biological Conservation</i>, 129, 477-486	González L.M., Margalida A., Sánchez R. & Oria J.
680	260	Biological Conservation	Biological Conservation	Bird Conservation	Provide artificial nesting sites for songbirds	0	1	0	0	2002	18.08	-67.11	Puerto Rico	xanthomus	Agelaius	Icteridae	Passeriformes	Aves	agelaius xanthomus	journal	Increasing nesting success in yellow-shouldered blackbird <i>Agelaius xanthomus</i> in southwest Puerto Rico	259	263	108	0		López-Ortiz R., Ventosa-Febles E.A., Reitsma L.R., Hengstenberg D. & Peluca W. (2002) Increasing nesting success in yellow-shouldered blackbird <i>Agelaius xanthomus</i> in southwest Puerto Rico. <i>Biological Conservation</i>, 108, 259-263	López-Ortiz R., Ventosa-Febles E.A., Reitsma L.R., Hengstenberg D. & Peluca W.
681	260	Biological Conservation	Biological Conservation	Bird Conservation	Provide artificial nesting sites for songbirds	0	1	0	0	2002	18.08	-67.11	Puerto Rico	bonairensis	Molothrus	Icteridae	Passeriformes	Aves	molothrus bonariensis	journal	Increasing nesting success in yellow-shouldered blackbird <i>Agelaius xanthomus</i> in southwest Puerto Rico	259	263	108	0		López-Ortiz R., Ventosa-Febles E.A., Reitsma L.R., Hengstenberg D. & Peluca W. (2002) Increasing nesting success in yellow-shouldered blackbird <i>Agelaius xanthomus</i> in southwest Puerto Rico. <i>Biological Conservation</i>, 108, 259-263	López-Ortiz R., Ventosa-Febles E.A., Reitsma L.R., Hengstenberg D. & Peluca W.
682	260	Biological Conservation	Biological Conservation	Bird Conservation	Remove/control adult brood parasites	0	0	0	0	2002	18.08	-67.11	Puerto Rico	xanthomus	Agelaius	Icteridae	Passeriformes	Aves	agelaius xanthomus	journal	Increasing nesting success in yellow-shouldered blackbird <i>Agelaius xanthomus</i> in southwest Puerto Rico	259	263	108	0		López-Ortiz R., Ventosa-Febles E.A., Reitsma L.R., Hengstenberg D. & Peluca W. (2002) Increasing nesting success in yellow-shouldered blackbird <i>Agelaius xanthomus</i> in southwest Puerto Rico. <i>Biological Conservation</i>, 108, 259-263	López-Ortiz R., Ventosa-Febles E.A., Reitsma L.R., Hengstenberg D. & Peluca W.
683	260	Biological Conservation	Biological Conservation	Bird Conservation	Remove/control adult brood parasites	0	0	0	0	2002	18.08	-67.11	Puerto Rico	bonairensis	Molothrus	Icteridae	Passeriformes	Aves	molothrus bonariensis	journal	Increasing nesting success in yellow-shouldered blackbird <i>Agelaius xanthomus</i> in southwest Puerto Rico	259	263	108	0		López-Ortiz R., Ventosa-Febles E.A., Reitsma L.R., Hengstenberg D. & Peluca W. (2002) Increasing nesting success in yellow-shouldered blackbird <i>Agelaius xanthomus</i> in southwest Puerto Rico. <i>Biological Conservation</i>, 108, 259-263	López-Ortiz R., Ventosa-Febles E.A., Reitsma L.R., Hengstenberg D. & Peluca W.
684	261	Biological Conservation	Biological Conservation	Bird Conservation	Mark fences to reduce bird collision mortality	0	1	1	0	2003	57.1	-2.9	United Kingdom	lagopus	Lagopus	Phasianidae	Galliformes	Aves	lagopus lagopus	journal	Marking of deer fences to reduce frequency of collisions by woodland grouse	169	176	110	0		Baines D. & Andrew M. (2003) Marking of deer fences to reduce frequency of collisions by woodland grouse. <i>Biological Conservation</i>, 110, 169-176	Baines D. & Andrew M.
685	261	Biological Conservation	Biological Conservation	Bird Conservation	Mark fences to reduce bird collision mortality	0	1	1	0	2003	57.1	-2.9	United Kingdom	sylvestris	Pinus	Pinaceae	Pinales	Pinopsida	pinus sylvestris	journal	Marking of deer fences to reduce frequency of collisions by woodland grouse	169	176	110	0		Baines D. & Andrew M. (2003) Marking of deer fences to reduce frequency of collisions by woodland grouse. <i>Biological Conservation</i>, 110, 169-176	Baines D. & Andrew M.
686	261	Biological Conservation	Biological Conservation	Bird Conservation	Mark fences to reduce bird collision mortality	0	1	1	0	2003	57.1	-2.9	United Kingdom	urogallus	Tetrao	Phasianidae	Galliformes	Aves	tetrao urogallus	journal	Marking of deer fences to reduce frequency of collisions by woodland grouse	169	176	110	0		Baines D. & Andrew M. (2003) Marking of deer fences to reduce frequency of collisions by woodland grouse. <i>Biological Conservation</i>, 110, 169-176	Baines D. & Andrew M.
687	261	Biological Conservation	Biological Conservation	Bird Conservation	Mark fences to reduce bird collision mortality	0	1	1	0	2003	57.1	-2.9	United Kingdom	vulpes	Vulpes	Canidae	Carnivora	Mammalia	vulpes vulpes	journal	Marking of deer fences to reduce frequency of collisions by woodland grouse	169	176	110	0		Baines D. & Andrew M. (2003) Marking of deer fences to reduce frequency of collisions by woodland grouse. <i>Biological Conservation</i>, 110, 169-176	Baines D. & Andrew M.
688	261	Biological Conservation	Biological Conservation	Bird Conservation	Mark fences to reduce bird collision mortality	0	1	1	0	2003	57.1	-2.9	United Kingdom	tetrix	Tetrao	Phasianidae	Galliformes	Aves	tetrax tetrax	journal	Marking of deer fences to reduce frequency of collisions by woodland grouse	169	176	110	0		Baines D. & Andrew M. (2003) Marking of deer fences to reduce frequency of collisions by woodland grouse. <i>Biological Conservation</i>, 110, 169-176	Baines D. & Andrew M.
689	261	Biological Conservation	Biological Conservation	Bird Conservation	Mark fences to reduce bird collision mortality	0	1	1	0	2003	57.1	-2.9	United Kingdom	mutus	Lagopus	Leporidae	Lagomorpha	Mammalia	lagopus mutus	journal	Marking of deer fences to reduce frequency of collisions by woodland grouse	169	176	110	0		Baines D. & Andrew M. (2003) Marking of deer fences to reduce frequency of collisions by woodland grouse. <i>Biological Conservation</i>, 110, 169-176	Baines D. & Andrew M.
690	262	Biological Conservation	Biological Conservation	Bird Conservation	Translocate rails	0	0	0	1	2002	-9.39	46.21	Seychelles	catus	Felis	Felidae	Carnivora	Mammalia	felis chaus	journal	The success of a soft-release reintroduction of the flightless Aldabra rail (<i>Dryolimnas</i> [<i>cuvieri</i>] <i>aldabranus</i>) on Aldabra Atoll, Seychelles	203	210	107	0		Wanless R.M., Cunningham J., Hockey P.A.R., Wanless J., White R.W. & Wiseman R. (2002) The success of a soft-release reintroduction of the flightless Aldabra rail (<i>Dryolimnas</i> [<i>cuvieri</i>] <i>aldabranus</i>) on Aldabra Atoll, Seychelles. <i>Biological Conservation</i>, 107, 203-210	Wanless R.M., Cunningham J., Hockey P.A.R., Wanless J., White R.W. & Wiseman R.
691	262	Biological Conservation	Biological Conservation	Bird Conservation	Translocate rails	0	0	0	1	2002	-9.39	46.21	Seychelles	cuvieri	Dryolimnas	Rallidae	Gruiformes	Aves	dryolimnas cuvieri	journal	The success of a soft-release reintroduction of the flightless Aldabra rail (<i>Dryolimnas</i> [<i>cuvieri</i>] <i>aldabranus</i>) on Aldabra Atoll, Seychelles	203	210	107	0		Wanless R.M., Cunningham J., Hockey P.A.R., Wanless J., White R.W. & Wiseman R. (2002) The success of a soft-release reintroduction of the flightless Aldabra rail (<i>Dryolimnas</i> [<i>cuvieri</i>] <i>aldabranus</i>) on Aldabra Atoll, Seychelles. <i>Biological Conservation</i>, 107, 203-210	Wanless R.M., Cunningham J., Hockey P.A.R., Wanless J., White R.W. & Wiseman R.
692	262	Biological Conservation	Biological Conservation	Bird Conservation	Translocate rails	0	0	0	1	2002	-9.39	46.21	Seychelles	NA	Dryolimn	Rallidae	Gruiformes	Aves	dryolimnas cuvieri	journal	The success of a soft-release reintroduction of the flightless Aldabra rail (<i>Dryolimnas</i> [<i>cuvieri</i>] <i>aldabranus</i>) on Aldabra Atoll, Seychelles	203	210	107	0		Wanless R.M., Cunningham J., Hockey P.A.R., Wanless J., White R.W. & Wiseman R. (2002) The success of a soft-release reintroduction of the flightless Aldabra rail (<i>Dryolimnas</i> [<i>cuvieri</i>] <i>aldabranus</i>) on Aldabra Atoll, Seychelles. <i>Biological Conservation</i>, 107, 203-210	Wanless R.M., Cunningham J., Hockey P.A.R., Wanless J., White R.W. & Wiseman R.
[truncated: 21,605 more rows]
[truncated: 21 more columns]
