# Supplementary material for: Tapping into non-English-language science for the conservation of global biodiversity
Source: PLoS Biol. 2021 Oct 7;19(10):e3001296. doi: 10.1371/journal.pbio.3001296 (PMC8496809; doi:10.1371/journal.pbio.3001296)
Supplement: S5 Data — The explanations of column names are as follows: pageid: study ID, syn: Conservation Evidence synopsis including the study, int: conservation intervention tested, before: if the study has a Before element, controlled: if the study has control(s), randomised: if replications are randomised, review: if the study is based on a review or not, pubdate: publication year, lat: latitude of the study site(s), long: longitude of the study site(s), country: country of the study site(s), species: specific name of the study species, genus: generic name of the study species, family: family of the study species, order: order of the study species, class: class of the study species, binom: scientific name of the study species (standardised based on the names used by the International Union for Conservation of Nature), habitat: broad habitat type studied, authors: authors, journal: journal name. (CSV) [file pbio.3001296.s013.csv]

pageid	syn	int	before	controlled	randomised	review	pubdate	lat	long	country	species	genus	family	order	class	binom	habitat	authors	journal
2	Bird Conservation	Employ grazing in artificial grasslands/pastures	0	1	0	0	1994	51.7718892	0.8289863	United Kingdom	bernicula	Branta	Anatidae	Anseriformes	Aves	branta bernicla	Artificial Habitats	Vickery J.A., Sutherland W.J. & Lane S.J.	Journal of Applied Ecology
2	Bird Conservation	Employ grazing in artificial grasslands/pastures	0	1	0	0	1994	51.7034303	0.7213662	United Kingdom	bernicula	Branta	Anatidae	Anseriformes	Aves	branta bernicla	Artificial Habitats	Vickery J.A., Sutherland W.J. & Lane S.J.	Journal of Applied Ecology
2	Bird Conservation	Employ grazing in artificial grasslands/pastures	0	1	0	0	1994	51.801223	0.8704122	United Kingdom	bernicula	Branta	Anatidae	Anseriformes	Aves	branta bernicla	Artificial Habitats	Vickery J.A., Sutherland W.J. & Lane S.J.	Journal of Applied Ecology
2	Bird Conservation	Fertilize artificial grasslands	0	1	0	0	1994	51.7718892	0.8289863	United Kingdom	bernicula	Branta	Anatidae	Anseriformes	Aves	branta bernicla	Artificial Habitats	Vickery J.A., Sutherland W.J. & Lane S.J.	Journal of Applied Ecology
2	Bird Conservation	Fertilize artificial grasslands	0	1	0	0	1994	51.7034303	0.7213662	United Kingdom	bernicula	Branta	Anatidae	Anseriformes	Aves	branta bernicla	Artificial Habitats	Vickery J.A., Sutherland W.J. & Lane S.J.	Journal of Applied Ecology
2	Bird Conservation	Fertilize artificial grasslands	0	1	0	0	1994	51.801223	0.8704122	United Kingdom	bernicula	Branta	Anatidae	Anseriformes	Aves	branta bernicla	Artificial Habitats	Vickery J.A., Sutherland W.J. & Lane S.J.	Journal of Applied Ecology
2	Bird Conservation	Mow or cut semi-natural grasslands/pastures	0	0	0	0	1994	51.7718892	0.8289863	United Kingdom	bernicula	Branta	Anatidae	Anseriformes	Aves	branta bernicla	Artificial Habitats	Vickery J.A., Sutherland W.J. & Lane S.J.	Journal of Applied Ecology
2	Bird Conservation	Mow or cut semi-natural grasslands/pastures	0	0	0	0	1994	51.7034303	0.7213662	United Kingdom	bernicula	Branta	Anatidae	Anseriformes	Aves	branta bernicla	Artificial Habitats	Vickery J.A., Sutherland W.J. & Lane S.J.	Journal of Applied Ecology
2	Bird Conservation	Mow or cut semi-natural grasslands/pastures	0	0	0	0	1994	51.801223	0.8704122	United Kingdom	bernicula	Branta	Anatidae	Anseriformes	Aves	branta bernicla	Artificial Habitats	Vickery J.A., Sutherland W.J. & Lane S.J.	Journal of Applied Ecology
9	Bird Conservation	Reduce predation by translocating nest boxes	0	1	0	0	2004	41.74	12.4	Italy	martes	Martes	Mustelidae	Carnivora	Mammalia	martes martes	Forest & Woodland	Sorace A., Petrassi F. & Consiglio C.	Bird Study
9	Bird Conservation	Reduce predation by translocating nest boxes	0	1	0	0	2004	41.74	12.4	Italy	major	Parus	Paridae	Passeriformes	Aves	parus major	Forest & Woodland	Sorace A., Petrassi F. & Consiglio C.	Bird Study
9	Bird Conservation	Reduce predation by translocating nest boxes	0	1	0	0	2004	41.74	12.4	Italy	NA	Par	Paridae	Passeriformes	Aves	NA	Forest & Woodland	Sorace A., Petrassi F. & Consiglio C.	Bird Study
20	Bird Conservation	Control avian predators on islands	1	0	0	0	2003	56.208208	-3.149518	United Kingdom	argentatus	Larus	Laridae	Charadriiformes	Aves	larus argentatus	Coastal	Finney S.K., Harris M.P., Keller L.F., Elston D.A., Monaghan P. & Wanless S.	Journal of Applied Ecology
20	Bird Conservation	Control avian predators on islands	1	0	0	0	2003	56.208208	-3.149518	United Kingdom	arctica	Fratercula	Alcidae	Charadriiformes	Aves	fratercula arctica	Coastal	Finney S.K., Harris M.P., Keller L.F., Elston D.A., Monaghan P. & Wanless S.	Journal of Applied Ecology
20	Bird Conservation	Control avian predators on islands	1	0	0	0	2003	56.208208	-3.149518	United Kingdom	NA	Lar	Laridae	Charadriiformes	Aves	NA	Coastal	Finney S.K., Harris M.P., Keller L.F., Elston D.A., Monaghan P. & Wanless S.	Journal of Applied Ecology
22	Terrestrial Mammal Conservation	Install barrier fencing and underpasses along roads	0	0	0	0	2004	53.933271	-116.576504	Canada	maniculatus	Peromyscus	Cricetidae	Rodentia	Mammalia	peromyscus maniculatus	Artificial Habitats	McDonald W. & St.Clair C.C.	Journal of Applied Ecology
22	Terrestrial Mammal Conservation	Install barrier fencing and underpasses along roads	0	0	0	0	2004	53.933271	-116.576504	Canada	pennsylvanicus	Microtus	Cricetidae	Rodentia	Mammalia	microtus pennsylvanicus	Artificial Habitats	McDonald W. & St.Clair C.C.	Journal of Applied Ecology
22	Terrestrial Mammal Conservation	Install barrier fencing and underpasses along roads	0	0	0	0	2004	53.933271	-116.576504	Canada	gapperi	Clethrionomys	Cricetidae	Rodentia	Mammalia	myodes gapperi	Artificial Habitats	McDonald W. & St.Clair C.C.	Journal of Applied Ecology
22	Terrestrial Mammal Conservation	Install overpasses over roads/railways	0	0	0	0	2004	53.933271	-116.576504	Canada	maniculatus	Peromyscus	Cricetidae	Rodentia	Mammalia	peromyscus maniculatus	Artificial Habitats	McDonald W. & St.Clair C.C.	Journal of Applied Ecology
22	Terrestrial Mammal Conservation	Install overpasses over roads/railways	0	0	0	0	2004	53.933271	-116.576504	Canada	pennsylvanicus	Microtus	Cricetidae	Rodentia	Mammalia	microtus pennsylvanicus	Artificial Habitats	McDonald W. & St.Clair C.C.	Journal of Applied Ecology
22	Terrestrial Mammal Conservation	Install overpasses over roads/railways	0	0	0	0	2004	53.933271	-116.576504	Canada	gapperi	Clethrionomys	Cricetidae	Rodentia	Mammalia	myodes gapperi	Artificial Habitats	McDonald W. & St.Clair C.C.	Journal of Applied Ecology
27	Terrestrial Mammal Conservation	Provide supplementary food during/after release of translocated mammals	1	0	0	0	1994	51.058701	-2.949907	United Kingdom	avellanarius	Muscardinus	Gliridae	Rodentia	Mammalia	muscardinus avellanarius	Forest & Woodland	Bright P.W. & Morris P.A.	Journal of Applied Ecology
27	Terrestrial Mammal Conservation	Provide supplementary food during/after release of translocated mammals	1	0	0	0	1994	51.058701	-2.949907	United Kingdom	avellanarius	Muscardinus	Gliridae	Rodentia	Mammalia	muscardinus avellanarius	Shrubland	Bright P.W. & Morris P.A.	Journal of Applied Ecology
27	Terrestrial Mammal Conservation	Release translocated/captive-bred mammals at a specific time (e.g. season, day/night)	0	0	0	0	1994	51.058701	-2.949907	United Kingdom	avellanarius	Muscardinus	Gliridae	Rodentia	Mammalia	muscardinus avellanarius	Forest & Woodland	Bright P.W. & Morris P.A.	Journal of Applied Ecology
27	Terrestrial Mammal Conservation	Release translocated/captive-bred mammals at a specific time (e.g. season, day/night)	0	0	0	0	1994	51.058701	-2.949907	United Kingdom	avellanarius	Muscardinus	Gliridae	Rodentia	Mammalia	muscardinus avellanarius	Shrubland	Bright P.W. & Morris P.A.	Journal of Applied Ecology
27	Terrestrial Mammal Conservation	Use holding pens at release site prior to release of captive-bred mammals	0	1	0	0	1994	51.058701	-2.949907	United Kingdom	avellanarius	Muscardinus	Gliridae	Rodentia	Mammalia	muscardinus avellanarius	Forest & Woodland	Bright P.W. & Morris P.A.	Journal of Applied Ecology
27	Terrestrial Mammal Conservation	Use holding pens at release site prior to release of captive-bred mammals	0	1	0	0	1994	51.058701	-2.949907	United Kingdom	avellanarius	Muscardinus	Gliridae	Rodentia	Mammalia	muscardinus avellanarius	Shrubland	Bright P.W. & Morris P.A.	Journal of Applied Ecology
27	Terrestrial Mammal Conservation	Use holding pens at release site prior to release of translocated mammals	0	1	0	0	1994	51.058701	-2.949907	United Kingdom	avellanarius	Muscardinus	Gliridae	Rodentia	Mammalia	muscardinus avellanarius	Forest & Woodland	Bright P.W. & Morris P.A.	Journal of Applied Ecology
27	Terrestrial Mammal Conservation	Use holding pens at release site prior to release of translocated mammals	0	1	0	0	1994	51.058701	-2.949907	United Kingdom	avellanarius	Muscardinus	Gliridae	Rodentia	Mammalia	muscardinus avellanarius	Shrubland	Bright P.W. & Morris P.A.	Journal of Applied Ecology
35	Bird Conservation	Provide artificial nesting sites for wildfowl	1	1	0	0	2002	61.54	28.16	Finland	clangula	Bucephala	Anatidae	Anseriformes	Aves	bucephala clangula	Forest & Woodland	Pöysä H. & Pöysä S.	Journal of Applied Ecology
35	Bird Conservation	Provide artificial nesting sites for wildfowl	1	1	0	0	2002	61.54	28.16	Finland	maritius	Drycopus	Picidae	Piciformes	Aves	dryocopus martius	Forest & Woodland	Pöysä H. & Pöysä S.	Journal of Applied Ecology
36	Bird Conservation	Leave overwinter stubbles	0	0	0	0	2002	52.75	-1.12	United Kingdom	perdix	Perdix	Phasianidae	Galliformes	Aves	perdix perdix	Artificial Habitats	Moorcroft D., Whittingham M.J., Bradbury R.B. & Wilson J.D.	Journal of Applied Ecology
36	Bird Conservation	Leave overwinter stubbles	0	0	0	0	2002	52.75	-1.12	United Kingdom	palumbus	Columba	Columbidae	Columbiformes	Aves	columba palumbus	Artificial Habitats	Moorcroft D., Whittingham M.J., Bradbury R.B. & Wilson J.D.	Journal of Applied Ecology
36	Bird Conservation	Leave overwinter stubbles	0	0	0	0	2002	52.75	-1.12	United Kingdom	arvensis	Alauda	Alaudidae	Passeriformes	Aves	alauda arvensis	Artificial Habitats	Moorcroft D., Whittingham M.J., Bradbury R.B. & Wilson J.D.	Journal of Applied Ecology
36	Bird Conservation	Leave overwinter stubbles	0	0	0	0	2002	52.75	-1.12	United Kingdom	cannabina	Carduelis	Fringillidae	Passeriformes	Aves	linaria cannabina	Artificial Habitats	Moorcroft D., Whittingham M.J., Bradbury R.B. & Wilson J.D.	Journal of Applied Ecology
36	Bird Conservation	Leave overwinter stubbles	0	0	0	0	2002	52.75	-1.12	United Kingdom	coelebs	Fringilla	Fringillidae	Passeriformes	Aves	fringilla coelebs	Artificial Habitats	Moorcroft D., Whittingham M.J., Bradbury R.B. & Wilson J.D.	Journal of Applied Ecology
36	Bird Conservation	Leave overwinter stubbles	0	0	0	0	2002	52.75	-1.12	United Kingdom	schoeniclus	Emberiza	Emberizidae	Passeriformes	Aves	emberiza schoeniclus	Artificial Habitats	Moorcroft D., Whittingham M.J., Bradbury R.B. & Wilson J.D.	Journal of Applied Ecology
36	Bird Conservation	Leave overwinter stubbles	0	0	0	0	2002	52.75	-1.12	United Kingdom	calandra	Miliaria	Emberizidae	Passeriformes	Aves	emberiza calandra	Artificial Habitats	Moorcroft D., Whittingham M.J., Bradbury R.B. & Wilson J.D.	Journal of Applied Ecology
37	Bird Conservation	Remove/treat endoparasites and diseases	0	1	0	0	2002	54.683638	-1.820178	United Kingdom	lagopus	Lagopus	Phasianidae	Galliformes	Aves	lagopus lagopus	Shrubland	Newborn D. & Foster R.	Journal of Applied Ecology
43	Bird Conservation	Use prescribed burning on grasslands	0	1	1	0	2002	39.011902	-98.484246	United States	henslowii	Ammodramus	Passerellidae	Passeriformes	Aves	passerculus henslowii	Grassland	Applegate R.D., Flock B.E. & Horak G.J.	Natural Areas Journal
43	Bird Conservation	Use prescribed burning on grasslands	0	1	1	0	2002	39.011902	-98.484246	United States	americana	Spiza	Cardinalidae	Passeriformes	Aves	spiza americana	Grassland	Applegate R.D., Flock B.E. & Horak G.J.	Natural Areas Journal
43	Bird Conservation	Use prescribed burning on grasslands	0	1	1	0	2002	39.011902	-98.484246	United States	ammodramus	henslowii	Passerellidae	Passeriformes	Aves	passerculus henslowii	Grassland	Applegate R.D., Flock B.E. & Horak G.J.	Natural Areas Journal
46	Terrestrial Mammal Conservation	Release translocated/captive-bred mammals to islands without invasive predators	0	0	0	0	2003	-27.672817	121.62831	Australia	apicalis	Parantechinus	DASYURIDAE	Dasyuromorphia	Mammalia	parantechinus apicalis	Shrubland	Moro D.	Biological Conservation
46	Terrestrial Mammal Conservation	Release translocated/captive-bred mammals to islands without invasive predators	0	0	0	0	2003	-27.672817	121.62831	Australia	musculus	Mus	Muridae	Rodentia	Mammalia	mus musculus	Shrubland	Moro D.	Biological Conservation
46	Terrestrial Mammal Conservation	Release translocated/captive-bred mammals to islands without invasive predators	0	0	0	0	2003	-30.6293577	115.4733554	Australia	apicalis	Parantechinus	DASYURIDAE	Dasyuromorphia	Mammalia	parantechinus apicalis	Shrubland	Moro D.	Biological Conservation
46	Terrestrial Mammal Conservation	Release translocated/captive-bred mammals to islands without invasive predators	0	0	0	0	2003	-30.6293577	115.4733554	Australia	musculus	Mus	Muridae	Rodentia	Mammalia	mus musculus	Shrubland	Moro D.	Biological Conservation
47	Bird Conservation	Provide artificial nesting sites for burrow-nesting seabirds	0	1	0	0	2004	39.06	-27.96	Portugal	castro	Oceanodroma	Hydrobatidae	Procellariiformes	Aves	hydrobates castro	Coastal	Bolton M., Medeiros R., Hothersall B. & Campos A.	Biological Conservation
47	Bird Conservation	Provide artificial nesting sites for burrow-nesting seabirds	0	1	0	0	2004	39.06	-27.96	Portugal	diomedea	Calonectris	Procellariidae	Procellariiformes	Aves	calonectris diomedea	Coastal	Bolton M., Medeiros R., Hothersall B. & Campos A.	Biological Conservation
47	Bird Conservation	Provide artificial nesting sites for burrow-nesting seabirds	0	1	0	0	2004	39.06	-27.96	Portugal	NA	Ratt	Muridae	Rodentia	Mammalia	ratt	Coastal	Bolton M., Medeiros R., Hothersall B. & Campos A.	Biological Conservation
47	Bird Conservation	Use vocalisations to attract birds to safe areas	0	0	0	0	2004	39.06	-27.96	Portugal	castro	Oceanodroma	Hydrobatidae	Procellariiformes	Aves	hydrobates castro	Coastal	Bolton M., Medeiros R., Hothersall B. & Campos A.	Biological Conservation
47	Bird Conservation	Use vocalisations to attract birds to safe areas	0	0	0	0	2004	39.06	-27.96	Portugal	diomedea	Calonectris	Procellariidae	Procellariiformes	Aves	calonectris diomedea	Coastal	Bolton M., Medeiros R., Hothersall B. & Campos A.	Biological Conservation
47	Bird Conservation	Use vocalisations to attract birds to safe areas	0	0	0	0	2004	39.06	-27.96	Portugal	NA	Ratt	Muridae	Rodentia	Mammalia	ratt	Coastal	Bolton M., Medeiros R., Hothersall B. & Campos A.	Biological Conservation
49	Bird Conservation	Control predators not on islands for gamebirds	1	1	0	0	2004	57.104165	-4.892033	United Kingdom	martes	Martes	Mustelidae	Carnivora	Mammalia	martes martes	Forest & Woodland	Summer R.W., Green R.E., Proctor R., Dugan D., Lambie D., Moncrieff R., Moss R. & Baines D.	Journal of Applied Ecology
49	Bird Conservation	Control predators not on islands for gamebirds	1	1	0	0	2004	57.104165	-4.892033	United Kingdom	urogallus	Tetrao	Phasianidae	Galliformes	Aves	tetrao urogallus	Forest & Woodland	Summer R.W., Green R.E., Proctor R., Dugan D., Lambie D., Moncrieff R., Moss R. & Baines D.	Journal of Applied Ecology
49	Bird Conservation	Control predators not on islands for gamebirds	1	1	0	0	2004	57.104165	-4.892033	United Kingdom	vulpes	Vulpes	Canidae	Carnivora	Mammalia	vulpes vulpes	Forest & Woodland	Summer R.W., Green R.E., Proctor R., Dugan D., Lambie D., Moncrieff R., Moss R. & Baines D.	Journal of Applied Ecology
49	Bird Conservation	Control predators not on islands for gamebirds	1	1	0	0	2004	57.104165	-4.892033	United Kingdom	corone	Corvus	Corvidae	Passeriformes	Aves	corvus corone	Forest & Woodland	Summer R.W., Green R.E., Proctor R., Dugan D., Lambie D., Moncrieff R., Moss R. & Baines D.	Journal of Applied Ecology
49	Bird Conservation	Control predators not on islands for gamebirds	1	1	0	0	2004	57.104165	-4.892033	United Kingdom	elaphus	Cervus	Cervidae	Artiodactyla	Mammalia	cervus elaphus	Forest & Woodland	Summer R.W., Green R.E., Proctor R., Dugan D., Lambie D., Moncrieff R., Moss R. & Baines D.	Journal of Applied Ecology
57	Bat Conservation	Thin trees within forest and woodland	0	1	0	0	2003	53.933271	-116.576504	Canada	noctivagans	Lasioncyteris	Vespertilionidae	Chiroptera	Mammalia	lasionycteris noctivagans	Forest & Woodland	Patriquin K.J. & Barclay R.M.R.	Journal of Applied Ecology
57	Bat Conservation	Thin trees within forest and woodland	0	1	0	0	2003	53.933271	-116.576504	Canada	lucifugus	Myotis	Vespertilionidae	Chiroptera	Mammalia	myotis lucifugus	Forest & Woodland	Patriquin K.J. & Barclay R.M.R.	Journal of Applied Ecology
58	Bird Conservation	Physically protect nests from predators using non-electric fencing	0	0	0	0	2001	57.75	-7	United Kingdom	europaeus	Erinaceus	Erinaceinae	Erinaceomorpha	Mammalia	erinaceus europaeus	Grassland	Jackson D.B.	Journal of Applied Ecology
58	Bird Conservation	Physically protect nests from predators using non-electric fencing	0	0	0	0	2001	57.75	-7	United Kingdom	vanellus	Vanellus	Charadriidae	Charadriiformes	Aves	vanellus vanellus	Grassland	Jackson D.B.	Journal of Applied Ecology
58	Bird Conservation	Physically protect nests from predators using non-electric fencing	0	0	0	0	2001	57.75	-7	United Kingdom	alpina	Calidris	Scolopacidae	Charadriiformes	Aves	calidris alpina	Grassland	Jackson D.B.	Journal of Applied Ecology
58	Bird Conservation	Physically protect nests from predators using non-electric fencing	0	0	0	0	2001	57.75	-7	United Kingdom	totanus	Tringa	Scolopacidae	Charadriiformes	Aves	tringa totanus	Grassland	Jackson D.B.	Journal of Applied Ecology
58	Bird Conservation	Physically protect nests from predators using non-electric fencing	0	0	0	0	2001	57.75	-7	United Kingdom	gallinago	Gallinago	Scolopacidae	Charadriiformes	Aves	gallinago gallinago	Grassland	Jackson D.B.	Journal of Applied Ecology
58	Bird Conservation	Physically protect nests from predators using non-electric fencing	0	0	0	0	2001	57.75	-7	United Kingdom	canus	Larus	Laridae	Charadriiformes	Aves	larus canus	Grassland	Jackson D.B.	Journal of Applied Ecology
60	Amphibian Conservation	Use prescribed fire or modifications to burning regime in forests	0	1	0	0	2003	32.157435	-82.907123	United States	NA	NA	NA	Anura	Amphibia	NA	Forest & Woodland	Moseley K.R., Castleberry S.B. & Schweitzer S.H.	Southeastern Naturalist
60	Amphibian Conservation	Use prescribed fire or modifications to burning regime in forests	0	1	0	0	2003	32.157435	-82.907123	United States	NA	NA	NA	Caudata	Amphibia	NA	Forest & Woodland	Moseley K.R., Castleberry S.B. & Schweitzer S.H.	Southeastern Naturalist
61	Terrestrial Mammal Conservation	Release captive-bred individuals to re-establish or boost populations in native range	0	0	0	0	2002	52.276193	0.096538	United Kingdom	avellanarius	Muscardinus	Gliridae	Rodentia	Mammalia	muscardinus avellanarius	Forest & Woodland	Bright P. & Morris P.	British Wildlife
61	Terrestrial Mammal Conservation	Release captive-bred individuals to re-establish or boost populations in native range	0	0	0	0	2002	53.1004022	-0.9930614	United Kingdom	avellanarius	Muscardinus	Gliridae	Rodentia	Mammalia	muscardinus avellanarius	Forest & Woodland	Bright P. & Morris P.	British Wildlife
61	Terrestrial Mammal Conservation	Release captive-bred individuals to re-establish or boost populations in native range	0	0	0	0	2002	53.2318225	-2.6079588	United Kingdom	avellanarius	Muscardinus	Gliridae	Rodentia	Mammalia	muscardinus avellanarius	Forest & Woodland	Bright P. & Morris P.	British Wildlife
61	Terrestrial Mammal Conservation	Release captive-bred individuals to re-establish or boost populations in native range	0	0	0	0	2002	52.2671353	-1.4675216	United Kingdom	avellanarius	Muscardinus	Gliridae	Rodentia	Mammalia	muscardinus avellanarius	Forest & Woodland	Bright P. & Morris P.	British Wildlife
61	Terrestrial Mammal Conservation	Release captive-bred individuals to re-establish or boost populations in native range	0	0	0	0	2002	51.8071283	-0.8126577	United Kingdom	avellanarius	Muscardinus	Gliridae	Rodentia	Mammalia	muscardinus avellanarius	Forest & Woodland	Bright P. & Morris P.	British Wildlife
61	Terrestrial Mammal Conservation	Release captive-bred individuals to re-establish or boost populations in native range	0	0	0	0	2002	53.7819441	-0.6445605	United Kingdom	avellanarius	Muscardinus	Gliridae	Rodentia	Mammalia	muscardinus avellanarius	Forest & Woodland	Bright P. & Morris P.	British Wildlife
61	Terrestrial Mammal Conservation	Release captive-bred individuals to re-establish or boost populations in native range	0	0	0	0	2002	52.1872472	0.9707801	United Kingdom	avellanarius	Muscardinus	Gliridae	Rodentia	Mammalia	muscardinus avellanarius	Forest & Woodland	Bright P. & Morris P.	British Wildlife
61	Terrestrial Mammal Conservation	Translocate to re-establish or boost populations in native range	0	0	0	0	2002	52.276193	0.096538	United Kingdom	avellanarius	Muscardinus	Gliridae	Rodentia	Mammalia	muscardinus avellanarius	Forest & Woodland	Bright P. & Morris P.	British Wildlife
61	Terrestrial Mammal Conservation	Translocate to re-establish or boost populations in native range	0	0	0	0	2002	53.1004022	-0.9930614	United Kingdom	avellanarius	Muscardinus	Gliridae	Rodentia	Mammalia	muscardinus avellanarius	Forest & Woodland	Bright P. & Morris P.	British Wildlife
61	Terrestrial Mammal Conservation	Translocate to re-establish or boost populations in native range	0	0	0	0	2002	53.2318225	-2.6079588	United Kingdom	avellanarius	Muscardinus	Gliridae	Rodentia	Mammalia	muscardinus avellanarius	Forest & Woodland	Bright P. & Morris P.	British Wildlife
61	Terrestrial Mammal Conservation	Translocate to re-establish or boost populations in native range	0	0	0	0	2002	52.2671353	-1.4675216	United Kingdom	avellanarius	Muscardinus	Gliridae	Rodentia	Mammalia	muscardinus avellanarius	Forest & Woodland	Bright P. & Morris P.	British Wildlife
61	Terrestrial Mammal Conservation	Translocate to re-establish or boost populations in native range	0	0	0	0	2002	51.8071283	-0.8126577	United Kingdom	avellanarius	Muscardinus	Gliridae	Rodentia	Mammalia	muscardinus avellanarius	Forest & Woodland	Bright P. & Morris P.	British Wildlife
61	Terrestrial Mammal Conservation	Translocate to re-establish or boost populations in native range	0	0	0	0	2002	53.7819441	-0.6445605	United Kingdom	avellanarius	Muscardinus	Gliridae	Rodentia	Mammalia	muscardinus avellanarius	Forest & Woodland	Bright P. & Morris P.	British Wildlife
61	Terrestrial Mammal Conservation	Translocate to re-establish or boost populations in native range	0	0	0	0	2002	52.1872472	0.9707801	United Kingdom	avellanarius	Muscardinus	Gliridae	Rodentia	Mammalia	muscardinus avellanarius	Forest & Woodland	Bright P. & Morris P.	British Wildlife
65	Bird Conservation	Reduce pesticide or herbicide use generally	1	1	0	0	1998	50.93	-0.66	United Kingdom	perdix	Perdix	Phasianidae	Galliformes	Aves	perdix perdix	Artificial Habitats	Aebischer N.J. & Potts G.R.	Gibier Faune Sauvage, Game Wildlife
65	Bird Conservation	Revert arable land to permanent grassland	1	1	0	0	1998	50.93	-0.66	United Kingdom	perdix	Perdix	Phasianidae	Galliformes	Aves	perdix perdix	Artificial Habitats	Aebischer N.J. & Potts G.R.	Gibier Faune Sauvage, Game Wildlife
68	Bird Conservation	Control predators not on islands for seabirds	1	0	0	0	2001	52.939916	-73.549136	Canada	argentatus	Larus	Laridae	Charadriiformes	Aves	larus argentatus	Coastal	Guillemette M. & Brousseau P.	Journal of Applied Ecology
68	Bird Conservation	Control predators not on islands for seabirds	1	0	0	0	2001	52.939916	-73.549136	Canada	hirundo	Sterna	Laridae	Charadriiformes	Aves	sterna hirundo	Coastal	Guillemette M. & Brousseau P.	Journal of Applied Ecology
68	Bird Conservation	Control predators not on islands for seabirds	1	0	0	0	2001	52.939916	-73.549136	Canada	marinus	Larus	Laridae	Charadriiformes	Aves	larus marinus	Coastal	Guillemette M. & Brousseau P.	Journal of Applied Ecology
70	Bird Conservation	Fertilize artificial grasslands	0	1	0	0	2001	57.62	-1.89	United Kingdom	brachyrhynchus	Anser	Anatidae	Anseriformes	Aves	anser brachyrhynchus	Artificial Habitats	Patterson I.J. & Fuchs R.M.E.	Journal of Applied Ecology
70	Bird Conservation	Fertilize artificial grasslands	0	1	0	0	2001	57.62	-1.89	United Kingdom	brachyrynchus	Anser	Anatidae	Anseriformes	Aves	anser brachyrhynchus	Artificial Habitats	Patterson I.J. & Fuchs R.M.E.	Journal of Applied Ecology
72	Bird Conservation	Use supplementary feeding to reduce predation	0	1	0	0	2001	55.161813	-3.473314	United Kingdom	lagopus	Lagopus	Phasianidae	Galliformes	Aves	lagopus lagopus	Shrubland	Redpath S.M., Thirgood S.J. & Leckie F.M.	Journal of Applied Ecology
72	Bird Conservation	Use supplementary feeding to reduce predation	0	1	0	0	2001	55.161813	-3.473314	United Kingdom	vulpes	Vulpes	Canidae	Carnivora	Mammalia	vulpes vulpes	Shrubland	Redpath S.M., Thirgood S.J. & Leckie F.M.	Journal of Applied Ecology
72	Bird Conservation	Use supplementary feeding to reduce predation	0	1	0	0	2001	55.161813	-3.473314	United Kingdom	corne	Corvus	Corvidae	Passeriformes	Aves	corvus coronoides	Shrubland	Redpath S.M., Thirgood S.J. & Leckie F.M.	Journal of Applied Ecology
72	Bird Conservation	Use supplementary feeding to reduce predation	0	1	0	0	2001	55.161813	-3.473314	United Kingdom	spp.	Rattus	Muridae	Rodentia	Mammalia	rattus spp.	Shrubland	Redpath S.M., Thirgood S.J. & Leckie F.M.	Journal of Applied Ecology
72	Bird Conservation	Use supplementary feeding to reduce predation	0	1	0	0	2001	55.161813	-3.473314	United Kingdom	cyaneus	Circus	Accipitridae	Accipitriformes	Aves	circus cyaneus	Shrubland	Redpath S.M., Thirgood S.J. & Leckie F.M.	Journal of Applied Ecology
77	Bird Conservation	Control predators not on islands for parrots	0	0	0	0	2003	-41.66	172.45	New Zealand	meridionalis	Nestor	Strigopidae	Psittaciformes	Aves	nestor meridionalis	Forest & Woodland	Moorhouse R., Greene T., Dilks P., Powlesland R., Moran L., Taylor G., Jones A., Knegtmans J., Wills D., Pryde M., Fraser I., August A. & August C.	Biological Conservation
77	Bird Conservation	Control predators not on islands for parrots	0	0	0	0	2003	-41.66	172.45	New Zealand	vulpecula	Trichosurus	Phalangeridae	Diprotodontia	Mammalia	trichosurus vulpecula	Forest & Woodland	Moorhouse R., Greene T., Dilks P., Powlesland R., Moran L., Taylor G., Jones A., Knegtmans J., Wills D., Pryde M., Fraser I., August A. & August C.	Biological Conservation
77	Bird Conservation	Control predators not on islands for parrots	0	0	0	0	2003	-41.66	172.45	New Zealand	erminea	Mustela	Mustelidae	Carnivora	Mammalia	mustela erminea	Forest & Woodland	Moorhouse R., Greene T., Dilks P., Powlesland R., Moran L., Taylor G., Jones A., Knegtmans J., Wills D., Pryde M., Fraser I., August A. & August C.	Biological Conservation
79	Bird Conservation	Artificially incubate and hand-rear parrots in captivity	0	0	0	1	2001	-46.771711	167.631863	New Zealand	habroptilus	Strigops	Strigopidae	Psittaciformes	Aves	strigops habroptila	Forest & Woodland	Elliott G.P., Merton D.V. & Jansen W.P.	Biological Conservation
79	Bird Conservation	Provide supplementary food for parrots to increase reproductive success	0	0	0	1	2001	-46.771711	167.631863	New Zealand	habroptilus	Strigops	Strigopidae	Psittaciformes	Aves	strigops habroptila	Forest & Woodland	Elliott G.P., Merton D.V. & Jansen W.P.	Biological Conservation
80	Bird Conservation	Control predators not on islands for songbirds	0	1	0	0	1996	-45.848916	167.675539	New Zealand	erminea	Mustela	Mustelidae	Carnivora	Mammalia	mustela erminea	Forest & Woodland	O'Donnell C.F.J., Dilks P.J. & Elliott G.P.	New Zealand Journal of Zoology
80	Bird Conservation	Control predators not on islands for songbirds	0	1	0	0	1996	-45.848916	167.675539	New Zealand	ochrocephala	Mohoua	Mohouidae	Passeriformes	Aves	mohoua ochrocephala	Forest & Woodland	O'Donnell C.F.J., Dilks P.J. & Elliott G.P.	New Zealand Journal of Zoology
80	Bird Conservation	Control predators not on islands for songbirds	0	1	0	0	1996	-45.848916	167.675539	New Zealand	rattus	Rattus	Muridae	Rodentia	Mammalia	rattus rattus	Forest & Woodland	O'Donnell C.F.J., Dilks P.J. & Elliott G.P.	New Zealand Journal of Zoology
88	Bird Conservation	Provide artificial nesting sites for songbirds	0	0	0	0	1996	57.583697	-3.875126	United Kingdom	cristatus	Parus	Paridae	Passeriformes	Aves	lophophanes cristatus	Forest & Woodland	Summers R.W. & Taylor W.G.	Bird Study
91	Bird Conservation	Use ring-barking (girdling), cutting or silvicides to produce snags	1	0	0	0	1996	57.104165	-4.892033	United Kingdom	cristatus	Parus	Paridae	Passeriformes	Aves	lophophanes cristatus	Forest & Woodland	Denny R.E. & Summers R.W.	Bird Study
92	Bird Conservation	Provide artificial nesting sites for songbirds	0	0	0	0	1997	-1.03	29.69	Uganda	fasciiventer	Parus	Paridae	Passeriformes	Aves	melaniparus fasciiventer	Forest & Woodland	Perrins C.	African Bird Club Bulletin
92	Bird Conservation	Provide artificial nesting sites for songbirds	0	0	0	0	1997	-1.03	29.69	Uganda	gorilla	Gorilla	Hominidae	Primates	Mammalia	gorilla gorilla	Forest & Woodland	Perrins C.	African Bird Club Bulletin
94	Bird Conservation	Provide artificial nesting sites for owls	0	0	0	0	1998	52.276193	0.096538	United Kingdom	nisus	Accipiter	Accipitridae	Accipitriformes	Aves	accipiter nisus	Wetlands	Garner D.J. & Milne B.S.	Bird Study
94	Bird Conservation	Provide artificial nesting sites for owls	0	0	0	0	1998	52.276193	0.096538	United Kingdom	agrestis	Microtus	Cricetidae	Rodentia	Mammalia	microtus agrestis	Wetlands	Garner D.J. & Milne B.S.	Bird Study
94	Bird Conservation	Provide artificial nesting sites for owls	0	0	0	0	1998	52.276193	0.096538	United Kingdom	palumbus	Columba	Columbidae	Columbiformes	Aves	columba palumbus	Wetlands	Garner D.J. & Milne B.S.	Bird Study
94	Bird Conservation	Provide artificial nesting sites for owls	0	0	0	0	1998	52.276193	0.096538	United Kingdom	corone	Corvus	Corvidae	Passeriformes	Aves	corvus corone	Wetlands	Garner D.J. & Milne B.S.	Bird Study
94	Bird Conservation	Provide artificial nesting sites for owls	0	0	0	0	1998	52.276193	0.096538	United Kingdom	carolinensis	Scirus	Sciuridae	Rodentia	Mammalia	scirus carolinensis	Wetlands	Garner D.J. & Milne B.S.	Bird Study
94	Bird Conservation	Provide artificial nesting sites for owls	0	0	0	0	1998	52.276193	0.096538	United Kingdom	otus	Asio	Strigidae	Strigiformes	Aves	asio otus	Wetlands	Garner D.J. & Milne B.S.	Bird Study
94	Bird Conservation	Provide artificial nesting sites for owls	0	0	0	0	1998	52.276193	0.096538	United Kingdom	pica	Pica	Corvidae	Passeriformes	Aves	pica pica	Wetlands	Garner D.J. & Milne B.S.	Bird Study
96	Bird Conservation	Mow or cut reedbeds	0	1	0	0	1998	56.830742	9.493053	Denmark	anser	Anser	Anatidae	Anseriformes	Aves	anser anser	Wetlands	Kristiansen J.N.	Bird Study
98	Terrestrial Mammal Conservation	Provide artificial dens or nest boxes on trees	0	0	0	0	1999	53.969009	-2.627691	United Kingdom	vulgaris	Sciurus	Sciuridae	Rodentia	Mammalia	sciurus vulgaris	Forest & Woodland	Shuttleworth C.M.	Mammal Review
98	Terrestrial Mammal Conservation	Provide artificial dens or nest boxes on trees	0	0	0	0	1999	53.969009	-2.627691	United Kingdom	vulgaris	Sciurus	Sciuridae	Rodentia	Mammalia	sciurus vulgaris	Artificial Habitats	Shuttleworth C.M.	Mammal Review
98	Terrestrial Mammal Conservation	Provide artificial dens or nest boxes on trees	0	0	0	0	1999	53.2612365	-4.4301761	United Kingdom	vulgaris	Sciurus	Sciuridae	Rodentia	Mammalia	sciurus vulgaris	Forest & Woodland	Shuttleworth C.M.	Mammal Review
98	Terrestrial Mammal Conservation	Provide artificial dens or nest boxes on trees	0	0	0	0	1999	53.2612365	-4.4301761	United Kingdom	vulgaris	Sciurus	Sciuridae	Rodentia	Mammalia	sciurus vulgaris	Artificial Habitats	Shuttleworth C.M.	Mammal Review
106	Bird Conservation	Provide artificial nesting sites for gamebirds	0	0	0	0	2005	30.266292	120.153823	China	vulgaris	Scirius	Sciuridae	Rodentia	Mammalia	scirius vulgaris	Forest & Woodland	Deng W.-H., Zheng G.-M., Zhang Z.W., Garson P.J. & McGowan P.J.K.	Oryx
106	Bird Conservation	Provide artificial nesting sites for gamebirds	0	0	0	0	2005	30.266292	120.153823	China	caboti	Tragopan	Phasianidae	Galliformes	Aves	tragopan caboti	Forest & Woodland	Deng W.-H., Zheng G.-M., Zhang Z.W., Garson P.J. & McGowan P.J.K.	Oryx
110	Bird Conservation	Provide artificial nesting sites for parrots	0	0	0	0	2000	-11.76687	-70.811995	Peru	macao	Ara	Psittacidae	Psittaciformes	Aves	ara macao	Forest & Woodland	Brightsmith D.
110	Bird Conservation	Provide artificial nesting sites for parrots	0	0	0	0	2000	-11.76687	-70.811995	Peru	NA	Ireart	Anatidae	Anseriformes	Aves	NA	Forest & Woodland	Brightsmith D.
113	Amphibian Conservation	Remove or control fish by catching	1	1	0	0	2004	36.778261	-119.417932	United States	muscosa	Rana	Ranidae	Anura	Amphibia	rana muscosa	Wetlands	Vredenburg V.T.	Proceedings of the National Academy of Sciences of the USA
118	Bird Conservation	Provide artificial nesting sites for divers/loons	1	0	0	0	2000	55.73	-5.47	United Kingdom	arctica	Gavia	Gaviidae	Gaviiformes	Aves	gavia arctica	Wetlands	Hancock M.	Bird Study
119	Bird Conservation	Provide artificial nesting sites for swifts	0	0	0	0	2003	43.804133	-120.554201	United States	vauxi	Chaetura	Apodidae	Apodiformes	Aves	chaetura vauxi	Forest & Woodland	Bull E.L.	Journal of Field Ornithology
119	Bird Conservation	Provide artificial nesting sites for swifts	0	0	0	0	2003	43.804133	-120.554201	United States	pileatus	Dryocopus	Picidae	Piciformes	Aves	hylatomus pileatus	Forest & Woodland	Bull E.L.	Journal of Field Ornithology
119	Bird Conservation	Provide artificial nesting sites for swifts	0	0	0	0	2003	43.804133	-120.554201	United States	sabrinus	Glaucomys	Sciuridae	Rodentia	Mammalia	glaucomys sabrinus	Forest & Woodland	Bull E.L.	Journal of Field Ornithology
119	Bird Conservation	Provide artificial nesting sites for swifts	0	0	0	0	2003	43.804133	-120.554201	United States	auratus	Colaptes	Picidae	Piciformes	Aves	colaptes auratus	Forest & Woodland	Bull E.L.	Journal of Field Ornithology
123	Bird Conservation	Remove eggs from wild nests to increase reproductive output	0	1	0	0	2005	64.825544	-124.845733	Canada	americana	Grus	Gruidae	Gruiformes	Aves	grus americana	Wetlands	Boyce M.S., Lele S.R. & Johns B.W.	Biological Conservation
123	Bird Conservation	Remove eggs from wild nests to increase reproductive output	0	1	0	0	2005	64.825544	-124.845733	Canada	canadensis	Lynx	Felidae	Carnivora	Mammalia	lynx canadensis	Wetlands	Boyce M.S., Lele S.R. & Johns B.W.	Biological Conservation
123	Bird Conservation	Remove eggs from wild nests to increase reproductive output	0	1	0	0	2005	64.825544	-124.845733	Canada	vison	Mustela	Mustelidae	Carnivora	Mammalia	neovison vison	Wetlands	Boyce M.S., Lele S.R. & Johns B.W.	Biological Conservation
123	Bird Conservation	Remove eggs from wild nests to increase reproductive output	0	1	0	0	2005	53.933271	-116.576504	Canada	americana	Grus	Gruidae	Gruiformes	Aves	grus americana	Wetlands	Boyce M.S., Lele S.R. & Johns B.W.	Biological Conservation
123	Bird Conservation	Remove eggs from wild nests to increase reproductive output	0	1	0	0	2005	53.933271	-116.576504	Canada	canadensis	Lynx	Felidae	Carnivora	Mammalia	lynx canadensis	Wetlands	Boyce M.S., Lele S.R. & Johns B.W.	Biological Conservation
123	Bird Conservation	Remove eggs from wild nests to increase reproductive output	0	1	0	0	2005	53.933271	-116.576504	Canada	vison	Mustela	Mustelidae	Carnivora	Mammalia	neovison vison	Wetlands	Boyce M.S., Lele S.R. & Johns B.W.	Biological Conservation
130	Bird Conservation	Provide artificial nesting sites for burrow-nesting seabirds	1	1	0	0	2003	38.5	-0.13	Spain	pelagicus	Hydrobates	Hydrobatidae	Procellariiformes	Aves	hydrobates pelagicus	Coastal	De León A. & Mínguez E.	Scientia Marina
130	Bird Conservation	Provide artificial nesting sites for burrow-nesting seabirds	1	1	0	0	2003	38.5	-0.13	Spain	cachinnans	Larus	Laridae	Charadriiformes	Aves	larus cachinnans	Coastal	De León A. & Mínguez E.	Scientia Marina
131	Bird Conservation	Provide artificial nesting sites for songbirds	0	0	0	0	2003	40.551217	-85.602364	United States	carolinensis	Poecile	Paridae	Passeriformes	Aves	poecile carolinensis	Artificial Habitats	Dailey T.B.	Ohio Journal of Science
131	Bird Conservation	Provide artificial nesting sites for songbirds	0	0	0	0	2003	40.551217	-85.602364	United States	citrea	Protonotaria	Parulidae	Passeriformes	Aves	protonotaria citrea	Artificial Habitats	Dailey T.B.	Ohio Journal of Science
131	Bird Conservation	Provide artificial nesting sites for songbirds	0	0	0	0	2003	40.551217	-85.602364	United States	aedon	Troglodytes	Troglodytidae	Passeriformes	Aves	troglodytes aedon	Artificial Habitats	Dailey T.B.	Ohio Journal of Science
136	Terrestrial Mammal Conservation	Use repellents that taste bad (contact repellents) to deter crop or property damage by mammals to reduce human-wildlife conflict	1	1	0	0	2005	51.761206	-1.246467	United Kingdom	musculus	Mus	Muridae	Rodentia	Mammalia	mus musculus	Forest & Woodland	Baker S.E., Ellwood S.A., Watkins R., & Macdonald D.W.	Journal of Applied Ecology
136	Terrestrial Mammal Conservation	Use repellents that taste bad (contact repellents) to deter crop or property damage by mammals to reduce human-wildlife conflict	1	1	0	0	2005	51.761206	-1.246467	United Kingdom	carolinensis	Sciurus	Sciuridae	Rodentia	Mammalia	sciurus carolinensis	Forest & Woodland	Baker S.E., Ellwood S.A., Watkins R., & Macdonald D.W.	Journal of Applied Ecology
136	Terrestrial Mammal Conservation	Use repellents that taste bad (contact repellents) to deter crop or property damage by mammals to reduce human-wildlife conflict	1	1	0	0	2005	51.761206	-1.246467	United Kingdom	meles	Meles	MUSTELIDAE	Carnivora	Mammalia	meles meles	Forest & Woodland	Baker S.E., Ellwood S.A., Watkins R., & Macdonald D.W.	Journal of Applied Ecology
136	Terrestrial Mammal Conservation	Use repellents that taste bad (contact repellents) to deter crop or property damage by mammals to reduce human-wildlife conflict	1	1	0	0	2005	51.761206	-1.246467	United Kingdom	sylvaticus	Apodemus	Muridae	Rodentia	Mammalia	apodemus sylvaticus	Forest & Woodland	Baker S.E., Ellwood S.A., Watkins R., & Macdonald D.W.	Journal of Applied Ecology
141	Bat Conservation	Provide bat boxes for roosting bats	0	0	0	0	2006	41.8486553	-1.6606814	Spain	pygmaeus	Pipistrellus	Vespertilionidae	Chiroptera	Mammalia	pipistrellus pygmaeus	Artificial Habitats	Flaquer C., Torre I. & Ruiz-Jarillo R.	Biological Conservation
141	Bat Conservation	Provide bat boxes for roosting bats	0	0	0	0	2006	41.8486553	-1.6606814	Spain	nathusius	Pipistrellus	Vespertilionidae	Chiroptera	Mammalia	pipistrellus nathusii	Artificial Habitats	Flaquer C., Torre I. & Ruiz-Jarillo R.	Biological Conservation
143	Bird Conservation	Physically protect nests with individual exclosures/barriers or provide shelters for chicks of songbirds	1	0	0	0	2005	26.212401	127.680932	Japan	major	Parus	Paridae	Passeriformes	Aves	parus major	Forest & Woodland	Yamaguchi N., Kawano K..M., Yamaguchi Y. & Saito T.	Applied Entomology and Zoology
143	Bird Conservation	Physically protect nests with individual exclosures/barriers or provide shelters for chicks of songbirds	1	0	0	0	2005	26.212401	127.680932	Japan	catus	Felis	Felidae	Carnivora	Mammalia	felis chaus	Forest & Woodland	Yamaguchi N., Kawano K..M., Yamaguchi Y. & Saito T.	Applied Entomology and Zoology
143	Bird Conservation	Physically protect nests with individual exclosures/barriers or provide shelters for chicks of songbirds	1	0	0	0	2005	26.212401	127.680932	Japan	melampus	Martes	Mustelidae	Carnivora	Mammalia	martes melampus	Forest & Woodland	Yamaguchi N., Kawano K..M., Yamaguchi Y. & Saito T.	Applied Entomology and Zoology
143	Bird Conservation	Physically protect nests with individual exclosures/barriers or provide shelters for chicks of songbirds	1	0	0	0	2005	26.212401	127.680932	Japan	varius	Parus	Paridae	Passeriformes	Aves	sittiparus varius	Forest & Woodland	Yamaguchi N., Kawano K..M., Yamaguchi Y. & Saito T.	Applied Entomology and Zoology
143	Bird Conservation	Physically protect nests with individual exclosures/barriers or provide shelters for chicks of songbirds	1	0	0	0	2005	26.212401	127.680932	Japan	macrorhynchos	Corvus	Corvidae	Passeriformes	Aves	corvus macrorhynchos	Forest & Woodland	Yamaguchi N., Kawano K..M., Yamaguchi Y. & Saito T.	Applied Entomology and Zoology
143	Bird Conservation	Physically protect nests with individual exclosures/barriers or provide shelters for chicks of songbirds	1	0	0	0	2005	26.212401	127.680932	Japan	awokera	Picus	Picidae	Piciformes	Aves	picus awokera	Forest & Woodland	Yamaguchi N., Kawano K..M., Yamaguchi Y. & Saito T.	Applied Entomology and Zoology
143	Bird Conservation	Physically protect nests with individual exclosures/barriers or provide shelters for chicks of songbirds	1	0	0	0	2005	26.212401	127.680932	Japan	NA	Martes	Mustelidae	Carnivora	Mammalia	mart	Forest & Woodland	Yamaguchi N., Kawano K..M., Yamaguchi Y. & Saito T.	Applied Entomology and Zoology
144	Bird Conservation	Release captive-bred individuals into the wild to restore or augment wild populations of songbirds	0	0	0	1	2003	19.896766	-155.582782	United States	alba	Tyto	Tytonidae	Strigiformes	Aves	tyto alba	Forest & Woodland	Tweed E.J., Foster J.T., Woodworth B.L., Oesterle P., Kuehler C., Lieberman A.A., Powers A.T., Whitaker K., Monahan W.B., Kellerman J. & Telfer T.	Biological Conservation
144	Bird Conservation	Release captive-bred individuals into the wild to restore or augment wild populations of songbirds	0	0	0	1	2003	19.896766	-155.582782	United States	catus	Felis	Felidae	Carnivora	Mammalia	felis chaus	Forest & Woodland	Tweed E.J., Foster J.T., Woodworth B.L., Oesterle P., Kuehler C., Lieberman A.A., Powers A.T., Whitaker K., Monahan W.B., Kellerman J. & Telfer T.	Biological Conservation
144	Bird Conservation	Release captive-bred individuals into the wild to restore or augment wild populations of songbirds	0	0	0	1	2003	19.896766	-155.582782	United States	palmeri	Mayadestes	Turdidae	Passeriformes	Aves	myadestes palmeri	Forest & Woodland	Tweed E.J., Foster J.T., Woodworth B.L., Oesterle P., Kuehler C., Lieberman A.A., Powers A.T., Whitaker K., Monahan W.B., Kellerman J. & Telfer T.	Biological Conservation
144	Bird Conservation	Release captive-bred individuals into the wild to restore or augment wild populations of songbirds	0	0	0	1	2003	19.896766	-155.582782	United States	flammeus	Asio	Strigidae	Strigiformes	Aves	asio flammeus	Forest & Woodland	Tweed E.J., Foster J.T., Woodworth B.L., Oesterle P., Kuehler C., Lieberman A.A., Powers A.T., Whitaker K., Monahan W.B., Kellerman J. & Telfer T.	Biological Conservation
144	Bird Conservation	Release captive-bred individuals into the wild to restore or augment wild populations of songbirds	0	0	0	1	2003	19.896766	-155.582782	United States	NA	Rattus	Muridae	Rodentia	Mammalia	ratt	Forest & Woodland	Tweed E.J., Foster J.T., Woodworth B.L., Oesterle P., Kuehler C., Lieberman A.A., Powers A.T., Whitaker K., Monahan W.B., Kellerman J. & Telfer T.	Biological Conservation
147	Bird Conservation	Provide artificial nesting sites for songbirds	0	0	0	0	2005	58.17	24.59	Estonia	major	Parus	Paridae	Passeriformes	Aves	parus major	Forest & Woodland	Mänd R., Tilgar V., Lõhmus A. & Leivits A.	Biodiversity and Conservation
148	Bird Conservation	Use selective harvesting/logging instead of clearcutting	0	0	0	0	2001	37.5	-89.35	United States	ater	Molothrus	Icteridae	Passeriformes	Aves	molothrus ater	Forest & Woodland	Robinson S.K. & Robinson W.D.	Conservation Biology
148	Bird Conservation	Use selective harvesting/logging instead of clearcutting	0	0	0	0	2001	37.5	-89.35	United States	formosus	Oporornis	Parulidae	Passeriformes	Aves	geothlypis formosa	Forest & Woodland	Robinson S.K. & Robinson W.D.	Conservation Biology
148	Bird Conservation	Use selective harvesting/logging instead of clearcutting	0	0	0	0	2001	37.5	-89.35	United States	virescens	Empidonax	Tyrannidae	Passeriformes	Aves	empidonax virescens	Forest & Woodland	Robinson S.K. & Robinson W.D.	Conservation Biology
151	Terrestrial Mammal Conservation	Use loud noises to deter crop damage (e.g. banger sticks, drums, tins, iron sheets) by mammals to reduce human-wildlife conflict	1	1	1	0	1996	40.417287	-82.907123	United States	virginianus	Odocoileus	Cervidae	Artiodactyla	Mammalia	odocoileus virginianus	Forest & Woodland	Belant J.L., Seamans T.W. & Dwyer C.P.	Crop Protection
151	Terrestrial Mammal Conservation	Use loud noises to deter crop damage (e.g. banger sticks, drums, tins, iron sheets) by mammals to reduce human-wildlife conflict	1	1	1	0	1996	40.417287	-82.907123	United States	virginianus	Odocoileus	Cervidae	Artiodactyla	Mammalia	odocoileus virginianus	Grassland	Belant J.L., Seamans T.W. & Dwyer C.P.	Crop Protection
157	Terrestrial Mammal Conservation	Translocate problem mammals away from residential areas (e.g. habituated bears) to reduce human-wildlife conflict	0	0	0	0	2005	47.720784	136.9856651	Russia	tigris	Panthera	Felidae	Carnivora	Mammalia	panthera tigris	Forest & Woodland	Goodrich J.M. & Miquelle D.G.	Oryx
158	Amphibian Conservation	Create ponds for frogs	1	0	0	0	1995	52.57	-0.26	United Kingdom	vulgaris	Triturus	Salamandridae	Caudata	Amphibia	lissotriton vulgaris	Wetlands	Cooke A.S. & Oldham R.S.	Herpetological Journal
158	Amphibian Conservation	Create ponds for frogs	1	0	0	0	1995	52.57	-0.26	United Kingdom	bufo	Bufo	Bufonidae	Anura	Amphibia	bufo bufo	Wetlands	Cooke A.S. & Oldham R.S.	Herpetological Journal
158	Amphibian Conservation	Create ponds for frogs	1	0	0	0	1995	52.57	-0.26	United Kingdom	temporaria	Rana	Ranidae	Anura	Amphibia	rana temporaria	Wetlands	Cooke A.S. & Oldham R.S.	Herpetological Journal
158	Amphibian Conservation	Create ponds for toads	1	0	0	0	1995	52.57	-0.26	United Kingdom	vulgaris	Triturus	Salamandridae	Caudata	Amphibia	lissotriton vulgaris	Wetlands	Cooke A.S. & Oldham R.S.	Herpetological Journal
158	Amphibian Conservation	Create ponds for toads	1	0	0	0	1995	52.57	-0.26	United Kingdom	bufo	Bufo	Bufonidae	Anura	Amphibia	bufo bufo	Wetlands	Cooke A.S. & Oldham R.S.	Herpetological Journal
158	Amphibian Conservation	Create ponds for toads	1	0	0	0	1995	52.57	-0.26	United Kingdom	temporaria	Rana	Ranidae	Anura	Amphibia	rana temporaria	Wetlands	Cooke A.S. & Oldham R.S.	Herpetological Journal
158	Amphibian Conservation	Translocate frogs	0	0	0	0	1995	52.57	-0.26	United Kingdom	vulgaris	Triturus	Salamandridae	Caudata	Amphibia	lissotriton vulgaris	Wetlands	Cooke A.S. & Oldham R.S.	Herpetological Journal
158	Amphibian Conservation	Translocate frogs	0	0	0	0	1995	52.57	-0.26	United Kingdom	bufo	Bufo	Bufonidae	Anura	Amphibia	bufo bufo	Wetlands	Cooke A.S. & Oldham R.S.	Herpetological Journal
158	Amphibian Conservation	Translocate frogs	0	0	0	0	1995	52.57	-0.26	United Kingdom	temporaria	Rana	Ranidae	Anura	Amphibia	rana temporaria	Wetlands	Cooke A.S. & Oldham R.S.	Herpetological Journal
158	Amphibian Conservation	Translocate toads	0	0	0	0	1995	52.57	-0.26	United Kingdom	vulgaris	Triturus	Salamandridae	Caudata	Amphibia	lissotriton vulgaris	Wetlands	Cooke A.S. & Oldham R.S.	Herpetological Journal
158	Amphibian Conservation	Translocate toads	0	0	0	0	1995	52.57	-0.26	United Kingdom	bufo	Bufo	Bufonidae	Anura	Amphibia	bufo bufo	Wetlands	Cooke A.S. & Oldham R.S.	Herpetological Journal
158	Amphibian Conservation	Translocate toads	0	0	0	0	1995	52.57	-0.26	United Kingdom	temporaria	Rana	Ranidae	Anura	Amphibia	rana temporaria	Wetlands	Cooke A.S. & Oldham R.S.	Herpetological Journal
159	Amphibian Conservation	Install culverts or tunnels as road crossings	0	0	0	0	2004	47.763284	-0.329969	France	bufo	Bufo	Bufonidae	Anura	Amphibia	bufo bufo	Artificial Habitats	Lesbarrères D., Lodé T. & Merilä J.	Oryx
159	Amphibian Conservation	Install culverts or tunnels as road crossings	0	0	0	0	2004	47.763284	-0.329969	France	esculenta	Rana	Ranidae	Anura	Amphibia	pelophylax lessonae	Artificial Habitats	Lesbarrères D., Lodé T. & Merilä J.	Oryx
168	Bird Conservation	Provide or retain un-harvested buffer strips	0	1	0	0	2005	47.817438	-94.004742	United States	NA	NA	NA	Passeriformes	Aves	NA	Forest & Woodland	Hanowski J., Danz N., Lind J. & Niemi G.	The Journal of Wildlife Management
168	Bird Conservation	Provide or retain un-harvested buffer strips	0	1	0	0	2005	47.817438	-94.004742	United States	NA	NA	NA	Galliformes	Aves	NA	Forest & Woodland	Hanowski J., Danz N., Lind J. & Niemi G.	The Journal of Wildlife Management
168	Bird Conservation	Provide or retain un-harvested buffer strips	0	1	0	0	2005	47.817438	-94.004742	United States	NA	NA	NA	Piciformes	Aves	NA	Forest & Woodland	Hanowski J., Danz N., Lind J. & Niemi G.	The Journal of Wildlife Management
168	Bird Conservation	Provide or retain un-harvested buffer strips	0	1	0	0	2005	47.817438	-94.004742	United States	NA	NA	NA	Strigiformes	Aves	NA	Forest & Woodland	Hanowski J., Danz N., Lind J. & Niemi G.	The Journal of Wildlife Management
168	Bird Conservation	Provide or retain un-harvested buffer strips	0	1	0	0	2005	47.817438	-94.004742	United States	NA	NA	NA	Cuculiformes	Aves	NA	Forest & Woodland	Hanowski J., Danz N., Lind J. & Niemi G.	The Journal of Wildlife Management
168	Bird Conservation	Provide or retain un-harvested buffer strips	0	1	0	0	2005	47.817438	-94.004742	United States	NA	NA	NA	Columbiformes	Aves	NA	Forest & Woodland	Hanowski J., Danz N., Lind J. & Niemi G.	The Journal of Wildlife Management
169	Bird Conservation	Physically protect nests with individual exclosures/barriers or provide shelters for chicks of waders	0	1	0	0	2003	47.551493	-101.002012	United States	vulpes	Vulpes	Canidae	Carnivora	Mammalia	vulpes vulpes	Wetlands	Murphy R.K., Greenwood R.J., Ivan J.S. & Smith K.A.	Waterbirds
169	Bird Conservation	Physically protect nests with individual exclosures/barriers or provide shelters for chicks of waders	0	1	0	0	2003	47.551493	-101.002012	United States	lotor	Procyon	Procyonidae	Carnivora	Mammalia	procyon lotor	Wetlands	Murphy R.K., Greenwood R.J., Ivan J.S. & Smith K.A.	Waterbirds
169	Bird Conservation	Physically protect nests with individual exclosures/barriers or provide shelters for chicks of waders	0	1	0	0	2003	47.551493	-101.002012	United States	melodus	Charadrius	Charadriidae	Charadriiformes	Aves	charadrius melodus	Wetlands	Murphy R.K., Greenwood R.J., Ivan J.S. & Smith K.A.	Waterbirds
169	Bird Conservation	Physically protect nests with individual exclosures/barriers or provide shelters for chicks of waders	0	1	0	0	2003	47.551493	-101.002012	United States	NA	Lar	Laridae	Charadriiformes	Aves	NA	Wetlands	Murphy R.K., Greenwood R.J., Ivan J.S. & Smith K.A.	Waterbirds
169	Bird Conservation	Physically protect nests with individual exclosures/barriers or provide shelters for chicks of waders	0	1	0	0	2003	47.551493	-101.002012	United States	NA	Corv	Corvidae	Passeriformes	Aves	NA	Wetlands	Murphy R.K., Greenwood R.J., Ivan J.S. & Smith K.A.	Waterbirds
169	Bird Conservation	Physically protect nests with individual exclosures/barriers or provide shelters for chicks of waders	0	1	0	0	2003	46.879682	-110.362566	United States	vulpes	Vulpes	Canidae	Carnivora	Mammalia	vulpes vulpes	Wetlands	Murphy R.K., Greenwood R.J., Ivan J.S. & Smith K.A.	Waterbirds
169	Bird Conservation	Physically protect nests with individual exclosures/barriers or provide shelters for chicks of waders	0	1	0	0	2003	46.879682	-110.362566	United States	lotor	Procyon	Procyonidae	Carnivora	Mammalia	procyon lotor	Wetlands	Murphy R.K., Greenwood R.J., Ivan J.S. & Smith K.A.	Waterbirds
169	Bird Conservation	Physically protect nests with individual exclosures/barriers or provide shelters for chicks of waders	0	1	0	0	2003	46.879682	-110.362566	United States	melodus	Charadrius	Charadriidae	Charadriiformes	Aves	charadrius melodus	Wetlands	Murphy R.K., Greenwood R.J., Ivan J.S. & Smith K.A.	Waterbirds
169	Bird Conservation	Physically protect nests with individual exclosures/barriers or provide shelters for chicks of waders	0	1	0	0	2003	46.879682	-110.362566	United States	NA	Lar	Laridae	Charadriiformes	Aves	NA	Wetlands	Murphy R.K., Greenwood R.J., Ivan J.S. & Smith K.A.	Waterbirds
169	Bird Conservation	Physically protect nests with individual exclosures/barriers or provide shelters for chicks of waders	0	1	0	0	2003	46.879682	-110.362566	United States	NA	Corv	Corvidae	Passeriformes	Aves	NA	Wetlands	Murphy R.K., Greenwood R.J., Ivan J.S. & Smith K.A.	Waterbirds
169	Bird Conservation	Use multiple barriers to protect nests	0	1	0	0	2003	47.551493	-101.002012	United States	vulpes	Vulpes	Canidae	Carnivora	Mammalia	vulpes vulpes	Wetlands	Murphy R.K., Greenwood R.J., Ivan J.S. & Smith K.A.	Waterbirds
169	Bird Conservation	Use multiple barriers to protect nests	0	1	0	0	2003	47.551493	-101.002012	United States	lotor	Procyon	Procyonidae	Carnivora	Mammalia	procyon lotor	Wetlands	Murphy R.K., Greenwood R.J., Ivan J.S. & Smith K.A.	Waterbirds
169	Bird Conservation	Use multiple barriers to protect nests	0	1	0	0	2003	47.551493	-101.002012	United States	melodus	Charadrius	Charadriidae	Charadriiformes	Aves	charadrius melodus	Wetlands	Murphy R.K., Greenwood R.J., Ivan J.S. & Smith K.A.	Waterbirds
169	Bird Conservation	Use multiple barriers to protect nests	0	1	0	0	2003	47.551493	-101.002012	United States	NA	Lar	Laridae	Charadriiformes	Aves	NA	Wetlands	Murphy R.K., Greenwood R.J., Ivan J.S. & Smith K.A.	Waterbirds
169	Bird Conservation	Use multiple barriers to protect nests	0	1	0	0	2003	47.551493	-101.002012	United States	NA	Corv	Corvidae	Passeriformes	Aves	NA	Wetlands	Murphy R.K., Greenwood R.J., Ivan J.S. & Smith K.A.	Waterbirds
169	Bird Conservation	Use multiple barriers to protect nests	0	1	0	0	2003	46.879682	-110.362566	United States	vulpes	Vulpes	Canidae	Carnivora	Mammalia	vulpes vulpes	Wetlands	Murphy R.K., Greenwood R.J., Ivan J.S. & Smith K.A.	Waterbirds
169	Bird Conservation	Use multiple barriers to protect nests	0	1	0	0	2003	46.879682	-110.362566	United States	lotor	Procyon	Procyonidae	Carnivora	Mammalia	procyon lotor	Wetlands	Murphy R.K., Greenwood R.J., Ivan J.S. & Smith K.A.	Waterbirds
169	Bird Conservation	Use multiple barriers to protect nests	0	1	0	0	2003	46.879682	-110.362566	United States	melodus	Charadrius	Charadriidae	Charadriiformes	Aves	charadrius melodus	Wetlands	Murphy R.K., Greenwood R.J., Ivan J.S. & Smith K.A.	Waterbirds
169	Bird Conservation	Use multiple barriers to protect nests	0	1	0	0	2003	46.879682	-110.362566	United States	NA	Lar	Laridae	Charadriiformes	Aves	NA	Wetlands	Murphy R.K., Greenwood R.J., Ivan J.S. & Smith K.A.	Waterbirds
169	Bird Conservation	Use multiple barriers to protect nests	0	1	0	0	2003	46.879682	-110.362566	United States	NA	Corv	Corvidae	Passeriformes	Aves	NA	Wetlands	Murphy R.K., Greenwood R.J., Ivan J.S. & Smith K.A.	Waterbirds
170	Bird Conservation	Can nest protection increase predation of adults and chicks?	0	1	0	0	2003	47.551493	-101.002012	United States	melodus	Charadrius	Charadriidae	Charadriiformes	Aves	charadrius melodus	Wetlands	Murphy R.K., Michaud I.M.G., Prescott D.R.C., Ivan J.S., Anderson B.J. & French-Pombier M.L.	Waterbirds
170	Bird Conservation	Can nest protection increase predation of adults and chicks?	0	1	0	0	2003	46.879682	-110.362566	United States	melodus	Charadrius	Charadriidae	Charadriiformes	Aves	charadrius melodus	Wetlands	Murphy R.K., Michaud I.M.G., Prescott D.R.C., Ivan J.S., Anderson B.J. & French-Pombier M.L.	Waterbirds
171	Bird Conservation	Provide artificial nesting sites for burrow-nesting seabirds	0	0	0	0	2006	-31.253218	146.921099	Australia	leucoptera	Pterodroma	Procellariidae	Procellariiformes	Aves	pterodroma leucoptera	Shrubland	Priddel D., Carlile N. & Wheeler R.	Biological Conservation
171	Bird Conservation	Provide artificial nesting sites for burrow-nesting seabirds	0	0	0	0	2006	-31.253218	146.921099	Australia	graculina	Strepera	Artamidae	Passeriformes	Aves	strepera graculina	Shrubland	Priddel D., Carlile N. & Wheeler R.	Biological Conservation
171	Bird Conservation	Translocate petrels and shearwaters	1	0	0	0	2006	-31.253218	146.921099	Australia	leucoptera	Pterodroma	Procellariidae	Procellariiformes	Aves	pterodroma leucoptera	Shrubland	Priddel D., Carlile N. & Wheeler R.	Biological Conservation
171	Bird Conservation	Translocate petrels and shearwaters	1	0	0	0	2006	-31.253218	146.921099	Australia	graculina	Strepera	Artamidae	Passeriformes	Aves	strepera graculina	Shrubland	Priddel D., Carlile N. & Wheeler R.	Biological Conservation
174	Bird Conservation	Use visual and acoustic scarers to deter birds from landing on pools polluted by mining or sewage	0	1	1	0	2006	53.933271	-116.576504	Canada	peregrinus	Falco	Falconidae	Falconiformes	Aves	falco peregrinus	Artificial Habitats	Ronconi R.A. & St.Clair C.C.	NA
176	Bird Conservation	Plant wild bird seed or cover mixture	0	1	1	0	2003	52.22	-1.09	United Kingdom	arvensis	Alauda	Alaudidae	Passeriformes	Aves	alauda arvensis	Artificial Habitats	Boatman N.D., Stoate C., Henderson I.G., Vickery J.A, Thompson P.G.L. & Bence S.L.	Designing crop/plant mixtures to provide food for seed-eating farmland birds in winter
176	Bird Conservation	Plant wild bird seed or cover mixture	0	1	1	0	2003	52.22	-1.09	United Kingdom	cannabina	Carduelis	Fringillidae	Passeriformes	Aves	linaria cannabina	Artificial Habitats	Boatman N.D., Stoate C., Henderson I.G., Vickery J.A, Thompson P.G.L. & Bence S.L.	Designing crop/plant mixtures to provide food for seed-eating farmland birds in winter
176	Bird Conservation	Plant wild bird seed or cover mixture	0	1	1	0	2003	52.22	-1.09	United Kingdom	coelebs	Fringilla	Fringillidae	Passeriformes	Aves	fringilla coelebs	Artificial Habitats	Boatman N.D., Stoate C., Henderson I.G., Vickery J.A, Thompson P.G.L. & Bence S.L.	Designing crop/plant mixtures to provide food for seed-eating farmland birds in winter
176	Bird Conservation	Plant wild bird seed or cover mixture	0	1	1	0	2003	52.22	-1.09	United Kingdom	schoeniclus	Emberiza	Emberizidae	Passeriformes	Aves	emberiza schoeniclus	Artificial Habitats	Boatman N.D., Stoate C., Henderson I.G., Vickery J.A, Thompson P.G.L. & Bence S.L.	Designing crop/plant mixtures to provide food for seed-eating farmland birds in winter
176	Bird Conservation	Plant wild bird seed or cover mixture	0	1	1	0	2003	52.22	-1.09	United Kingdom	philomelos	Turdus	Turdidae	Passeriformes	Aves	turdus philomelos	Artificial Habitats	Boatman N.D., Stoate C., Henderson I.G., Vickery J.A, Thompson P.G.L. & Bence S.L.	Designing crop/plant mixtures to provide food for seed-eating farmland birds in winter
176	Bird Conservation	Plant wild bird seed or cover mixture	0	1	1	0	2003	52.22	-1.09	United Kingdom	merula	Turdus	Turdidae	Passeriformes	Aves	turdus merula	Artificial Habitats	Boatman N.D., Stoate C., Henderson I.G., Vickery J.A, Thompson P.G.L. & Bence S.L.	Designing crop/plant mixtures to provide food for seed-eating farmland birds in winter
176	Bird Conservation	Plant wild bird seed or cover mixture	0	1	1	0	2003	52.22	-1.09	United Kingdom	modularis	Prunella	Prunellidae	Passeriformes	Aves	prunella modularis	Artificial Habitats	Boatman N.D., Stoate C., Henderson I.G., Vickery J.A, Thompson P.G.L. & Bence S.L.	Designing crop/plant mixtures to provide food for seed-eating farmland birds in winter
176	Bird Conservation	Plant wild bird seed or cover mixture	0	1	1	0	2003	52.22	-1.09	United Kingdom	chloris	Carduelis	Fringillidae	Passeriformes	Aves	chloris chloris	Artificial Habitats	Boatman N.D., Stoate C., Henderson I.G., Vickery J.A, Thompson P.G.L. & Bence S.L.	Designing crop/plant mixtures to provide food for seed-eating farmland birds in winter
176	Bird Conservation	Plant wild bird seed or cover mixture	0	1	1	0	2003	52.22	-1.09	United Kingdom	citrinella	Emberiza	Emberizidae	Passeriformes	Aves	emberiza citrinella	Artificial Habitats	Boatman N.D., Stoate C., Henderson I.G., Vickery J.A, Thompson P.G.L. & Bence S.L.	Designing crop/plant mixtures to provide food for seed-eating farmland birds in winter
176	Bird Conservation	Plant wild bird seed or cover mixture	0	1	1	0	2003	52.22	-1.09	United Kingdom	colchicus	Phasianus	Phasianidae	Galliformes	Aves	phasianus colchicus	Artificial Habitats	Boatman N.D., Stoate C., Henderson I.G., Vickery J.A, Thompson P.G.L. & Bence S.L.	Designing crop/plant mixtures to provide food for seed-eating farmland birds in winter
178	Bird Conservation	Provide artificial nesting sites for songbirds	0	0	0	0	2005	37.39793	14.658782	Italy	martes	Martes	Mustelidae	Carnivora	Mammalia	martes martes	Forest & Woodland	Sarà M., Milazzo A., Falletta W. & Bellia E.	Journal of Zoology
178	Bird Conservation	Provide artificial nesting sites for songbirds	0	0	0	0	2005	37.39793	14.658782	Italy	caeruleus	Parus	Paridae	Passeriformes	Aves	cyanistes caeruleus	Forest & Woodland	Sarà M., Milazzo A., Falletta W. & Bellia E.	Journal of Zoology
178	Bird Conservation	Reduce inter-specific competition for nest sites of songbirds by removing competitor species	0	1	0	0	2005	37.39793	14.658782	Italy	martes	Martes	Mustelidae	Carnivora	Mammalia	martes martes	Forest & Woodland	Sarà M., Milazzo A., Falletta W. & Bellia E.	Journal of Zoology
178	Bird Conservation	Reduce inter-specific competition for nest sites of songbirds by removing competitor species	0	1	0	0	2005	37.39793	14.658782	Italy	caeruleus	Parus	Paridae	Passeriformes	Aves	cyanistes caeruleus	Forest & Woodland	Sarà M., Milazzo A., Falletta W. & Bellia E.	Journal of Zoology
179	Amphibian Conservation	Translocate great crested newts	1	0	0	0	2001	52.46	-0.07	United Kingdom	cristatus	Triturus	Salamandridae	Caudata	Amphibia	triturus cristatus	Wetlands	Cooke A.S.	Herpetological Bulletin
180	Amphibian Conservation	Create ponds for amphibians	0	1	0	0	2004	44.391867	-93.480596	United States	laterale	Ambystoma	Ambystomatidae	Caudata	Amphibia	ambystoma laterale	Artificial Habitats	Knutson M.G., Richardson W.B., Reineke D.M., Gray B.R., Parmelee J.R. & Weick S.E.	Ecological Applications
180	Amphibian Conservation	Create ponds for amphibians	0	1	0	0	2004	44.391867	-93.480596	United States	tigrinum	Ambystoma	Ambystomatidae	Caudata	Amphibia	ambystoma tigrinum	Artificial Habitats	Knutson M.G., Richardson W.B., Reineke D.M., Gray B.R., Parmelee J.R. & Weick S.E.	Ecological Applications
180	Amphibian Conservation	Create ponds for amphibians	0	1	0	0	2004	44.391867	-93.480596	United States	NA	NA	NA	Anura	Amphibia	NA	Artificial Habitats	Knutson M.G., Richardson W.B., Reineke D.M., Gray B.R., Parmelee J.R. & Weick S.E.	Ecological Applications
184	Terrestrial Mammal Conservation	Translocate predators away from livestock to reduce human-wildlife conflict	0	0	0	0	2005	46.8779552	-110.3749738	United States	arctos	Ursus	Ursidae	Carnivora	Mammalia	ursus arctos	Forest & Woodland	Bradleye H., Pletscher D.H., Bangs E.E., Kunkel K.E., Smith D.W., Mack C.M., Meier T.J., Fontaine J.A., Niemeyer C.C. & Jimenez M.D.	Conservation Biology
184	Terrestrial Mammal Conservation	Translocate predators away from livestock to reduce human-wildlife conflict	0	0	0	0	2005	46.8779552	-110.3749738	United States	lupus	Canis	Canidae	Carnivora	Mammalia	canis lupus	Forest & Woodland	Bradleye H., Pletscher D.H., Bangs E.E., Kunkel K.E., Smith D.W., Mack C.M., Meier T.J., Fontaine J.A., Niemeyer C.C. & Jimenez M.D.	Conservation Biology
184	Terrestrial Mammal Conservation	Translocate predators away from livestock to reduce human-wildlife conflict	0	0	0	0	2005	44.412307	-114.9394849	United States	arctos	Ursus	Ursidae	Carnivora	Mammalia	ursus arctos	Forest & Woodland	Bradleye H., Pletscher D.H., Bangs E.E., Kunkel K.E., Smith D.W., Mack C.M., Meier T.J., Fontaine J.A., Niemeyer C.C. & Jimenez M.D.	Conservation Biology
184	Terrestrial Mammal Conservation	Translocate predators away from livestock to reduce human-wildlife conflict	0	0	0	0	2005	44.412307	-114.9394849	United States	lupus	Canis	Canidae	Carnivora	Mammalia	canis lupus	Forest & Woodland	Bradleye H., Pletscher D.H., Bangs E.E., Kunkel K.E., Smith D.W., Mack C.M., Meier T.J., Fontaine J.A., Niemeyer C.C. & Jimenez M.D.	Conservation Biology
184	Terrestrial Mammal Conservation	Translocate predators away from livestock to reduce human-wildlife conflict	0	0	0	0	2005	43.1361704	-107.2666396	United States	arctos	Ursus	Ursidae	Carnivora	Mammalia	ursus arctos	Forest & Woodland	Bradleye H., Pletscher D.H., Bangs E.E., Kunkel K.E., Smith D.W., Mack C.M., Meier T.J., Fontaine J.A., Niemeyer C.C. & Jimenez M.D.	Conservation Biology
184	Terrestrial Mammal Conservation	Translocate predators away from livestock to reduce human-wildlife conflict	0	0	0	0	2005	43.1361704	-107.2666396	United States	lupus	Canis	Canidae	Carnivora	Mammalia	canis lupus	Forest & Woodland	Bradleye H., Pletscher D.H., Bangs E.E., Kunkel K.E., Smith D.W., Mack C.M., Meier T.J., Fontaine J.A., Niemeyer C.C. & Jimenez M.D.	Conservation Biology
184	Terrestrial Mammal Conservation	Use holding pens at release site prior to release of translocated mammals	0	0	0	0	2005	46.8779552	-110.3749738	United States	arctos	Ursus	Ursidae	Carnivora	Mammalia	ursus arctos	Forest & Woodland	Bradleye H., Pletscher D.H., Bangs E.E., Kunkel K.E., Smith D.W., Mack C.M., Meier T.J., Fontaine J.A., Niemeyer C.C. & Jimenez M.D.	Conservation Biology
184	Terrestrial Mammal Conservation	Use holding pens at release site prior to release of translocated mammals	0	0	0	0	2005	46.8779552	-110.3749738	United States	lupus	Canis	Canidae	Carnivora	Mammalia	canis lupus	Forest & Woodland	Bradleye H., Pletscher D.H., Bangs E.E., Kunkel K.E., Smith D.W., Mack C.M., Meier T.J., Fontaine J.A., Niemeyer C.C. & Jimenez M.D.	Conservation Biology
184	Terrestrial Mammal Conservation	Use holding pens at release site prior to release of translocated mammals	0	0	0	0	2005	44.412307	-114.9394849	United States	arctos	Ursus	Ursidae	Carnivora	Mammalia	ursus arctos	Forest & Woodland	Bradleye H., Pletscher D.H., Bangs E.E., Kunkel K.E., Smith D.W., Mack C.M., Meier T.J., Fontaine J.A., Niemeyer C.C. & Jimenez M.D.	Conservation Biology
184	Terrestrial Mammal Conservation	Use holding pens at release site prior to release of translocated mammals	0	0	0	0	2005	44.412307	-114.9394849	United States	lupus	Canis	Canidae	Carnivora	Mammalia	canis lupus	Forest & Woodland	Bradleye H., Pletscher D.H., Bangs E.E., Kunkel K.E., Smith D.W., Mack C.M., Meier T.J., Fontaine J.A., Niemeyer C.C. & Jimenez M.D.	Conservation Biology
184	Terrestrial Mammal Conservation	Use holding pens at release site prior to release of translocated mammals	0	0	0	0	2005	43.1361704	-107.2666396	United States	arctos	Ursus	Ursidae	Carnivora	Mammalia	ursus arctos	Forest & Woodland	Bradleye H., Pletscher D.H., Bangs E.E., Kunkel K.E., Smith D.W., Mack C.M., Meier T.J., Fontaine J.A., Niemeyer C.C. & Jimenez M.D.	Conservation Biology
184	Terrestrial Mammal Conservation	Use holding pens at release site prior to release of translocated mammals	0	0	0	0	2005	43.1361704	-107.2666396	United States	lupus	Canis	Canidae	Carnivora	Mammalia	canis lupus	Forest & Woodland	Bradleye H., Pletscher D.H., Bangs E.E., Kunkel K.E., Smith D.W., Mack C.M., Meier T.J., Fontaine J.A., Niemeyer C.C. & Jimenez M.D.	Conservation Biology
186	Bird Conservation	Foster eggs or chicks of raptors with wild conspecifics	0	0	0	0	2004	-20.33	57.7	Mauritius	punctatus	Falco	Falconidae	Falconiformes	Aves	falco punctatus	Forest & Woodland	Nicoll M.A.C., Jones C.G. & Norris K.	Biological Conservation
186	Bird Conservation	Release captive-bred individuals into the wild to restore or augment wild populations of raptors	0	0	0	1	2004	-20.33	57.7	Mauritius	punctatus	Falco	Falconidae	Falconiformes	Aves	falco punctatus	Forest & Woodland	Nicoll M.A.C., Jones C.G. & Norris K.	Biological Conservation
190	Amphibian Conservation	Create ponds for amphibians	0	1	0	0	2004	-31.253218	146.921099	Australia	peronii	Limnodynastes	Limnodynastidae	Anura	Amphibia	limnodynastes peronii	Wetlands	Hazell D., Hero J., Lindenmayer D. & Cunningham R.	Biological Conservation
190	Amphibian Conservation	Create ponds for amphibians	0	1	0	0	2004	-31.253218	146.921099	Australia	NA	NA	NA	Anura	Amphibia	NA	Wetlands	Hazell D., Hero J., Lindenmayer D. & Cunningham R.	Biological Conservation
191	Amphibian Conservation	Install barrier fencing along roads	1	1	0	0	2004	27.664827	-81.515754	United States	novemcinctus	Dasypus	Dasypodinae	Cingulata	Mammalia	dasypus novemcinctus	Artificial Habitats	Dodd C.K., Barichivich W.J. & Smith L.L.	Biological Conservation
191	Amphibian Conservation	Install barrier fencing along roads	1	1	0	0	2004	27.664827	-81.515754	United States	NA	NA	NA	Anura	Amphibia	NA	Artificial Habitats	Dodd C.K., Barichivich W.J. & Smith L.L.	Biological Conservation
192	Amphibian Conservation	Install culverts or tunnels as road crossings	0	0	0	0	2004	29.52	-82.29	United States	lotor	Procyon	Procyonidae	Carnivora	Mammalia	procyon lotor	Artificial Habitats	Dodd C.K., Barichivich W.J. & Smith L.L.	Biological Conservation
192	Amphibian Conservation	Install culverts or tunnels as road crossings	0	0	0	0	2004	29.52	-82.29	United States	novemcinctus	Dasypus	Dasypodinae	Cingulata	Mammalia	dasypus novemcinctus	Artificial Habitats	Dodd C.K., Barichivich W.J. & Smith L.L.	Biological Conservation
192	Amphibian Conservation	Install culverts or tunnels as road crossings	0	0	0	0	2004	29.52	-82.29	United States	NA	NA	NA	Anura	Amphibia	NA	Artificial Habitats	Dodd C.K., Barichivich W.J. & Smith L.L.	Biological Conservation
192	Amphibian Conservation	Install culverts or tunnels as road crossings	0	0	0	0	2004	29.52	-82.29	United States	NA	NA	NA	Caudata	Amphibia	NA	Artificial Habitats	Dodd C.K., Barichivich W.J. & Smith L.L.	Biological Conservation
196	Bird Conservation	Use signs and access restrictions to reduce disturbance at nest sites	0	1	0	0	1999	-64.83	-63.49	United Kingdom	papua	Pygoscelis	Spheniscidae	Sphenisciformes	Aves	pygoscelis papua	Coastal	Cobley N.D. & Shears J.R.	Polar Biology
204	Terrestrial Mammal Conservation	Provide supplementary food during/after release of translocated mammals	0	1	0	0	2000	47.4146124	-1.6524211	France	cuniculus	Oryctolagus	Leporidae	Lagomorpha	Mammalia	oryctolagus cuniculus	Artificial Habitats	Letty J., Marchandeau S., Clobert J. & Aubineau J.	Animal Conservation
204	Terrestrial Mammal Conservation	Use holding pens at release site prior to release of translocated mammals	0	1	0	0	2000	47.4146124	-1.6524211	France	cuniculus	Oryctolagus	Leporidae	Lagomorpha	Mammalia	oryctolagus cuniculus	Artificial Habitats	Letty J., Marchandeau S., Clobert J. & Aubineau J.	Animal Conservation
204	Terrestrial Mammal Conservation	Use tranquilizers to reduce stress during translocation	0	1	0	0	2000	47.4146124	-1.6524211	France	cuniculus	Oryctolagus	Leporidae	Lagomorpha	Mammalia	oryctolagus cuniculus	Artificial Habitats	Letty J., Marchandeau S., Clobert J. & Aubineau J.	Animal Conservation
205	Bird Conservation	Use decoys to attract birds to safe areas	0	1	0	0	2001	-36.43	174.22	New Zealand	NA	Sterna	Laridae	Charadriiformes	Aves	NA	Coastal	Jeffries D.S. & Brunton D.H.	Animal Conservation
205	Bird Conservation	Use vocalisations to attract birds to safe areas	0	1	0	0	2001	-36.43	174.22	New Zealand	NA	Sterna	Laridae	Charadriiformes	Aves	NA	Coastal	Jeffries D.S. & Brunton D.H.	Animal Conservation
206	Bird Conservation	Control mammalian predators on islands for seabirds	1	0	0	0	2003	26.044445	-111.666072	Mexico	catus	Felis	Felidae	Carnivora	Mammalia	felis chaus	Shrubland	Keitt B.S. & Tershy B.R.	Animal Conservation
206	Bird Conservation	Control mammalian predators on islands for seabirds	1	0	0	0	2003	26.044445	-111.666072	Mexico	opisthomelas	Puffinus	Procellariidae	Procellariiformes	Aves	puffinus opisthomelas	Shrubland	Keitt B.S. & Tershy B.R.	Animal Conservation
206	Bird Conservation	Control mammalian predators on islands for seabirds	1	0	0	0	2003	26.044445	-111.666072	Mexico	puffinus	Puffinus	Procellariidae	Procellariiformes	Aves	puffinus puffinus	Shrubland	Keitt B.S. & Tershy B.R.	Animal Conservation
207	Bird Conservation	Use anti-predator training to improve survival after release	0	0	0	0	1999	21.25	40.7	Saudi Arabia	vulpes	Vulpes	Canidae	Carnivora	Mammalia	vulpes vulpes	Desert	van Heezik Y., Seddon P.J. & Maloney R.F.	NA
207	Bird Conservation	Use anti-predator training to improve survival after release	0	0	0	0	1999	21.25	40.7	Saudi Arabia	undulata	Chlamydotis	Otididae	Otidiformes	Aves	chlamydotis undulata	Desert	van Heezik Y., Seddon P.J. & Maloney R.F.	NA
207	Bird Conservation	Use puppets to increase the survival or growth of hand-reared chicks	0	0	0	0	1999	21.25	40.7	Saudi Arabia	vulpes	Vulpes	Canidae	Carnivora	Mammalia	vulpes vulpes	Desert	van Heezik Y., Seddon P.J. & Maloney R.F.	Animal Conservation
207	Bird Conservation	Use puppets to increase the survival or growth of hand-reared chicks	0	0	0	0	1999	21.25	40.7	Saudi Arabia	undulata	Chlamydotis	Otididae	Otidiformes	Aves	chlamydotis undulata	Desert	van Heezik Y., Seddon P.J. & Maloney R.F.	Animal Conservation
210	Bird Conservation	Control mammalian predators on islands for seabirds	1	1	0	0	2005	35.18	-2.44	Spain	diomedea	Calonectris	Procellariidae	Procellariiformes	Aves	calonectris diomedea	Coastal	Igual J.M., Forero M.G., Gomez T., Orueta J.F. & Oro D.	Animal Conservation
210	Bird Conservation	Control mammalian predators on islands for seabirds	1	1	0	0	2005	35.18	-2.44	Spain	NA	Ratt	Muridae	Rodentia	Mammalia	ratt	Coastal	Igual J.M., Forero M.G., Gomez T., Orueta J.F. & Oro D.	Animal Conservation
211	Bird Conservation	Control avian predators on islands	0	1	1	0	2002	59.062668	-2.868778	United Kingdom	lagopus	Lagopus	Phasianidae	Galliformes	Aves	lagopus lagopus	Shrubland	Amar A. & Redpath S.M.	Animal Conservation
211	Bird Conservation	Control avian predators on islands	0	1	1	0	2002	59.062668	-2.868778	United Kingdom	europaeus	Lepus	Leporidae	Lagomorpha	Mammalia	lepus europaeus	Shrubland	Amar A. & Redpath S.M.	Animal Conservation
211	Bird Conservation	Control avian predators on islands	0	1	1	0	2002	59.062668	-2.868778	United Kingdom	cyaneus	Circus	Accipitridae	Accipitriformes	Aves	circus cyaneus	Shrubland	Amar A. & Redpath S.M.	Animal Conservation
211	Bird Conservation	Control avian predators on islands	0	1	1	0	2002	59.062668	-2.868778	United Kingdom	domesticus	Gallus	Phasianidae	Galliformes	Aves	gallus gallus	Shrubland	Amar A. & Redpath S.M.	Animal Conservation
211	Bird Conservation	Control avian predators on islands	0	1	1	0	2002	59.062668	-2.868778	United Kingdom	cornix	Corvus	Corvidae	Passeriformes	Aves	corvus corax	Shrubland	Amar A. & Redpath S.M.	Animal Conservation
211	Bird Conservation	Provide supplementary food for raptors to increase reproductive success	0	1	1	0	2002	59.062668	-2.868778	United Kingdom	lagopus	Lagopus	Phasianidae	Galliformes	Aves	lagopus lagopus	Shrubland	Amar A. & Redpath S.M.	Animal Conservation
211	Bird Conservation	Provide supplementary food for raptors to increase reproductive success	0	1	1	0	2002	59.062668	-2.868778	United Kingdom	europaeus	Lepus	Leporidae	Lagomorpha	Mammalia	lepus europaeus	Shrubland	Amar A. & Redpath S.M.	Animal Conservation
211	Bird Conservation	Provide supplementary food for raptors to increase reproductive success	0	1	1	0	2002	59.062668	-2.868778	United Kingdom	cyaneus	Circus	Accipitridae	Accipitriformes	Aves	circus cyaneus	Shrubland	Amar A. & Redpath S.M.	Animal Conservation
211	Bird Conservation	Provide supplementary food for raptors to increase reproductive success	0	1	1	0	2002	59.062668	-2.868778	United Kingdom	domesticus	Gallus	Phasianidae	Galliformes	Aves	gallus gallus	Shrubland	Amar A. & Redpath S.M.	Animal Conservation
211	Bird Conservation	Provide supplementary food for raptors to increase reproductive success	0	1	1	0	2002	59.062668	-2.868778	United Kingdom	cornix	Corvus	Corvidae	Passeriformes	Aves	corvus corax	Shrubland	Amar A. & Redpath S.M.	Animal Conservation
214	Bird Conservation	Control mammalian predators on islands for pigeons	1	0	0	0	1992	-20.43	57.45	Mauritius	rattus	Rattus	Muridae	Rodentia	Mammalia	rattus rattus	Forest & Woodland	Jones C. G., Swinnerton K. J., Taylor C. J. & Mungroo Y.	Dodo
214	Bird Conservation	Control mammalian predators on islands for pigeons	1	0	0	0	1992	-20.43	57.45	Mauritius	mayeri	Columba	Columbidae	Columbiformes	Aves	nesoenas mayeri	Forest & Woodland	Jones C. G., Swinnerton K. J., Taylor C. J. & Mungroo Y.	Dodo
214	Bird Conservation	Control mammalian predators on islands for pigeons	1	0	0	0	1992	-20.43	57.45	Mauritius	fascicularis	Macaca	Cercopithecidae	Primates	Mammalia	macaca fascicularis	Forest & Woodland	Jones C. G., Swinnerton K. J., Taylor C. J. & Mungroo Y.	Dodo
214	Bird Conservation	Provide supplementary food after release	0	0	0	0	1992	-20.43	57.45	Mauritius	rattus	Rattus	Muridae	Rodentia	Mammalia	rattus rattus	Forest & Woodland	Jones C. G., Swinnerton K. J., Taylor C. J. & Mungroo Y.	Dodo
214	Bird Conservation	Provide supplementary food after release	0	0	0	0	1992	-20.43	57.45	Mauritius	fascicularis	Macaca	Cercopithecidae	Primates	Mammalia	macaca fascicularis	Forest & Woodland	Jones C. G., Swinnerton K. J., Taylor C. J. & Mungroo Y.	Dodo
214	Bird Conservation	Provide supplementary food after release	0	0	0	0	1992	-20.43	57.45	Mauritius	risoria	Streptopelia	Columbidae	Columbiformes	Aves	streptopelia roseogrisea	Forest & Woodland	Jones C. G., Swinnerton K. J., Taylor C. J. & Mungroo Y.	Dodo
214	Bird Conservation	Provide supplementary food for pigeons to increase adult survival	0	0	0	0	1992	-20.43	57.45	Mauritius	rattus	Rattus	Muridae	Rodentia	Mammalia	rattus rattus	Forest & Woodland	Jones C. G., Swinnerton K. J., Taylor C. J. & Mungroo Y.	Dodo
214	Bird Conservation	Provide supplementary food for pigeons to increase adult survival	0	0	0	0	1992	-20.43	57.45	Mauritius	fascicularis	Macaca	Cercopithecidae	Primates	Mammalia	macaca fascicularis	Forest & Woodland	Jones C. G., Swinnerton K. J., Taylor C. J. & Mungroo Y.	Dodo
214	Bird Conservation	Release captive-bred individuals into the wild to restore or augment wild populations of pigeons	0	0	0	1	1992	NA	NA	Mauritius	rattus	Rattus	Muridae	Rodentia	Mammalia	rattus rattus	Forest & Woodland	Jones C. G., Swinnerton K. J., Taylor C. J. & Mungroo Y.	Dodo
214	Bird Conservation	Release captive-bred individuals into the wild to restore or augment wild populations of pigeons	0	0	0	1	1992	NA	NA	Mauritius	mayeri	Columba	Columbidae	Columbiformes	Aves	nesoenas mayeri	Forest & Woodland	Jones C. G., Swinnerton K. J., Taylor C. J. & Mungroo Y.	Dodo
214	Bird Conservation	Release captive-bred individuals into the wild to restore or augment wild populations of pigeons	0	0	0	1	1992	NA	NA	Mauritius	fascicularis	Macaca	Cercopithecidae	Primates	Mammalia	macaca fascicularis	Forest & Woodland	Jones C. G., Swinnerton K. J., Taylor C. J. & Mungroo Y.	Dodo
214	Bird Conservation	Use captive breeding to increase or maintain populations of pigeons	0	0	0	1	1992	NA	NA	Mauritius	rattus	Rattus	Muridae	Rodentia	Mammalia	rattus rattus	Forest & Woodland	Jones C. G., Swinnerton K. J., Taylor C. J. & Mungroo Y.	Dodo
214	Bird Conservation	Use captive breeding to increase or maintain populations of pigeons	0	0	0	1	1992	NA	NA	Mauritius	fascicularis	Macaca	Cercopithecidae	Primates	Mammalia	macaca fascicularis	Forest & Woodland	Jones C. G., Swinnerton K. J., Taylor C. J. & Mungroo Y.	Dodo
214	Bird Conservation	Use captive breeding to increase or maintain populations of pigeons	0	0	0	1	1992	NA	NA	Mauritius	risoria	Streptopelia	Columbidae	Columbiformes	Aves	streptopelia roseogrisea	Forest & Woodland	Jones C. G., Swinnerton K. J., Taylor C. J. & Mungroo Y.	Dodo
217	Terrestrial Mammal Conservation	Place captive young with captive foster parents	0	1	0	0	2006	39.32098	-111.093731	United States	latrans	Canis	Canidae	Carnivora	Mammalia	canis latrans	Forest & Woodland	Kitchen A.M. & Knowlton F.F.	Biological Conservation
217	Terrestrial Mammal Conservation	Place captive young with captive foster parents	0	1	0	0	2006	39.32098	-111.093731	United States	latrans	Canis	Canidae	Carnivora	Mammalia	canis latrans	Grassland	Kitchen A.M. & Knowlton F.F.	Biological Conservation
221	Bird Conservation	Use prescribed burning on coastal habitats	0	1	0	0	2004	-26.585766	-60.954007	Argentina	maluroides	Spartonoica	Furnariidae	Passeriformes	Aves	spartonoica maluroides	Coastal	Isacch J.P., Holz S., Ricci L. & Martinez M.M.	Wetlands
222	Bird Conservation	Control mammalian predators on islands for seabirds	1	0	0	0	2006	21.751384	-104.845462	Mexico	rattus	Rattus	Muridae	Rodentia	Mammalia	rattus rattus	Shrubland	Rodríguez C., Torres R. & Drummond H.	Biological Conservation
222	Bird Conservation	Control mammalian predators on islands for seabirds	1	0	0	0	2006	21.751384	-104.845462	Mexico	occidentalis	Pelecanus	Pelecanidae	Pelecaniformes	Aves	pelecanus occidentalis	Shrubland	Rodríguez C., Torres R. & Drummond H.	Biological Conservation
222	Bird Conservation	Control mammalian predators on islands for seabirds	1	0	0	0	2006	21.751384	-104.845462	Mexico	heermanni	Larus	Laridae	Charadriiformes	Aves	larus heermanni	Shrubland	Rodríguez C., Torres R. & Drummond H.	Biological Conservation
222	Bird Conservation	Control mammalian predators on islands for seabirds	1	0	0	0	2006	21.751384	-104.845462	Mexico	nebouxii	Sula	Sula	Suliformes	Aves	sula nebouxii	Shrubland	Rodríguez C., Torres R. & Drummond H.	Biological Conservation
222	Bird Conservation	Control mammalian predators on islands for seabirds	1	0	0	0	2006	21.751384	-104.845462	Mexico	magnificens	Fregata	Fregata	Suliformes	Aves	fregata magnificens	Shrubland	Rodríguez C., Torres R. & Drummond H.	Biological Conservation
222	Bird Conservation	Control mammalian predators on islands for seabirds	1	0	0	0	2006	21.751384	-104.845462	Mexico	aethereus	Phaethon	Phaethon	Phaethontiformes	Aves	phaethon aethereus	Shrubland	Rodríguez C., Torres R. & Drummond H.	Biological Conservation
222	Bird Conservation	Control mammalian predators on islands for seabirds	1	0	0	0	2006	21.751384	-104.845462	Mexico	fuscata	Sterna	Laridae	Charadriiformes	Aves	onychoprion fuscatus	Shrubland	Rodríguez C., Torres R. & Drummond H.	Biological Conservation
222	Bird Conservation	Control mammalian predators on islands for seabirds	1	0	0	0	2006	21.751384	-104.845462	Mexico	stolidus	Anous	Laridae	Charadriiformes	Aves	anous stolidus	Shrubland	Rodríguez C., Torres R. & Drummond H.	Biological Conservation
222	Bird Conservation	Control mammalian predators on islands for seabirds	1	0	0	0	2006	21.751384	-104.845462	Mexico	sula	Sula	Sula	Suliformes	Aves	sula sula	Shrubland	Rodríguez C., Torres R. & Drummond H.	Biological Conservation
235	Bat Conservation	Provide bat boxes for roosting bats	0	0	0	0	2004	38.015625	-7.865235	Portugal	pygmaeus	Pipistrellus	Vespertilionidae	Chiroptera	Mammalia	pipistrellus pygmaeus	Artificial Habitats	Lourenço S.I. & Palmeirim J.M.	Biological Conservation
235	Bat Conservation	Provide bat boxes for roosting bats	0	0	0	0	2004	37.01536	-7.935113	Portugal	pygmaeus	Pipistrellus	Vespertilionidae	Chiroptera	Mammalia	pipistrellus pygmaeus	Artificial Habitats	Lourenço S.I. & Palmeirim J.M.	Biological Conservation
241	Bird Conservation	Provide supplementary food for songbirds to increase reproductive success	0	1	0	0	2004	27.18	-81.35	United States	coerulescens	Aphelocoma	Corvidae	Passeriformes	Aves	aphelocoma coerulescens	Shrubland	Schoech S.J, Bowman R. & Reynolds J.S.	Hormones and Behavior
242	Bird Conservation	Use repellents on baits for predator control	0	1	1	0	2003	-36.84846	174.763331	New Zealand	austalis	Petroica	Petroicaidae	Passeriformes	Aves	petroica australis	Forest & Woodland	Day T.D., Matthews L.R. & Waas J.R.	Biological Conservation
242	Bird Conservation	Use repellents on baits for predator control	0	1	1	0	2003	-36.603645	174.802203	New Zealand	austalis	Petroica	Petroicaidae	Passeriformes	Aves	petroica australis	Forest & Woodland	Day T.D., Matthews L.R. & Waas J.R.	Biological Conservation
250	Bird Conservation	Provide supplementary food for raptors to increase reproductive success	1	0	0	0	2006	41.84	-4.4	Spain	adalberti	Aquila	Accipitridae	Accipitriformes	Aves	aquila adalberti	Forest & Woodland	González L.M., Margalida A., Sánchez R. & Oria J.	Biological Conservation
260	Bird Conservation	Provide artificial nesting sites for songbirds	0	1	0	0	2002	18.08	-67.11	Puerto Rico	xanthomus	Agelaius	Icteridae	Passeriformes	Aves	agelaius xanthomus	Forest & Woodland	López-Ortiz R., Ventosa-Febles E.A., Reitsma L.R., Hengstenberg D. & Peluca W.	Biological Conservation
260	Bird Conservation	Provide artificial nesting sites for songbirds	0	1	0	0	2002	18.08	-67.11	Puerto Rico	bonairensis	Molothrus	Icteridae	Passeriformes	Aves	molothrus bonariensis	Forest & Woodland	López-Ortiz R., Ventosa-Febles E.A., Reitsma L.R., Hengstenberg D. & Peluca W.	Biological Conservation
260	Bird Conservation	Remove/control adult brood parasites	0	0	0	0	2002	18.08	-67.11	Puerto Rico	xanthomus	Agelaius	Icteridae	Passeriformes	Aves	agelaius xanthomus	Forest & Woodland	López-Ortiz R., Ventosa-Febles E.A., Reitsma L.R., Hengstenberg D. & Peluca W.	Biological Conservation
260	Bird Conservation	Remove/control adult brood parasites	0	0	0	0	2002	18.08	-67.11	Puerto Rico	bonairensis	Molothrus	Icteridae	Passeriformes	Aves	molothrus bonariensis	Forest & Woodland	López-Ortiz R., Ventosa-Febles E.A., Reitsma L.R., Hengstenberg D. & Peluca W.	Biological Conservation
261	Bird Conservation	Mark fences to reduce bird collision mortality	0	1	1	0	2003	57.1	-2.9	United Kingdom	lagopus	Lagopus	Phasianidae	Galliformes	Aves	lagopus lagopus	Forest & Woodland	Baines D. & Andrew M.	Biological Conservation
261	Bird Conservation	Mark fences to reduce bird collision mortality	0	1	1	0	2003	57.1	-2.9	United Kingdom	urogallus	Tetrao	Phasianidae	Galliformes	Aves	tetrao urogallus	Forest & Woodland	Baines D. & Andrew M.	Biological Conservation
261	Bird Conservation	Mark fences to reduce bird collision mortality	0	1	1	0	2003	57.1	-2.9	United Kingdom	vulpes	Vulpes	Canidae	Carnivora	Mammalia	vulpes vulpes	Forest & Woodland	Baines D. & Andrew M.	Biological Conservation
261	Bird Conservation	Mark fences to reduce bird collision mortality	0	1	1	0	2003	57.1	-2.9	United Kingdom	tetrix	Tetrao	Phasianidae	Galliformes	Aves	tetrax tetrax	Forest & Woodland	Baines D. & Andrew M.	Biological Conservation
261	Bird Conservation	Mark fences to reduce bird collision mortality	0	1	1	0	2003	57.1	-2.9	United Kingdom	mutus	Lagopus	Leporidae	Lagomorpha	Mammalia	lagopus mutus	Forest & Woodland	Baines D. & Andrew M.	Biological Conservation
262	Bird Conservation	Translocate rails	0	0	0	1	2002	-9.39	46.21	Seychelles	catus	Felis	Felidae	Carnivora	Mammalia	felis chaus	Forest & Woodland	Wanless R.M., Cunningham J., Hockey P.A.R., Wanless J., White R.W. & Wiseman R.	Biological Conservation
262	Bird Conservation	Translocate rails	0	0	0	1	2002	-9.39	46.21	Seychelles	cuvieri	Dryolimnas	Rallidae	Gruiformes	Aves	dryolimnas cuvieri	Forest & Woodland	Wanless R.M., Cunningham J., Hockey P.A.R., Wanless J., White R.W. & Wiseman R.	Biological Conservation
262	Bird Conservation	Translocate rails	0	0	0	1	2002	-9.39	46.21	Seychelles	NA	Dryolimn	Rallidae	Gruiformes	Aves	dryolimnas cuvieri	Forest & Woodland	Wanless R.M., Cunningham J., Hockey P.A.R., Wanless J., White R.W. & Wiseman R.	Biological Conservation
263	Terrestrial Mammal Conservation	Release translocated/captive-bred mammals in areas with invasive/problematic species eradication/control	0	0	0	0	2003	-27.672817	121.62831	Australia	cuniculus	Oryctolagus	Leporidae	Lagomorpha	Mammalia	oryctolagus cuniculus	Coastal	Richards J.D. & Short J.	Biological Conservation
263	Terrestrial Mammal Conservation	Release translocated/captive-bred mammals in areas with invasive/problematic species eradication/control	0	0	0	0	2003	-27.672817	121.62831	Australia	vulpes	Vulpes	Canidae	Carnivora	Mammalia	vulpes vulpes	Coastal	Richards J.D. & Short J.	Biological Conservation
263	Terrestrial Mammal Conservation	Release translocated/captive-bred mammals in areas with invasive/problematic species eradication/control	0	0	0	0	2003	-27.672817	121.62831	Australia	catus	Felis	Felidae	Carnivora	Mammalia	felis chaus	Coastal	Richards J.D. & Short J.	Biological Conservation
263	Terrestrial Mammal Conservation	Release translocated/captive-bred mammals in areas with invasive/problematic species eradication/control	0	0	0	0	2003	-27.672817	121.62831	Australia	bougainville	Perameles	PERAMELIDAE	Peramelemorphia	Mammalia	perameles bougainville	Coastal	Richards J.D. & Short J.	Biological Conservation
263	Terrestrial Mammal Conservation	Release translocated/captive-bred mammals in areas with invasive/problematic species eradication/control	0	0	0	0	2003	-26.115528	113.3872128	Australia	cuniculus	Oryctolagus	Leporidae	Lagomorpha	Mammalia	oryctolagus cuniculus	Coastal	Richards J.D. & Short J.	Biological Conservation
263	Terrestrial Mammal Conservation	Release translocated/captive-bred mammals in areas with invasive/problematic species eradication/control	0	0	0	0	2003	-26.115528	113.3872128	Australia	vulpes	Vulpes	Canidae	Carnivora	Mammalia	vulpes vulpes	Coastal	Richards J.D. & Short J.	Biological Conservation
263	Terrestrial Mammal Conservation	Release translocated/captive-bred mammals in areas with invasive/problematic species eradication/control	0	0	0	0	2003	-26.115528	113.3872128	Australia	catus	Felis	Felidae	Carnivora	Mammalia	felis chaus	Coastal	Richards J.D. & Short J.	Biological Conservation
263	Terrestrial Mammal Conservation	Release translocated/captive-bred mammals in areas with invasive/problematic species eradication/control	0	0	0	0	2003	-26.115528	113.3872128	Australia	bougainville	Perameles	PERAMELIDAE	Peramelemorphia	Mammalia	perameles bougainville	Coastal	Richards J.D. & Short J.	Biological Conservation
268	Terrestrial Mammal Conservation	Provide supplementary food during/after release of captive-bred mammals	1	0	0	0	2006	-27.672817	121.62831	Australia	hircus	Capra	BOVIDAE	Cetartiodactyla	Mammalia	capra hircus	Shrubland	Hardman B. & Moro D.	Biological Conservation
268	Terrestrial Mammal Conservation	Provide supplementary food during/after release of captive-bred mammals	1	0	0	0	2006	-27.672817	121.62831	Australia	vulpes	Vulpes	Canidae	Carnivora	Mammalia	vulpes vulpes	Shrubland	Hardman B. & Moro D.	Biological Conservation
268	Terrestrial Mammal Conservation	Provide supplementary food during/after release of captive-bred mammals	1	0	0	0	2006	-27.672817	121.62831	Australia	catus	Felis	Felidae	Carnivora	Mammalia	felis chaus	Shrubland	Hardman B. & Moro D.	Biological Conservation
268	Terrestrial Mammal Conservation	Provide supplementary food during/after release of captive-bred mammals	1	0	0	0	2006	-27.672817	121.62831	Australia	hirsutus	Lagorchestis	Macropodidae	Diprotodontia	Mammalia	lagorchestes hirsutus	Shrubland	Hardman B. & Moro D.	Biological Conservation
268	Terrestrial Mammal Conservation	Provide supplementary food during/after release of captive-bred mammals	1	0	0	0	2006	-27.672817	121.62831	Australia	fasciatus	Lagostrophus	MACROPODIDAE	Diprotodontia	Mammalia	lagostrophus fasciatus	Shrubland	Hardman B. & Moro D.	Biological Conservation
268	Terrestrial Mammal Conservation	Provide supplementary water to increase reproduction/survival	1	0	0	0	2006	-27.672817	121.62831	Australia	hircus	Capra	BOVIDAE	Cetartiodactyla	Mammalia	capra hircus	Shrubland	Hardman B. & Moro D.	Biological Conservation
268	Terrestrial Mammal Conservation	Provide supplementary water to increase reproduction/survival	1	0	0	0	2006	-27.672817	121.62831	Australia	vulpes	Vulpes	Canidae	Carnivora	Mammalia	vulpes vulpes	Shrubland	Hardman B. & Moro D.	Biological Conservation
268	Terrestrial Mammal Conservation	Provide supplementary water to increase reproduction/survival	1	0	0	0	2006	-27.672817	121.62831	Australia	catus	Felis	Felidae	Carnivora	Mammalia	felis chaus	Shrubland	Hardman B. & Moro D.	Biological Conservation
268	Terrestrial Mammal Conservation	Provide supplementary water to increase reproduction/survival	1	0	0	0	2006	-27.672817	121.62831	Australia	hirsutus	Lagorchestis	Macropodidae	Diprotodontia	Mammalia	lagorchestes hirsutus	Shrubland	Hardman B. & Moro D.	Biological Conservation
268	Terrestrial Mammal Conservation	Provide supplementary water to increase reproduction/survival	1	0	0	0	2006	-27.672817	121.62831	Australia	fasciatus	Lagostrophus	MACROPODIDAE	Diprotodontia	Mammalia	lagostrophus fasciatus	Shrubland	Hardman B. & Moro D.	Biological Conservation
268	Terrestrial Mammal Conservation	Release captive-bred mammals into fenced areas	1	0	0	0	2006	-27.672817	121.62831	Australia	hircus	Capra	BOVIDAE	Cetartiodactyla	Mammalia	capra hircus	Shrubland	Hardman B. & Moro D.	Biological Conservation
268	Terrestrial Mammal Conservation	Release captive-bred mammals into fenced areas	1	0	0	0	2006	-27.672817	121.62831	Australia	vulpes	Vulpes	Canidae	Carnivora	Mammalia	vulpes vulpes	Shrubland	Hardman B. & Moro D.	Biological Conservation
268	Terrestrial Mammal Conservation	Release captive-bred mammals into fenced areas	1	0	0	0	2006	-27.672817	121.62831	Australia	catus	Felis	Felidae	Carnivora	Mammalia	felis chaus	Shrubland	Hardman B. & Moro D.	Biological Conservation
268	Terrestrial Mammal Conservation	Release captive-bred mammals into fenced areas	1	0	0	0	2006	-27.672817	121.62831	Australia	hirsutus	Lagorchestis	Macropodidae	Diprotodontia	Mammalia	lagorchestes hirsutus	Shrubland	Hardman B. & Moro D.	Biological Conservation
268	Terrestrial Mammal Conservation	Release captive-bred mammals into fenced areas	1	0	0	0	2006	-27.672817	121.62831	Australia	fasciatus	Lagostrophus	MACROPODIDAE	Diprotodontia	Mammalia	lagostrophus fasciatus	Shrubland	Hardman B. & Moro D.	Biological Conservation
268	Terrestrial Mammal Conservation	Release translocated/captive-bred mammals in areas with invasive/problematic species eradication/control	1	0	0	0	2006	-27.672817	121.62831	Australia	hircus	Capra	BOVIDAE	Cetartiodactyla	Mammalia	capra hircus	Shrubland	Hardman B. & Moro D.	Biological Conservation
268	Terrestrial Mammal Conservation	Release translocated/captive-bred mammals in areas with invasive/problematic species eradication/control	1	0	0	0	2006	-27.672817	121.62831	Australia	vulpes	Vulpes	Canidae	Carnivora	Mammalia	vulpes vulpes	Shrubland	Hardman B. & Moro D.	Biological Conservation
268	Terrestrial Mammal Conservation	Release translocated/captive-bred mammals in areas with invasive/problematic species eradication/control	1	0	0	0	2006	-27.672817	121.62831	Australia	catus	Felis	Felidae	Carnivora	Mammalia	felis chaus	Shrubland	Hardman B. & Moro D.	Biological Conservation
268	Terrestrial Mammal Conservation	Release translocated/captive-bred mammals in areas with invasive/problematic species eradication/control	1	0	0	0	2006	-27.672817	121.62831	Australia	hirsutus	Lagorchestis	Macropodidae	Diprotodontia	Mammalia	lagorchestes hirsutus	Shrubland	Hardman B. & Moro D.	Biological Conservation
268	Terrestrial Mammal Conservation	Release translocated/captive-bred mammals in areas with invasive/problematic species eradication/control	1	0	0	0	2006	-27.672817	121.62831	Australia	fasciatus	Lagostrophus	MACROPODIDAE	Diprotodontia	Mammalia	lagostrophus fasciatus	Shrubland	Hardman B. & Moro D.	Biological Conservation
268	Terrestrial Mammal Conservation	Use holding pens at release site prior to release of captive-bred mammals	1	0	0	0	2006	-27.672817	121.62831	Australia	hircus	Capra	BOVIDAE	Cetartiodactyla	Mammalia	capra hircus	Shrubland	Hardman B. & Moro D.	Biological Conservation
268	Terrestrial Mammal Conservation	Use holding pens at release site prior to release of captive-bred mammals	1	0	0	0	2006	-27.672817	121.62831	Australia	vulpes	Vulpes	Canidae	Carnivora	Mammalia	vulpes vulpes	Shrubland	Hardman B. & Moro D.	Biological Conservation
268	Terrestrial Mammal Conservation	Use holding pens at release site prior to release of captive-bred mammals	1	0	0	0	2006	-27.672817	121.62831	Australia	catus	Felis	Felidae	Carnivora	Mammalia	felis chaus	Shrubland	Hardman B. & Moro D.	Biological Conservation
268	Terrestrial Mammal Conservation	Use holding pens at release site prior to release of captive-bred mammals	1	0	0	0	2006	-27.672817	121.62831	Australia	hirsutus	Lagorchestis	Macropodidae	Diprotodontia	Mammalia	lagorchestes hirsutus	Shrubland	Hardman B. & Moro D.	Biological Conservation
268	Terrestrial Mammal Conservation	Use holding pens at release site prior to release of captive-bred mammals	1	0	0	0	2006	-27.672817	121.62831	Australia	fasciatus	Lagostrophus	MACROPODIDAE	Diprotodontia	Mammalia	lagostrophus fasciatus	Shrubland	Hardman B. & Moro D.	Biological Conservation
270	Bird Conservation	Use streamer lines to reduce seabird bycatch on longlines	0	1	1	0	2002	62.48	6.15	Norway	glacialis	Fulmarus	Procellariidae	Procellariiformes	Aves	fulmarus glacialis	Marine	Løkkeborg S. & Robertson G.	Biological Conservation
271	Bird Conservation	Set lines underwater to reduce seabird bycatch	0	1	0	0	2002	-46.9	37.78	South Africa	cinerea	Procellaria	Procellariidae	Procellariiformes	Aves	procellaria cinerea	Marine	Ryan P.G. & Watkins B.P.	Biological Conservation
271	Bird Conservation	Set lines underwater to reduce seabird bycatch	0	1	0	0	2002	-46.9	37.78	South Africa	aequinoctialis	Procellaria	Procellariidae	Procellariiformes	Aves	procellaria aequinoctialis	Marine	Ryan P.G. & Watkins B.P.	Biological Conservation
271	Bird Conservation	Set lines underwater to reduce seabird bycatch	0	1	0	0	2002	-46.9	37.78	South Africa	chlororhynchos	Thalassarche	Diomedeidae	Procellariiformes	Aves	thalassarche chlororhynchos	Marine	Ryan P.G. & Watkins B.P.	Biological Conservation
274	Bird Conservation	Provide artificial nesting sites for divers/loons	0	1	0	0	2002	43.78444	-88.787868	United States	immer	Gavia	Gaviidae	Gaviiformes	Aves	gavia immer	Wetlands	Piper W.H., Meyer M.W., Klich M., Tischler K.B. & Dolsen A.	Biological Conservation
277	Primate Conservation	Allow primates to adapt to local habitat conditions for some time before introduction to the wild	0	0	0	0	2000	5.06	-53.05	French Guiana	seniculus	Alouatta	Atelidae	Primates	Mammalia	alouatta seniculus	Forest & Woodland	Richard-Hansen C., Vié J.C. & de Thoisy B.	Biological Conservation
277	Primate Conservation	Conduct veterinary screens of animals before reintroducing/translocating them	0	0	0	0	2000	5.06	-53.05	French Guiana	seniculus	Alouatta	Atelidae	Primates	Mammalia	alouatta seniculus	Forest & Woodland	Richard-Hansen C., Vié J.C. & de Thoisy B.	Biological Conservation
277	Primate Conservation	Reintroduce primates in groups	0	0	0	0	2000	5.06	-53.05	French Guiana	seniculus	Alouatta	Atelidae	Primates	Mammalia	alouatta seniculus	Forest & Woodland	Richard-Hansen C., Vié J.C. & de Thoisy B.	Biological Conservation
277	Primate Conservation	Reintroduce primates into habitat where the species is present	0	0	0	0	2000	5.06	-53.05	French Guiana	seniculus	Alouatta	Atelidae	Primates	Mammalia	alouatta seniculus	Forest & Woodland	Richard-Hansen C., Vié J.C. & de Thoisy B.	Biological Conservation
277	Primate Conservation	Translocate (capture & release) wild primates from development sites to natural habitat elsewhere	0	0	0	0	2000	5.06	-53.05	French Guiana	seniculus	Alouatta	Atelidae	Primates	Mammalia	alouatta seniculus	Forest & Woodland	Richard-Hansen C., Vié J.C. & de Thoisy B.	Biological Conservation
280	Terrestrial Mammal Conservation	Remove vegetation by hand/machine	0	1	0	0	2000	32.3692087	34.8583531	Israel	musculus	Mus	Muridae	Rodentia	Mammalia	mus musculus	Coastal	Kutiel P., Peled Y. & Geffen E.	Biological Conservation
280	Terrestrial Mammal Conservation	Remove vegetation by hand/machine	0	1	0	0	2000	32.3692087	34.8583531	Israel	rattus	Rattus	Muridae	Rodentia	Mammalia	rattus rattus	Coastal	Kutiel P., Peled Y. & Geffen E.	Biological Conservation
280	Terrestrial Mammal Conservation	Remove vegetation by hand/machine	0	1	0	0	2000	32.3692087	34.8583531	Israel	andersoni	Gerbillus	Muridae	Rodentia	Mammalia	gerbillus andersoni	Coastal	Kutiel P., Peled Y. & Geffen E.	Biological Conservation
280	Terrestrial Mammal Conservation	Remove vegetation by hand/machine	0	1	0	0	2000	32.3692087	34.8583531	Israel	tristrami	Meriones	Muridae	Rodentia	Mammalia	meriones tristrami	Coastal	Kutiel P., Peled Y. & Geffen E.	Biological Conservation
280	Terrestrial Mammal Conservation	Remove vegetation by hand/machine	0	1	0	0	2000	32.3692087	34.8583531	Israel	russula	Crocidura	Soricidae	Soricomorpha	Mammalia	crocidura russula	Coastal	Kutiel P., Peled Y. & Geffen E.	Biological Conservation
282	Bird Conservation	Remove earth wires to reduce incidental bird mortality	1	1	0	0	2001	61.553944	6.332588	Norway	lagopus	Lagopus	Phasianidae	Galliformes	Aves	lagopus lagopus	Forest & Woodland	Bevanger K. & Brøseth H.	Biological Conservation
282	Bird Conservation	Remove earth wires to reduce incidental bird mortality	1	1	0	0	2001	61.553944	6.332588	Norway	mutus	Lagopus	Leporidae	Lagomorpha	Mammalia	lagopus mutus	Forest & Woodland	Bevanger K. & Brøseth H.	Biological Conservation
283	Bird Conservation	Provide artificial nesting sites for songbirds	0	1	0	0	2002	29.97	-81.98	United States	crinitus	Myiarchus	Tyrannidae	Passeriformes	Aves	myiarchus crinitus	Forest & Woodland	Miller K.E.	Wilson Bulletin
283	Bird Conservation	Provide artificial nesting sites for songbirds	0	1	0	0	2002	29.97	-81.98	United States	volans	Glaucomys	Sciuridae	Rodentia	Mammalia	glaucomys volans	Forest & Woodland	Miller K.E.	Wilson Bulletin
288	Bird Conservation	Employ grazing in natural grasslands	0	1	0	0	2000	40.633125	-89.398528	United States	henslowii	Ammodramus	Passerellidae	Passeriformes	Aves	passerculus henslowii	Grassland	Walk J.W. & Warner R.E.	Biological Conservation
288	Bird Conservation	Employ grazing in natural grasslands	0	1	0	0	2000	40.633125	-89.398528	United States	americana	Spiza	Cardinalidae	Passeriformes	Aves	spiza americana	Grassland	Walk J.W. & Warner R.E.	Biological Conservation
288	Bird Conservation	Employ grazing in natural grasslands	0	1	0	0	2000	40.633125	-89.398528	United States	oryzivorus	Dolichonyx	Icteridae	Passeriformes	Aves	dolichonyx oryzivorus	Grassland	Walk J.W. & Warner R.E.	Biological Conservation
288	Bird Conservation	Employ grazing in natural grasslands	0	1	0	0	2000	40.633125	-89.398528	United States	magna	Sturnella	Icteridae	Passeriformes	Aves	sturnella magna	Grassland	Walk J.W. & Warner R.E.	Biological Conservation
288	Bird Conservation	Employ grazing in natural grasslands	0	1	0	0	2000	40.633125	-89.398528	United States	savannarum	Ammodramus	Passerellidae	Passeriformes	Aves	ammodramus savannarum	Grassland	Walk J.W. & Warner R.E.	Biological Conservation
288	Bird Conservation	Employ grazing in natural grasslands	0	1	0	0	2000	40.633125	-89.398528	United States	pusilla	Spizella	Passerellidae	Passeriformes	Aves	spizella pusilla	Grassland	Walk J.W. & Warner R.E.	Biological Conservation
288	Bird Conservation	Mow or cut natural grasslands	0	1	0	0	2000	40.633125	-89.398528	United States	henslowii	Ammodramus	Passerellidae	Passeriformes	Aves	passerculus henslowii	Grassland	Walk J.W. & Warner R.E.	Biological Conservation
288	Bird Conservation	Mow or cut natural grasslands	0	1	0	0	2000	40.633125	-89.398528	United States	americana	Spiza	Cardinalidae	Passeriformes	Aves	spiza americana	Grassland	Walk J.W. & Warner R.E.	Biological Conservation
288	Bird Conservation	Mow or cut natural grasslands	0	1	0	0	2000	40.633125	-89.398528	United States	oryzivorus	Dolichonyx	Icteridae	Passeriformes	Aves	dolichonyx oryzivorus	Grassland	Walk J.W. & Warner R.E.	Biological Conservation
288	Bird Conservation	Mow or cut natural grasslands	0	1	0	0	2000	40.633125	-89.398528	United States	magna	Sturnella	Icteridae	Passeriformes	Aves	sturnella magna	Grassland	Walk J.W. & Warner R.E.	Biological Conservation
288	Bird Conservation	Mow or cut natural grasslands	0	1	0	0	2000	40.633125	-89.398528	United States	savannarum	Ammodramus	Passerellidae	Passeriformes	Aves	ammodramus savannarum	Grassland	Walk J.W. & Warner R.E.	Biological Conservation
288	Bird Conservation	Mow or cut natural grasslands	0	1	0	0	2000	40.633125	-89.398528	United States	pusilla	Spizella	Passerellidae	Passeriformes	Aves	spizella pusilla	Grassland	Walk J.W. & Warner R.E.	Biological Conservation
288	Bird Conservation	Use prescribed burning on grasslands	0	1	0	0	2000	40.633125	-89.398528	United States	henslowii	Ammodramus	Passerellidae	Passeriformes	Aves	passerculus henslowii	Grassland	Walk J.W. & Warner R.E.	Biological Conservation
288	Bird Conservation	Use prescribed burning on grasslands	0	1	0	0	2000	40.633125	-89.398528	United States	americana	Spiza	Cardinalidae	Passeriformes	Aves	spiza americana	Grassland	Walk J.W. & Warner R.E.	Biological Conservation
288	Bird Conservation	Use prescribed burning on grasslands	0	1	0	0	2000	40.633125	-89.398528	United States	oryzivorus	Dolichonyx	Icteridae	Passeriformes	Aves	dolichonyx oryzivorus	Grassland	Walk J.W. & Warner R.E.	Biological Conservation
288	Bird Conservation	Use prescribed burning on grasslands	0	1	0	0	2000	40.633125	-89.398528	United States	magna	Sturnella	Icteridae	Passeriformes	Aves	sturnella magna	Grassland	Walk J.W. & Warner R.E.	Biological Conservation
288	Bird Conservation	Use prescribed burning on grasslands	0	1	0	0	2000	40.633125	-89.398528	United States	savannarum	Ammodramus	Passerellidae	Passeriformes	Aves	ammodramus savannarum	Grassland	Walk J.W. & Warner R.E.	Biological Conservation
288	Bird Conservation	Use prescribed burning on grasslands	0	1	0	0	2000	40.633125	-89.398528	United States	pusilla	Spizella	Passerellidae	Passeriformes	Aves	spizella pusilla	Grassland	Walk J.W. & Warner R.E.	Biological Conservation
292	Bird Conservation	Use prescribed burning on savannas	0	0	0	0	2006	40.633125	-89.398528	United States	ater	Molothrus	Icteridae	Passeriformes	Aves	molothrus ater	Savanna	Brawn J.D.	Conservation Biology
292	Bird Conservation	Use prescribed burning on savannas	0	0	0	0	2006	40.633125	-89.398528	United States	cyanea	Passerina	Cardinalidae	Passeriformes	Aves	passerina cyanea	Savanna	Brawn J.D.	Conservation Biology
292	Bird Conservation	Use prescribed burning on savannas	0	0	0	0	2006	40.633125	-89.398528	United States	cardinalis	Cardinalis	Cardinalidae	Passeriformes	Aves	cardinalis cardinalis	Savanna	Brawn J.D.	Conservation Biology
292	Bird Conservation	Use prescribed burning on savannas	0	0	0	0	2006	40.633125	-89.398528	United States	ludovicianus	Pheucticus	Cardinalidae	Passeriformes	Aves	pheucticus ludovicianus	Savanna	Brawn J.D.	Conservation Biology
296	Bird Conservation	Exclude grazers from semi-natural habitats	1	0	0	0	2003	31.56	-110.14	United States	NA	NA	NA	Passeriformes	Aves	NA	Rivers, Streams, Creeks	Krueper D., Bart J. & Rich T.D.	Conservation Biology
296	Bird Conservation	Exclude grazers from semi-natural habitats	1	0	0	0	2003	31.56	-110.14	United States	NA	NA	NA	Pelecaniformes	Aves	NA	Rivers, Streams, Creeks	Krueper D., Bart J. & Rich T.D.	Conservation Biology
296	Bird Conservation	Exclude grazers from semi-natural habitats	1	0	0	0	2003	31.56	-110.14	United States	NA	NA	NA	Apodiformes	Aves	NA	Rivers, Streams, Creeks	Krueper D., Bart J. & Rich T.D.	Conservation Biology
296	Bird Conservation	Exclude grazers from semi-natural habitats	1	0	0	0	2003	31.56	-110.14	United States	NA	NA	NA	Cuculiformes	Aves	NA	Rivers, Streams, Creeks	Krueper D., Bart J. & Rich T.D.	Conservation Biology
296	Bird Conservation	Exclude grazers from semi-natural habitats	1	0	0	0	2003	31.56	-110.14	United States	NA	NA	NA	Piciformes	Aves	NA	Rivers, Streams, Creeks	Krueper D., Bart J. & Rich T.D.	Conservation Biology
296	Bird Conservation	Exclude grazers from semi-natural habitats	1	0	0	0	2003	31.56	-110.14	United States	NA	NA	NA	Strigiformes	Aves	NA	Rivers, Streams, Creeks	Krueper D., Bart J. & Rich T.D.	Conservation Biology
296	Bird Conservation	Exclude grazers from semi-natural habitats	1	0	0	0	2003	31.56	-110.14	United States	NA	NA	NA	Accipitriformes	Aves	NA	Rivers, Streams, Creeks	Krueper D., Bart J. & Rich T.D.	Conservation Biology
296	Bird Conservation	Exclude grazers from semi-natural habitats	1	0	0	0	2003	31.56	-110.14	United States	NA	NA	NA	Galliformes	Aves	NA	Rivers, Streams, Creeks	Krueper D., Bart J. & Rich T.D.	Conservation Biology
300	Bird Conservation	Provide artificial nesting sites for falcons	0	0	0	0	2005	37.45	-8.79	Portugal	alba	Tyto	Tytonidae	Strigiformes	Aves	tyto alba	Artificial Habitats	Franco A.M.A., Marques J.T. & Sutherland W.J.	Ibis
300	Bird Conservation	Provide artificial nesting sites for falcons	0	0	0	0	2005	37.45	-8.79	Portugal	naumanni	Falco	Falconidae	Falconiformes	Aves	falco naumanni	Artificial Habitats	Franco A.M.A., Marques J.T. & Sutherland W.J.	Ibis
300	Bird Conservation	Provide artificial nesting sites for falcons	0	0	0	0	2005	37.45	-8.79	Portugal	tinnunculus	Falco	Falconidae	Falconiformes	Aves	falco tinnunculus	Artificial Habitats	Franco A.M.A., Marques J.T. & Sutherland W.J.	Ibis
300	Bird Conservation	Provide artificial nesting sites for falcons	0	0	0	0	2005	37.45	-8.79	Portugal	garrulus	Coracias	Coraciidae	Coraciiformes	Aves	coracias garrulus	Artificial Habitats	Franco A.M.A., Marques J.T. & Sutherland W.J.	Ibis
300	Bird Conservation	Provide artificial nesting sites for falcons	0	0	0	0	2005	37.45	-8.79	Portugal	monedula	Corvus	Corvidae	Passeriformes	Aves	corvus monedula	Artificial Habitats	Franco A.M.A., Marques J.T. & Sutherland W.J.	Ibis
303	Bird Conservation	Remove coarse woody debris from forests	0	1	1	0	2002	33.836081	-81.163725	United States	rubra	Piranga	Cardinalidae	Passeriformes	Aves	piranga rubra	Forest & Woodland	Lohr S.M., Gauthreaux S.A. & Kilgo J.C.	Conservation Biology
303	Bird Conservation	Remove coarse woody debris from forests	0	1	1	0	2002	33.836081	-81.163725	United States	crinitus	Myiarchus	Tyrannidae	Passeriformes	Aves	myiarchus crinitus	Forest & Woodland	Lohr S.M., Gauthreaux S.A. & Kilgo J.C.	Conservation Biology
303	Bird Conservation	Remove coarse woody debris from forests	0	1	1	0	2002	33.836081	-81.163725	United States	cyanea	Passerina	Cardinalidae	Passeriformes	Aves	passerina cyanea	Forest & Woodland	Lohr S.M., Gauthreaux S.A. & Kilgo J.C.	Conservation Biology
303	Bird Conservation	Remove coarse woody debris from forests	0	1	1	0	2002	33.836081	-81.163725	United States	ludovicianus	Thryothorus	Troglodytidae	Passeriformes	Aves	thryothorus ludovicianus	Forest & Woodland	Lohr S.M., Gauthreaux S.A. & Kilgo J.C.	Conservation Biology
303	Bird Conservation	Remove coarse woody debris from forests	0	1	1	0	2002	33.836081	-81.163725	United States	pinus	Dendroica	Parulidae	Passeriformes	Aves	setophaga pinus	Forest & Woodland	Lohr S.M., Gauthreaux S.A. & Kilgo J.C.	Conservation Biology
303	Bird Conservation	Remove coarse woody debris from forests	0	1	1	0	2002	33.836081	-81.163725	United States	virens	Contopus	Tyrannidae	Passeriformes	Aves	contopus virens	Forest & Woodland	Lohr S.M., Gauthreaux S.A. & Kilgo J.C.	Conservation Biology
303	Bird Conservation	Remove coarse woody debris from forests	0	1	1	0	2002	33.836081	-81.163725	United States	erythrocephalus	Melanerpes	Picidae	Piciformes	Aves	melanerpes erythrocephalus	Forest & Woodland	Lohr S.M., Gauthreaux S.A. & Kilgo J.C.	Conservation Biology
303	Bird Conservation	Remove coarse woody debris from forests	0	1	1	0	2002	33.836081	-81.163725	United States	erythrophthalmus	Piplio	Passerellidae	Passeriformes	Aves	pipilo erythrophthalmus	Forest & Woodland	Lohr S.M., Gauthreaux S.A. & Kilgo J.C.	Conservation Biology
303	Bird Conservation	Remove coarse woody debris from forests	0	1	1	0	2002	33.836081	-81.163725	United States	coronata	Dendroica	Parulidae	Passeriformes	Aves	setophaga coronata	Forest & Woodland	Lohr S.M., Gauthreaux S.A. & Kilgo J.C.	Conservation Biology
312	Bird Conservation	Provide supplementary food for vultures to increase adult survival	0	0	0	0	1999	30.73	34.88	Israel	domesticus	Gallus	Phasianidae	Galliformes	Aves	gallus gallus	Desert	Meretsky V.J. & Mannan R.W.	Journal of Wildlife Management
312	Bird Conservation	Provide supplementary food for vultures to increase adult survival	0	0	0	0	1999	30.73	34.88	Israel	hyaena	Hyaena	Hyaenidae	Carnivora	Mammalia	hyaena hyaena	Desert	Meretsky V.J. & Mannan R.W.	Journal of Wildlife Management
312	Bird Conservation	Provide supplementary food for vultures to increase adult survival	0	0	0	0	1999	30.73	34.88	Israel	fulvus	Gyps	Accipitridae	Accipitriformes	Aves	gyps fulvus	Desert	Meretsky V.J. & Mannan R.W.	Journal of Wildlife Management
312	Bird Conservation	Provide supplementary food for vultures to increase adult survival	0	0	0	0	1999	30.73	34.88	Israel	percnopterus	Neophron	Accipitridae	Accipitriformes	Aves	neophron percnopterus	Desert	Meretsky V.J. & Mannan R.W.	Journal of Wildlife Management
312	Bird Conservation	Provide supplementary food for vultures to increase reproductive success	0	0	0	0	1999	30.73	34.88	Israel	domesticus	Gallus	Phasianidae	Galliformes	Aves	gallus gallus	Desert	Meretsky V.J. & Mannan R.W.	Journal of Wildlife Management
312	Bird Conservation	Provide supplementary food for vultures to increase reproductive success	0	0	0	0	1999	30.73	34.88	Israel	hyaena	Hyaena	Hyaenidae	Carnivora	Mammalia	hyaena hyaena	Desert	Meretsky V.J. & Mannan R.W.	Journal of Wildlife Management
312	Bird Conservation	Provide supplementary food for vultures to increase reproductive success	0	0	0	0	1999	30.73	34.88	Israel	fulvus	Gyps	Accipitridae	Accipitriformes	Aves	gyps fulvus	Desert	Meretsky V.J. & Mannan R.W.	Journal of Wildlife Management
312	Bird Conservation	Provide supplementary food for vultures to increase reproductive success	0	0	0	0	1999	30.73	34.88	Israel	percnopterus	Neophron	Accipitridae	Accipitriformes	Aves	neophron percnopterus	Desert	Meretsky V.J. & Mannan R.W.	Journal of Wildlife Management
314	Terrestrial Mammal Conservation	Use holding pens at release site prior to release of captive-bred mammals	0	0	0	0	2002	32.061707	118.763232	China	davidianus	Elaphurus	Cervidae	Artiodactyla	Mammalia	elaphurus davidianus	Grassland	Hu H. & Jiang Z.	Oryx
316	Terrestrial Mammal Conservation	Release captive-bred individuals to re-establish or boost populations in native range	0	0	0	1	2000	52.939916	-106.450864	Canada	velox	Vulpes	Canidae	Carnivora	Mammalia	vulpes velox	Grassland	Smeeton C. & Weagle K.	Oryx
316	Terrestrial Mammal Conservation	Translocate to re-establish or boost populations in native range	0	0	0	1	2000	52.939916	-106.450864	Canada	velox	Vulpes	Canidae	Carnivora	Mammalia	vulpes velox	Grassland	Smeeton C. & Weagle K.	Oryx
319	Bird Conservation	Can nest protection increase predation of adults and chicks?	0	1	0	0	2004	63.588753	-154.493062	United States	lagopus	Alopex	Canidae	Carnivora	Mammalia	alopex lagopus	Shrubland	Niehaus A.C., Ruthrauff D.R. & McCaffery B.J.	Waterbirds
319	Bird Conservation	Can nest protection increase predation of adults and chicks?	0	1	0	0	2004	63.588753	-154.493062	United States	mauri	Calidris	Scolopacidae	Charadriiformes	Aves	calidris mauri	Shrubland	Niehaus A.C., Ruthrauff D.R. & McCaffery B.J.	Waterbirds
319	Bird Conservation	Can nest protection increase predation of adults and chicks?	0	1	0	0	2004	63.588753	-154.493062	United States	longicaudus	Stercorarius	Stercorariidae	Charadriiformes	Aves	stercorarius longicaudus	Shrubland	Niehaus A.C., Ruthrauff D.R. & McCaffery B.J.	Waterbirds
321	Bird Conservation	Physically protect nests with individual exclosures/barriers or provide shelters for chicks of waders	0	1	0	0	1996	63.588753	-154.493062	United States	lagopus	Alopex	Canidae	Carnivora	Mammalia	alopex lagopus	Shrubland	Estelle V.B., Mabee T.J. & Farmer A.H.	Journal of Field Ornithology
321	Bird Conservation	Physically protect nests with individual exclosures/barriers or provide shelters for chicks of waders	0	1	0	0	1996	63.588753	-154.493062	United States	melanotos	Calidris	Scolopacidae	Charadriiformes	Aves	calidris melanotos	Shrubland	Estelle V.B., Mabee T.J. & Farmer A.H.	Journal of Field Ornithology
322	Bird Conservation	Provide artificial nesting sites for wildfowl	0	0	0	0	2001	-0.589724	101.343106	Indonesia	scutulata	Cairina	Anatidae	Anseriformes	Aves	asarcornis scutulata	Forest & Woodland	Drilling N.	TWSG News
354	Amphibian Conservation	Legal protection of species	0	0	0	1	2005	NA	NA	United Kingdom	cristatus	Triturus	Salamandridae	Caudata	Amphibia	triturus cristatus	Wetlands	Edgar P.W., Griffiths R.A. & Foster J.P.	Biological Conservation
354	Amphibian Conservation	Translocate great crested newts	0	0	0	1	2005	NA	NA	United Kingdom	cristatus	Triturus	Salamandridae	Caudata	Amphibia	triturus cristatus	Wetlands	Edgar P.W., Griffiths R.A. & Foster J.P.	Biological Conservation
355	Amphibian Conservation	Use prescribed fire or modifications to burning regime in forests	0	0	0	1	2003	NA	NA	Canada	NA	NA	NA	Anura	Amphibia	NA	Forest & Woodland	Pilliod D.S., Bury R.B., Hyde E.J., Pearl C.A. & Corn P.S.	Forest Ecology and Management
355	Amphibian Conservation	Use prescribed fire or modifications to burning regime in forests	0	0	0	1	2003	NA	NA	Canada	NA	NA	NA	Caudata	Amphibia	NA	Forest & Woodland	Pilliod D.S., Bury R.B., Hyde E.J., Pearl C.A. & Corn P.S.	Forest Ecology and Management
381	Bird Conservation	Provide artificial nesting sites for songbirds	0	0	0	0	2006	42.407211	-71.382437	United States	vulgaris	Sturnus	Sturnidae	Passeriformes	Aves	sturnus vulgaris	Artificial Habitats	Ardia D.R., Pérez J.H. & Clotfelter E.D.	Journal of Field Ornithology
381	Bird Conservation	Provide artificial nesting sites for songbirds	0	0	0	0	2006	42.407211	-71.382437	United States	bicolor	Tachycineta	Hirundinidae	Passeriformes	Aves	tachycineta bicolor	Artificial Habitats	Ardia D.R., Pérez J.H. & Clotfelter E.D.	Journal of Field Ornithology
381	Bird Conservation	Provide artificial nesting sites for songbirds	0	0	0	0	2006	42.407211	-71.382437	United States	domesticus	Passer	Passeridae	Passeriformes	Aves	passer domesticus	Artificial Habitats	Ardia D.R., Pérez J.H. & Clotfelter E.D.	Journal of Field Ornithology
435	Bird Conservation	Use snakeskin to deter mammalian nest predators	0	1	1	0	2006	35.20105	-91.831833	United States	caerulea	Passerina	Cardinalidae	Passeriformes	Aves	passerina caerulea	Forest & Woodland	Medlin E.C. & Risch T.S.	The Condor
435	Bird Conservation	Use snakeskin to deter mammalian nest predators	0	1	1	0	2006	35.20105	-91.831833	United States	bicolor	Baeolophus	Paridae	Passeriformes	Aves	baeolophus bicolor	Forest & Woodland	Medlin E.C. & Risch T.S.	The Condor
435	Bird Conservation	Use snakeskin to deter mammalian nest predators	0	1	1	0	2006	35.20105	-91.831833	United States	japonica	Coturnix	Phasianidae	Galliformes	Aves	coturnix japonica	Forest & Woodland	Medlin E.C. & Risch T.S.	The Condor
435	Bird Conservation	Use snakeskin to deter mammalian nest predators	0	1	1	0	2006	35.20105	-91.831833	United States	crinitus	Myiarchus	Tyrannidae	Passeriformes	Aves	myiarchus crinitus	Forest & Woodland	Medlin E.C. & Risch T.S.	The Condor
435	Bird Conservation	Use snakeskin to deter mammalian nest predators	0	1	1	0	2006	35.20105	-91.831833	United States	volans	Glaucomys	Sciuridae	Rodentia	Mammalia	glaucomys volans	Forest & Woodland	Medlin E.C. & Risch T.S.	The Condor
435	Bird Conservation	Use snakeskin to deter mammalian nest predators	0	1	1	0	2006	35.20105	-91.831833	United States	sialis	Sialia	Turdidae	Passeriformes	Aves	sialia sialis	Forest & Woodland	Medlin E.C. & Risch T.S.	The Condor
442	Terrestrial Mammal Conservation	Provide mammals with escape routes from canals	0	0	0	0	2006	52.7260165	5.9621294	Netherlands	lutra	Lutra	MUSTELIDAE	Carnivora	Mammalia	lutra lutra	Wetlands	Lammertsma D., Niewold F., Jansman H., Kuiters L., Koelewijn H.P., Perez Haro M., van Adrichem M., Boerwinkel M.-C. & Bovenschen J.	De Levende Natuur
442	Terrestrial Mammal Conservation	Provide mammals with escape routes from canals	0	0	0	0	2006	52.7260165	5.9621294	Netherlands	lutra	Lutra	MUSTELIDAE	Carnivora	Mammalia	lutra lutra	Rivers, Streams, Creeks	Lammertsma D., Niewold F., Jansman H., Kuiters L., Koelewijn H.P., Perez Haro M., van Adrichem M., Boerwinkel M.-C. & Bovenschen J.	De Levende Natuur
442	Terrestrial Mammal Conservation	Release captive-bred individuals to re-establish or boost populations in native range	0	0	0	0	2006	52.7260165	5.9621294	Netherlands	lutra	Lutra	MUSTELIDAE	Carnivora	Mammalia	lutra lutra	Wetlands	Lammertsma D., Niewold F., Jansman H., Kuiters L., Koelewijn H.P., Perez Haro M., van Adrichem M., Boerwinkel M.-C. & Bovenschen J.	De Levende Natuur
442	Terrestrial Mammal Conservation	Release captive-bred individuals to re-establish or boost populations in native range	0	0	0	0	2006	52.7260165	5.9621294	Netherlands	lutra	Lutra	MUSTELIDAE	Carnivora	Mammalia	lutra lutra	Rivers, Streams, Creeks	Lammertsma D., Niewold F., Jansman H., Kuiters L., Koelewijn H.P., Perez Haro M., van Adrichem M., Boerwinkel M.-C. & Bovenschen J.	De Levende Natuur
442	Terrestrial Mammal Conservation	Translocate to re-establish or boost populations in native range	0	0	0	0	2006	52.7260165	5.9621294	Netherlands	lutra	Lutra	MUSTELIDAE	Carnivora	Mammalia	lutra lutra	Wetlands	Lammertsma D., Niewold F., Jansman H., Kuiters L., Koelewijn H.P., Perez Haro M., van Adrichem M., Boerwinkel M.-C. & Bovenschen J.	De Levende Natuur
442	Terrestrial Mammal Conservation	Translocate to re-establish or boost populations in native range	0	0	0	0	2006	52.7260165	5.9621294	Netherlands	lutra	Lutra	MUSTELIDAE	Carnivora	Mammalia	lutra lutra	Rivers, Streams, Creeks	Lammertsma D., Niewold F., Jansman H., Kuiters L., Koelewijn H.P., Perez Haro M., van Adrichem M., Boerwinkel M.-C. & Bovenschen J.	De Levende Natuur
443	Bird Conservation	Provide artificial nesting sites for parrots	0	0	0	0	2006	-11.76687	-70.811995	Peru	macao	Ara	Psittacidae	Psittaciformes	Aves	ara macao	Forest & Woodland	Brightsmith D. & Bravo A.	Biodiversity and Conservation
443	Bird Conservation	Provide artificial nesting sites for parrots	0	0	0	0	2006	-11.76687	-70.811995	Peru	ararauna	Ara	Psittacidae	Psittaciformes	Aves	ara ararauna	Forest & Woodland	Brightsmith D. & Bravo A.	Biodiversity and Conservation
450	Bird Conservation	Can supplementary feeding increase predation or parasitism?	0	1	0	0	2006	41.835682	-4.397636	Spain	scrofa	Sus	Suidae	Artiodactyla	Mammalia	sus scrofa	Artificial Habitats	Blanco G., Lemus J.A. & Grande J.	Journal of Applied Ecology
450	Bird Conservation	Can supplementary feeding increase predation or parasitism?	0	1	0	0	2006	41.835682	-4.397636	Spain	granatensis	Lepus	Leporidae	Lagomorpha	Mammalia	lepus granatensis	Artificial Habitats	Blanco G., Lemus J.A. & Grande J.	Journal of Applied Ecology
450	Bird Conservation	Can supplementary feeding increase predation or parasitism?	0	1	0	0	2006	41.835682	-4.397636	Spain	arvalis	Microtus	Cricetidae	Rodentia	Mammalia	microtus arvalis	Artificial Habitats	Blanco G., Lemus J.A. & Grande J.	Journal of Applied Ecology
450	Bird Conservation	Can supplementary feeding increase predation or parasitism?	0	1	0	0	2006	40.416691	-3.700345	Spain	scrofa	Sus	Suidae	Artiodactyla	Mammalia	sus scrofa	Artificial Habitats	Blanco G., Lemus J.A. & Grande J.	Journal of Applied Ecology
450	Bird Conservation	Can supplementary feeding increase predation or parasitism?	0	1	0	0	2006	40.416691	-3.700345	Spain	granatensis	Lepus	Leporidae	Lagomorpha	Mammalia	lepus granatensis	Artificial Habitats	Blanco G., Lemus J.A. & Grande J.	Journal of Applied Ecology
450	Bird Conservation	Can supplementary feeding increase predation or parasitism?	0	1	0	0	2006	40.416691	-3.700345	Spain	arvalis	Microtus	Cricetidae	Rodentia	Mammalia	microtus arvalis	Artificial Habitats	Blanco G., Lemus J.A. & Grande J.	Journal of Applied Ecology
450	Bird Conservation	Can supplementary feeding increase predation or parasitism?	0	1	0	0	2006	41.835682	-4.397636	Spain	milvus	Milvus	Accipitridae	Accipitriformes	Aves	milvus milvus	Artificial Habitats	Blanco G., Lemus J.A. & Grande J.	Journal of Applied Ecology
450	Bird Conservation	Can supplementary feeding increase predation or parasitism?	0	1	0	0	2006	40.416691	-3.700345	Spain	milvus	Milvus	Accipitridae	Accipitriformes	Aves	milvus milvus	Artificial Habitats	Blanco G., Lemus J.A. & Grande J.	Journal of Applied Ecology
452	Bird Conservation	Manually control or remove midstorey and ground-level vegetation (including mowing, chaining, cutting etc) in shrubland	0	0	0	0	2006	38.9	-3.8	Spain	palumbus	Columba	Columbidae	Columbiformes	Aves	columba palumbus	Shrubland	De La Montaña E., Rey-Benayas J.M. & Carrascal L.M.	Journal of Applied Ecology
452	Bird Conservation	Manually control or remove midstorey and ground-level vegetation (including mowing, chaining, cutting etc) in shrubland	0	0	0	0	2006	38.9	-3.8	Spain	cannabina	Carduelis	Fringillidae	Passeriformes	Aves	linaria cannabina	Shrubland	De La Montaña E., Rey-Benayas J.M. & Carrascal L.M.	Journal of Applied Ecology
452	Bird Conservation	Manually control or remove midstorey and ground-level vegetation (including mowing, chaining, cutting etc) in shrubland	0	0	0	0	2006	38.9	-3.8	Spain	coelebs	Fringilla	Fringillidae	Passeriformes	Aves	fringilla coelebs	Shrubland	De La Montaña E., Rey-Benayas J.M. & Carrascal L.M.	Journal of Applied Ecology
452	Bird Conservation	Manually control or remove midstorey and ground-level vegetation (including mowing, chaining, cutting etc) in shrubland	0	0	0	0	2006	38.9	-3.8	Spain	calandra	Miliaria	Emberizidae	Passeriformes	Aves	emberiza calandra	Shrubland	De La Montaña E., Rey-Benayas J.M. & Carrascal L.M.	Journal of Applied Ecology
452	Bird Conservation	Manually control or remove midstorey and ground-level vegetation (including mowing, chaining, cutting etc) in shrubland	0	0	0	0	2006	38.9	-3.8	Spain	pica	Pica	Corvidae	Passeriformes	Aves	pica pica	Shrubland	De La Montaña E., Rey-Benayas J.M. & Carrascal L.M.	Journal of Applied Ecology
452	Bird Conservation	Manually control or remove midstorey and ground-level vegetation (including mowing, chaining, cutting etc) in shrubland	0	0	0	0	2006	38.9	-3.8	Spain	philomelos	Turdus	Turdidae	Passeriformes	Aves	turdus philomelos	Shrubland	De La Montaña E., Rey-Benayas J.M. & Carrascal L.M.	Journal of Applied Ecology
452	Bird Conservation	Manually control or remove midstorey and ground-level vegetation (including mowing, chaining, cutting etc) in shrubland	0	0	0	0	2006	38.9	-3.8	Spain	merula	Turdus	Turdidae	Passeriformes	Aves	turdus merula	Shrubland	De La Montaña E., Rey-Benayas J.M. & Carrascal L.M.	Journal of Applied Ecology
452	Bird Conservation	Manually control or remove midstorey and ground-level vegetation (including mowing, chaining, cutting etc) in shrubland	0	0	0	0	2006	38.9	-3.8	Spain	rufa	Alectoris	Phasianidae	Galliformes	Aves	alectoris rufa	Shrubland	De La Montaña E., Rey-Benayas J.M. & Carrascal L.M.	Journal of Applied Ecology
452	Bird Conservation	Manually control or remove midstorey and ground-level vegetation (including mowing, chaining, cutting etc) in shrubland	0	0	0	0	2006	38.9	-3.8	Spain	coturnix	Coturnix	Phasianidae	Galliformes	Aves	coturnix coturnix	Shrubland	De La Montaña E., Rey-Benayas J.M. & Carrascal L.M.	Journal of Applied Ecology
452	Bird Conservation	Manually control or remove midstorey and ground-level vegetation (including mowing, chaining, cutting etc) in shrubland	0	0	0	0	2006	38.9	-3.8	Spain	turtur	Streptopelia	Columbidae	Columbiformes	Aves	streptopelia turtur	Shrubland	De La Montaña E., Rey-Benayas J.M. & Carrascal L.M.	Journal of Applied Ecology
452	Bird Conservation	Manually control or remove midstorey and ground-level vegetation (including mowing, chaining, cutting etc) in shrubland	0	0	0	0	2006	38.9	-3.8	Spain	viscivorus	Turdus	Turdidae	Passeriformes	Aves	turdus viscivorus	Shrubland	De La Montaña E., Rey-Benayas J.M. & Carrascal L.M.	Journal of Applied Ecology
452	Bird Conservation	Manually control or remove midstorey and ground-level vegetation (including mowing, chaining, cutting etc) in shrubland	0	0	0	0	2006	38.9	-3.8	Spain	theklae	Galerida	Alaudidae	Passeriformes	Aves	galerida theklae	Shrubland	De La Montaña E., Rey-Benayas J.M. & Carrascal L.M.	Journal of Applied Ecology
452	Bird Conservation	Manually control or remove midstorey and ground-level vegetation (including mowing, chaining, cutting etc) in shrubland	0	0	0	0	2006	38.9	-3.8	Spain	apiaster	Merops	Meropidae	Coraciiformes	Aves	merops apiaster	Shrubland	De La Montaña E., Rey-Benayas J.M. & Carrascal L.M.	Journal of Applied Ecology
452	Bird Conservation	Manually control or remove midstorey and ground-level vegetation (including mowing, chaining, cutting etc) in shrubland	0	0	0	0	2006	38.9	-3.8	Spain	cooki	Cyanopica	Corvidae	Passeriformes	Aves	cyanopica cooki	Shrubland	De La Montaña E., Rey-Benayas J.M. & Carrascal L.M.	Journal of Applied Ecology
452	Bird Conservation	Manually control or remove midstorey and ground-level vegetation (including mowing, chaining, cutting etc) in shrubland	0	0	0	0	2006	38.9	-3.8	Spain	unicolor	Sturnus	Sturnidae	Passeriformes	Aves	sturnus unicolor	Shrubland	De La Montaña E., Rey-Benayas J.M. & Carrascal L.M.	Journal of Applied Ecology
452	Bird Conservation	Manually control or remove midstorey and ground-level vegetation (including mowing, chaining, cutting etc) in shrubland	0	0	0	0	2006	38.9	-3.8	Spain	melanocephala	Sylvia	Sylviidae	Passeriformes	Aves	sylvia melanocephala	Shrubland	De La Montaña E., Rey-Benayas J.M. & Carrascal L.M.	Journal of Applied Ecology
452	Bird Conservation	Manually control or remove midstorey and ground-level vegetation (including mowing, chaining, cutting etc) in shrubland	0	0	0	0	2006	38.9	-3.8	Spain	caudatus	Aegithalos	Aegithalidae	Passeriformes	Aves	aegithalos caudatus	Shrubland	De La Montaña E., Rey-Benayas J.M. & Carrascal L.M.	Journal of Applied Ecology
452	Bird Conservation	Manually control or remove midstorey and ground-level vegetation (including mowing, chaining, cutting etc) in shrubland	0	0	0	0	2006	38.9	-3.8	Spain	ignicapilla	Regulus	Regulidae	Passeriformes	Aves	regulus ignicapilla	Shrubland	De La Montaña E., Rey-Benayas J.M. & Carrascal L.M.	Journal of Applied Ecology
455	Terrestrial Mammal Conservation	Change type of livestock	1	1	1	0	2006	56.2641688	-4.3932235	United Kingdom	agrestis	Microtus	Cricetidae	Rodentia	Mammalia	microtus agrestis	Shrubland	Evans D.M., Redpath S.M., Elston D.A., Evans S.A., Mitchell R.J. & Dennis P.	Journal of Applied Ecology
455	Terrestrial Mammal Conservation	Change type of livestock	1	1	1	0	2006	56.2641688	-4.3932235	United Kingdom	agrestis	Microtus	Cricetidae	Rodentia	Mammalia	microtus agrestis	Grassland	Evans D.M., Redpath S.M., Elston D.A., Evans S.A., Mitchell R.J. & Dennis P.	Journal of Applied Ecology
455	Terrestrial Mammal Conservation	Change type of livestock	1	1	1	0	2006	56.2641688	-4.3932235	United Kingdom	elaphus	Cervus	Cervidae	Artiodactyla	Mammalia	cervus elaphus	Shrubland	Evans D.M., Redpath S.M., Elston D.A., Evans S.A., Mitchell R.J. & Dennis P.	Journal of Applied Ecology
455	Terrestrial Mammal Conservation	Change type of livestock	1	1	1	0	2006	56.2641688	-4.3932235	United Kingdom	elaphus	Cervus	Cervidae	Artiodactyla	Mammalia	cervus elaphus	Grassland	Evans D.M., Redpath S.M., Elston D.A., Evans S.A., Mitchell R.J. & Dennis P.	Journal of Applied Ecology
455	Terrestrial Mammal Conservation	Reduce intensity of grazing by domestic livestock	1	1	1	0	2006	56.2641688	-4.3932235	United Kingdom	agrestis	Microtus	Cricetidae	Rodentia	Mammalia	microtus agrestis	Shrubland	Evans D.M., Redpath S.M., Elston D.A., Evans S.A., Mitchell R.J. & Dennis P.	Journal of Applied Ecology
455	Terrestrial Mammal Conservation	Reduce intensity of grazing by domestic livestock	1	1	1	0	2006	56.2641688	-4.3932235	United Kingdom	agrestis	Microtus	Cricetidae	Rodentia	Mammalia	microtus agrestis	Grassland	Evans D.M., Redpath S.M., Elston D.A., Evans S.A., Mitchell R.J. & Dennis P.	Journal of Applied Ecology
455	Terrestrial Mammal Conservation	Reduce intensity of grazing by domestic livestock	1	1	1	0	2006	56.2641688	-4.3932235	United Kingdom	elaphus	Cervus	Cervidae	Artiodactyla	Mammalia	cervus elaphus	Shrubland	Evans D.M., Redpath S.M., Elston D.A., Evans S.A., Mitchell R.J. & Dennis P.	Journal of Applied Ecology
455	Terrestrial Mammal Conservation	Reduce intensity of grazing by domestic livestock	1	1	1	0	2006	56.2641688	-4.3932235	United Kingdom	elaphus	Cervus	Cervidae	Artiodactyla	Mammalia	cervus elaphus	Grassland	Evans D.M., Redpath S.M., Elston D.A., Evans S.A., Mitchell R.J. & Dennis P.	Journal of Applied Ecology
471	Bird Conservation	Use selective harvesting/logging instead of clearcutting	0	0	0	0	2006	31.244823	-92.145024	United States	americana	Parula	Parulidae	Passeriformes	Aves	setophaga americana	Forest & Woodland	Heltzel J.M. & Leberg P.L.	Journal of Wildlife Management
471	Bird Conservation	Use selective harvesting/logging instead of clearcutting	0	0	0	0	2006	31.244823	-92.145024	United States	carolinensis	Poecile	Paridae	Passeriformes	Aves	poecile carolinensis	Forest & Woodland	Heltzel J.M. & Leberg P.L.	Journal of Wildlife Management
471	Bird Conservation	Use selective harvesting/logging instead of clearcutting	0	0	0	0	2006	31.244823	-92.145024	United States	ater	Molothrus	Icteridae	Passeriformes	Aves	molothrus ater	Forest & Woodland	Heltzel J.M. & Leberg P.L.	Journal of Wildlife Management
471	Bird Conservation	Use selective harvesting/logging instead of clearcutting	0	0	0	0	2006	31.244823	-92.145024	United States	pileatus	Dryocopus	Picidae	Piciformes	Aves	hylatomus pileatus	Forest & Woodland	Heltzel J.M. & Leberg P.L.	Journal of Wildlife Management
471	Bird Conservation	Use selective harvesting/logging instead of clearcutting	0	0	0	0	2006	31.244823	-92.145024	United States	citrea	Protonotaria	Parulidae	Passeriformes	Aves	protonotaria citrea	Forest & Woodland	Heltzel J.M. & Leberg P.L.	Journal of Wildlife Management
471	Bird Conservation	Use selective harvesting/logging instead of clearcutting	0	0	0	0	2006	31.244823	-92.145024	United States	cyanea	Passerina	Cardinalidae	Passeriformes	Aves	passerina cyanea	Forest & Woodland	Heltzel J.M. & Leberg P.L.	Journal of Wildlife Management
471	Bird Conservation	Use selective harvesting/logging instead of clearcutting	0	0	0	0	2006	31.244823	-92.145024	United States	virens	Icteria	Icteriidae	Passeriformes	Aves	icteria virens	Forest & Woodland	Heltzel J.M. & Leberg P.L.	Journal of Wildlife Management
471	Bird Conservation	Use selective harvesting/logging instead of clearcutting	0	0	0	0	2006	31.244823	-92.145024	United States	virens	Contopus	Tyrannidae	Passeriformes	Aves	contopus virens	Forest & Woodland	Heltzel J.M. & Leberg P.L.	Journal of Wildlife Management
471	Bird Conservation	Use selective harvesting/logging instead of clearcutting	0	0	0	0	2006	31.244823	-92.145024	United States	erythrophthalmus	Pipilo	Passerellidae	Passeriformes	Aves	pipilo erythrophthalmus	Forest & Woodland	Heltzel J.M. & Leberg P.L.	Journal of Wildlife Management
471	Bird Conservation	Use selective harvesting/logging instead of clearcutting	0	0	0	0	2006	31.244823	-92.145024	United States	swainsoni	Limnothlypis	Parulidae	Passeriformes	Aves	limnothlypis swainsonii	Forest & Woodland	Heltzel J.M. & Leberg P.L.	Journal of Wildlife Management
471	Bird Conservation	Use selective harvesting/logging instead of clearcutting	0	0	0	0	2006	31.244823	-92.145024	United States	formosus	Oporornis	Parulidae	Passeriformes	Aves	geothlypis formosa	Forest & Woodland	Heltzel J.M. & Leberg P.L.	Journal of Wildlife Management
471	Bird Conservation	Use selective harvesting/logging instead of clearcutting	0	0	0	0	2006	31.244823	-92.145024	United States	citrina	Wilsonia	Parulidae	Passeriformes	Aves	setophaga citrina	Forest & Woodland	Heltzel J.M. & Leberg P.L.	Journal of Wildlife Management
471	Bird Conservation	Use selective harvesting/logging instead of clearcutting	0	0	0	0	2006	31.244823	-92.145024	United States	virescens	Empidonax	Tyrannidae	Passeriformes	Aves	empidonax virescens	Forest & Woodland	Heltzel J.M. & Leberg P.L.	Journal of Wildlife Management
471	Bird Conservation	Use selective harvesting/logging instead of clearcutting	0	0	0	0	2006	31.244823	-92.145024	United States	olivaceus	Vireo	Vireonidae	Passeriformes	Aves	vireo olivaceus	Forest & Woodland	Heltzel J.M. & Leberg P.L.	Journal of Wildlife Management
471	Bird Conservation	Use selective harvesting/logging instead of clearcutting	0	0	0	0	2006	31.244823	-92.145024	United States	swainsonii	Limnothlypis	Parulidae	Passeriformes	Aves	limnothlypis swainsonii	Forest & Woodland	Heltzel J.M. & Leberg P.L.	Journal of Wildlife Management
471	Bird Conservation	Use selective harvesting/logging instead of clearcutting	0	0	0	0	2006	31.244823	-92.145024	United States	griseus	Vireo	Vireonidae	Passeriformes	Aves	vireo griseus	Forest & Woodland	Heltzel J.M. & Leberg P.L.	Journal of Wildlife Management
471	Bird Conservation	Use selective harvesting/logging instead of clearcutting	0	0	0	0	2006	31.244823	-92.145024	United States	spurius	Icterus	Icteridae	Passeriformes	Aves	icterus spurius	Forest & Woodland	Heltzel J.M. & Leberg P.L.	Journal of Wildlife Management
471	Bird Conservation	Use selective harvesting/logging instead of clearcutting	0	0	0	0	2006	31.244823	-92.145024	United States	ciris	Passerina	Cardinalidae	Passeriformes	Aves	passerina ciris	Forest & Woodland	Heltzel J.M. & Leberg P.L.	Journal of Wildlife Management
471	Bird Conservation	Use selective harvesting/logging instead of clearcutting	0	0	0	0	2006	31.244823	-92.145024	United States	macroura	Zenaida	Columbidae	Columbiformes	Aves	zenaida macroura	Forest & Woodland	Heltzel J.M. & Leberg P.L.	Journal of Wildlife Management
471	Bird Conservation	Use selective harvesting/logging instead of clearcutting	0	0	0	0	2006	31.244823	-92.145024	United States	carolinus	Melanerpes	Picidae	Piciformes	Aves	melanerpes carolinus	Forest & Woodland	Heltzel J.M. & Leberg P.L.	Journal of Wildlife Management
471	Bird Conservation	Use selective harvesting/logging instead of clearcutting	0	0	0	0	2006	31.244823	-92.145024	United States	americanus	Coccyzus	Cuculidae	Cuculiformes	Aves	coccyzus americanus	Forest & Woodland	Heltzel J.M. & Leberg P.L.	Journal of Wildlife Management
471	Bird Conservation	Use selective harvesting/logging instead of clearcutting	0	0	0	0	2006	31.244823	-92.145024	United States	villosus	Picoides	Picidae	Piciformes	Aves	leuconotopicus villosus	Forest & Woodland	Heltzel J.M. & Leberg P.L.	Journal of Wildlife Management
471	Bird Conservation	Use selective harvesting/logging instead of clearcutting	0	0	0	0	2006	31.244823	-92.145024	United States	mustelina	Hylocichla	Turdidae	Passeriformes	Aves	hylocichla mustelina	Forest & Woodland	Heltzel J.M. & Leberg P.L.	Journal of Wildlife Management
471	Bird Conservation	Use selective harvesting/logging instead of clearcutting	0	0	0	0	2006	31.244823	-92.145024	United States	flavifrons	Vireo	Vireonidae	Passeriformes	Aves	vireo flavifrons	Forest & Woodland	Heltzel J.M. & Leberg P.L.	Journal of Wildlife Management
472	Bird Conservation	Plant wild bird seed or cover mixture	1	1	0	0	2004	48.13	1.99	France	perdix	Perdix	Phasianidae	Galliformes	Aves	perdix perdix	Artificial Habitats	Bro E., Mayot P., Corda E. & Reitz F.	Journal of Applied Ecology
472	Bird Conservation	Plant wild bird seed or cover mixture	1	1	0	0	2004	48.13	1.99	France	vulpes	Vulpes	Canidae	Carnivora	Mammalia	vulpes vulpes	Artificial Habitats	Bro E., Mayot P., Corda E. & Reitz F.	Journal of Applied Ecology
472	Bird Conservation	Plant wild bird seed or cover mixture	1	1	0	0	2004	48.13	1.99	France	cyaneus	Circus	Accipitridae	Accipitriformes	Aves	circus cyaneus	Artificial Habitats	Bro E., Mayot P., Corda E. & Reitz F.	Journal of Applied Ecology
491	Bird Conservation	Manage water level in wetlands	0	1	1	0	2002	36.778261	-119.417932	United States	carolinensis	Anas	Anatidae	Anseriformes	Aves	anas crecca	Wetlands	Taft O.W., Colwell M.A., Isola C.R. & Safran R.J.	Journal of Applied Ecology
491	Bird Conservation	Manage water level in wetlands	0	1	1	0	2002	36.778261	-119.417932	United States	cyanoptera	Anas	Anatidae	Anseriformes	Aves	spatula cyanoptera	Wetlands	Taft O.W., Colwell M.A., Isola C.R. & Safran R.J.	Journal of Applied Ecology
492	Bird Conservation	Reduce grazing intensity	0	0	0	0	2002	54.64	-2.21	United Kingdom	tetrix	Tetrao	Phasianidae	Galliformes	Aves	tetrax tetrax	Shrubland	Calladine J., Baines D. & Warren P.	Journal of Applied Ecology
492	Bird Conservation	Reduce grazing intensity	0	0	0	0	2002	54.64	-2.21	United Kingdom	tetrix	Tetrao	Phasianidae	Galliformes	Aves	tetrax tetrax	Artificial Habitats	Calladine J., Baines D. & Warren P.	Journal of Applied Ecology
499	Terrestrial Mammal Conservation	Install tunnels/culverts/underpass under roads	0	0	0	0	2001	53.933271	-116.576504	Canada	maniculatus	Peromyscus	Cricetidae	Rodentia	Mammalia	peromyscus maniculatus	Artificial Habitats	Clevenger A.P., Chruszcz B. & Gunson K.	Journal of Applied Ecology
499	Terrestrial Mammal Conservation	Install tunnels/culverts/underpass under roads	0	0	0	0	2001	53.933271	-116.576504	Canada	americana	Martes	MUSTELIDAE	Carnivora	Mammalia	martes americana	Artificial Habitats	Clevenger A.P., Chruszcz B. & Gunson K.	Journal of Applied Ecology
499	Terrestrial Mammal Conservation	Install tunnels/culverts/underpass under roads	0	0	0	0	2001	53.933271	-116.576504	Canada	erminea	Mustela	MUSTELIDAE	Carnivora	Mammalia	mustela erminea	Artificial Habitats	Clevenger A.P., Chruszcz B. & Gunson K.	Journal of Applied Ecology
499	Terrestrial Mammal Conservation	Install tunnels/culverts/underpass under roads	0	0	0	0	2001	53.933271	-116.576504	Canada	cinerea	Neotoma	Cricetidae	Rodentia	Mammalia	neotoma cinerea	Artificial Habitats	Clevenger A.P., Chruszcz B. & Gunson K.	Journal of Applied Ecology
499	Terrestrial Mammal Conservation	Install tunnels/culverts/underpass under roads	0	0	0	0	2001	53.933271	-116.576504	Canada	latrans	Canis	Canidae	Carnivora	Mammalia	canis latrans	Artificial Habitats	Clevenger A.P., Chruszcz B. & Gunson K.	Journal of Applied Ecology
499	Terrestrial Mammal Conservation	Install tunnels/culverts/underpass under roads	0	0	0	0	2001	53.933271	-116.576504	Canada	americanus	Lepus	Leporidae	Lagomorpha	Mammalia	lepus americanus	Artificial Habitats	Clevenger A.P., Chruszcz B. & Gunson K.	Journal of Applied Ecology
499	Terrestrial Mammal Conservation	Install tunnels/culverts/underpass under roads	0	0	0	0	2001	53.933271	-116.576504	Canada	hudsonicus	Tamiasciurus	SCIURIDAE	Rodentia	Mammalia	tamiasciurus hudsonicus	Artificial Habitats	Clevenger A.P., Chruszcz B. & Gunson K.	Journal of Applied Ecology
499	Terrestrial Mammal Conservation	Install tunnels/culverts/underpass under roads	0	0	0	0	2001	53.933271	-116.576504	Canada	frenata	Mustela	MUSTELIDAE	Carnivora	Mammalia	mustela frenata	Artificial Habitats	Clevenger A.P., Chruszcz B. & Gunson K.	Journal of Applied Ecology
519	Bird Conservation	Use visual and acoustic scarers to deter birds from landing on pools polluted by mining or sewage	1	1	1	0	1999	-30.000232	136.209155	Australia	naevosa	Stictonetta	Anatidae	Anseriformes	Aves	stictonetta naevosa	Artificial Habitats	Read J.L.	NA
519	Bird Conservation	Use visual and acoustic scarers to deter birds from landing on pools polluted by mining or sewage	1	1	1	0	1999	-30.000232	136.209155	Australia	miles	Vanellus	Charadriidae	Charadriiformes	Aves	vanellus miles	Artificial Habitats	Read J.L.	NA
519	Bird Conservation	Use visual and acoustic scarers to deter birds from landing on pools polluted by mining or sewage	1	1	1	0	1999	-30.000232	136.209155	Australia	melanops	Charadrius	Charadriidae	Charadriiformes	Aves	elseyornis melanops	Artificial Habitats	Read J.L.	NA
519	Bird Conservation	Use visual and acoustic scarers to deter birds from landing on pools polluted by mining or sewage	1	1	1	0	1999	-30.000232	136.209155	Australia	novaehollandiae	Tachybaptus	Podicipedidae	Podicipediformes	Aves	tachybaptus novaehollandiae	Artificial Habitats	Read J.L.	NA
519	Bird Conservation	Use visual and acoustic scarers to deter birds from landing on pools polluted by mining or sewage	1	1	1	0	1999	-30.000232	136.209155	Australia	novaehollandiae	Recurvirostra	Recurvirostridae	Charadriiformes	Aves	recurvirostra novaehollandiae	Artificial Habitats	Read J.L.	NA
519	Bird Conservation	Use visual and acoustic scarers to deter birds from landing on pools polluted by mining or sewage	1	1	1	0	1999	-30.000232	136.209155	Australia	poliocephalus	Poliocephalus	Podicipedidae	Podicipediformes	Aves	poliocephalus poliocephalus	Artificial Habitats	Read J.L.	NA
538	Bird Conservation	Provide or retain set-aside areas in farmland	0	1	0	0	1998	51.089479	-1.213589	United Kingdom	arvensis	Alauda	Alaudidae	Passeriformes	Aves	alauda arvensis	Artificial Habitats	Poulsen J.G., Sotherton N.W. & Aebischer N.J.	Journal of Applied Ecology
548	Terrestrial Mammal Conservation	Use prescribed burning	0	1	0	0	2007	45.0090839	-109.2646238	United States	canadensis	Cervus	Cervidae	Artiodactyla	Mammalia	cervus canadensis	Shrubland	Van Dyke F. & Darragh A.	The Journal of Wildlife Management
549	Terrestrial Mammal Conservation	Install barrier fencing and underpasses along roads	0	0	0	0	2006	34.048928	-111.093731	United States	canadensis	Cervus	Cervidae	Artiodactyla	Mammalia	cervus canadensis	Artificial Habitats	Dodd N.I., Gagnon J.W., Manzo A. I. & Schweinsburg R.E.	Journal of Wildlife Management
549	Terrestrial Mammal Conservation	Install barrier fencing and underpasses along roads	0	0	0	0	2006	34.048928	-111.093731	United States	canadensis	Cervus	Cervidae	Artiodactyla	Mammalia	cervus canadensis	Rivers, Streams, Creeks	Dodd N.I., Gagnon J.W., Manzo A. I. & Schweinsburg R.E.	Journal of Wildlife Management
550	Terrestrial Mammal Conservation	Use prescribed burning	0	1	0	0	2006	45.0090839	-109.2646238	United States	canadensis	Cervus	Cervidae	Artiodactyla	Mammalia	cervus canadensis	Shrubland	Van Dyke F. & Darragh J.A.	Biodiversity and Conservation
566	Bird Conservation	Control predators not on islands for gamebirds	0	0	0	0	1996	56.533178	-0.9	United Kingdom	vulpes	Vulpes	Canidae	Carnivora	Mammalia	vulpes vulpes	Shrubland	Baines D.	Journal of Applied Ecology
566	Bird Conservation	Control predators not on islands for gamebirds	0	0	0	0	1996	56.533178	-0.9	United Kingdom	corone	Corvus	Corvidae	Passeriformes	Aves	corvus corone	Shrubland	Baines D.	Journal of Applied Ecology
566	Bird Conservation	Control predators not on islands for gamebirds	0	0	0	0	1996	56.533178	-0.9	United Kingdom	elaphus	Cervus	Cervidae	Artiodactyla	Mammalia	cervus elaphus	Shrubland	Baines D.	Journal of Applied Ecology
566	Bird Conservation	Control predators not on islands for gamebirds	0	0	0	0	1996	56.533178	-0.9	United Kingdom	tetrix	Tetrao	Phasianidae	Galliformes	Aves	tetrax tetrax	Shrubland	Baines D.	Journal of Applied Ecology
566	Bird Conservation	Control predators not on islands for gamebirds	0	0	0	0	1996	54.4	-0.9	United Kingdom	vulpes	Vulpes	Canidae	Carnivora	Mammalia	vulpes vulpes	Shrubland	Baines D.	Journal of Applied Ecology
566	Bird Conservation	Control predators not on islands for gamebirds	0	0	0	0	1996	54.4	-0.9	United Kingdom	corone	Corvus	Corvidae	Passeriformes	Aves	corvus corone	Shrubland	Baines D.	Journal of Applied Ecology
566	Bird Conservation	Control predators not on islands for gamebirds	0	0	0	0	1996	54.4	-0.9	United Kingdom	elaphus	Cervus	Cervidae	Artiodactyla	Mammalia	cervus elaphus	Shrubland	Baines D.	Journal of Applied Ecology
566	Bird Conservation	Control predators not on islands for gamebirds	0	0	0	0	1996	54.4	-0.9	United Kingdom	tetrix	Tetrao	Phasianidae	Galliformes	Aves	tetrax tetrax	Shrubland	Baines D.	Journal of Applied Ecology
567	Terrestrial Mammal Conservation	Create or maintain corridors between habitat patches	0	0	0	0	1996	61.396731	11.562737	Norway	vulpes	Vulpes	Canidae	Carnivora	Mammalia	vulpes vulpes	Grassland	Andreassen H.P., Halle S. & Ims R.A.	Journal of Applied Ecology
567	Terrestrial Mammal Conservation	Create or maintain corridors between habitat patches	0	0	0	0	1996	61.396731	11.562737	Norway	oeconomus	Microtus	Cricetidae	Rodentia	Mammalia	microtus oeconomus	Grassland	Andreassen H.P., Halle S. & Ims R.A.	Journal of Applied Ecology
578	Bird Conservation	Control predators not on islands for gamebirds	0	0	0	0	1996	51.246271	-1.992213	United Kingdom	nisus	Accipiter	Accipitridae	Accipitriformes	Aves	accipiter nisus	Artificial Habitats	Tapper S.C., Potts G.R. & Brockless M.H.	Journal of Applied Ecology
578	Bird Conservation	Control predators not on islands for gamebirds	0	0	0	0	1996	51.246271	-1.992213	United Kingdom	europaeus	Erinaceus	Erinaceinae	Erinaceomorpha	Mammalia	erinaceus europaeus	Artificial Habitats	Tapper S.C., Potts G.R. & Brockless M.H.	Journal of Applied Ecology
578	Bird Conservation	Control predators not on islands for gamebirds	0	0	0	0	1996	51.246271	-1.992213	United Kingdom	perdix	Perdix	Phasianidae	Galliformes	Aves	perdix perdix	Artificial Habitats	Tapper S.C., Potts G.R. & Brockless M.H.	Journal of Applied Ecology
578	Bird Conservation	Control predators not on islands for gamebirds	0	0	0	0	1996	51.246271	-1.992213	United Kingdom	vulpes	Vulpes	Canidae	Carnivora	Mammalia	vulpes vulpes	Artificial Habitats	Tapper S.C., Potts G.R. & Brockless M.H.	Journal of Applied Ecology
578	Bird Conservation	Control predators not on islands for gamebirds	0	0	0	0	1996	51.246271	-1.992213	United Kingdom	corone	Corvus	Corvidae	Passeriformes	Aves	corvus corone	Artificial Habitats	Tapper S.C., Potts G.R. & Brockless M.H.	Journal of Applied Ecology
578	Bird Conservation	Control predators not on islands for gamebirds	0	0	0	0	1996	51.246271	-1.992213	United Kingdom	catus	Felis	Felidae	Carnivora	Mammalia	felis chaus	Artificial Habitats	Tapper S.C., Potts G.R. & Brockless M.H.	Journal of Applied Ecology
578	Bird Conservation	Control predators not on islands for gamebirds	0	0	0	0	1996	51.246271	-1.992213	United Kingdom	erminea	Mustela	Mustelidae	Carnivora	Mammalia	mustela erminea	Artificial Habitats	Tapper S.C., Potts G.R. & Brockless M.H.	Journal of Applied Ecology
578	Bird Conservation	Control predators not on islands for gamebirds	0	0	0	0	1996	51.246271	-1.992213	United Kingdom	pica	Pica	Corvidae	Passeriformes	Aves	pica pica	Artificial Habitats	Tapper S.C., Potts G.R. & Brockless M.H.	Journal of Applied Ecology
578	Bird Conservation	Control predators not on islands for gamebirds	0	0	0	0	1996	51.246271	-1.992213	United Kingdom	meles	Meles	Mustelidae	Carnivora	Mammalia	meles meles	Artificial Habitats	Tapper S.C., Potts G.R. & Brockless M.H.	Journal of Applied Ecology
578	Bird Conservation	Control predators not on islands for gamebirds	0	0	0	0	1996	51.246271	-1.992213	United Kingdom	monedula	Corvus	Corvidae	Passeriformes	Aves	corvus monedula	Artificial Habitats	Tapper S.C., Potts G.R. & Brockless M.H.	Journal of Applied Ecology
578	Bird Conservation	Control predators not on islands for gamebirds	0	0	0	0	1996	51.246271	-1.992213	United Kingdom	frugilegus	Corvus	Corvidae	Passeriformes	Aves	corvus frugilegus	Artificial Habitats	Tapper S.C., Potts G.R. & Brockless M.H.	Journal of Applied Ecology
584	Terrestrial Mammal Conservation	Use negative stimuli to deter consumption of livestock feed by mammals to reduce human-wildlife conflict	0	1	0	0	2007	44.314844	-85.602364	United States	carolinensis	Sciurus	Sciuridae	Rodentia	Mammalia	sciurus carolinensis	Artificial Habitats	Seward N.W., Phillips G.E. Duquette J.F. & Vercauteren K.C.	Journal of Wildlife Management
584	Terrestrial Mammal Conservation	Use negative stimuli to deter consumption of livestock feed by mammals to reduce human-wildlife conflict	0	1	0	0	2007	44.314844	-85.602364	United States	virginianus	Odocoileus	Cervidae	Artiodactyla	Mammalia	odocoileus virginianus	Artificial Habitats	Seward N.W., Phillips G.E. Duquette J.F. & Vercauteren K.C.	Journal of Wildlife Management
584	Terrestrial Mammal Conservation	Use negative stimuli to deter consumption of livestock feed by mammals to reduce human-wildlife conflict	0	1	0	0	2007	44.314844	-85.602364	United States	gallopovo	Meleagris	Phasianidae	Galliformes	Aves	meleagris gallopavo	Artificial Habitats	Seward N.W., Phillips G.E. Duquette J.F. & Vercauteren K.C.	Journal of Wildlife Management
595	Terrestrial Mammal Conservation	Provide supplementary feed to reduce tree damage	1	1	1	0	2004	47.7424541	-123.3040062	United States	americanus	Ursus	Ursidae	Carnivora	Mammalia	ursus americanus	Forest & Woodland	Ziegltrum G. I.	The Journal of Wildlife Management
595	Terrestrial Mammal Conservation	Provide supplementary feed to reduce tree damage	1	1	1	0	2004	47.7424541	-123.3040062	United States	americanus	Ursus	Ursidae	Carnivora	Mammalia	ursus americanus	Artificial Habitats	Ziegltrum G. I.	The Journal of Wildlife Management
603	Terrestrial Mammal Conservation	Use repellents that smell bad (area repellents) to deter crop or property damage by mammals to reduce human-wildlife conflict	0	1	1	0	1994	51.761206	-1.246467	United Kingdom	europaea	Talpa	Talpidae	Eulipotyphla	Mammalia	talpa europaea	Artificial Habitats	R. P. D. Atkinson & D. W. MacDonald	Journal of Applied Ecology
607	Bird Conservation	Scare or otherwise deter birds from airports	0	0	0	0	1994	40.714353	-74.005973	United States	atricilla	Larus	Laridae	Charadriiformes	Aves	larus atricilla	Artificial Habitats	Buckley P.A. & McCarthy M.G.	Journal of Applied Ecology
615	Bird Conservation	Fertilize artificial grasslands	0	1	0	0	1993	55.994235	-5.444033	United Kingdom	leucopsis	Branta	Anatidae	Anseriformes	Aves	branta leucopsis	Artificial Habitats	Percival S.M.	Journal of Applied Ecology
615	Bird Conservation	Provide sacrificial grasslands to reduce the impact of wild geese on crops	0	1	0	0	1993	55.994235	-5.444033	United Kingdom	leucopsis	Branta	Anatidae	Anseriformes	Aves	branta leucopsis	Artificial Habitats	Percival S.M.	NA
615	Bird Conservation	Provide sacrificial grasslands to reduce the impact of wild geese on crops	0	1	0	0	1993	55.994235	-5.444033	United Kingdom	leucopsis	Branta	Anatidae	Anseriformes	Aves	branta leucopsis	Artificial Habitats	Percival S.M.	NA
615	Bird Conservation	Re-seed grasslands	0	1	0	0	1993	55.994235	-5.444033	United Kingdom	leucopsis	Branta	Anatidae	Anseriformes	Aves	branta leucopsis	Artificial Habitats	Percival S.M.	Journal of Applied Ecology
620	Bird Conservation	Use signs and access restrictions to reduce disturbance at nest sites	1	0	0	0	2006	36.778261	-119.417932	United States	alexandrinus	Charadrius	Charadriidae	Charadriiformes	Aves	charadrius alexandrinus	Coastal	Lafferty K., Goodman D. & Sandoval C.	Biodiversity and Conservation
630	Bird Conservation	Plough habitats	0	1	0	0	1992	60.34416	-1.256425	United Kingdom	phaeopus	Numenius	Scolopacidae	Charadriiformes	Aves	numenius phaeopus	Shrubland	Grant M.C.	Journal of Applied Ecology
630	Bird Conservation	Plough habitats	0	1	0	0	1992	60.34416	-1.256425	United Kingdom	phaeopus	Numenius	Scolopacidae	Charadriiformes	Aves	numenius phaeopus	Artificial Habitats	Grant M.C.	Journal of Applied Ecology
631	Bird Conservation	Plough habitats	0	0	0	0	1992	60.34416	-1.256425	United Kingdom	phaeopus	Numenius	Scolopacidae	Charadriiformes	Aves	numenius phaeopus	Shrubland	Grant M.C., Chambers R.E. & Evans P.R.	Journal of Applied Ecology
631	Bird Conservation	Plough habitats	0	0	0	0	1992	60.34416	-1.256425	United Kingdom	phaeopus	Numenius	Scolopacidae	Charadriiformes	Aves	numenius phaeopus	Artificial Habitats	Grant M.C., Chambers R.E. & Evans P.R.	Journal of Applied Ecology
632	Bird Conservation	Plough habitats	0	0	0	0	1992	60.62	-0.87	United Kingdom	phaeopus	Numenius	Scolopacidae	Charadriiformes	Aves	numenius phaeopus	Shrubland	Grant M.C., Chambers R.E. & Evans P.R.	Journal of Applied Ecology
632	Bird Conservation	Plough habitats	0	0	0	0	1992	60.62	-0.87	United Kingdom	phaeopus	Numenius	Scolopacidae	Charadriiformes	Aves	numenius phaeopus	Artificial Habitats	Grant M.C., Chambers R.E. & Evans P.R.	Journal of Applied Ecology
652	Bird Conservation	Use aversive conditioning to reduce nest predation by avian predators	1	1	1	0	1990	40.633125	-89.398528	United States	brachyrhynchos	Corvus	Corvidae	Passeriformes	Aves	corvus brachyrhynchos	Artificial Habitats	Dimmick C.R. & Nicolaus L.K.	Journal of Applied Ecology
652	Bird Conservation	Use aversive conditioning to reduce nest predation by avian predators	1	1	1	0	1990	41.878003	-93.097702	United States	brachyrhynchos	Corvus	Corvidae	Passeriformes	Aves	corvus brachyrhynchos	Artificial Habitats	Dimmick C.R. & Nicolaus L.K.	Journal of Applied Ecology
658	Bat Conservation	Provide bat boxes for roosting bats	0	0	0	0	1989	52.187247	0.97078	United Kingdom	auritus	Plecotus	Vespertilionidae	Chiroptera	Mammalia	plecotus auritus	Artificial Habitats	Boyd I.L. & Stebbings R.E.	Journal of Applied Ecology
667	Bird Conservation	Employ grazing in natural grasslands	0	1	0	0	2003	43.591236	3.258363	France	coelebs	Fringilla	Fringillidae	Passeriformes	Aves	fringilla coelebs	Artificial Habitats	Pons P., Lambert B., Rigolot E. & Prodon R.	Biodiversity and Conservation
667	Bird Conservation	Employ grazing in natural grasslands	0	1	0	0	2003	43.591236	3.258363	France	ater	Parus	Paridae	Passeriformes	Aves	melaniparus afer	Artificial Habitats	Pons P., Lambert B., Rigolot E. & Prodon R.	Biodiversity and Conservation
667	Bird Conservation	Employ grazing in natural grasslands	0	1	0	0	2003	43.591236	3.258363	France	communis	Sylvia	Sylviidae	Passeriformes	Aves	sylvia communis	Artificial Habitats	Pons P., Lambert B., Rigolot E. & Prodon R.	Biodiversity and Conservation
667	Bird Conservation	Employ grazing in natural grasslands	0	1	0	0	2003	43.591236	3.258363	France	modularis	Prunella	Prunellidae	Passeriformes	Aves	prunella modularis	Artificial Habitats	Pons P., Lambert B., Rigolot E. & Prodon R.	Biodiversity and Conservation
667	Bird Conservation	Employ grazing in natural grasslands	0	1	0	0	2003	43.591236	3.258363	France	viscivorus	Turdus	Turdidae	Passeriformes	Aves	turdus viscivorus	Artificial Habitats	Pons P., Lambert B., Rigolot E. & Prodon R.	Biodiversity and Conservation
667	Bird Conservation	Employ grazing in natural grasslands	0	1	0	0	2003	43.591236	3.258363	France	cia	Emberiza	Emberizidae	Passeriformes	Aves	emberiza cia	Artificial Habitats	Pons P., Lambert B., Rigolot E. & Prodon R.	Biodiversity and Conservation
667	Bird Conservation	Employ grazing in natural grasslands	0	1	0	0	2003	43.591236	3.258363	France	collurio	Lanius	Laniidae	Passeriformes	Aves	lanius collurio	Artificial Habitats	Pons P., Lambert B., Rigolot E. & Prodon R.	Biodiversity and Conservation
667	Bird Conservation	Employ grazing in natural grasslands	0	1	0	0	2003	43.591236	3.258363	France	arborea	Lullula	Alaudidae	Passeriformes	Aves	lullula arborea	Artificial Habitats	Pons P., Lambert B., Rigolot E. & Prodon R.	Biodiversity and Conservation
667	Bird Conservation	Employ grazing in natural grasslands	0	1	0	0	2003	43.591236	3.258363	France	torquata	Saxicola	Muscicapidae	Passeriformes	Aves	saxicola torquatus	Artificial Habitats	Pons P., Lambert B., Rigolot E. & Prodon R.	Biodiversity and Conservation
667	Bird Conservation	Use prescribed burning on grasslands	0	0	0	0	2003	43.591236	3.258363	France	coelebs	Fringilla	Fringillidae	Passeriformes	Aves	fringilla coelebs	Artificial Habitats	Pons P., Lambert B., Rigolot E. & Prodon R.	Biodiversity and Conservation
667	Bird Conservation	Use prescribed burning on grasslands	0	0	0	0	2003	43.591236	3.258363	France	ater	Parus	Paridae	Passeriformes	Aves	melaniparus afer	Artificial Habitats	Pons P., Lambert B., Rigolot E. & Prodon R.	Biodiversity and Conservation
667	Bird Conservation	Use prescribed burning on grasslands	0	0	0	0	2003	43.591236	3.258363	France	communis	Sylvia	Sylviidae	Passeriformes	Aves	sylvia communis	Artificial Habitats	Pons P., Lambert B., Rigolot E. & Prodon R.	Biodiversity and Conservation
667	Bird Conservation	Use prescribed burning on grasslands	0	0	0	0	2003	43.591236	3.258363	France	modularis	Prunella	Prunellidae	Passeriformes	Aves	prunella modularis	Artificial Habitats	Pons P., Lambert B., Rigolot E. & Prodon R.	Biodiversity and Conservation
667	Bird Conservation	Use prescribed burning on grasslands	0	0	0	0	2003	43.591236	3.258363	France	viscivorus	Turdus	Turdidae	Passeriformes	Aves	turdus viscivorus	Artificial Habitats	Pons P., Lambert B., Rigolot E. & Prodon R.	Biodiversity and Conservation
667	Bird Conservation	Use prescribed burning on grasslands	0	0	0	0	2003	43.591236	3.258363	France	cia	Emberiza	Emberizidae	Passeriformes	Aves	emberiza cia	Artificial Habitats	Pons P., Lambert B., Rigolot E. & Prodon R.	Biodiversity and Conservation
667	Bird Conservation	Use prescribed burning on grasslands	0	0	0	0	2003	43.591236	3.258363	France	collurio	Lanius	Laniidae	Passeriformes	Aves	lanius collurio	Artificial Habitats	Pons P., Lambert B., Rigolot E. & Prodon R.	Biodiversity and Conservation
671	Bird Conservation	Coppice trees	1	0	0	0	1987	51.260145	0.84428	United Kingdom	trivialis	Anthus	Motacillidae	Passeriformes	Aves	anthus trivialis	Forest & Woodland	Fuller R.J. & Moreton B.D.	Journal of Applied Ecology
671	Bird Conservation	Coppice trees	1	0	0	0	1987	51.260145	0.84428	United Kingdom	major	Parus	Paridae	Passeriformes	Aves	parus major	Forest & Woodland	Fuller R.J. & Moreton B.D.	Journal of Applied Ecology
671	Bird Conservation	Coppice trees	1	0	0	0	1987	51.260145	0.84428	United Kingdom	cannabina	Carduelis	Fringillidae	Passeriformes	Aves	linaria cannabina	Forest & Woodland	Fuller R.J. & Moreton B.D.	Journal of Applied Ecology
671	Bird Conservation	Coppice trees	1	0	0	0	1987	51.260145	0.84428	United Kingdom	communis	Sylvia	Sylviidae	Passeriformes	Aves	sylvia communis	Forest & Woodland	Fuller R.J. & Moreton B.D.	Journal of Applied Ecology
671	Bird Conservation	Coppice trees	1	0	0	0	1987	51.260145	0.84428	United Kingdom	citronella	Emberiza	Emberizidae	Passeriformes	Aves	emberiza citrinella	Forest & Woodland	Fuller R.J. & Moreton B.D.	Journal of Applied Ecology
671	Bird Conservation	Coppice trees	1	0	0	0	1987	51.260145	0.84428	United Kingdom	merula	Turdus	Turdidae	Passeriformes	Aves	turdus merula	Forest & Woodland	Fuller R.J. & Moreton B.D.	Journal of Applied Ecology
671	Bird Conservation	Coppice trees	1	0	0	0	1987	51.260145	0.84428	United Kingdom	trochilus	Phylloscopus	Phylloscopidae	Passeriformes	Aves	phylloscopus trochilus	Forest & Woodland	Fuller R.J. & Moreton B.D.	Journal of Applied Ecology
671	Bird Conservation	Coppice trees	1	0	0	0	1987	51.260145	0.84428	United Kingdom	rubecula	Erithacus	Muscicapidae	Passeriformes	Aves	erithacus rubecula	Forest & Woodland	Fuller R.J. & Moreton B.D.	Journal of Applied Ecology
677	Bird Conservation	Control predators not on islands for songbirds	0	0	0	0	2002	52.740123	-1.140592	United Kingdom	colchicus	Phasianus	Phasianidae	Galliformes	Aves	phasianus colchicus	Artificial Habitats	Stoate C.	Biodiversity and Conservation
677	Bird Conservation	Create beetle banks	0	0	0	0	2002	52.740123	-1.140592	United Kingdom	colchicus	Phasianus	Phasianidae	Galliformes	Aves	phasianus colchicus	Artificial Habitats	Stoate C.	Biodiversity and Conservation
677	Bird Conservation	Manage hedges to benefit birds	0	1	0	0	2002	52.740123	-1.140592	United Kingdom	colchicus	Phasianus	Phasianidae	Galliformes	Aves	phasianus colchicus	Artificial Habitats	Stoate C.	Biodiversity and Conservation
677	Bird Conservation	Plant wild bird seed or cover mixture	0	1	0	0	2002	52.740123	-1.140592	United Kingdom	colchicus	Phasianus	Phasianidae	Galliformes	Aves	phasianus colchicus	Artificial Habitats	Stoate C.	Biodiversity and Conservation
677	Bird Conservation	Provide supplementary food for songbirds to increase adult survival	0	1	0	0	2002	52.740123	-1.140592	United Kingdom	colchicus	Phasianus	Phasianidae	Galliformes	Aves	phasianus colchicus	Artificial Habitats	Stoate C.	Biodiversity and Conservation
677	Bird Conservation	Reduce pesticide or herbicide use generally	0	1	0	0	2002	52.740123	-1.140592	United Kingdom	colchicus	Phasianus	Phasianidae	Galliformes	Aves	phasianus colchicus	Artificial Habitats	Stoate C.	Biodiversity and Conservation
691	Bird Conservation	Leave headlands in fields unsprayed (conservation headlands)	0	1	0	0	1985	50.692718	-1.31671	United Kingdom	perdix	Perdix	Phasianidae	Galliformes	Aves	perdix perdix	Artificial Habitats	Rands M.R.W.	Journal of Applied Ecology
691	Bird Conservation	Leave headlands in fields unsprayed (conservation headlands)	0	1	0	0	1985	50.692718	-1.31671	United Kingdom	vulpes	Vulpes	Canidae	Carnivora	Mammalia	vulpes vulpes	Artificial Habitats	Rands M.R.W.	Journal of Applied Ecology
691	Bird Conservation	Leave headlands in fields unsprayed (conservation headlands)	0	1	0	0	1985	50.692718	-1.31671	United Kingdom	rufa	Alectoris	Phasianidae	Galliformes	Aves	alectoris rufa	Artificial Habitats	Rands M.R.W.	Journal of Applied Ecology
717	Bird Conservation	Provide supplementary food through the establishment of food populations	0	0	0	0	1982	58.97	17.18	Sweden	clangula	Bucephala	Anatidae	Anseriformes	Aves	bucephala clangula	Wetlands	Andersson A. & Danell K.	Journal of Applied Ecology
717	Bird Conservation	Provide supplementary food through the establishment of food populations	0	0	0	0	1982	58.97	17.18	Sweden	auritus	Podiceps	Podicipedidae	Podicipediformes	Aves	podiceps auritus	Wetlands	Andersson A. & Danell K.	Journal of Applied Ecology
717	Bird Conservation	Provide supplementary food through the establishment of food populations	0	0	0	0	1982	58.97	17.18	Sweden	crecca	Anas	Anatidae	Anseriformes	Aves	anas crecca	Wetlands	Andersson A. & Danell K.	Journal of Applied Ecology
717	Bird Conservation	Provide supplementary food through the establishment of food populations	0	0	0	0	1982	58.97	17.18	Sweden	ferina	Aythya	Anatidae	Anseriformes	Aves	aythya ferina	Wetlands	Andersson A. & Danell K.	Journal of Applied Ecology
728	Bird Conservation	Scare birds from fish farms	0	1	0	0	1980	31.125859	34.810273	Israel	nycticorax	Nycticorax	Ardeidae	Pelecaniformes	Aves	nycticorax nycticorax	Artificial Habitats	Spanier E.	Journal of Applied Ecology
729	Terrestrial Mammal Conservation	Remove vegetation by hand/machine	0	1	0	0	1980	50.9474302	-120.8663957	Canada	hemionus	Odocoileus	Cervidae	Artiodactyla	Mammalia	odocoileus hemionus	Forest & Woodland	Willms W., Bailey A.W. & McLean A.	Journal of Applied Ecology
729	Terrestrial Mammal Conservation	Remove vegetation by hand/machine	0	1	0	0	1980	50.9474302	-120.8663957	Canada	hemionus	Odocoileus	Cervidae	Artiodactyla	Mammalia	odocoileus hemionus	Grassland	Willms W., Bailey A.W. & McLean A.	Journal of Applied Ecology
729	Terrestrial Mammal Conservation	Use prescribed burning	0	1	0	0	1980	50.9474302	-120.8663957	Canada	hemionus	Odocoileus	Cervidae	Artiodactyla	Mammalia	odocoileus hemionus	Forest & Woodland	Willms W., Bailey A.W. & McLean A.	Journal of Applied Ecology
729	Terrestrial Mammal Conservation	Use prescribed burning	0	1	0	0	1980	50.9474302	-120.8663957	Canada	hemionus	Odocoileus	Cervidae	Artiodactyla	Mammalia	odocoileus hemionus	Grassland	Willms W., Bailey A.W. & McLean A.	Journal of Applied Ecology
749	Bird Conservation	Mow or cut semi-natural grasslands/pastures	0	1	0	0	1974	51.058701	-2.949907	United Kingdom	penelope	Anas	Anatidae	Anseriformes	Aves	mareca penelope	Artificial Habitats	Cadwalladr D.A. & Morley J.V.	Journal of Applied Ecology
757	Bird Conservation	Can nest protection increase nest abandonment?	1	0	0	0	2004	36.778261	-119.417932	United States	vulpes	Vulpes	Canidae	Carnivora	Mammalia	vulpes vulpes	Coastal	Neuman K.K., Page G.W., Stenzel L.E., Warriner J.C. & Warriner J.S.	Waterbirds
757	Bird Conservation	Can nest protection increase nest abandonment?	1	0	0	0	2004	36.778261	-119.417932	United States	alexandrinus	Charadrius	Charadriidae	Charadriiformes	Aves	charadrius alexandrinus	Coastal	Neuman K.K., Page G.W., Stenzel L.E., Warriner J.C. & Warriner J.S.	Waterbirds
757	Bird Conservation	Can nest protection increase nest abandonment?	1	0	0	0	2004	36.778261	-119.417932	United States	NA	Lar	Laridae	Charadriiformes	Aves	NA	Coastal	Neuman K.K., Page G.W., Stenzel L.E., Warriner J.C. & Warriner J.S.	Waterbirds
757	Bird Conservation	Can nest protection increase predation of adults and chicks?	1	0	0	0	2004	36.778261	-119.417932	United States	vulpes	Vulpes	Canidae	Carnivora	Mammalia	vulpes vulpes	Coastal	Neuman K.K., Page G.W., Stenzel L.E., Warriner J.C. & Warriner J.S.	Waterbirds
757	Bird Conservation	Can nest protection increase predation of adults and chicks?	1	0	0	0	2004	36.778261	-119.417932	United States	alexandrinus	Charadrius	Charadriidae	Charadriiformes	Aves	charadrius alexandrinus	Coastal	Neuman K.K., Page G.W., Stenzel L.E., Warriner J.C. & Warriner J.S.	Waterbirds
757	Bird Conservation	Can nest protection increase predation of adults and chicks?	1	0	0	0	2004	36.778261	-119.417932	United States	NA	Lar	Laridae	Charadriiformes	Aves	NA	Coastal	Neuman K.K., Page G.W., Stenzel L.E., Warriner J.C. & Warriner J.S.	Waterbirds
757	Bird Conservation	Control predators not on islands for waders	1	0	0	0	2004	36.778261	-119.417932	United States	vulpes	Vulpes	Canidae	Carnivora	Mammalia	vulpes vulpes	Coastal	Neuman K.K., Page G.W., Stenzel L.E., Warriner J.C. & Warriner J.S.	Waterbirds
757	Bird Conservation	Control predators not on islands for waders	1	0	0	0	2004	36.778261	-119.417932	United States	alexandrinus	Charadrius	Charadriidae	Charadriiformes	Aves	charadrius alexandrinus	Coastal	Neuman K.K., Page G.W., Stenzel L.E., Warriner J.C. & Warriner J.S.	Waterbirds
757	Bird Conservation	Control predators not on islands for waders	1	0	0	0	2004	36.778261	-119.417932	United States	NA	Lar	Laridae	Charadriiformes	Aves	NA	Coastal	Neuman K.K., Page G.W., Stenzel L.E., Warriner J.C. & Warriner J.S.	Waterbirds
757	Bird Conservation	Physically protect nests with individual exclosures/barriers or provide shelters for chicks of waders	1	0	0	0	2004	36.778261	-119.417932	United States	vulpes	Vulpes	Canidae	Carnivora	Mammalia	vulpes vulpes	Coastal	Neuman K.K., Page G.W., Stenzel L.E., Warriner J.C. & Warriner J.S.	Waterbirds
757	Bird Conservation	Physically protect nests with individual exclosures/barriers or provide shelters for chicks of waders	1	0	0	0	2004	36.778261	-119.417932	United States	alexandrinus	Charadrius	Charadriidae	Charadriiformes	Aves	charadrius alexandrinus	Coastal	Neuman K.K., Page G.W., Stenzel L.E., Warriner J.C. & Warriner J.S.	Waterbirds
757	Bird Conservation	Physically protect nests with individual exclosures/barriers or provide shelters for chicks of waders	1	0	0	0	2004	36.778261	-119.417932	United States	NA	Lar	Laridae	Charadriiformes	Aves	NA	Coastal	Neuman K.K., Page G.W., Stenzel L.E., Warriner J.C. & Warriner J.S.	Waterbirds
760	Bird Conservation	Physically protect nests with individual exclosures/barriers or provide shelters for chicks of ground nesting seabirds	1	0	0	0	2002	36.441634	139.771896	Japan	catus	Felis	Felidae	Carnivora	Mammalia	felis chaus	Artificial Habitats	Hayashi E., Hayakawa M., Satou T. & Masuda N.	Strix
760	Bird Conservation	Physically protect nests with individual exclosures/barriers or provide shelters for chicks of ground nesting seabirds	1	0	0	0	2002	36.441634	139.771896	Japan	macrorhynchos	Corvus	Corvidae	Passeriformes	Aves	corvus macrorhynchos	Artificial Habitats	Hayashi E., Hayakawa M., Satou T. & Masuda N.	Strix
760	Bird Conservation	Physically protect nests with individual exclosures/barriers or provide shelters for chicks of ground nesting seabirds	1	0	0	0	2002	36.441634	139.771896	Japan	tinnunculus	Falco	Falconidae	Falconiformes	Aves	falco tinnunculus	Artificial Habitats	Hayashi E., Hayakawa M., Satou T. & Masuda N.	Strix
760	Bird Conservation	Physically protect nests with individual exclosures/barriers or provide shelters for chicks of ground nesting seabirds	1	0	0	0	2002	36.441634	139.771896	Japan	albifrons	Sterna	Laridae	Charadriiformes	Aves	sternula albifrons	Artificial Habitats	Hayashi E., Hayakawa M., Satou T. & Masuda N.	Strix
760	Bird Conservation	Provide artificial nesting sites for ground and tree-nesting seabirds	1	0	0	0	2002	36.441634	139.771896	Japan	catus	Felis	Felidae	Carnivora	Mammalia	felis chaus	Artificial Habitats	Hayashi E., Hayakawa M., Satou T. & Masuda N.	Strix
760	Bird Conservation	Provide artificial nesting sites for ground and tree-nesting seabirds	1	0	0	0	2002	36.441634	139.771896	Japan	macrorhynchos	Corvus	Corvidae	Passeriformes	Aves	corvus macrorhynchos	Artificial Habitats	Hayashi E., Hayakawa M., Satou T. & Masuda N.	Strix
760	Bird Conservation	Provide artificial nesting sites for ground and tree-nesting seabirds	1	0	0	0	2002	36.441634	139.771896	Japan	tinnunculus	Falco	Falconidae	Falconiformes	Aves	falco tinnunculus	Artificial Habitats	Hayashi E., Hayakawa M., Satou T. & Masuda N.	Strix
760	Bird Conservation	Provide artificial nesting sites for ground and tree-nesting seabirds	1	0	0	0	2002	36.441634	139.771896	Japan	albifrons	Sterna	Laridae	Charadriiformes	Aves	sternula albifrons	Artificial Habitats	Hayashi E., Hayakawa M., Satou T. & Masuda N.	Strix
781	Bird Conservation	Delay haying/mowing	0	1	0	0	2007	51.84	4.99	Netherlands	vanellus	Vanellus	Charadriidae	Charadriiformes	Aves	vanellus vanellus	Artificial Habitats	Verhulst J., Kleijn D. & Berendse F.	Journal of Applied Ecology
781	Bird Conservation	Delay haying/mowing	0	1	0	0	2007	51.84	4.99	Netherlands	totanus	Tringa	Scolopacidae	Charadriiformes	Aves	tringa totanus	Artificial Habitats	Verhulst J., Kleijn D. & Berendse F.	Journal of Applied Ecology
781	Bird Conservation	Delay haying/mowing	0	1	0	0	2007	51.84	4.99	Netherlands	limosa	Limosa	Scolopacidae	Charadriiformes	Aves	limosa limosa	Artificial Habitats	Verhulst J., Kleijn D. & Berendse F.	Journal of Applied Ecology
781	Bird Conservation	Delay haying/mowing	0	1	0	0	2007	51.84	4.99	Netherlands	ostralegus	Haematopus	Haematopodidae	Charadriiformes	Aves	haematopus ostralegus	Artificial Habitats	Verhulst J., Kleijn D. & Berendse F.	Journal of Applied Ecology
781	Bird Conservation	Offer per clutch payment for farmland birds	0	1	0	0	2007	51.84	4.99	Netherlands	vanellus	Vanellus	Charadriidae	Charadriiformes	Aves	vanellus vanellus	Artificial Habitats	Verhulst J., Kleijn D. & Berendse F.	Journal of Applied Ecology
781	Bird Conservation	Offer per clutch payment for farmland birds	0	1	0	0	2007	51.84	4.99	Netherlands	totanus	Tringa	Scolopacidae	Charadriiformes	Aves	tringa totanus	Artificial Habitats	Verhulst J., Kleijn D. & Berendse F.	Journal of Applied Ecology
781	Bird Conservation	Offer per clutch payment for farmland birds	0	1	0	0	2007	51.84	4.99	Netherlands	limosa	Limosa	Scolopacidae	Charadriiformes	Aves	limosa limosa	Artificial Habitats	Verhulst J., Kleijn D. & Berendse F.	Journal of Applied Ecology
781	Bird Conservation	Offer per clutch payment for farmland birds	0	1	0	0	2007	51.84	4.99	Netherlands	ostralegus	Haematopus	Haematopodidae	Charadriiformes	Aves	haematopus ostralegus	Artificial Habitats	Verhulst J., Kleijn D. & Berendse F.	Journal of Applied Ecology
784	Bird Conservation	Control predators not on islands for waders	0	0	0	0	2007	52.51	-2.72	United Kingdom	vulpes	Vulpes	Canidae	Carnivora	Mammalia	vulpes vulpes	Grassland	Bolton M., Tyler G., Smith K. & Bamford R.	Journal of Applied Ecology
784	Bird Conservation	Control predators not on islands for waders	0	0	0	0	2007	52.51	-2.72	United Kingdom	corone	Corvus	Corvidae	Passeriformes	Aves	corvus corone	Grassland	Bolton M., Tyler G., Smith K. & Bamford R.	Journal of Applied Ecology
784	Bird Conservation	Control predators not on islands for waders	0	0	0	0	2007	52.51	-2.72	United Kingdom	vanellus	Vanellus	Charadriidae	Charadriiformes	Aves	vanellus vanellus	Grassland	Bolton M., Tyler G., Smith K. & Bamford R.	Journal of Applied Ecology
792	Bird Conservation	Provide supplementary food for songbirds to increase adult survival	0	1	0	0	2007	53.54	-1.59	United Kingdom	major	Parus	Paridae	Passeriformes	Aves	parus major	Artificial Habitats	Siriwardena G.M., Stevens D.K., Anderson G.Q.A., Vickery J.A., Calbrade N.A. & Dodd S.	Journal of Applied Ecology
792	Bird Conservation	Provide supplementary food for songbirds to increase adult survival	0	1	0	0	2007	53.54	-1.59	United Kingdom	coelebs	Fringilla	Fringillidae	Passeriformes	Aves	fringilla coelebs	Artificial Habitats	Siriwardena G.M., Stevens D.K., Anderson G.Q.A., Vickery J.A., Calbrade N.A. & Dodd S.	Journal of Applied Ecology
792	Bird Conservation	Provide supplementary food for songbirds to increase adult survival	0	1	0	0	2007	53.54	-1.59	United Kingdom	schoeniclus	Emberiza	Emberizidae	Passeriformes	Aves	emberiza schoeniclus	Artificial Habitats	Siriwardena G.M., Stevens D.K., Anderson G.Q.A., Vickery J.A., Calbrade N.A. & Dodd S.	Journal of Applied Ecology
792	Bird Conservation	Provide supplementary food for songbirds to increase adult survival	0	1	0	0	2007	53.54	-1.59	United Kingdom	calandra	Emberiza	Emberizidae	Passeriformes	Aves	emberiza calandra	Artificial Habitats	Siriwardena G.M., Stevens D.K., Anderson G.Q.A., Vickery J.A., Calbrade N.A. & Dodd S.	Journal of Applied Ecology
792	Bird Conservation	Provide supplementary food for songbirds to increase adult survival	0	1	0	0	2007	53.54	-1.59	United Kingdom	domesticus	Passer	Passeridae	Passeriformes	Aves	passer domesticus	Artificial Habitats	Siriwardena G.M., Stevens D.K., Anderson G.Q.A., Vickery J.A., Calbrade N.A. & Dodd S.	Journal of Applied Ecology
792	Bird Conservation	Provide supplementary food for songbirds to increase adult survival	0	1	0	0	2007	53.54	-1.59	United Kingdom	montanus	Passer	Passeridae	Passeriformes	Aves	passer montanus	Artificial Habitats	Siriwardena G.M., Stevens D.K., Anderson G.Q.A., Vickery J.A., Calbrade N.A. & Dodd S.	Journal of Applied Ecology
792	Bird Conservation	Provide supplementary food for songbirds to increase adult survival	0	1	0	0	2007	53.54	-1.59	United Kingdom	merula	Turdus	Turdidae	Passeriformes	Aves	turdus merula	Artificial Habitats	Siriwardena G.M., Stevens D.K., Anderson G.Q.A., Vickery J.A., Calbrade N.A. & Dodd S.	Journal of Applied Ecology
792	Bird Conservation	Provide supplementary food for songbirds to increase adult survival	0	1	0	0	2007	53.54	-1.59	United Kingdom	modularis	Prunella	Prunellidae	Passeriformes	Aves	prunella modularis	Artificial Habitats	Siriwardena G.M., Stevens D.K., Anderson G.Q.A., Vickery J.A., Calbrade N.A. & Dodd S.	Journal of Applied Ecology
792	Bird Conservation	Provide supplementary food for songbirds to increase adult survival	0	1	0	0	2007	53.54	-1.59	United Kingdom	chloris	Carduelis	Fringillidae	Passeriformes	Aves	chloris chloris	Artificial Habitats	Siriwardena G.M., Stevens D.K., Anderson G.Q.A., Vickery J.A., Calbrade N.A. & Dodd S.	Journal of Applied Ecology
792	Bird Conservation	Provide supplementary food for songbirds to increase adult survival	0	1	0	0	2007	53.54	-1.59	United Kingdom	citrinella	Emberiza	Emberizidae	Passeriformes	Aves	emberiza citrinella	Artificial Habitats	Siriwardena G.M., Stevens D.K., Anderson G.Q.A., Vickery J.A., Calbrade N.A. & Dodd S.	Journal of Applied Ecology
792	Bird Conservation	Provide supplementary food for songbirds to increase adult survival	0	1	0	0	2007	53.54	-1.59	United Kingdom	rubecula	Erithacus	Muscicapidae	Passeriformes	Aves	erithacus rubecula	Artificial Habitats	Siriwardena G.M., Stevens D.K., Anderson G.Q.A., Vickery J.A., Calbrade N.A. & Dodd S.	Journal of Applied Ecology
792	Bird Conservation	Provide supplementary food for songbirds to increase adult survival	0	1	0	0	2007	53.54	-1.59	United Kingdom	NA	Par	Paridae	Passeriformes	Aves	NA	Artificial Habitats	Siriwardena G.M., Stevens D.K., Anderson G.Q.A., Vickery J.A., Calbrade N.A. & Dodd S.	Journal of Applied Ecology
792	Bird Conservation	Provide supplementary food for songbirds to increase adult survival	0	1	0	0	2007	53.54	-1.59	United Kingdom	NA	Cyanist	Paridae	Passeriformes	Aves	NA	Artificial Habitats	Siriwardena G.M., Stevens D.K., Anderson G.Q.A., Vickery J.A., Calbrade N.A. & Dodd S.	Journal of Applied Ecology
793	Bird Conservation	Reduce predation by translocating nest boxes	0	1	1	0	1993	61.08	11.83	Norway	martes	Martes	Mustelidae	Carnivora	Mammalia	martes martes	Forest & Woodland	Sonerud G.A.	Ornis Scandinavica
793	Bird Conservation	Reduce predation by translocating nest boxes	0	1	1	0	1993	61.08	11.83	Norway	funereus	Aegolius	Strigidae	Strigiformes	Aves	aegolius funereus	Forest & Woodland	Sonerud G.A.	Ornis Scandinavica
796	Bird Conservation	Use appropriate populations to source released populations	0	0	0	0	2007	61.84	15.36	Sweden	ciconia	Ciconia	Ciconiidae	Ciconiiformes	Aves	ciconia ciconia	Forest & Woodland	Olsson O.	Conservation Biology
796	Bird Conservation	Use appropriate populations to source released populations	0	0	0	0	2007	61.84	15.36	Sweden	ciconia	Ciconia	Ciconiidae	Ciconiiformes	Aves	ciconia ciconia	Artificial Habitats	Olsson O.	Conservation Biology
799	Terrestrial Mammal Conservation	Legally protect habitat for mammals	0	1	0	0	2007	-2.1495726	34.6828378	Tanzania	melampus	Aepyceros	BOVIDAE	Cetartiodactyla	Mammalia	aepyceros melampus	Savanna	Stoner C., Caro T., Mduma S., Mlingwa C., Sabuni G. & Borner M.	Conservation Biology
799	Terrestrial Mammal Conservation	Legally protect habitat for mammals	0	1	0	0	2007	-2.1495726	34.6828378	Tanzania	africana	Loxodonta	Elephantidae	Proboscidea	Mammalia	loxodonta africana	Savanna	Stoner C., Caro T., Mduma S., Mlingwa C., Sabuni G. & Borner M.	Conservation Biology
799	Terrestrial Mammal Conservation	Legally protect habitat for mammals	0	1	0	0	2007	-2.1495726	34.6828378	Tanzania	taurinus	Connochaetes	BOVIDAE	Cetartiodactyla	Mammalia	connochaetes taurinus	Savanna	Stoner C., Caro T., Mduma S., Mlingwa C., Sabuni G. & Borner M.	Conservation Biology
799	Terrestrial Mammal Conservation	Legally protect habitat for mammals	0	1	0	0	2007	-2.1495726	34.6828378	Tanzania	caffer	Syncerus	BOVIDAE	Cetartiodactyla	Mammalia	syncerus caffer	Savanna	Stoner C., Caro T., Mduma S., Mlingwa C., Sabuni G. & Borner M.	Conservation Biology
799	Terrestrial Mammal Conservation	Legally protect habitat for mammals	0	1	0	0	2007	-2.1495726	34.6828378	Tanzania	camelopardalis	Giraffa	GIRAFFIDAE	Cetartiodactyla	Mammalia	giraffa camelopardalis	Savanna	Stoner C., Caro T., Mduma S., Mlingwa C., Sabuni G. & Borner M.	Conservation Biology
799	Terrestrial Mammal Conservation	Legally protect habitat for mammals	0	1	0	0	2007	-2.1495726	34.6828378	Tanzania	oryx	Taurotragus	Bovidae	Cetartiodactyla	Mammalia	tragelaphus oryx	Savanna	Stoner C., Caro T., Mduma S., Mlingwa C., Sabuni G. & Borner M.	Conservation Biology
799	Terrestrial Mammal Conservation	Legally protect habitat for mammals	0	1	0	0	2007	-2.1495726	34.6828378	Tanzania	granti	Gazella	BOVIDAE	Cetartiodactyla	Mammalia	nanger granti	Savanna	Stoner C., Caro T., Mduma S., Mlingwa C., Sabuni G. & Borner M.	Conservation Biology
799	Terrestrial Mammal Conservation	Legally protect habitat for mammals	0	1	0	0	2007	-2.1495726	34.6828378	Tanzania	strepsiceros	Tragelaphus	BOVIDAE	Cetartiodactyla	Mammalia	tragelaphus strepsiceros	Savanna	Stoner C., Caro T., Mduma S., Mlingwa C., Sabuni G. & Borner M.	Conservation Biology
799	Terrestrial Mammal Conservation	Legally protect habitat for mammals	0	1	0	0	2007	-2.1495726	34.6828378	Tanzania	buselaphus	Alcelaphus	BOVIDAE	Cetartiodactyla	Mammalia	alcelaphus buselaphus	Savanna	Stoner C., Caro T., Mduma S., Mlingwa C., Sabuni G. & Borner M.	Conservation Biology
799	Terrestrial Mammal Conservation	Legally protect habitat for mammals	0	1	0	0	2007	-2.1495726	34.6828378	Tanzania	equinus	Hippotragus	BOVIDAE	Cetartiodactyla	Mammalia	hippotragus equinus	Savanna	Stoner C., Caro T., Mduma S., Mlingwa C., Sabuni G. & Borner M.	Conservation Biology
799	Terrestrial Mammal Conservation	Legally protect habitat for mammals	0	1	0	0	2007	-2.1495726	34.6828378	Tanzania	niger	Hippotragus	BOVIDAE	Cetartiodactyla	Mammalia	hippotragus niger	Savanna	Stoner C., Caro T., Mduma S., Mlingwa C., Sabuni G. & Borner M.	Conservation Biology
799	Terrestrial Mammal Conservation	Legally protect habitat for mammals	0	1	0	0	2007	-2.1495726	34.6828378	Tanzania	thomsoni	Gazella	BOVIDAE	Cetartiodactyla	Mammalia	eudorcas thomsonii	Savanna	Stoner C., Caro T., Mduma S., Mlingwa C., Sabuni G. & Borner M.	Conservation Biology
799	Terrestrial Mammal Conservation	Legally protect habitat for mammals	0	1	0	0	2007	-2.1495726	34.6828378	Tanzania	lunatus	Damaliscus	BOVIDAE	Cetartiodactyla	Mammalia	damaliscus lunatus	Savanna	Stoner C., Caro T., Mduma S., Mlingwa C., Sabuni G. & Borner M.	Conservation Biology
799	Terrestrial Mammal Conservation	Legally protect habitat for mammals	0	1	0	0	2007	-2.1495726	34.6828378	Tanzania	africanus	Phacochoerus	Suidae	Artiodactyla	Mammalia	phacochoerus africanus	Savanna	Stoner C., Caro T., Mduma S., Mlingwa C., Sabuni G. & Borner M.	Conservation Biology
799	Terrestrial Mammal Conservation	Legally protect habitat for mammals	0	1	0	0	2007	-2.1495726	34.6828378	Tanzania	burchellii	Equus	EQUIDAE	Perissodactyla	Mammalia	equus quagga	Savanna	Stoner C., Caro T., Mduma S., Mlingwa C., Sabuni G. & Borner M.	Conservation Biology
799	Terrestrial Mammal Conservation	Legally protect habitat for mammals	0	1	0	0	2007	-3.9513517	35.8668329	Tanzania	melampus	Aepyceros	BOVIDAE	Cetartiodactyla	Mammalia	aepyceros melampus	Savanna	Stoner C., Caro T., Mduma S., Mlingwa C., Sabuni G. & Borner M.	Conservation Biology
799	Terrestrial Mammal Conservation	Legally protect habitat for mammals	0	1	0	0	2007	-3.9513517	35.8668329	Tanzania	africana	Loxodonta	Elephantidae	Proboscidea	Mammalia	loxodonta africana	Savanna	Stoner C., Caro T., Mduma S., Mlingwa C., Sabuni G. & Borner M.	Conservation Biology
799	Terrestrial Mammal Conservation	Legally protect habitat for mammals	0	1	0	0	2007	-3.9513517	35.8668329	Tanzania	taurinus	Connochaetes	BOVIDAE	Cetartiodactyla	Mammalia	connochaetes taurinus	Savanna	Stoner C., Caro T., Mduma S., Mlingwa C., Sabuni G. & Borner M.	Conservation Biology
799	Terrestrial Mammal Conservation	Legally protect habitat for mammals	0	1	0	0	2007	-3.9513517	35.8668329	Tanzania	caffer	Syncerus	BOVIDAE	Cetartiodactyla	Mammalia	syncerus caffer	Savanna	Stoner C., Caro T., Mduma S., Mlingwa C., Sabuni G. & Borner M.	Conservation Biology
799	Terrestrial Mammal Conservation	Legally protect habitat for mammals	0	1	0	0	2007	-3.9513517	35.8668329	Tanzania	camelopardalis	Giraffa	GIRAFFIDAE	Cetartiodactyla	Mammalia	giraffa camelopardalis	Savanna	Stoner C., Caro T., Mduma S., Mlingwa C., Sabuni G. & Borner M.	Conservation Biology
799	Terrestrial Mammal Conservation	Legally protect habitat for mammals	0	1	0	0	2007	-3.9513517	35.8668329	Tanzania	oryx	Taurotragus	Bovidae	Cetartiodactyla	Mammalia	tragelaphus oryx	Savanna	Stoner C., Caro T., Mduma S., Mlingwa C., Sabuni G. & Borner M.	Conservation Biology
799	Terrestrial Mammal Conservation	Legally protect habitat for mammals	0	1	0	0	2007	-3.9513517	35.8668329	Tanzania	granti	Gazella	BOVIDAE	Cetartiodactyla	Mammalia	nanger granti	Savanna	Stoner C., Caro T., Mduma S., Mlingwa C., Sabuni G. & Borner M.	Conservation Biology
799	Terrestrial Mammal Conservation	Legally protect habitat for mammals	0	1	0	0	2007	-3.9513517	35.8668329	Tanzania	strepsiceros	Tragelaphus	BOVIDAE	Cetartiodactyla	Mammalia	tragelaphus strepsiceros	Savanna	Stoner C., Caro T., Mduma S., Mlingwa C., Sabuni G. & Borner M.	Conservation Biology
799	Terrestrial Mammal Conservation	Legally protect habitat for mammals	0	1	0	0	2007	-3.9513517	35.8668329	Tanzania	buselaphus	Alcelaphus	BOVIDAE	Cetartiodactyla	Mammalia	alcelaphus buselaphus	Savanna	Stoner C., Caro T., Mduma S., Mlingwa C., Sabuni G. & Borner M.	Conservation Biology
799	Terrestrial Mammal Conservation	Legally protect habitat for mammals	0	1	0	0	2007	-3.9513517	35.8668329	Tanzania	equinus	Hippotragus	BOVIDAE	Cetartiodactyla	Mammalia	hippotragus equinus	Savanna	Stoner C., Caro T., Mduma S., Mlingwa C., Sabuni G. & Borner M.	Conservation Biology
799	Terrestrial Mammal Conservation	Legally protect habitat for mammals	0	1	0	0	2007	-3.9513517	35.8668329	Tanzania	niger	Hippotragus	BOVIDAE	Cetartiodactyla	Mammalia	hippotragus niger	Savanna	Stoner C., Caro T., Mduma S., Mlingwa C., Sabuni G. & Borner M.	Conservation Biology
799	Terrestrial Mammal Conservation	Legally protect habitat for mammals	0	1	0	0	2007	-3.9513517	35.8668329	Tanzania	thomsoni	Gazella	BOVIDAE	Cetartiodactyla	Mammalia	eudorcas thomsonii	Savanna	Stoner C., Caro T., Mduma S., Mlingwa C., Sabuni G. & Borner M.	Conservation Biology
799	Terrestrial Mammal Conservation	Legally protect habitat for mammals	0	1	0	0	2007	-3.9513517	35.8668329	Tanzania	lunatus	Damaliscus	BOVIDAE	Cetartiodactyla	Mammalia	damaliscus lunatus	Savanna	Stoner C., Caro T., Mduma S., Mlingwa C., Sabuni G. & Borner M.	Conservation Biology
799	Terrestrial Mammal Conservation	Legally protect habitat for mammals	0	1	0	0	2007	-3.9513517	35.8668329	Tanzania	africanus	Phacochoerus	Suidae	Artiodactyla	Mammalia	phacochoerus africanus	Savanna	Stoner C., Caro T., Mduma S., Mlingwa C., Sabuni G. & Borner M.	Conservation Biology
799	Terrestrial Mammal Conservation	Legally protect habitat for mammals	0	1	0	0	2007	-3.9513517	35.8668329	Tanzania	burchellii	Equus	EQUIDAE	Perissodactyla	Mammalia	equus quagga	Savanna	Stoner C., Caro T., Mduma S., Mlingwa C., Sabuni G. & Borner M.	Conservation Biology
799	Terrestrial Mammal Conservation	Legally protect habitat for mammals	0	1	0	0	2007	-6.6282471	31.1425217	Tanzania	melampus	Aepyceros	BOVIDAE	Cetartiodactyla	Mammalia	aepyceros melampus	Savanna	Stoner C., Caro T., Mduma S., Mlingwa C., Sabuni G. & Borner M.	Conservation Biology
799	Terrestrial Mammal Conservation	Legally protect habitat for mammals	0	1	0	0	2007	-6.6282471	31.1425217	Tanzania	africana	Loxodonta	Elephantidae	Proboscidea	Mammalia	loxodonta africana	Savanna	Stoner C., Caro T., Mduma S., Mlingwa C., Sabuni G. & Borner M.	Conservation Biology
799	Terrestrial Mammal Conservation	Legally protect habitat for mammals	0	1	0	0	2007	-6.6282471	31.1425217	Tanzania	taurinus	Connochaetes	BOVIDAE	Cetartiodactyla	Mammalia	connochaetes taurinus	Savanna	Stoner C., Caro T., Mduma S., Mlingwa C., Sabuni G. & Borner M.	Conservation Biology
799	Terrestrial Mammal Conservation	Legally protect habitat for mammals	0	1	0	0	2007	-6.6282471	31.1425217	Tanzania	caffer	Syncerus	BOVIDAE	Cetartiodactyla	Mammalia	syncerus caffer	Savanna	Stoner C., Caro T., Mduma S., Mlingwa C., Sabuni G. & Borner M.	Conservation Biology
799	Terrestrial Mammal Conservation	Legally protect habitat for mammals	0	1	0	0	2007	-6.6282471	31.1425217	Tanzania	camelopardalis	Giraffa	GIRAFFIDAE	Cetartiodactyla	Mammalia	giraffa camelopardalis	Savanna	Stoner C., Caro T., Mduma S., Mlingwa C., Sabuni G. & Borner M.	Conservation Biology
799	Terrestrial Mammal Conservation	Legally protect habitat for mammals	0	1	0	0	2007	-6.6282471	31.1425217	Tanzania	oryx	Taurotragus	Bovidae	Cetartiodactyla	Mammalia	tragelaphus oryx	Savanna	Stoner C., Caro T., Mduma S., Mlingwa C., Sabuni G. & Borner M.	Conservation Biology
799	Terrestrial Mammal Conservation	Legally protect habitat for mammals	0	1	0	0	2007	-6.6282471	31.1425217	Tanzania	granti	Gazella	BOVIDAE	Cetartiodactyla	Mammalia	nanger granti	Savanna	Stoner C., Caro T., Mduma S., Mlingwa C., Sabuni G. & Borner M.	Conservation Biology
799	Terrestrial Mammal Conservation	Legally protect habitat for mammals	0	1	0	0	2007	-6.6282471	31.1425217	Tanzania	strepsiceros	Tragelaphus	BOVIDAE	Cetartiodactyla	Mammalia	tragelaphus strepsiceros	Savanna	Stoner C., Caro T., Mduma S., Mlingwa C., Sabuni G. & Borner M.	Conservation Biology
799	Terrestrial Mammal Conservation	Legally protect habitat for mammals	0	1	0	0	2007	-6.6282471	31.1425217	Tanzania	buselaphus	Alcelaphus	BOVIDAE	Cetartiodactyla	Mammalia	alcelaphus buselaphus	Savanna	Stoner C., Caro T., Mduma S., Mlingwa C., Sabuni G. & Borner M.	Conservation Biology
799	Terrestrial Mammal Conservation	Legally protect habitat for mammals	0	1	0	0	2007	-6.6282471	31.1425217	Tanzania	equinus	Hippotragus	BOVIDAE	Cetartiodactyla	Mammalia	hippotragus equinus	Savanna	Stoner C., Caro T., Mduma S., Mlingwa C., Sabuni G. & Borner M.	Conservation Biology
799	Terrestrial Mammal Conservation	Legally protect habitat for mammals	0	1	0	0	2007	-6.6282471	31.1425217	Tanzania	niger	Hippotragus	BOVIDAE	Cetartiodactyla	Mammalia	hippotragus niger	Savanna	Stoner C., Caro T., Mduma S., Mlingwa C., Sabuni G. & Borner M.	Conservation Biology
799	Terrestrial Mammal Conservation	Legally protect habitat for mammals	0	1	0	0	2007	-6.6282471	31.1425217	Tanzania	thomsoni	Gazella	BOVIDAE	Cetartiodactyla	Mammalia	eudorcas thomsonii	Savanna	Stoner C., Caro T., Mduma S., Mlingwa C., Sabuni G. & Borner M.	Conservation Biology
799	Terrestrial Mammal Conservation	Legally protect habitat for mammals	0	1	0	0	2007	-6.6282471	31.1425217	Tanzania	lunatus	Damaliscus	BOVIDAE	Cetartiodactyla	Mammalia	damaliscus lunatus	Savanna	Stoner C., Caro T., Mduma S., Mlingwa C., Sabuni G. & Borner M.	Conservation Biology
799	Terrestrial Mammal Conservation	Legally protect habitat for mammals	0	1	0	0	2007	-6.6282471	31.1425217	Tanzania	africanus	Phacochoerus	Suidae	Artiodactyla	Mammalia	phacochoerus africanus	Savanna	Stoner C., Caro T., Mduma S., Mlingwa C., Sabuni G. & Borner M.	Conservation Biology
799	Terrestrial Mammal Conservation	Legally protect habitat for mammals	0	1	0	0	2007	-6.6282471	31.1425217	Tanzania	burchellii	Equus	EQUIDAE	Perissodactyla	Mammalia	equus quagga	Savanna	Stoner C., Caro T., Mduma S., Mlingwa C., Sabuni G. & Borner M.	Conservation Biology
799	Terrestrial Mammal Conservation	Legally protect habitat for mammals	0	1	0	0	2007	-7.438242	37.0563983	Tanzania	melampus	Aepyceros	BOVIDAE	Cetartiodactyla	Mammalia	aepyceros melampus	Savanna	Stoner C., Caro T., Mduma S., Mlingwa C., Sabuni G. & Borner M.	Conservation Biology
799	Terrestrial Mammal Conservation	Legally protect habitat for mammals	0	1	0	0	2007	-7.438242	37.0563983	Tanzania	africana	Loxodonta	Elephantidae	Proboscidea	Mammalia	loxodonta africana	Savanna	Stoner C., Caro T., Mduma S., Mlingwa C., Sabuni G. & Borner M.	Conservation Biology
799	Terrestrial Mammal Conservation	Legally protect habitat for mammals	0	1	0	0	2007	-7.438242	37.0563983	Tanzania	taurinus	Connochaetes	BOVIDAE	Cetartiodactyla	Mammalia	connochaetes taurinus	Savanna	Stoner C., Caro T., Mduma S., Mlingwa C., Sabuni G. & Borner M.	Conservation Biology
799	Terrestrial Mammal Conservation	Legally protect habitat for mammals	0	1	0	0	2007	-7.438242	37.0563983	Tanzania	caffer	Syncerus	BOVIDAE	Cetartiodactyla	Mammalia	syncerus caffer	Savanna	Stoner C., Caro T., Mduma S., Mlingwa C., Sabuni G. & Borner M.	Conservation Biology
799	Terrestrial Mammal Conservation	Legally protect habitat for mammals	0	1	0	0	2007	-7.438242	37.0563983	Tanzania	camelopardalis	Giraffa	GIRAFFIDAE	Cetartiodactyla	Mammalia	giraffa camelopardalis	Savanna	Stoner C., Caro T., Mduma S., Mlingwa C., Sabuni G. & Borner M.	Conservation Biology
799	Terrestrial Mammal Conservation	Legally protect habitat for mammals	0	1	0	0	2007	-7.438242	37.0563983	Tanzania	oryx	Taurotragus	Bovidae	Cetartiodactyla	Mammalia	tragelaphus oryx	Savanna	Stoner C., Caro T., Mduma S., Mlingwa C., Sabuni G. & Borner M.	Conservation Biology
799	Terrestrial Mammal Conservation	Legally protect habitat for mammals	0	1	0	0	2007	-7.438242	37.0563983	Tanzania	granti	Gazella	BOVIDAE	Cetartiodactyla	Mammalia	nanger granti	Savanna	Stoner C., Caro T., Mduma S., Mlingwa C., Sabuni G. & Borner M.	Conservation Biology
799	Terrestrial Mammal Conservation	Legally protect habitat for mammals	0	1	0	0	2007	-7.438242	37.0563983	Tanzania	strepsiceros	Tragelaphus	BOVIDAE	Cetartiodactyla	Mammalia	tragelaphus strepsiceros	Savanna	Stoner C., Caro T., Mduma S., Mlingwa C., Sabuni G. & Borner M.	Conservation Biology
799	Terrestrial Mammal Conservation	Legally protect habitat for mammals	0	1	0	0	2007	-7.438242	37.0563983	Tanzania	buselaphus	Alcelaphus	BOVIDAE	Cetartiodactyla	Mammalia	alcelaphus buselaphus	Savanna	Stoner C., Caro T., Mduma S., Mlingwa C., Sabuni G. & Borner M.	Conservation Biology
799	Terrestrial Mammal Conservation	Legally protect habitat for mammals	0	1	0	0	2007	-7.438242	37.0563983	Tanzania	equinus	Hippotragus	BOVIDAE	Cetartiodactyla	Mammalia	hippotragus equinus	Savanna	Stoner C., Caro T., Mduma S., Mlingwa C., Sabuni G. & Borner M.	Conservation Biology
799	Terrestrial Mammal Conservation	Legally protect habitat for mammals	0	1	0	0	2007	-7.438242	37.0563983	Tanzania	niger	Hippotragus	BOVIDAE	Cetartiodactyla	Mammalia	hippotragus niger	Savanna	Stoner C., Caro T., Mduma S., Mlingwa C., Sabuni G. & Borner M.	Conservation Biology
799	Terrestrial Mammal Conservation	Legally protect habitat for mammals	0	1	0	0	2007	-7.438242	37.0563983	Tanzania	thomsoni	Gazella	BOVIDAE	Cetartiodactyla	Mammalia	eudorcas thomsonii	Savanna	Stoner C., Caro T., Mduma S., Mlingwa C., Sabuni G. & Borner M.	Conservation Biology
799	Terrestrial Mammal Conservation	Legally protect habitat for mammals	0	1	0	0	2007	-7.438242	37.0563983	Tanzania	lunatus	Damaliscus	BOVIDAE	Cetartiodactyla	Mammalia	damaliscus lunatus	Savanna	Stoner C., Caro T., Mduma S., Mlingwa C., Sabuni G. & Borner M.	Conservation Biology
799	Terrestrial Mammal Conservation	Legally protect habitat for mammals	0	1	0	0	2007	-7.438242	37.0563983	Tanzania	africanus	Phacochoerus	Suidae	Artiodactyla	Mammalia	phacochoerus africanus	Savanna	Stoner C., Caro T., Mduma S., Mlingwa C., Sabuni G. & Borner M.	Conservation Biology
799	Terrestrial Mammal Conservation	Legally protect habitat for mammals	0	1	0	0	2007	-7.438242	37.0563983	Tanzania	burchellii	Equus	EQUIDAE	Perissodactyla	Mammalia	equus quagga	Savanna	Stoner C., Caro T., Mduma S., Mlingwa C., Sabuni G. & Borner M.	Conservation Biology
799	Terrestrial Mammal Conservation	Legally protect habitat for mammals	0	1	0	0	2007	-6.8976409	33.5933018	Tanzania	melampus	Aepyceros	BOVIDAE	Cetartiodactyla	Mammalia	aepyceros melampus	Savanna	Stoner C., Caro T., Mduma S., Mlingwa C., Sabuni G. & Borner M.	Conservation Biology
799	Terrestrial Mammal Conservation	Legally protect habitat for mammals	0	1	0	0	2007	-6.8976409	33.5933018	Tanzania	africana	Loxodonta	Elephantidae	Proboscidea	Mammalia	loxodonta africana	Savanna	Stoner C., Caro T., Mduma S., Mlingwa C., Sabuni G. & Borner M.	Conservation Biology
799	Terrestrial Mammal Conservation	Legally protect habitat for mammals	0	1	0	0	2007	-6.8976409	33.5933018	Tanzania	taurinus	Connochaetes	BOVIDAE	Cetartiodactyla	Mammalia	connochaetes taurinus	Savanna	Stoner C., Caro T., Mduma S., Mlingwa C., Sabuni G. & Borner M.	Conservation Biology
799	Terrestrial Mammal Conservation	Legally protect habitat for mammals	0	1	0	0	2007	-6.8976409	33.5933018	Tanzania	caffer	Syncerus	BOVIDAE	Cetartiodactyla	Mammalia	syncerus caffer	Savanna	Stoner C., Caro T., Mduma S., Mlingwa C., Sabuni G. & Borner M.	Conservation Biology
799	Terrestrial Mammal Conservation	Legally protect habitat for mammals	0	1	0	0	2007	-6.8976409	33.5933018	Tanzania	camelopardalis	Giraffa	GIRAFFIDAE	Cetartiodactyla	Mammalia	giraffa camelopardalis	Savanna	Stoner C., Caro T., Mduma S., Mlingwa C., Sabuni G. & Borner M.	Conservation Biology
799	Terrestrial Mammal Conservation	Legally protect habitat for mammals	0	1	0	0	2007	-6.8976409	33.5933018	Tanzania	oryx	Taurotragus	Bovidae	Cetartiodactyla	Mammalia	tragelaphus oryx	Savanna	Stoner C., Caro T., Mduma S., Mlingwa C., Sabuni G. & Borner M.	Conservation Biology
799	Terrestrial Mammal Conservation	Legally protect habitat for mammals	0	1	0	0	2007	-6.8976409	33.5933018	Tanzania	granti	Gazella	BOVIDAE	Cetartiodactyla	Mammalia	nanger granti	Savanna	Stoner C., Caro T., Mduma S., Mlingwa C., Sabuni G. & Borner M.	Conservation Biology
799	Terrestrial Mammal Conservation	Legally protect habitat for mammals	0	1	0	0	2007	-6.8976409	33.5933018	Tanzania	strepsiceros	Tragelaphus	BOVIDAE	Cetartiodactyla	Mammalia	tragelaphus strepsiceros	Savanna	Stoner C., Caro T., Mduma S., Mlingwa C., Sabuni G. & Borner M.	Conservation Biology
799	Terrestrial Mammal Conservation	Legally protect habitat for mammals	0	1	0	0	2007	-6.8976409	33.5933018	Tanzania	buselaphus	Alcelaphus	BOVIDAE	Cetartiodactyla	Mammalia	alcelaphus buselaphus	Savanna	Stoner C., Caro T., Mduma S., Mlingwa C., Sabuni G. & Borner M.	Conservation Biology
799	Terrestrial Mammal Conservation	Legally protect habitat for mammals	0	1	0	0	2007	-6.8976409	33.5933018	Tanzania	equinus	Hippotragus	BOVIDAE	Cetartiodactyla	Mammalia	hippotragus equinus	Savanna	Stoner C., Caro T., Mduma S., Mlingwa C., Sabuni G. & Borner M.	Conservation Biology
799	Terrestrial Mammal Conservation	Legally protect habitat for mammals	0	1	0	0	2007	-6.8976409	33.5933018	Tanzania	niger	Hippotragus	BOVIDAE	Cetartiodactyla	Mammalia	hippotragus niger	Savanna	Stoner C., Caro T., Mduma S., Mlingwa C., Sabuni G. & Borner M.	Conservation Biology
799	Terrestrial Mammal Conservation	Legally protect habitat for mammals	0	1	0	0	2007	-6.8976409	33.5933018	Tanzania	thomsoni	Gazella	BOVIDAE	Cetartiodactyla	Mammalia	eudorcas thomsonii	Savanna	Stoner C., Caro T., Mduma S., Mlingwa C., Sabuni G. & Borner M.	Conservation Biology
799	Terrestrial Mammal Conservation	Legally protect habitat for mammals	0	1	0	0	2007	-6.8976409	33.5933018	Tanzania	lunatus	Damaliscus	BOVIDAE	Cetartiodactyla	Mammalia	damaliscus lunatus	Savanna	Stoner C., Caro T., Mduma S., Mlingwa C., Sabuni G. & Borner M.	Conservation Biology
799	Terrestrial Mammal Conservation	Legally protect habitat for mammals	0	1	0	0	2007	-6.8976409	33.5933018	Tanzania	africanus	Phacochoerus	Suidae	Artiodactyla	Mammalia	phacochoerus africanus	Savanna	Stoner C., Caro T., Mduma S., Mlingwa C., Sabuni G. & Borner M.	Conservation Biology
799	Terrestrial Mammal Conservation	Legally protect habitat for mammals	0	1	0	0	2007	-6.8976409	33.5933018	Tanzania	burchellii	Equus	EQUIDAE	Perissodactyla	Mammalia	equus quagga	Savanna	Stoner C., Caro T., Mduma S., Mlingwa C., Sabuni G. & Borner M.	Conservation Biology
803	Terrestrial Mammal Conservation	Release translocated/captive-bred mammals in family/social groups	0	0	0	0	2006	36.8919393	-104.9815317	United States	ludovicianus	Cynomys	Sciuridae	Rodentia	Mammalia	cynomys ludovicianus	Grassland	Shier D.M.	Conservation Biology
809	Terrestrial Mammal Conservation	Use holding pens at release site prior to release of captive-bred mammals	0	0	0	0	2005	33.0426293	35.1743474	Israel	mesopotamica	Dama	Cervidae	Artiodactyla	Mammalia	dama mesopotamica	Forest & Woodland	Bar-David S., Saltz D., Dayan T., Perelberg A. & Dolev A.	Conservation Biology
809	Terrestrial Mammal Conservation	Use holding pens at release site prior to release of captive-bred mammals	0	0	0	0	2005	33.0426293	35.1743474	Israel	mesopotamica	Dama	Cervidae	Artiodactyla	Mammalia	dama mesopotamica	Desert	Bar-David S., Saltz D., Dayan T., Perelberg A. & Dolev A.	Conservation Biology
811	Terrestrial Mammal Conservation	Deter predation of livestock by using shock/electronic dog-training collars to reduce human-wildlife conflict	0	1	0	0	2003	43.78444	-88.787868	United States	vulpes	Vulpes	Canidae	Carnivora	Mammalia	vulpes vulpes	Forest & Woodland	Shivik J.A., Treves A. & Callahan P.	Conservation Biology
811	Terrestrial Mammal Conservation	Deter predation of livestock by using shock/electronic dog-training collars to reduce human-wildlife conflict	0	1	0	0	2003	43.78444	-88.787868	United States	lupus	Canis	Canidae	Carnivora	Mammalia	canis lupus	Forest & Woodland	Shivik J.A., Treves A. & Callahan P.	Conservation Biology
811	Terrestrial Mammal Conservation	Deter predation of livestock by using shock/electronic dog-training collars to reduce human-wildlife conflict	0	1	0	0	2003	43.78444	-88.787868	United States	americanus	Ursus	Ursidae	Carnivora	Mammalia	ursus americanus	Forest & Woodland	Shivik J.A., Treves A. & Callahan P.	Conservation Biology
811	Terrestrial Mammal Conservation	Deter predation of livestock by using shock/electronic dog-training collars to reduce human-wildlife conflict	0	1	0	0	2003	43.78444	-88.787868	United States	brachyrhynchos	Corvus	Corvidae	Passer	Aves	corvus brachyrhynchos	Forest & Woodland	Shivik J.A., Treves A. & Callahan P.	Conservation Biology
811	Terrestrial Mammal Conservation	Deter predation of livestock by using shock/electronic dog-training collars to reduce human-wildlife conflict	0	1	0	0	2003	43.78444	-88.787868	United States	leucocephalus	Haliaeetus	Accipitridae	Accipitreiformes	Aves	haliaeetus leucocephalus	Forest & Woodland	Shivik J.A., Treves A. & Callahan P.	Conservation Biology
811	Terrestrial Mammal Conservation	Deter predation of livestock by using shock/electronic dog-training collars to reduce human-wildlife conflict	0	1	0	0	2003	43.78444	-88.787868	United States	pennanti	Martes	MUSTELIDAE	Carnivora	Mammalia	martes pennanti	Forest & Woodland	Shivik J.A., Treves A. & Callahan P.	Conservation Biology
811	Terrestrial Mammal Conservation	Use flags to reduce predation of livestock by mammals to reduce human-wildlife conflict	1	1	0	0	2003	43.78444	-88.787868	United States	vulpes	Vulpes	Canidae	Carnivora	Mammalia	vulpes vulpes	Forest & Woodland	Shivik J.A., Treves A. & Callahan P.	Conservation Biology
811	Terrestrial Mammal Conservation	Use flags to reduce predation of livestock by mammals to reduce human-wildlife conflict	1	1	0	0	2003	43.78444	-88.787868	United States	lupus	Canis	Canidae	Carnivora	Mammalia	canis lupus	Forest & Woodland	Shivik J.A., Treves A. & Callahan P.	Conservation Biology
811	Terrestrial Mammal Conservation	Use flags to reduce predation of livestock by mammals to reduce human-wildlife conflict	1	1	0	0	2003	43.78444	-88.787868	United States	americanus	Ursus	Ursidae	Carnivora	Mammalia	ursus americanus	Forest & Woodland	Shivik J.A., Treves A. & Callahan P.	Conservation Biology
811	Terrestrial Mammal Conservation	Use flags to reduce predation of livestock by mammals to reduce human-wildlife conflict	1	1	0	0	2003	43.78444	-88.787868	United States	brachyrhynchos	Corvus	Corvidae	Passer	Aves	corvus brachyrhynchos	Forest & Woodland	Shivik J.A., Treves A. & Callahan P.	Conservation Biology
811	Terrestrial Mammal Conservation	Use flags to reduce predation of livestock by mammals to reduce human-wildlife conflict	1	1	0	0	2003	43.78444	-88.787868	United States	leucocephalus	Haliaeetus	Accipitridae	Accipitreiformes	Aves	haliaeetus leucocephalus	Forest & Woodland	Shivik J.A., Treves A. & Callahan P.	Conservation Biology
811	Terrestrial Mammal Conservation	Use flags to reduce predation of livestock by mammals to reduce human-wildlife conflict	1	1	0	0	2003	43.78444	-88.787868	United States	pennanti	Martes	MUSTELIDAE	Carnivora	Mammalia	martes pennanti	Forest & Woodland	Shivik J.A., Treves A. & Callahan P.	Conservation Biology
811	Terrestrial Mammal Conservation	Use lights and sound to deter predation of livestock by mammals to reduce human-wildlife conflict	1	1	0	0	2003	43.78444	-88.787868	United States	vulpes	Vulpes	Canidae	Carnivora	Mammalia	vulpes vulpes	Forest & Woodland	Shivik J.A., Treves A. & Callahan P.	Conservation Biology
811	Terrestrial Mammal Conservation	Use lights and sound to deter predation of livestock by mammals to reduce human-wildlife conflict	1	1	0	0	2003	43.78444	-88.787868	United States	lupus	Canis	Canidae	Carnivora	Mammalia	canis lupus	Forest & Woodland	Shivik J.A., Treves A. & Callahan P.	Conservation Biology
811	Terrestrial Mammal Conservation	Use lights and sound to deter predation of livestock by mammals to reduce human-wildlife conflict	1	1	0	0	2003	43.78444	-88.787868	United States	americanus	Ursus	Ursidae	Carnivora	Mammalia	ursus americanus	Forest & Woodland	Shivik J.A., Treves A. & Callahan P.	Conservation Biology
811	Terrestrial Mammal Conservation	Use lights and sound to deter predation of livestock by mammals to reduce human-wildlife conflict	1	1	0	0	2003	43.78444	-88.787868	United States	brachyrhynchos	Corvus	Corvidae	Passer	Aves	corvus brachyrhynchos	Forest & Woodland	Shivik J.A., Treves A. & Callahan P.	Conservation Biology
811	Terrestrial Mammal Conservation	Use lights and sound to deter predation of livestock by mammals to reduce human-wildlife conflict	1	1	0	0	2003	43.78444	-88.787868	United States	leucocephalus	Haliaeetus	Accipitridae	Accipitreiformes	Aves	haliaeetus leucocephalus	Forest & Woodland	Shivik J.A., Treves A. & Callahan P.	Conservation Biology
811	Terrestrial Mammal Conservation	Use lights and sound to deter predation of livestock by mammals to reduce human-wildlife conflict	1	1	0	0	2003	43.78444	-88.787868	United States	pennanti	Martes	MUSTELIDAE	Carnivora	Mammalia	martes pennanti	Forest & Woodland	Shivik J.A., Treves A. & Callahan P.	Conservation Biology
813	Amphibian Conservation	Use prescribed fire or modifications to burning regime in forests	0	1	0	0	2003	33.836081	-81.163725	United States	carolinensis	Gastrophryne	Microhylidae	Anura	Amphibia	gastrophryne carolinensis	Forest & Woodland	Schurbon J.M. & Fauth J.E.	Conservation Biology
813	Amphibian Conservation	Use prescribed fire or modifications to burning regime in forests	0	1	0	0	2003	33.836081	-81.163725	United States	terrestris	Bufo	Bufonidae	Anura	Amphibia	anaxyrus terrestris	Forest & Woodland	Schurbon J.M. & Fauth J.E.	Conservation Biology
813	Amphibian Conservation	Use prescribed fire or modifications to burning regime in forests	0	1	0	0	2003	33.836081	-81.163725	United States	ocularis	Pseudacris	Hylidae	Anura	Amphibia	pseudacris ocularis	Forest & Woodland	Schurbon J.M. & Fauth J.E.	Conservation Biology
813	Amphibian Conservation	Use prescribed fire or modifications to burning regime in forests	0	1	0	0	2003	33.836081	-81.163725	United States	sphenocephela	Rana	Ranidae	Anura	Amphibia	lithobates sphenocephalus	Forest & Woodland	Schurbon J.M. & Fauth J.E.	Conservation Biology
813	Amphibian Conservation	Use prescribed fire or modifications to burning regime in forests	0	1	0	0	2003	33.836081	-81.163725	United States	femoralis	Hyla	Hylidae	Anura	Amphibia	dryophytes femoralis	Forest & Woodland	Schurbon J.M. & Fauth J.E.	Conservation Biology
813	Amphibian Conservation	Use prescribed fire or modifications to burning regime in forests	0	1	0	0	2003	33.836081	-81.163725	United States	talpoideum	Ambystoma	Ambystomatidae	Caudata	Amphibia	ambystoma talpoideum	Forest & Woodland	Schurbon J.M. & Fauth J.E.	Conservation Biology
813	Amphibian Conservation	Use prescribed fire or modifications to burning regime in forests	0	1	0	0	2003	33.836081	-81.163725	United States	variolatus	Plethodon	Plethodontidae	Caudata	Amphibia	plethodon glutinosus	Forest & Woodland	Schurbon J.M. & Fauth J.E.	Conservation Biology
819	Bird Conservation	Employ grazing in artificial grasslands/pastures	1	1	0	0	2002	39.550051	-105.782067	United States	ater	Molothrus	Icteridae	Passeriformes	Aves	molothrus ater	Rivers, Streams, Creeks	Stanley T.R. & Knopf F.L.	Conservation Biology
819	Bird Conservation	Employ grazing in artificial grasslands/pastures	1	1	0	0	2002	39.550051	-105.782067	United States	petechia	Dendroica	Parulidae	Passeriformes	Aves	setophaga petechia	Rivers, Streams, Creeks	Stanley T.R. & Knopf F.L.	Conservation Biology
819	Bird Conservation	Employ grazing in artificial grasslands/pastures	1	1	0	0	2002	39.550051	-105.782067	United States	sandwichensis	Passerculus	Passerellidae	Passeriformes	Aves	passerculus sandwichensis	Rivers, Streams, Creeks	Stanley T.R. & Knopf F.L.	Conservation Biology
819	Bird Conservation	Employ grazing in artificial grasslands/pastures	1	1	0	0	2002	39.550051	-105.782067	United States	melodia	Melospiza	Passerellidae	Passeriformes	Aves	melospiza melodia	Rivers, Streams, Creeks	Stanley T.R. & Knopf F.L.	Conservation Biology
819	Bird Conservation	Employ grazing in artificial grasslands/pastures	1	1	0	0	2002	39.550051	-105.782067	United States	migratoriu	Turdus	Turdidae	Passeriformes	Aves	turdus migratorius	Rivers, Streams, Creeks	Stanley T.R. & Knopf F.L.	Conservation Biology
819	Bird Conservation	Employ grazing in artificial grasslands/pastures	1	1	0	0	2002	39.550051	-105.782067	United States	phoeniceus	Agelaius	Icteridae	Passeriformes	Aves	agelaius phoeniceus	Rivers, Streams, Creeks	Stanley T.R. & Knopf F.L.	Conservation Biology
819	Bird Conservation	Employ grazing in artificial grasslands/pastures	1	1	0	0	2002	39.550051	-105.782067	United States	traillii	Empidonax	Tyrannidae	Passeriformes	Aves	empidonax traillii	Rivers, Streams, Creeks	Stanley T.R. & Knopf F.L.	Conservation Biology
819	Bird Conservation	Employ grazing in artificial grasslands/pastures	1	1	0	0	2002	39.550051	-105.782067	United States	lincolnii	Melospiza	Passerellidae	Passeriformes	Aves	melospiza lincolnii	Rivers, Streams, Creeks	Stanley T.R. & Knopf F.L.	Conservation Biology
819	Bird Conservation	Employ grazing in artificial grasslands/pastures	1	1	0	0	2002	39.550051	-105.782067	United States	leucophrys	Zonotricha	Passerellidae	Passeriformes	Aves	zonotrichia leucophrys	Rivers, Streams, Creeks	Stanley T.R. & Knopf F.L.	Conservation Biology
820	Bird Conservation	Use prescribed burning on deciduous forests	0	1	0	0	2001	40.417287	-82.907123	United States	cardinalis	Cardinalis	Cardinalidae	Passeriformes	Aves	cardinalis cardinalis	Forest & Woodland	Artman V.L., Sutherland E.K. & Downhower J.F.	Conservation Biology
820	Bird Conservation	Use prescribed burning on deciduous forests	0	1	0	0	2001	40.417287	-82.907123	United States	virens	Contopus	Tyrannidae	Passeriformes	Aves	contopus virens	Forest & Woodland	Artman V.L., Sutherland E.K. & Downhower J.F.	Conservation Biology
820	Bird Conservation	Use prescribed burning on deciduous forests	0	1	0	0	2001	40.417287	-82.907123	United States	migratorius	Turdus	Turdidae	Passeriformes	Aves	turdus migratorius	Forest & Woodland	Artman V.L., Sutherland E.K. & Downhower J.F.	Conservation Biology
820	Bird Conservation	Use prescribed burning on deciduous forests	0	1	0	0	2001	40.417287	-82.907123	United States	citrina	Wilsonia	Parulidae	Passeriformes	Aves	setophaga citrina	Forest & Woodland	Artman V.L., Sutherland E.K. & Downhower J.F.	Conservation Biology
820	Bird Conservation	Use prescribed burning on deciduous forests	0	1	0	0	2001	40.417287	-82.907123	United States	aurocapillus	Seiurus	Parulidae	Passeriformes	Aves	seiurus aurocapilla	Forest & Woodland	Artman V.L., Sutherland E.K. & Downhower J.F.	Conservation Biology
820	Bird Conservation	Use prescribed burning on deciduous forests	0	1	0	0	2001	40.417287	-82.907123	United States	vermivorus	Helmitheros	Parulidae	Passeriformes	Aves	helmitheros vermivorum	Forest & Woodland	Artman V.L., Sutherland E.K. & Downhower J.F.	Conservation Biology
821	Bird Conservation	Control predators not on islands for rails	0	0	0	0	2001	36.778261	-119.417932	United States	vulpes	Vulpes	Canidae	Carnivora	Mammalia	vulpes vulpes	Coastal	Harding E.K., Doak D. & Albertson J.D.	Conservation Biology
821	Bird Conservation	Control predators not on islands for rails	0	0	0	0	2001	36.778261	-119.417932	United States	longirostris	Rallus	Rallidae	Gruiformes	Aves	rallus longirostris	Coastal	Harding E.K., Doak D. & Albertson J.D.	Conservation Biology
823	Terrestrial Mammal Conservation	Release translocated/captive-bred mammals in family/social groups	0	0	0	0	2001	36.778261	-119.417932	United States	canadensis	Ovis	BOVIDAE	Cetartiodactyla	Mammalia	ovis canadensis	Desert	Ostermann S.D., Deforge J.R. & Edge W.D.	Conservation Biology
823	Terrestrial Mammal Conservation	Release translocated/captive-bred mammals in family/social groups	0	0	0	0	2001	36.778261	-119.417932	United States	canadensis	Ovis	BOVIDAE	Cetartiodactyla	Mammalia	ovis canadensis	Shrubland	Ostermann S.D., Deforge J.R. & Edge W.D.	Conservation Biology
823	Terrestrial Mammal Conservation	Release translocated/captive-bred mammals in family/social groups	0	0	0	0	2001	36.778261	-119.417932	United States	concolor	Puma	Felidae	Carnivora	Mammalia	puma concolor	Desert	Ostermann S.D., Deforge J.R. & Edge W.D.	Conservation Biology
823	Terrestrial Mammal Conservation	Release translocated/captive-bred mammals in family/social groups	0	0	0	0	2001	36.778261	-119.417932	United States	concolor	Puma	Felidae	Carnivora	Mammalia	puma concolor	Shrubland	Ostermann S.D., Deforge J.R. & Edge W.D.	Conservation Biology
827	Bird Conservation	Reduce adverse habitat alterations by excluding problematic terrestrial species	0	1	0	0	2000	37.431573	-78.656894	United States	cyanea	Passerina	Cardinalidae	Passeriformes	Aves	passerina cyanea	Forest & Woodland	McShea W.J. & Rappole J.H.	Conservation Biology
827	Bird Conservation	Reduce adverse habitat alterations by excluding problematic terrestrial species	0	1	0	0	2000	37.431573	-78.656894	United States	passerina	Spizella	Passerellidae	Passeriformes	Aves	spizella passerina	Forest & Woodland	McShea W.J. & Rappole J.H.	Conservation Biology
827	Bird Conservation	Reduce adverse habitat alterations by excluding problematic terrestrial species	0	1	0	0	2000	37.431573	-78.656894	United States	aurocapilla	Seiurus	Parulidae	Passeriformes	Aves	seiurus aurocapilla	Forest & Woodland	McShea W.J. & Rappole J.H.	Conservation Biology
828	Bird Conservation	Provide supplementary food for nectar-feeding songbirds to increase adult survival	1	1	0	0	2000	-38.093336	176.418731	New Zealand	cincta	Notiomystis	Notiomystidae	Passeriformes	Aves	notiomystis cincta	Forest & Woodland	Armstrong D.P. & Perrott J.K.	Conservation Biology
832	Bird Conservation	Use acoustic alerts on gillnets to reduce seabird bycatch	0	1	1	0	1999	38.895112	-77.036366	United States	aalge	Uria	Alcidae	Charadriiformes	Aves	uria aalge	Marine	Melvin E.F., Parrish J.K. & Conquest L.L.	Conservation Biology
832	Bird Conservation	Use acoustic alerts on gillnets to reduce seabird bycatch	0	1	1	0	1999	38.895112	-77.036366	United States	monocerata	Cerorhinca	Alcidae	Charadriiformes	Aves	cerorhinca monocerata	Marine	Melvin E.F., Parrish J.K. & Conquest L.L.	Conservation Biology
832	Bird Conservation	Use acoustic alerts on gillnets to reduce seabird bycatch	0	1	1	0	1999	38.895112	-77.036366	United States	marmoratum	Brachyramphus	Alcidae	Charadriiformes	Aves	brachyramphus marmoratus	Marine	Melvin E.F., Parrish J.K. & Conquest L.L.	Conservation Biology
832	Bird Conservation	Use acoustic alerts on gillnets to reduce seabird bycatch	0	1	1	0	1999	38.895112	-77.036366	United States	columba	Cephhus	Alcidae	Charadriiformes	Aves	cepphus columba	Marine	Melvin E.F., Parrish J.K. & Conquest L.L.	Conservation Biology
832	Bird Conservation	Use high-visibility mesh on gillnets to reduce seabird bycatch	0	1	1	0	1999	38.895112	-77.036366	United States	aalge	Uria	Alcidae	Charadriiformes	Aves	uria aalge	Marine	Melvin E.F., Parrish J.K. & Conquest L.L.	Conservation Biology
832	Bird Conservation	Use high-visibility mesh on gillnets to reduce seabird bycatch	0	1	1	0	1999	38.895112	-77.036366	United States	monocerata	Cerorhinca	Alcidae	Charadriiformes	Aves	cerorhinca monocerata	Marine	Melvin E.F., Parrish J.K. & Conquest L.L.	Conservation Biology
832	Bird Conservation	Use high-visibility mesh on gillnets to reduce seabird bycatch	0	1	1	0	1999	38.895112	-77.036366	United States	marmoratum	Brachyramphus	Alcidae	Charadriiformes	Aves	brachyramphus marmoratus	Marine	Melvin E.F., Parrish J.K. & Conquest L.L.	Conservation Biology
832	Bird Conservation	Use high-visibility mesh on gillnets to reduce seabird bycatch	0	1	1	0	1999	38.895112	-77.036366	United States	columba	Cephhus	Alcidae	Charadriiformes	Aves	cepphus columba	Marine	Melvin E.F., Parrish J.K. & Conquest L.L.	Conservation Biology
833	Terrestrial Mammal Conservation	Install barrier fencing along railways	1	0	0	0	2005	60.472024	8.468946	Norway	arctos	Ursus	Ursidae	Carnivora	Mammalia	ursus arctos	Artificial Habitats	Andreassen H.P., Gundersen H. & Storaas T.	Journal of Wildlife Management
833	Terrestrial Mammal Conservation	Install barrier fencing along railways	1	0	0	0	2005	60.472024	8.468946	Norway	arctos	Ursus	Ursidae	Carnivora	Mammalia	ursus arctos	Forest & Woodland	Andreassen H.P., Gundersen H. & Storaas T.	Journal of Wildlife Management
833	Terrestrial Mammal Conservation	Install barrier fencing along railways	1	0	0	0	2005	60.472024	8.468946	Norway	lupus	Canis	Canidae	Carnivora	Mammalia	canis lupus	Artificial Habitats	Andreassen H.P., Gundersen H. & Storaas T.	Journal of Wildlife Management
833	Terrestrial Mammal Conservation	Install barrier fencing along railways	1	0	0	0	2005	60.472024	8.468946	Norway	lupus	Canis	Canidae	Carnivora	Mammalia	canis lupus	Forest & Woodland	Andreassen H.P., Gundersen H. & Storaas T.	Journal of Wildlife Management
833	Terrestrial Mammal Conservation	Install barrier fencing along railways	1	0	0	0	2005	60.472024	8.468946	Norway	alces	Alces	Cervidae	Artiodactyla	Mammalia	alces alces	Artificial Habitats	Andreassen H.P., Gundersen H. & Storaas T.	Journal of Wildlife Management
833	Terrestrial Mammal Conservation	Install barrier fencing along railways	1	0	0	0	2005	60.472024	8.468946	Norway	alces	Alces	Cervidae	Artiodactyla	Mammalia	alces alces	Forest & Woodland	Andreassen H.P., Gundersen H. & Storaas T.	Journal of Wildlife Management
833	Terrestrial Mammal Conservation	Install barrier fencing along railways	1	0	0	0	2005	60.472024	8.468946	Norway	lynx	Lynx	Felidae	Carnivora	Mammalia	lynx lynx	Artificial Habitats	Andreassen H.P., Gundersen H. & Storaas T.	Journal of Wildlife Management
833	Terrestrial Mammal Conservation	Install barrier fencing along railways	1	0	0	0	2005	60.472024	8.468946	Norway	lynx	Lynx	Felidae	Carnivora	Mammalia	lynx lynx	Forest & Woodland	Andreassen H.P., Gundersen H. & Storaas T.	Journal of Wildlife Management
833	Terrestrial Mammal Conservation	Modify vegetation along railways to reduce collisions by reducing attractiveness to mammals	0	1	0	0	2005	60.472024	8.468946	Norway	arctos	Ursus	Ursidae	Carnivora	Mammalia	ursus arctos	Artificial Habitats	Andreassen H.P., Gundersen H. & Storaas T.	Journal of Wildlife Management
833	Terrestrial Mammal Conservation	Modify vegetation along railways to reduce collisions by reducing attractiveness to mammals	0	1	0	0	2005	60.472024	8.468946	Norway	arctos	Ursus	Ursidae	Carnivora	Mammalia	ursus arctos	Forest & Woodland	Andreassen H.P., Gundersen H. & Storaas T.	Journal of Wildlife Management
833	Terrestrial Mammal Conservation	Modify vegetation along railways to reduce collisions by reducing attractiveness to mammals	0	1	0	0	2005	60.472024	8.468946	Norway	lupus	Canis	Canidae	Carnivora	Mammalia	canis lupus	Artificial Habitats	Andreassen H.P., Gundersen H. & Storaas T.	Journal of Wildlife Management
833	Terrestrial Mammal Conservation	Modify vegetation along railways to reduce collisions by reducing attractiveness to mammals	0	1	0	0	2005	60.472024	8.468946	Norway	lupus	Canis	Canidae	Carnivora	Mammalia	canis lupus	Forest & Woodland	Andreassen H.P., Gundersen H. & Storaas T.	Journal of Wildlife Management
833	Terrestrial Mammal Conservation	Modify vegetation along railways to reduce collisions by reducing attractiveness to mammals	0	1	0	0	2005	60.472024	8.468946	Norway	alces	Alces	Cervidae	Artiodactyla	Mammalia	alces alces	Artificial Habitats	Andreassen H.P., Gundersen H. & Storaas T.	Journal of Wildlife Management
833	Terrestrial Mammal Conservation	Modify vegetation along railways to reduce collisions by reducing attractiveness to mammals	0	1	0	0	2005	60.472024	8.468946	Norway	alces	Alces	Cervidae	Artiodactyla	Mammalia	alces alces	Forest & Woodland	Andreassen H.P., Gundersen H. & Storaas T.	Journal of Wildlife Management
833	Terrestrial Mammal Conservation	Modify vegetation along railways to reduce collisions by reducing attractiveness to mammals	0	1	0	0	2005	60.472024	8.468946	Norway	lynx	Lynx	Felidae	Carnivora	Mammalia	lynx lynx	Artificial Habitats	Andreassen H.P., Gundersen H. & Storaas T.	Journal of Wildlife Management
833	Terrestrial Mammal Conservation	Modify vegetation along railways to reduce collisions by reducing attractiveness to mammals	0	1	0	0	2005	60.472024	8.468946	Norway	lynx	Lynx	Felidae	Carnivora	Mammalia	lynx lynx	Forest & Woodland	Andreassen H.P., Gundersen H. & Storaas T.	Journal of Wildlife Management
833	Terrestrial Mammal Conservation	Provide food/salt lick to divert mammals from roads or railways	0	1	0	0	2005	60.472024	8.468946	Norway	arctos	Ursus	Ursidae	Carnivora	Mammalia	ursus arctos	Artificial Habitats	Andreassen H.P., Gundersen H. & Storaas T.	Journal of Wildlife Management
833	Terrestrial Mammal Conservation	Provide food/salt lick to divert mammals from roads or railways	0	1	0	0	2005	60.472024	8.468946	Norway	arctos	Ursus	Ursidae	Carnivora	Mammalia	ursus arctos	Forest & Woodland	Andreassen H.P., Gundersen H. & Storaas T.	Journal of Wildlife Management
833	Terrestrial Mammal Conservation	Provide food/salt lick to divert mammals from roads or railways	0	1	0	0	2005	60.472024	8.468946	Norway	lupus	Canis	Canidae	Carnivora	Mammalia	canis lupus	Artificial Habitats	Andreassen H.P., Gundersen H. & Storaas T.	Journal of Wildlife Management
833	Terrestrial Mammal Conservation	Provide food/salt lick to divert mammals from roads or railways	0	1	0	0	2005	60.472024	8.468946	Norway	lupus	Canis	Canidae	Carnivora	Mammalia	canis lupus	Forest & Woodland	Andreassen H.P., Gundersen H. & Storaas T.	Journal of Wildlife Management
833	Terrestrial Mammal Conservation	Provide food/salt lick to divert mammals from roads or railways	0	1	0	0	2005	60.472024	8.468946	Norway	alces	Alces	Cervidae	Artiodactyla	Mammalia	alces alces	Artificial Habitats	Andreassen H.P., Gundersen H. & Storaas T.	Journal of Wildlife Management
833	Terrestrial Mammal Conservation	Provide food/salt lick to divert mammals from roads or railways	0	1	0	0	2005	60.472024	8.468946	Norway	alces	Alces	Cervidae	Artiodactyla	Mammalia	alces alces	Forest & Woodland	Andreassen H.P., Gundersen H. & Storaas T.	Journal of Wildlife Management
833	Terrestrial Mammal Conservation	Provide food/salt lick to divert mammals from roads or railways	0	1	0	0	2005	60.472024	8.468946	Norway	lynx	Lynx	Felidae	Carnivora	Mammalia	lynx lynx	Artificial Habitats	Andreassen H.P., Gundersen H. & Storaas T.	Journal of Wildlife Management
833	Terrestrial Mammal Conservation	Provide food/salt lick to divert mammals from roads or railways	0	1	0	0	2005	60.472024	8.468946	Norway	lynx	Lynx	Felidae	Carnivora	Mammalia	lynx lynx	Forest & Woodland	Andreassen H.P., Gundersen H. & Storaas T.	Journal of Wildlife Management
833	Terrestrial Mammal Conservation	Use chemical repellents along roads or railways	1	1	0	0	2005	60.472024	8.468946	Norway	arctos	Ursus	Ursidae	Carnivora	Mammalia	ursus arctos	Artificial Habitats	Andreassen H.P., Gundersen H. & Storaas T.	Journal of Wildlife Management
833	Terrestrial Mammal Conservation	Use chemical repellents along roads or railways	1	1	0	0	2005	60.472024	8.468946	Norway	arctos	Ursus	Ursidae	Carnivora	Mammalia	ursus arctos	Forest & Woodland	Andreassen H.P., Gundersen H. & Storaas T.	Journal of Wildlife Management
833	Terrestrial Mammal Conservation	Use chemical repellents along roads or railways	1	1	0	0	2005	60.472024	8.468946	Norway	lupus	Canis	Canidae	Carnivora	Mammalia	canis lupus	Artificial Habitats	Andreassen H.P., Gundersen H. & Storaas T.	Journal of Wildlife Management
833	Terrestrial Mammal Conservation	Use chemical repellents along roads or railways	1	1	0	0	2005	60.472024	8.468946	Norway	lupus	Canis	Canidae	Carnivora	Mammalia	canis lupus	Forest & Woodland	Andreassen H.P., Gundersen H. & Storaas T.	Journal of Wildlife Management
833	Terrestrial Mammal Conservation	Use chemical repellents along roads or railways	1	1	0	0	2005	60.472024	8.468946	Norway	alces	Alces	Cervidae	Artiodactyla	Mammalia	alces alces	Artificial Habitats	Andreassen H.P., Gundersen H. & Storaas T.	Journal of Wildlife Management
833	Terrestrial Mammal Conservation	Use chemical repellents along roads or railways	1	1	0	0	2005	60.472024	8.468946	Norway	alces	Alces	Cervidae	Artiodactyla	Mammalia	alces alces	Forest & Woodland	Andreassen H.P., Gundersen H. & Storaas T.	Journal of Wildlife Management
833	Terrestrial Mammal Conservation	Use chemical repellents along roads or railways	1	1	0	0	2005	60.472024	8.468946	Norway	lynx	Lynx	Felidae	Carnivora	Mammalia	lynx lynx	Artificial Habitats	Andreassen H.P., Gundersen H. & Storaas T.	Journal of Wildlife Management
833	Terrestrial Mammal Conservation	Use chemical repellents along roads or railways	1	1	0	0	2005	60.472024	8.468946	Norway	lynx	Lynx	Felidae	Carnivora	Mammalia	lynx lynx	Forest & Woodland	Andreassen H.P., Gundersen H. & Storaas T.	Journal of Wildlife Management
841	Bird Conservation	Provide artificial nesting sites for songbirds	0	0	0	0	1990	26.212401	127.680932	Japan	komadori	Erithacus	Muscicapidae	Passeriformes	Aves	larvivora komadori	Forest & Woodland	Higuchi H., Kanai Y., Kawakubo N., Koura T., Santanda F., Mizoguchi F. & Hamaya S.	Strix
863	Terrestrial Mammal Conservation	Translocate predators away from livestock to reduce human-wildlife conflict	0	0	0	1	1997	55.519455	-106.5734126	Canada	arctos	Ursus	Ursidae	Carnivora	Mammalia	ursus arctos	Forest & Woodland	Linnell J.D.C., Aanes R., Swenson J.E., Odden J. & Smith M.E.	Biodiversity and Conservation
863	Terrestrial Mammal Conservation	Translocate predators away from livestock to reduce human-wildlife conflict	0	0	0	1	1997	55.519455	-106.5734126	Canada	lupus	Canis	Canidae	Carnivora	Mammalia	canis lupus	Forest & Woodland	Linnell J.D.C., Aanes R., Swenson J.E., Odden J. & Smith M.E.	Biodiversity and Conservation
863	Terrestrial Mammal Conservation	Translocate predators away from livestock to reduce human-wildlife conflict	0	0	0	1	1997	55.519455	-106.5734126	Canada	concolor	Felis	Felidae	Carnivora	Mammalia	puma concolor	Forest & Woodland	Linnell J.D.C., Aanes R., Swenson J.E., Odden J. & Smith M.E.	Biodiversity and Conservation
863	Terrestrial Mammal Conservation	Translocate predators away from livestock to reduce human-wildlife conflict	0	0	0	1	1997	55.519455	-106.5734126	Canada	americanus	Ursus	Ursidae	Carnivora	Mammalia	ursus americanus	Forest & Woodland	Linnell J.D.C., Aanes R., Swenson J.E., Odden J. & Smith M.E.	Biodiversity and Conservation
863	Terrestrial Mammal Conservation	Translocate predators away from livestock to reduce human-wildlife conflict	0	0	0	1	1997	55.519455	-106.5734126	Canada	lynx	Lynx	Felidae	Carnivora	Mammalia	lynx lynx	Forest & Woodland	Linnell J.D.C., Aanes R., Swenson J.E., Odden J. & Smith M.E.	Biodiversity and Conservation
863	Terrestrial Mammal Conservation	Translocate predators away from livestock to reduce human-wildlife conflict	0	0	0	1	1997	55.519455	-106.5734126	Canada	pardus	Panthera	Felidae	Carnivora	Mammalia	panthera pardus	Forest & Woodland	Linnell J.D.C., Aanes R., Swenson J.E., Odden J. & Smith M.E.	Biodiversity and Conservation
863	Terrestrial Mammal Conservation	Translocate predators away from livestock to reduce human-wildlife conflict	0	0	0	1	1997	55.519455	-106.5734126	Canada	gulo	Gulo	MUSTELIDAE	Carnivora	Mammalia	gulo gulo	Forest & Woodland	Linnell J.D.C., Aanes R., Swenson J.E., Odden J. & Smith M.E.	Biodiversity and Conservation
863	Terrestrial Mammal Conservation	Translocate predators away from livestock to reduce human-wildlife conflict	0	0	0	1	1997	55.519455	-106.5734126	Canada	chrysaetos	Aquila	Accipitridae	Accipitreiformes	Aves	aquila chrysaetos	Forest & Woodland	Linnell J.D.C., Aanes R., Swenson J.E., Odden J. & Smith M.E.	Biodiversity and Conservation
863	Terrestrial Mammal Conservation	Translocate predators away from livestock to reduce human-wildlife conflict	0	0	0	1	1997	55.519455	-106.5734126	Canada	bellicosus	Polemaetus	Accipitridae	Accipitreiformes	Aves	polemaetus bellicosus	Forest & Woodland	Linnell J.D.C., Aanes R., Swenson J.E., Odden J. & Smith M.E.	Biodiversity and Conservation
863	Terrestrial Mammal Conservation	Translocate predators away from livestock to reduce human-wildlife conflict	0	0	0	1	1997	55.519455	-106.5734126	Canada	leo	Panthera	Felidae	Carnivora	Mammalia	panthera leo	Forest & Woodland	Linnell J.D.C., Aanes R., Swenson J.E., Odden J. & Smith M.E.	Biodiversity and Conservation
863	Terrestrial Mammal Conservation	Translocate predators away from livestock to reduce human-wildlife conflict	0	0	0	1	1997	55.519455	-106.5734126	Canada	onca	Panthera	Felidae	Carnivora	Mammalia	panthera onca	Forest & Woodland	Linnell J.D.C., Aanes R., Swenson J.E., Odden J. & Smith M.E.	Biodiversity and Conservation
863	Terrestrial Mammal Conservation	Translocate predators away from livestock to reduce human-wildlife conflict	0	0	0	1	1997	37.0910199	-95.7109427	United States	arctos	Ursus	Ursidae	Carnivora	Mammalia	ursus arctos	Forest & Woodland	Linnell J.D.C., Aanes R., Swenson J.E., Odden J. & Smith M.E.	Biodiversity and Conservation
863	Terrestrial Mammal Conservation	Translocate predators away from livestock to reduce human-wildlife conflict	0	0	0	1	1997	37.0910199	-95.7109427	United States	lupus	Canis	Canidae	Carnivora	Mammalia	canis lupus	Forest & Woodland	Linnell J.D.C., Aanes R., Swenson J.E., Odden J. & Smith M.E.	Biodiversity and Conservation
863	Terrestrial Mammal Conservation	Translocate predators away from livestock to reduce human-wildlife conflict	0	0	0	1	1997	37.0910199	-95.7109427	United States	concolor	Felis	Felidae	Carnivora	Mammalia	puma concolor	Forest & Woodland	Linnell J.D.C., Aanes R., Swenson J.E., Odden J. & Smith M.E.	Biodiversity and Conservation
863	Terrestrial Mammal Conservation	Translocate predators away from livestock to reduce human-wildlife conflict	0	0	0	1	1997	37.0910199	-95.7109427	United States	americanus	Ursus	Ursidae	Carnivora	Mammalia	ursus americanus	Forest & Woodland	Linnell J.D.C., Aanes R., Swenson J.E., Odden J. & Smith M.E.	Biodiversity and Conservation
863	Terrestrial Mammal Conservation	Translocate predators away from livestock to reduce human-wildlife conflict	0	0	0	1	1997	37.0910199	-95.7109427	United States	lynx	Lynx	Felidae	Carnivora	Mammalia	lynx lynx	Forest & Woodland	Linnell J.D.C., Aanes R., Swenson J.E., Odden J. & Smith M.E.	Biodiversity and Conservation
863	Terrestrial Mammal Conservation	Translocate predators away from livestock to reduce human-wildlife conflict	0	0	0	1	1997	37.0910199	-95.7109427	United States	pardus	Panthera	Felidae	Carnivora	Mammalia	panthera pardus	Forest & Woodland	Linnell J.D.C., Aanes R., Swenson J.E., Odden J. & Smith M.E.	Biodiversity and Conservation
863	Terrestrial Mammal Conservation	Translocate predators away from livestock to reduce human-wildlife conflict	0	0	0	1	1997	37.0910199	-95.7109427	United States	gulo	Gulo	MUSTELIDAE	Carnivora	Mammalia	gulo gulo	Forest & Woodland	Linnell J.D.C., Aanes R., Swenson J.E., Odden J. & Smith M.E.	Biodiversity and Conservation
863	Terrestrial Mammal Conservation	Translocate predators away from livestock to reduce human-wildlife conflict	0	0	0	1	1997	37.0910199	-95.7109427	United States	chrysaetos	Aquila	Accipitridae	Accipitreiformes	Aves	aquila chrysaetos	Forest & Woodland	Linnell J.D.C., Aanes R., Swenson J.E., Odden J. & Smith M.E.	Biodiversity and Conservation
863	Terrestrial Mammal Conservation	Translocate predators away from livestock to reduce human-wildlife conflict	0	0	0	1	1997	37.0910199	-95.7109427	United States	bellicosus	Polemaetus	Accipitridae	Accipitreiformes	Aves	polemaetus bellicosus	Forest & Woodland	Linnell J.D.C., Aanes R., Swenson J.E., Odden J. & Smith M.E.	Biodiversity and Conservation
863	Terrestrial Mammal Conservation	Translocate predators away from livestock to reduce human-wildlife conflict	0	0	0	1	1997	37.0910199	-95.7109427	United States	leo	Panthera	Felidae	Carnivora	Mammalia	panthera leo	Forest & Woodland	Linnell J.D.C., Aanes R., Swenson J.E., Odden J. & Smith M.E.	Biodiversity and Conservation
863	Terrestrial Mammal Conservation	Translocate predators away from livestock to reduce human-wildlife conflict	0	0	0	1	1997	37.0910199	-95.7109427	United States	onca	Panthera	Felidae	Carnivora	Mammalia	panthera onca	Forest & Woodland	Linnell J.D.C., Aanes R., Swenson J.E., Odden J. & Smith M.E.	Biodiversity and Conservation
863	Terrestrial Mammal Conservation	Translocate predators away from livestock to reduce human-wildlife conflict	0	0	0	1	1997	17.5677679	-88.4016041	Belize	arctos	Ursus	Ursidae	Carnivora	Mammalia	ursus arctos	Forest & Woodland	Linnell J.D.C., Aanes R., Swenson J.E., Odden J. & Smith M.E.	Biodiversity and Conservation
863	Terrestrial Mammal Conservation	Translocate predators away from livestock to reduce human-wildlife conflict	0	0	0	1	1997	17.5677679	-88.4016041	Belize	lupus	Canis	Canidae	Carnivora	Mammalia	canis lupus	Forest & Woodland	Linnell J.D.C., Aanes R., Swenson J.E., Odden J. & Smith M.E.	Biodiversity and Conservation
863	Terrestrial Mammal Conservation	Translocate predators away from livestock to reduce human-wildlife conflict	0	0	0	1	1997	17.5677679	-88.4016041	Belize	concolor	Felis	Felidae	Carnivora	Mammalia	puma concolor	Forest & Woodland	Linnell J.D.C., Aanes R., Swenson J.E., Odden J. & Smith M.E.	Biodiversity and Conservation
863	Terrestrial Mammal Conservation	Translocate predators away from livestock to reduce human-wildlife conflict	0	0	0	1	1997	17.5677679	-88.4016041	Belize	americanus	Ursus	Ursidae	Carnivora	Mammalia	ursus americanus	Forest & Woodland	Linnell J.D.C., Aanes R., Swenson J.E., Odden J. & Smith M.E.	Biodiversity and Conservation
863	Terrestrial Mammal Conservation	Translocate predators away from livestock to reduce human-wildlife conflict	0	0	0	1	1997	17.5677679	-88.4016041	Belize	lynx	Lynx	Felidae	Carnivora	Mammalia	lynx lynx	Forest & Woodland	Linnell J.D.C., Aanes R., Swenson J.E., Odden J. & Smith M.E.	Biodiversity and Conservation
863	Terrestrial Mammal Conservation	Translocate predators away from livestock to reduce human-wildlife conflict	0	0	0	1	1997	17.5677679	-88.4016041	Belize	pardus	Panthera	Felidae	Carnivora	Mammalia	panthera pardus	Forest & Woodland	Linnell J.D.C., Aanes R., Swenson J.E., Odden J. & Smith M.E.	Biodiversity and Conservation
863	Terrestrial Mammal Conservation	Translocate predators away from livestock to reduce human-wildlife conflict	0	0	0	1	1997	17.5677679	-88.4016041	Belize	gulo	Gulo	MUSTELIDAE	Carnivora	Mammalia	gulo gulo	Forest & Woodland	Linnell J.D.C., Aanes R., Swenson J.E., Odden J. & Smith M.E.	Biodiversity and Conservation
863	Terrestrial Mammal Conservation	Translocate predators away from livestock to reduce human-wildlife conflict	0	0	0	1	1997	17.5677679	-88.4016041	Belize	chrysaetos	Aquila	Accipitridae	Accipitreiformes	Aves	aquila chrysaetos	Forest & Woodland	Linnell J.D.C., Aanes R., Swenson J.E., Odden J. & Smith M.E.	Biodiversity and Conservation
863	Terrestrial Mammal Conservation	Translocate predators away from livestock to reduce human-wildlife conflict	0	0	0	1	1997	17.5677679	-88.4016041	Belize	bellicosus	Polemaetus	Accipitridae	Accipitreiformes	Aves	polemaetus bellicosus	Forest & Woodland	Linnell J.D.C., Aanes R., Swenson J.E., Odden J. & Smith M.E.	Biodiversity and Conservation
863	Terrestrial Mammal Conservation	Translocate predators away from livestock to reduce human-wildlife conflict	0	0	0	1	1997	17.5677679	-88.4016041	Belize	leo	Panthera	Felidae	Carnivora	Mammalia	panthera leo	Forest & Woodland	Linnell J.D.C., Aanes R., Swenson J.E., Odden J. & Smith M.E.	Biodiversity and Conservation
863	Terrestrial Mammal Conservation	Translocate predators away from livestock to reduce human-wildlife conflict	0	0	0	1	1997	17.5677679	-88.4016041	Belize	onca	Panthera	Felidae	Carnivora	Mammalia	panthera onca	Forest & Woodland	Linnell J.D.C., Aanes R., Swenson J.E., Odden J. & Smith M.E.	Biodiversity and Conservation
863	Terrestrial Mammal Conservation	Translocate predators away from livestock to reduce human-wildlife conflict	0	0	0	1	1997	-18.7759616	29.2320784	Zimbabwe	arctos	Ursus	Ursidae	Carnivora	Mammalia	ursus arctos	Forest & Woodland	Linnell J.D.C., Aanes R., Swenson J.E., Odden J. & Smith M.E.	Biodiversity and Conservation
863	Terrestrial Mammal Conservation	Translocate predators away from livestock to reduce human-wildlife conflict	0	0	0	1	1997	-18.7759616	29.2320784	Zimbabwe	lupus	Canis	Canidae	Carnivora	Mammalia	canis lupus	Forest & Woodland	Linnell J.D.C., Aanes R., Swenson J.E., Odden J. & Smith M.E.	Biodiversity and Conservation
863	Terrestrial Mammal Conservation	Translocate predators away from livestock to reduce human-wildlife conflict	0	0	0	1	1997	-18.7759616	29.2320784	Zimbabwe	concolor	Felis	Felidae	Carnivora	Mammalia	puma concolor	Forest & Woodland	Linnell J.D.C., Aanes R., Swenson J.E., Odden J. & Smith M.E.	Biodiversity and Conservation
863	Terrestrial Mammal Conservation	Translocate predators away from livestock to reduce human-wildlife conflict	0	0	0	1	1997	-18.7759616	29.2320784	Zimbabwe	americanus	Ursus	Ursidae	Carnivora	Mammalia	ursus americanus	Forest & Woodland	Linnell J.D.C., Aanes R., Swenson J.E., Odden J. & Smith M.E.	Biodiversity and Conservation
863	Terrestrial Mammal Conservation	Translocate predators away from livestock to reduce human-wildlife conflict	0	0	0	1	1997	-18.7759616	29.2320784	Zimbabwe	lynx	Lynx	Felidae	Carnivora	Mammalia	lynx lynx	Forest & Woodland	Linnell J.D.C., Aanes R., Swenson J.E., Odden J. & Smith M.E.	Biodiversity and Conservation
863	Terrestrial Mammal Conservation	Translocate predators away from livestock to reduce human-wildlife conflict	0	0	0	1	1997	-18.7759616	29.2320784	Zimbabwe	pardus	Panthera	Felidae	Carnivora	Mammalia	panthera pardus	Forest & Woodland	Linnell J.D.C., Aanes R., Swenson J.E., Odden J. & Smith M.E.	Biodiversity and Conservation
863	Terrestrial Mammal Conservation	Translocate predators away from livestock to reduce human-wildlife conflict	0	0	0	1	1997	-18.7759616	29.2320784	Zimbabwe	gulo	Gulo	MUSTELIDAE	Carnivora	Mammalia	gulo gulo	Forest & Woodland	Linnell J.D.C., Aanes R., Swenson J.E., Odden J. & Smith M.E.	Biodiversity and Conservation
863	Terrestrial Mammal Conservation	Translocate predators away from livestock to reduce human-wildlife conflict	0	0	0	1	1997	-18.7759616	29.2320784	Zimbabwe	chrysaetos	Aquila	Accipitridae	Accipitreiformes	Aves	aquila chrysaetos	Forest & Woodland	Linnell J.D.C., Aanes R., Swenson J.E., Odden J. & Smith M.E.	Biodiversity and Conservation
863	Terrestrial Mammal Conservation	Translocate predators away from livestock to reduce human-wildlife conflict	0	0	0	1	1997	-18.7759616	29.2320784	Zimbabwe	bellicosus	Polemaetus	Accipitridae	Accipitreiformes	Aves	polemaetus bellicosus	Forest & Woodland	Linnell J.D.C., Aanes R., Swenson J.E., Odden J. & Smith M.E.	Biodiversity and Conservation
863	Terrestrial Mammal Conservation	Translocate predators away from livestock to reduce human-wildlife conflict	0	0	0	1	1997	-18.7759616	29.2320784	Zimbabwe	leo	Panthera	Felidae	Carnivora	Mammalia	panthera leo	Forest & Woodland	Linnell J.D.C., Aanes R., Swenson J.E., Odden J. & Smith M.E.	Biodiversity and Conservation
863	Terrestrial Mammal Conservation	Translocate predators away from livestock to reduce human-wildlife conflict	0	0	0	1	1997	-18.7759616	29.2320784	Zimbabwe	onca	Panthera	Felidae	Carnivora	Mammalia	panthera onca	Forest & Woodland	Linnell J.D.C., Aanes R., Swenson J.E., Odden J. & Smith M.E.	Biodiversity and Conservation
863	Terrestrial Mammal Conservation	Translocate predators away from livestock to reduce human-wildlife conflict	0	0	0	1	1997	-21.8466651	19.1880047	Namibia	arctos	Ursus	Ursidae	Carnivora	Mammalia	ursus arctos	Forest & Woodland	Linnell J.D.C., Aanes R., Swenson J.E., Odden J. & Smith M.E.	Biodiversity and Conservation
863	Terrestrial Mammal Conservation	Translocate predators away from livestock to reduce human-wildlife conflict	0	0	0	1	1997	-21.8466651	19.1880047	Namibia	lupus	Canis	Canidae	Carnivora	Mammalia	canis lupus	Forest & Woodland	Linnell J.D.C., Aanes R., Swenson J.E., Odden J. & Smith M.E.	Biodiversity and Conservation
863	Terrestrial Mammal Conservation	Translocate predators away from livestock to reduce human-wildlife conflict	0	0	0	1	1997	-21.8466651	19.1880047	Namibia	concolor	Felis	Felidae	Carnivora	Mammalia	puma concolor	Forest & Woodland	Linnell J.D.C., Aanes R., Swenson J.E., Odden J. & Smith M.E.	Biodiversity and Conservation
863	Terrestrial Mammal Conservation	Translocate predators away from livestock to reduce human-wildlife conflict	0	0	0	1	1997	-21.8466651	19.1880047	Namibia	americanus	Ursus	Ursidae	Carnivora	Mammalia	ursus americanus	Forest & Woodland	Linnell J.D.C., Aanes R., Swenson J.E., Odden J. & Smith M.E.	Biodiversity and Conservation
863	Terrestrial Mammal Conservation	Translocate predators away from livestock to reduce human-wildlife conflict	0	0	0	1	1997	-21.8466651	19.1880047	Namibia	lynx	Lynx	Felidae	Carnivora	Mammalia	lynx lynx	Forest & Woodland	Linnell J.D.C., Aanes R., Swenson J.E., Odden J. & Smith M.E.	Biodiversity and Conservation
863	Terrestrial Mammal Conservation	Translocate predators away from livestock to reduce human-wildlife conflict	0	0	0	1	1997	-21.8466651	19.1880047	Namibia	pardus	Panthera	Felidae	Carnivora	Mammalia	panthera pardus	Forest & Woodland	Linnell J.D.C., Aanes R., Swenson J.E., Odden J. & Smith M.E.	Biodiversity and Conservation
863	Terrestrial Mammal Conservation	Translocate predators away from livestock to reduce human-wildlife conflict	0	0	0	1	1997	-21.8466651	19.1880047	Namibia	gulo	Gulo	MUSTELIDAE	Carnivora	Mammalia	gulo gulo	Forest & Woodland	Linnell J.D.C., Aanes R., Swenson J.E., Odden J. & Smith M.E.	Biodiversity and Conservation
863	Terrestrial Mammal Conservation	Translocate predators away from livestock to reduce human-wildlife conflict	0	0	0	1	1997	-21.8466651	19.1880047	Namibia	chrysaetos	Aquila	Accipitridae	Accipitreiformes	Aves	aquila chrysaetos	Forest & Woodland	Linnell J.D.C., Aanes R., Swenson J.E., Odden J. & Smith M.E.	Biodiversity and Conservation
863	Terrestrial Mammal Conservation	Translocate predators away from livestock to reduce human-wildlife conflict	0	0	0	1	1997	-21.8466651	19.1880047	Namibia	bellicosus	Polemaetus	Accipitridae	Accipitreiformes	Aves	polemaetus bellicosus	Forest & Woodland	Linnell J.D.C., Aanes R., Swenson J.E., Odden J. & Smith M.E.	Biodiversity and Conservation
863	Terrestrial Mammal Conservation	Translocate predators away from livestock to reduce human-wildlife conflict	0	0	0	1	1997	-21.8466651	19.1880047	Namibia	leo	Panthera	Felidae	Carnivora	Mammalia	panthera leo	Forest & Woodland	Linnell J.D.C., Aanes R., Swenson J.E., Odden J. & Smith M.E.	Biodiversity and Conservation
863	Terrestrial Mammal Conservation	Translocate predators away from livestock to reduce human-wildlife conflict	0	0	0	1	1997	-21.8466651	19.1880047	Namibia	onca	Panthera	Felidae	Carnivora	Mammalia	panthera onca	Forest & Woodland	Linnell J.D.C., Aanes R., Swenson J.E., Odden J. & Smith M.E.	Biodiversity and Conservation
863	Terrestrial Mammal Conservation	Translocate predators away from livestock to reduce human-wildlife conflict	0	0	0	1	1997	-0.018397	37.9201751	Kenya	arctos	Ursus	Ursidae	Carnivora	Mammalia	ursus arctos	Forest & Woodland	Linnell J.D.C., Aanes R., Swenson J.E., Odden J. & Smith M.E.	Biodiversity and Conservation
863	Terrestrial Mammal Conservation	Translocate predators away from livestock to reduce human-wildlife conflict	0	0	0	1	1997	-0.018397	37.9201751	Kenya	lupus	Canis	Canidae	Carnivora	Mammalia	canis lupus	Forest & Woodland	Linnell J.D.C., Aanes R., Swenson J.E., Odden J. & Smith M.E.	Biodiversity and Conservation
863	Terrestrial Mammal Conservation	Translocate predators away from livestock to reduce human-wildlife conflict	0	0	0	1	1997	-0.018397	37.9201751	Kenya	concolor	Felis	Felidae	Carnivora	Mammalia	puma concolor	Forest & Woodland	Linnell J.D.C., Aanes R., Swenson J.E., Odden J. & Smith M.E.	Biodiversity and Conservation
863	Terrestrial Mammal Conservation	Translocate predators away from livestock to reduce human-wildlife conflict	0	0	0	1	1997	-0.018397	37.9201751	Kenya	americanus	Ursus	Ursidae	Carnivora	Mammalia	ursus americanus	Forest & Woodland	Linnell J.D.C., Aanes R., Swenson J.E., Odden J. & Smith M.E.	Biodiversity and Conservation
863	Terrestrial Mammal Conservation	Translocate predators away from livestock to reduce human-wildlife conflict	0	0	0	1	1997	-0.018397	37.9201751	Kenya	lynx	Lynx	Felidae	Carnivora	Mammalia	lynx lynx	Forest & Woodland	Linnell J.D.C., Aanes R., Swenson J.E., Odden J. & Smith M.E.	Biodiversity and Conservation
863	Terrestrial Mammal Conservation	Translocate predators away from livestock to reduce human-wildlife conflict	0	0	0	1	1997	-0.018397	37.9201751	Kenya	pardus	Panthera	Felidae	Carnivora	Mammalia	panthera pardus	Forest & Woodland	Linnell J.D.C., Aanes R., Swenson J.E., Odden J. & Smith M.E.	Biodiversity and Conservation
863	Terrestrial Mammal Conservation	Translocate predators away from livestock to reduce human-wildlife conflict	0	0	0	1	1997	-0.018397	37.9201751	Kenya	gulo	Gulo	MUSTELIDAE	Carnivora	Mammalia	gulo gulo	Forest & Woodland	Linnell J.D.C., Aanes R., Swenson J.E., Odden J. & Smith M.E.	Biodiversity and Conservation
863	Terrestrial Mammal Conservation	Translocate predators away from livestock to reduce human-wildlife conflict	0	0	0	1	1997	-0.018397	37.9201751	Kenya	chrysaetos	Aquila	Accipitridae	Accipitreiformes	Aves	aquila chrysaetos	Forest & Woodland	Linnell J.D.C., Aanes R., Swenson J.E., Odden J. & Smith M.E.	Biodiversity and Conservation
863	Terrestrial Mammal Conservation	Translocate predators away from livestock to reduce human-wildlife conflict	0	0	0	1	1997	-0.018397	37.9201751	Kenya	bellicosus	Polemaetus	Accipitridae	Accipitreiformes	Aves	polemaetus bellicosus	Forest & Woodland	Linnell J.D.C., Aanes R., Swenson J.E., Odden J. & Smith M.E.	Biodiversity and Conservation
863	Terrestrial Mammal Conservation	Translocate predators away from livestock to reduce human-wildlife conflict	0	0	0	1	1997	-0.018397	37.9201751	Kenya	leo	Panthera	Felidae	Carnivora	Mammalia	panthera leo	Forest & Woodland	Linnell J.D.C., Aanes R., Swenson J.E., Odden J. & Smith M.E.	Biodiversity and Conservation
863	Terrestrial Mammal Conservation	Translocate predators away from livestock to reduce human-wildlife conflict	0	0	0	1	1997	-0.018397	37.9201751	Kenya	onca	Panthera	Felidae	Carnivora	Mammalia	panthera onca	Forest & Woodland	Linnell J.D.C., Aanes R., Swenson J.E., Odden J. & Smith M.E.	Biodiversity and Conservation
869	Bird Conservation	Employ grazing in non-grassland habitats	0	0	0	0	2001	63.354524	13.576967	Sweden	NA	NA	NA	Passeriformes	Aves	NA	Forest & Woodland	Hansson L.	Biodiversity and Conservation
869	Bird Conservation	Employ grazing in non-grassland habitats	0	0	0	0	2001	63.354524	13.576967	Sweden	NA	NA	NA	Galliformes	Aves	NA	Forest & Woodland	Hansson L.	Biodiversity and Conservation
869	Bird Conservation	Employ grazing in non-grassland habitats	0	0	0	0	2001	63.354524	13.576967	Sweden	NA	NA	NA	Piciformes	Aves	NA	Forest & Woodland	Hansson L.	Biodiversity and Conservation
869	Bird Conservation	Employ grazing in non-grassland habitats	0	0	0	0	2001	63.354524	13.576967	Sweden	NA	NA	NA	Strigiformes	Aves	NA	Forest & Woodland	Hansson L.	Biodiversity and Conservation
869	Bird Conservation	Employ grazing in non-grassland habitats	0	0	0	0	2001	63.354524	13.576967	Sweden	NA	NA	NA	Cuculiformes	Aves	NA	Forest & Woodland	Hansson L.	Biodiversity and Conservation
869	Bird Conservation	Employ grazing in non-grassland habitats	0	0	0	0	2001	63.354524	13.576967	Sweden	NA	NA	NA	Columbiformes	Aves	NA	Forest & Woodland	Hansson L.	Biodiversity and Conservation
873	Bird Conservation	Leave refuges in fields during harvest	0	0	0	0	2003	46.75	4.87	France	corturnix	Coturnix	Phasianidae	Galliformes	Aves	coturnix coturnix	Artificial Habitats	Broyer J.	Biodiversity and Conservation
879	Primate Conservation	Allow primates to adapt to local habitat conditions for some time before introduction to the wild	1	0	0	0	2004	-17.89	49.23	Madagascar	variegata	Varecia	Lemuridae	Primates	Mammalia	varecia variegata	Forest & Woodland	Britt A., Welch C., Katz A., Iambana B., Porton I., Junge R., Crawford G., Williams C. & Haring D.	Biodiversity and Conservation
879	Primate Conservation	Captive breeding and reintroduction of primates into the wild: limited free-ranging experience	1	0	0	0	2004	-17.89	49.23	Madagascar	variegata	Varecia	Lemuridae	Primates	Mammalia	varecia variegata	Forest & Woodland	Britt A., Welch C., Katz A., Iambana B., Porton I., Junge R., Crawford G., Williams C. & Haring D.	Biodiversity and Conservation
879	Primate Conservation	Conduct veterinary screens of animals before reintroducing/translocating them	1	0	0	0	2004	-17.89	49.23	Madagascar	variegata	Varecia	Lemuridae	Primates	Mammalia	varecia variegata	Forest & Woodland	Britt A., Welch C., Katz A., Iambana B., Porton I., Junge R., Crawford G., Williams C. & Haring D.	Biodiversity and Conservation
879	Primate Conservation	Detect & report dead primates and clinically determine their cause of death to avoid disease transmission	1	0	0	0	2004	-17.89	49.23	Madagascar	variegata	Varecia	Lemuridae	Primates	Mammalia	varecia variegata	Forest & Woodland	Britt A., Welch C., Katz A., Iambana B., Porton I., Junge R., Crawford G., Williams C. & Haring D.	Biodiversity and Conservation
879	Primate Conservation	Implement quarantine for primates before reintroduction/translocation	1	0	0	0	2004	-17.89	49.23	Madagascar	variegata	Varecia	Lemuridae	Primates	Mammalia	varecia variegata	Forest & Woodland	Britt A., Welch C., Katz A., Iambana B., Porton I., Junge R., Crawford G., Williams C. & Haring D.	Biodiversity and Conservation
879	Primate Conservation	Provide artificial water sources	1	0	0	0	2004	-17.89	49.23	Madagascar	variegata	Varecia	Lemuridae	Primates	Mammalia	varecia variegata	Forest & Woodland	Britt A., Welch C., Katz A., Iambana B., Porton I., Junge R., Crawford G., Williams C. & Haring D.	Biodiversity and Conservation
879	Primate Conservation	Provide supplementary food for a certain period of time only	1	0	0	0	2004	-17.89	49.23	Madagascar	variegata	Varecia	Lemuridae	Primates	Mammalia	varecia variegata	Forest & Woodland	Britt A., Welch C., Katz A., Iambana B., Porton I., Junge R., Crawford G., Williams C. & Haring D.	Biodiversity and Conservation
879	Primate Conservation	Reintroduce primates in groups	1	0	0	0	2004	-17.89	49.23	Madagascar	variegata	Varecia	Lemuridae	Primates	Mammalia	varecia variegata	Forest & Woodland	Britt A., Welch C., Katz A., Iambana B., Porton I., Junge R., Crawford G., Williams C. & Haring D.	Biodiversity and Conservation
879	Primate Conservation	Reintroduce primates into habitat where the species is present	0	1	0	0	2004	-17.89	49.23	Madagascar	variegata	Varecia	Lemuridae	Primates	Mammalia	varecia variegata	Forest & Woodland	Britt A., Welch C., Katz A., Iambana B., Porton I., Junge R., Crawford G., Williams C. & Haring D.	Biodiversity and Conservation
879	Primate Conservation	Reintroduce primates into habitat with predators	1	0	0	0	2004	-17.89	49.23	Madagascar	variegata	Varecia	Lemuridae	Primates	Mammalia	varecia variegata	Forest & Woodland	Britt A., Welch C., Katz A., Iambana B., Porton I., Junge R., Crawford G., Williams C. & Haring D.	Biodiversity and Conservation
879	Primate Conservation	Treat sick/injured animals	1	0	0	0	2004	-17.89	49.23	Madagascar	variegata	Varecia	Lemuridae	Primates	Mammalia	varecia variegata	Forest & Woodland	Britt A., Welch C., Katz A., Iambana B., Porton I., Junge R., Crawford G., Williams C. & Haring D.	Biodiversity and Conservation
895	Bird Conservation	Use prescribed burning on grasslands	0	1	1	0	2007	41.878003	-93.097702	United States	ater	Molothrus	Icteridae	Passeriformes	Aves	molothrus ater	Grassland	Van Dyke F., Schmeling J.D., Starkenburg S., Yoo S.H. & Stewart P.W.	Biodiversity and Conservation
895	Bird Conservation	Use prescribed burning on grasslands	0	1	1	0	2007	41.878003	-93.097702	United States	virginianus	Colinus	Odontophoridae	Galliformes	Aves	colinus virginianus	Grassland	Van Dyke F., Schmeling J.D., Starkenburg S., Yoo S.H. & Stewart P.W.	Biodiversity and Conservation
895	Bird Conservation	Use prescribed burning on grasslands	0	1	1	0	2007	41.878003	-93.097702	United States	tristis	Carduelis	Fringillidae	Passeriformes	Aves	spinus tristis	Grassland	Van Dyke F., Schmeling J.D., Starkenburg S., Yoo S.H. & Stewart P.W.	Biodiversity and Conservation
895	Bird Conservation	Use prescribed burning on grasslands	0	1	1	0	2007	41.878003	-93.097702	United States	macroura	Zenaida	Columbidae	Columbiformes	Aves	zenaida macroura	Grassland	Van Dyke F., Schmeling J.D., Starkenburg S., Yoo S.H. & Stewart P.W.	Biodiversity and Conservation
896	Terrestrial Mammal Conservation	Deter predation of livestock by mammals by having people close by to reduce human-wildlife conflict	0	0	0	0	2007	0.0977612	37.0326588	Kenya	pictus	Lycaon	Canidae	Carnivora	Mammalia	lycaon pictus	Savanna	Woodroffe R., Frank L.G., Lindsey P.A., ole Ranah S.M. K. & Romañach S.	Biodiversity and Conservation
896	Terrestrial Mammal Conservation	Deter predation of livestock by mammals by having people close by to reduce human-wildlife conflict	0	0	0	0	2007	0.0977612	37.0326588	Kenya	pictus	Lycaon	Canidae	Carnivora	Mammalia	lycaon pictus	Shrubland	Woodroffe R., Frank L.G., Lindsey P.A., ole Ranah S.M. K. & Romañach S.	Biodiversity and Conservation
896	Terrestrial Mammal Conservation	Deter predation of livestock by mammals by having people close by to reduce human-wildlife conflict	0	0	0	0	2007	0.0977612	37.0326588	Kenya	pardus	Panthera	Felidae	Carnivora	Mammalia	panthera pardus	Savanna	Woodroffe R., Frank L.G., Lindsey P.A., ole Ranah S.M. K. & Romañach S.	Biodiversity and Conservation
896	Terrestrial Mammal Conservation	Deter predation of livestock by mammals by having people close by to reduce human-wildlife conflict	0	0	0	0	2007	0.0977612	37.0326588	Kenya	pardus	Panthera	Felidae	Carnivora	Mammalia	panthera pardus	Shrubland	Woodroffe R., Frank L.G., Lindsey P.A., ole Ranah S.M. K. & Romañach S.	Biodiversity and Conservation
896	Terrestrial Mammal Conservation	Deter predation of livestock by mammals by having people close by to reduce human-wildlife conflict	0	0	0	0	2007	0.0977612	37.0326588	Kenya	jubatus	Acinonyx	Felidae	Carnivora	Mammalia	acinonyx jubatus	Savanna	Woodroffe R., Frank L.G., Lindsey P.A., ole Ranah S.M. K. & Romañach S.	Biodiversity and Conservation
896	Terrestrial Mammal Conservation	Deter predation of livestock by mammals by having people close by to reduce human-wildlife conflict	0	0	0	0	2007	0.0977612	37.0326588	Kenya	jubatus	Acinonyx	Felidae	Carnivora	Mammalia	acinonyx jubatus	Shrubland	Woodroffe R., Frank L.G., Lindsey P.A., ole Ranah S.M. K. & Romañach S.	Biodiversity and Conservation
896	Terrestrial Mammal Conservation	Deter predation of livestock by mammals by having people close by to reduce human-wildlife conflict	0	0	0	0	2007	0.0977612	37.0326588	Kenya	leo	Panthera	Felidae	Carnivora	Mammalia	panthera leo	Savanna	Woodroffe R., Frank L.G., Lindsey P.A., ole Ranah S.M. K. & Romañach S.	Biodiversity and Conservation
896	Terrestrial Mammal Conservation	Deter predation of livestock by mammals by having people close by to reduce human-wildlife conflict	0	0	0	0	2007	0.0977612	37.0326588	Kenya	leo	Panthera	Felidae	Carnivora	Mammalia	panthera leo	Shrubland	Woodroffe R., Frank L.G., Lindsey P.A., ole Ranah S.M. K. & Romañach S.	Biodiversity and Conservation
896	Terrestrial Mammal Conservation	Deter predation of livestock by mammals by having people close by to reduce human-wildlife conflict	0	0	0	0	2007	0.0977612	37.0326588	Kenya	crocuta	Crocuta	HYAENIDAE	Carnivora	Mammalia	crocuta crocuta	Savanna	Woodroffe R., Frank L.G., Lindsey P.A., ole Ranah S.M. K. & Romañach S.	Biodiversity and Conservation
896	Terrestrial Mammal Conservation	Deter predation of livestock by mammals by having people close by to reduce human-wildlife conflict	0	0	0	0	2007	0.0977612	37.0326588	Kenya	crocuta	Crocuta	HYAENIDAE	Carnivora	Mammalia	crocuta crocuta	Shrubland	Woodroffe R., Frank L.G., Lindsey P.A., ole Ranah S.M. K. & Romañach S.	Biodiversity and Conservation
896	Terrestrial Mammal Conservation	Deter predation of livestock by mammals by having people close by to reduce human-wildlife conflict	0	0	0	0	2007	1.1391048	36.8895956	Kenya	pictus	Lycaon	Canidae	Carnivora	Mammalia	lycaon pictus	Savanna	Woodroffe R., Frank L.G., Lindsey P.A., ole Ranah S.M. K. & Romañach S.	Biodiversity and Conservation
896	Terrestrial Mammal Conservation	Deter predation of livestock by mammals by having people close by to reduce human-wildlife conflict	0	0	0	0	2007	1.1391048	36.8895956	Kenya	pictus	Lycaon	Canidae	Carnivora	Mammalia	lycaon pictus	Shrubland	Woodroffe R., Frank L.G., Lindsey P.A., ole Ranah S.M. K. & Romañach S.	Biodiversity and Conservation
896	Terrestrial Mammal Conservation	Deter predation of livestock by mammals by having people close by to reduce human-wildlife conflict	0	0	0	0	2007	1.1391048	36.8895956	Kenya	pardus	Panthera	Felidae	Carnivora	Mammalia	panthera pardus	Savanna	Woodroffe R., Frank L.G., Lindsey P.A., ole Ranah S.M. K. & Romañach S.	Biodiversity and Conservation
896	Terrestrial Mammal Conservation	Deter predation of livestock by mammals by having people close by to reduce human-wildlife conflict	0	0	0	0	2007	1.1391048	36.8895956	Kenya	pardus	Panthera	Felidae	Carnivora	Mammalia	panthera pardus	Shrubland	Woodroffe R., Frank L.G., Lindsey P.A., ole Ranah S.M. K. & Romañach S.	Biodiversity and Conservation
896	Terrestrial Mammal Conservation	Deter predation of livestock by mammals by having people close by to reduce human-wildlife conflict	0	0	0	0	2007	1.1391048	36.8895956	Kenya	jubatus	Acinonyx	Felidae	Carnivora	Mammalia	acinonyx jubatus	Savanna	Woodroffe R., Frank L.G., Lindsey P.A., ole Ranah S.M. K. & Romañach S.	Biodiversity and Conservation
896	Terrestrial Mammal Conservation	Deter predation of livestock by mammals by having people close by to reduce human-wildlife conflict	0	0	0	0	2007	1.1391048	36.8895956	Kenya	jubatus	Acinonyx	Felidae	Carnivora	Mammalia	acinonyx jubatus	Shrubland	Woodroffe R., Frank L.G., Lindsey P.A., ole Ranah S.M. K. & Romañach S.	Biodiversity and Conservation
896	Terrestrial Mammal Conservation	Deter predation of livestock by mammals by having people close by to reduce human-wildlife conflict	0	0	0	0	2007	1.1391048	36.8895956	Kenya	leo	Panthera	Felidae	Carnivora	Mammalia	panthera leo	Savanna	Woodroffe R., Frank L.G., Lindsey P.A., ole Ranah S.M. K. & Romañach S.	Biodiversity and Conservation
896	Terrestrial Mammal Conservation	Deter predation of livestock by mammals by having people close by to reduce human-wildlife conflict	0	0	0	0	2007	1.1391048	36.8895956	Kenya	leo	Panthera	Felidae	Carnivora	Mammalia	panthera leo	Shrubland	Woodroffe R., Frank L.G., Lindsey P.A., ole Ranah S.M. K. & Romañach S.	Biodiversity and Conservation
896	Terrestrial Mammal Conservation	Deter predation of livestock by mammals by having people close by to reduce human-wildlife conflict	0	0	0	0	2007	1.1391048	36.8895956	Kenya	crocuta	Crocuta	HYAENIDAE	Carnivora	Mammalia	crocuta crocuta	Savanna	Woodroffe R., Frank L.G., Lindsey P.A., ole Ranah S.M. K. & Romañach S.	Biodiversity and Conservation
896	Terrestrial Mammal Conservation	Deter predation of livestock by mammals by having people close by to reduce human-wildlife conflict	0	0	0	0	2007	1.1391048	36.8895956	Kenya	crocuta	Crocuta	HYAENIDAE	Carnivora	Mammalia	crocuta crocuta	Shrubland	Woodroffe R., Frank L.G., Lindsey P.A., ole Ranah S.M. K. & Romañach S.	Biodiversity and Conservation
896	Terrestrial Mammal Conservation	Deter predation of livestock by mammals by having people close by to reduce human-wildlife conflict	0	0	0	0	2007	0.3570611	37.5833309	Kenya	pictus	Lycaon	Canidae	Carnivora	Mammalia	lycaon pictus	Savanna	Woodroffe R., Frank L.G., Lindsey P.A., ole Ranah S.M. K. & Romañach S.	Biodiversity and Conservation
896	Terrestrial Mammal Conservation	Deter predation of livestock by mammals by having people close by to reduce human-wildlife conflict	0	0	0	0	2007	0.3570611	37.5833309	Kenya	pictus	Lycaon	Canidae	Carnivora	Mammalia	lycaon pictus	Shrubland	Woodroffe R., Frank L.G., Lindsey P.A., ole Ranah S.M. K. & Romañach S.	Biodiversity and Conservation
896	Terrestrial Mammal Conservation	Deter predation of livestock by mammals by having people close by to reduce human-wildlife conflict	0	0	0	0	2007	0.3570611	37.5833309	Kenya	pardus	Panthera	Felidae	Carnivora	Mammalia	panthera pardus	Savanna	Woodroffe R., Frank L.G., Lindsey P.A., ole Ranah S.M. K. & Romañach S.	Biodiversity and Conservation
896	Terrestrial Mammal Conservation	Deter predation of livestock by mammals by having people close by to reduce human-wildlife conflict	0	0	0	0	2007	0.3570611	37.5833309	Kenya	pardus	Panthera	Felidae	Carnivora	Mammalia	panthera pardus	Shrubland	Woodroffe R., Frank L.G., Lindsey P.A., ole Ranah S.M. K. & Romañach S.	Biodiversity and Conservation
896	Terrestrial Mammal Conservation	Deter predation of livestock by mammals by having people close by to reduce human-wildlife conflict	0	0	0	0	2007	0.3570611	37.5833309	Kenya	jubatus	Acinonyx	Felidae	Carnivora	Mammalia	acinonyx jubatus	Savanna	Woodroffe R., Frank L.G., Lindsey P.A., ole Ranah S.M. K. & Romañach S.	Biodiversity and Conservation
896	Terrestrial Mammal Conservation	Deter predation of livestock by mammals by having people close by to reduce human-wildlife conflict	0	0	0	0	2007	0.3570611	37.5833309	Kenya	jubatus	Acinonyx	Felidae	Carnivora	Mammalia	acinonyx jubatus	Shrubland	Woodroffe R., Frank L.G., Lindsey P.A., ole Ranah S.M. K. & Romañach S.	Biodiversity and Conservation
896	Terrestrial Mammal Conservation	Deter predation of livestock by mammals by having people close by to reduce human-wildlife conflict	0	0	0	0	2007	0.3570611	37.5833309	Kenya	leo	Panthera	Felidae	Carnivora	Mammalia	panthera leo	Savanna	Woodroffe R., Frank L.G., Lindsey P.A., ole Ranah S.M. K. & Romañach S.	Biodiversity and Conservation
896	Terrestrial Mammal Conservation	Deter predation of livestock by mammals by having people close by to reduce human-wildlife conflict	0	0	0	0	2007	0.3570611	37.5833309	Kenya	leo	Panthera	Felidae	Carnivora	Mammalia	panthera leo	Shrubland	Woodroffe R., Frank L.G., Lindsey P.A., ole Ranah S.M. K. & Romañach S.	Biodiversity and Conservation
896	Terrestrial Mammal Conservation	Deter predation of livestock by mammals by having people close by to reduce human-wildlife conflict	0	0	0	0	2007	0.3570611	37.5833309	Kenya	crocuta	Crocuta	HYAENIDAE	Carnivora	Mammalia	crocuta crocuta	Savanna	Woodroffe R., Frank L.G., Lindsey P.A., ole Ranah S.M. K. & Romañach S.	Biodiversity and Conservation
896	Terrestrial Mammal Conservation	Deter predation of livestock by mammals by having people close by to reduce human-wildlife conflict	0	0	0	0	2007	0.3570611	37.5833309	Kenya	crocuta	Crocuta	HYAENIDAE	Carnivora	Mammalia	crocuta crocuta	Shrubland	Woodroffe R., Frank L.G., Lindsey P.A., ole Ranah S.M. K. & Romañach S.	Biodiversity and Conservation
896	Terrestrial Mammal Conservation	Deter predation of livestock by mammals by having people close by to reduce human-wildlife conflict	0	0	0	0	2007	0.8554988	36.0893406	Kenya	pictus	Lycaon	Canidae	Carnivora	Mammalia	lycaon pictus	Savanna	Woodroffe R., Frank L.G., Lindsey P.A., ole Ranah S.M. K. & Romañach S.	Biodiversity and Conservation
896	Terrestrial Mammal Conservation	Deter predation of livestock by mammals by having people close by to reduce human-wildlife conflict	0	0	0	0	2007	0.8554988	36.0893406	Kenya	pictus	Lycaon	Canidae	Carnivora	Mammalia	lycaon pictus	Shrubland	Woodroffe R., Frank L.G., Lindsey P.A., ole Ranah S.M. K. & Romañach S.	Biodiversity and Conservation
896	Terrestrial Mammal Conservation	Deter predation of livestock by mammals by having people close by to reduce human-wildlife conflict	0	0	0	0	2007	0.8554988	36.0893406	Kenya	pardus	Panthera	Felidae	Carnivora	Mammalia	panthera pardus	Savanna	Woodroffe R., Frank L.G., Lindsey P.A., ole Ranah S.M. K. & Romañach S.	Biodiversity and Conservation
896	Terrestrial Mammal Conservation	Deter predation of livestock by mammals by having people close by to reduce human-wildlife conflict	0	0	0	0	2007	0.8554988	36.0893406	Kenya	pardus	Panthera	Felidae	Carnivora	Mammalia	panthera pardus	Shrubland	Woodroffe R., Frank L.G., Lindsey P.A., ole Ranah S.M. K. & Romañach S.	Biodiversity and Conservation
896	Terrestrial Mammal Conservation	Deter predation of livestock by mammals by having people close by to reduce human-wildlife conflict	0	0	0	0	2007	0.8554988	36.0893406	Kenya	jubatus	Acinonyx	Felidae	Carnivora	Mammalia	acinonyx jubatus	Savanna	Woodroffe R., Frank L.G., Lindsey P.A., ole Ranah S.M. K. & Romañach S.	Biodiversity and Conservation
896	Terrestrial Mammal Conservation	Deter predation of livestock by mammals by having people close by to reduce human-wildlife conflict	0	0	0	0	2007	0.8554988	36.0893406	Kenya	jubatus	Acinonyx	Felidae	Carnivora	Mammalia	acinonyx jubatus	Shrubland	Woodroffe R., Frank L.G., Lindsey P.A., ole Ranah S.M. K. & Romañach S.	Biodiversity and Conservation
896	Terrestrial Mammal Conservation	Deter predation of livestock by mammals by having people close by to reduce human-wildlife conflict	0	0	0	0	2007	0.8554988	36.0893406	Kenya	leo	Panthera	Felidae	Carnivora	Mammalia	panthera leo	Savanna	Woodroffe R., Frank L.G., Lindsey P.A., ole Ranah S.M. K. & Romañach S.	Biodiversity and Conservation
896	Terrestrial Mammal Conservation	Deter predation of livestock by mammals by having people close by to reduce human-wildlife conflict	0	0	0	0	2007	0.8554988	36.0893406	Kenya	leo	Panthera	Felidae	Carnivora	Mammalia	panthera leo	Shrubland	Woodroffe R., Frank L.G., Lindsey P.A., ole Ranah S.M. K. & Romañach S.	Biodiversity and Conservation
896	Terrestrial Mammal Conservation	Deter predation of livestock by mammals by having people close by to reduce human-wildlife conflict	0	0	0	0	2007	0.8554988	36.0893406	Kenya	crocuta	Crocuta	HYAENIDAE	Carnivora	Mammalia	crocuta crocuta	Savanna	Woodroffe R., Frank L.G., Lindsey P.A., ole Ranah S.M. K. & Romañach S.	Biodiversity and Conservation
896	Terrestrial Mammal Conservation	Deter predation of livestock by mammals by having people close by to reduce human-wildlife conflict	0	0	0	0	2007	0.8554988	36.0893406	Kenya	crocuta	Crocuta	HYAENIDAE	Carnivora	Mammalia	crocuta crocuta	Shrubland	Woodroffe R., Frank L.G., Lindsey P.A., ole Ranah S.M. K. & Romañach S.	Biodiversity and Conservation
896	Terrestrial Mammal Conservation	Use guardian animals (e.g. dogs, llamas, donkeys) bonded to livestock to deter predators to reduce human-wildlife conflict	0	0	0	0	2007	0.0977612	37.0326588	Kenya	pictus	Lycaon	Canidae	Carnivora	Mammalia	lycaon pictus	Savanna	Woodroffe R., Frank L.G., Lindsey P.A., ole Ranah S.M. K. & Romañach S.	Biodiversity and Conservation
896	Terrestrial Mammal Conservation	Use guardian animals (e.g. dogs, llamas, donkeys) bonded to livestock to deter predators to reduce human-wildlife conflict	0	0	0	0	2007	0.0977612	37.0326588	Kenya	pictus	Lycaon	Canidae	Carnivora	Mammalia	lycaon pictus	Shrubland	Woodroffe R., Frank L.G., Lindsey P.A., ole Ranah S.M. K. & Romañach S.	Biodiversity and Conservation
896	Terrestrial Mammal Conservation	Use guardian animals (e.g. dogs, llamas, donkeys) bonded to livestock to deter predators to reduce human-wildlife conflict	0	0	0	0	2007	0.0977612	37.0326588	Kenya	pardus	Panthera	Felidae	Carnivora	Mammalia	panthera pardus	Savanna	Woodroffe R., Frank L.G., Lindsey P.A., ole Ranah S.M. K. & Romañach S.	Biodiversity and Conservation
896	Terrestrial Mammal Conservation	Use guardian animals (e.g. dogs, llamas, donkeys) bonded to livestock to deter predators to reduce human-wildlife conflict	0	0	0	0	2007	0.0977612	37.0326588	Kenya	pardus	Panthera	Felidae	Carnivora	Mammalia	panthera pardus	Shrubland	Woodroffe R., Frank L.G., Lindsey P.A., ole Ranah S.M. K. & Romañach S.	Biodiversity and Conservation
896	Terrestrial Mammal Conservation	Use guardian animals (e.g. dogs, llamas, donkeys) bonded to livestock to deter predators to reduce human-wildlife conflict	0	0	0	0	2007	0.0977612	37.0326588	Kenya	jubatus	Acinonyx	Felidae	Carnivora	Mammalia	acinonyx jubatus	Savanna	Woodroffe R., Frank L.G., Lindsey P.A., ole Ranah S.M. K. & Romañach S.	Biodiversity and Conservation
896	Terrestrial Mammal Conservation	Use guardian animals (e.g. dogs, llamas, donkeys) bonded to livestock to deter predators to reduce human-wildlife conflict	0	0	0	0	2007	0.0977612	37.0326588	Kenya	jubatus	Acinonyx	Felidae	Carnivora	Mammalia	acinonyx jubatus	Shrubland	Woodroffe R., Frank L.G., Lindsey P.A., ole Ranah S.M. K. & Romañach S.	Biodiversity and Conservation
896	Terrestrial Mammal Conservation	Use guardian animals (e.g. dogs, llamas, donkeys) bonded to livestock to deter predators to reduce human-wildlife conflict	0	0	0	0	2007	0.0977612	37.0326588	Kenya	leo	Panthera	Felidae	Carnivora	Mammalia	panthera leo	Savanna	Woodroffe R., Frank L.G., Lindsey P.A., ole Ranah S.M. K. & Romañach S.	Biodiversity and Conservation
896	Terrestrial Mammal Conservation	Use guardian animals (e.g. dogs, llamas, donkeys) bonded to livestock to deter predators to reduce human-wildlife conflict	0	0	0	0	2007	0.0977612	37.0326588	Kenya	leo	Panthera	Felidae	Carnivora	Mammalia	panthera leo	Shrubland	Woodroffe R., Frank L.G., Lindsey P.A., ole Ranah S.M. K. & Romañach S.	Biodiversity and Conservation
896	Terrestrial Mammal Conservation	Use guardian animals (e.g. dogs, llamas, donkeys) bonded to livestock to deter predators to reduce human-wildlife conflict	0	0	0	0	2007	0.0977612	37.0326588	Kenya	crocuta	Crocuta	HYAENIDAE	Carnivora	Mammalia	crocuta crocuta	Savanna	Woodroffe R., Frank L.G., Lindsey P.A., ole Ranah S.M. K. & Romañach S.	Biodiversity and Conservation
896	Terrestrial Mammal Conservation	Use guardian animals (e.g. dogs, llamas, donkeys) bonded to livestock to deter predators to reduce human-wildlife conflict	0	0	0	0	2007	0.0977612	37.0326588	Kenya	crocuta	Crocuta	HYAENIDAE	Carnivora	Mammalia	crocuta crocuta	Shrubland	Woodroffe R., Frank L.G., Lindsey P.A., ole Ranah S.M. K. & Romañach S.	Biodiversity and Conservation
896	Terrestrial Mammal Conservation	Use guardian animals (e.g. dogs, llamas, donkeys) bonded to livestock to deter predators to reduce human-wildlife conflict	0	0	0	0	2007	1.1391048	36.8895956	Kenya	pictus	Lycaon	Canidae	Carnivora	Mammalia	lycaon pictus	Savanna	Woodroffe R., Frank L.G., Lindsey P.A., ole Ranah S.M. K. & Romañach S.	Biodiversity and Conservation
896	Terrestrial Mammal Conservation	Use guardian animals (e.g. dogs, llamas, donkeys) bonded to livestock to deter predators to reduce human-wildlife conflict	0	0	0	0	2007	1.1391048	36.8895956	Kenya	pictus	Lycaon	Canidae	Carnivora	Mammalia	lycaon pictus	Shrubland	Woodroffe R., Frank L.G., Lindsey P.A., ole Ranah S.M. K. & Romañach S.	Biodiversity and Conservation
896	Terrestrial Mammal Conservation	Use guardian animals (e.g. dogs, llamas, donkeys) bonded to livestock to deter predators to reduce human-wildlife conflict	0	0	0	0	2007	1.1391048	36.8895956	Kenya	pardus	Panthera	Felidae	Carnivora	Mammalia	panthera pardus	Savanna	Woodroffe R., Frank L.G., Lindsey P.A., ole Ranah S.M. K. & Romañach S.	Biodiversity and Conservation
896	Terrestrial Mammal Conservation	Use guardian animals (e.g. dogs, llamas, donkeys) bonded to livestock to deter predators to reduce human-wildlife conflict	0	0	0	0	2007	1.1391048	36.8895956	Kenya	pardus	Panthera	Felidae	Carnivora	Mammalia	panthera pardus	Shrubland	Woodroffe R., Frank L.G., Lindsey P.A., ole Ranah S.M. K. & Romañach S.	Biodiversity and Conservation
896	Terrestrial Mammal Conservation	Use guardian animals (e.g. dogs, llamas, donkeys) bonded to livestock to deter predators to reduce human-wildlife conflict	0	0	0	0	2007	1.1391048	36.8895956	Kenya	jubatus	Acinonyx	Felidae	Carnivora	Mammalia	acinonyx jubatus	Savanna	Woodroffe R., Frank L.G., Lindsey P.A., ole Ranah S.M. K. & Romañach S.	Biodiversity and Conservation
896	Terrestrial Mammal Conservation	Use guardian animals (e.g. dogs, llamas, donkeys) bonded to livestock to deter predators to reduce human-wildlife conflict	0	0	0	0	2007	1.1391048	36.8895956	Kenya	jubatus	Acinonyx	Felidae	Carnivora	Mammalia	acinonyx jubatus	Shrubland	Woodroffe R., Frank L.G., Lindsey P.A., ole Ranah S.M. K. & Romañach S.	Biodiversity and Conservation
896	Terrestrial Mammal Conservation	Use guardian animals (e.g. dogs, llamas, donkeys) bonded to livestock to deter predators to reduce human-wildlife conflict	0	0	0	0	2007	1.1391048	36.8895956	Kenya	leo	Panthera	Felidae	Carnivora	Mammalia	panthera leo	Savanna	Woodroffe R., Frank L.G., Lindsey P.A., ole Ranah S.M. K. & Romañach S.	Biodiversity and Conservation
896	Terrestrial Mammal Conservation	Use guardian animals (e.g. dogs, llamas, donkeys) bonded to livestock to deter predators to reduce human-wildlife conflict	0	0	0	0	2007	1.1391048	36.8895956	Kenya	leo	Panthera	Felidae	Carnivora	Mammalia	panthera leo	Shrubland	Woodroffe R., Frank L.G., Lindsey P.A., ole Ranah S.M. K. & Romañach S.	Biodiversity and Conservation
896	Terrestrial Mammal Conservation	Use guardian animals (e.g. dogs, llamas, donkeys) bonded to livestock to deter predators to reduce human-wildlife conflict	0	0	0	0	2007	1.1391048	36.8895956	Kenya	crocuta	Crocuta	HYAENIDAE	Carnivora	Mammalia	crocuta crocuta	Savanna	Woodroffe R., Frank L.G., Lindsey P.A., ole Ranah S.M. K. & Romañach S.	Biodiversity and Conservation
896	Terrestrial Mammal Conservation	Use guardian animals (e.g. dogs, llamas, donkeys) bonded to livestock to deter predators to reduce human-wildlife conflict	0	0	0	0	2007	1.1391048	36.8895956	Kenya	crocuta	Crocuta	HYAENIDAE	Carnivora	Mammalia	crocuta crocuta	Shrubland	Woodroffe R., Frank L.G., Lindsey P.A., ole Ranah S.M. K. & Romañach S.	Biodiversity and Conservation
896	Terrestrial Mammal Conservation	Use guardian animals (e.g. dogs, llamas, donkeys) bonded to livestock to deter predators to reduce human-wildlife conflict	0	0	0	0	2007	0.3570611	37.5833309	Kenya	pictus	Lycaon	Canidae	Carnivora	Mammalia	lycaon pictus	Savanna	Woodroffe R., Frank L.G., Lindsey P.A., ole Ranah S.M. K. & Romañach S.	Biodiversity and Conservation
896	Terrestrial Mammal Conservation	Use guardian animals (e.g. dogs, llamas, donkeys) bonded to livestock to deter predators to reduce human-wildlife conflict	0	0	0	0	2007	0.3570611	37.5833309	Kenya	pictus	Lycaon	Canidae	Carnivora	Mammalia	lycaon pictus	Shrubland	Woodroffe R., Frank L.G., Lindsey P.A., ole Ranah S.M. K. & Romañach S.	Biodiversity and Conservation
896	Terrestrial Mammal Conservation	Use guardian animals (e.g. dogs, llamas, donkeys) bonded to livestock to deter predators to reduce human-wildlife conflict	0	0	0	0	2007	0.3570611	37.5833309	Kenya	pardus	Panthera	Felidae	Carnivora	Mammalia	panthera pardus	Savanna	Woodroffe R., Frank L.G., Lindsey P.A., ole Ranah S.M. K. & Romañach S.	Biodiversity and Conservation
896	Terrestrial Mammal Conservation	Use guardian animals (e.g. dogs, llamas, donkeys) bonded to livestock to deter predators to reduce human-wildlife conflict	0	0	0	0	2007	0.3570611	37.5833309	Kenya	pardus	Panthera	Felidae	Carnivora	Mammalia	panthera pardus	Shrubland	Woodroffe R., Frank L.G., Lindsey P.A., ole Ranah S.M. K. & Romañach S.	Biodiversity and Conservation
896	Terrestrial Mammal Conservation	Use guardian animals (e.g. dogs, llamas, donkeys) bonded to livestock to deter predators to reduce human-wildlife conflict	0	0	0	0	2007	0.3570611	37.5833309	Kenya	jubatus	Acinonyx	Felidae	Carnivora	Mammalia	acinonyx jubatus	Savanna	Woodroffe R., Frank L.G., Lindsey P.A., ole Ranah S.M. K. & Romañach S.	Biodiversity and Conservation
896	Terrestrial Mammal Conservation	Use guardian animals (e.g. dogs, llamas, donkeys) bonded to livestock to deter predators to reduce human-wildlife conflict	0	0	0	0	2007	0.3570611	37.5833309	Kenya	jubatus	Acinonyx	Felidae	Carnivora	Mammalia	acinonyx jubatus	Shrubland	Woodroffe R., Frank L.G., Lindsey P.A., ole Ranah S.M. K. & Romañach S.	Biodiversity and Conservation
896	Terrestrial Mammal Conservation	Use guardian animals (e.g. dogs, llamas, donkeys) bonded to livestock to deter predators to reduce human-wildlife conflict	0	0	0	0	2007	0.3570611	37.5833309	Kenya	leo	Panthera	Felidae	Carnivora	Mammalia	panthera leo	Savanna	Woodroffe R., Frank L.G., Lindsey P.A., ole Ranah S.M. K. & Romañach S.	Biodiversity and Conservation
896	Terrestrial Mammal Conservation	Use guardian animals (e.g. dogs, llamas, donkeys) bonded to livestock to deter predators to reduce human-wildlife conflict	0	0	0	0	2007	0.3570611	37.5833309	Kenya	leo	Panthera	Felidae	Carnivora	Mammalia	panthera leo	Shrubland	Woodroffe R., Frank L.G., Lindsey P.A., ole Ranah S.M. K. & Romañach S.	Biodiversity and Conservation
896	Terrestrial Mammal Conservation	Use guardian animals (e.g. dogs, llamas, donkeys) bonded to livestock to deter predators to reduce human-wildlife conflict	0	0	0	0	2007	0.3570611	37.5833309	Kenya	crocuta	Crocuta	HYAENIDAE	Carnivora	Mammalia	crocuta crocuta	Savanna	Woodroffe R., Frank L.G., Lindsey P.A., ole Ranah S.M. K. & Romañach S.	Biodiversity and Conservation
896	Terrestrial Mammal Conservation	Use guardian animals (e.g. dogs, llamas, donkeys) bonded to livestock to deter predators to reduce human-wildlife conflict	0	0	0	0	2007	0.3570611	37.5833309	Kenya	crocuta	Crocuta	HYAENIDAE	Carnivora	Mammalia	crocuta crocuta	Shrubland	Woodroffe R., Frank L.G., Lindsey P.A., ole Ranah S.M. K. & Romañach S.	Biodiversity and Conservation
896	Terrestrial Mammal Conservation	Use guardian animals (e.g. dogs, llamas, donkeys) bonded to livestock to deter predators to reduce human-wildlife conflict	0	0	0	0	2007	0.8554988	36.0893406	Kenya	pictus	Lycaon	Canidae	Carnivora	Mammalia	lycaon pictus	Savanna	Woodroffe R., Frank L.G., Lindsey P.A., ole Ranah S.M. K. & Romañach S.	Biodiversity and Conservation
896	Terrestrial Mammal Conservation	Use guardian animals (e.g. dogs, llamas, donkeys) bonded to livestock to deter predators to reduce human-wildlife conflict	0	0	0	0	2007	0.8554988	36.0893406	Kenya	pictus	Lycaon	Canidae	Carnivora	Mammalia	lycaon pictus	Shrubland	Woodroffe R., Frank L.G., Lindsey P.A., ole Ranah S.M. K. & Romañach S.	Biodiversity and Conservation
896	Terrestrial Mammal Conservation	Use guardian animals (e.g. dogs, llamas, donkeys) bonded to livestock to deter predators to reduce human-wildlife conflict	0	0	0	0	2007	0.8554988	36.0893406	Kenya	pardus	Panthera	Felidae	Carnivora	Mammalia	panthera pardus	Savanna	Woodroffe R., Frank L.G., Lindsey P.A., ole Ranah S.M. K. & Romañach S.	Biodiversity and Conservation
896	Terrestrial Mammal Conservation	Use guardian animals (e.g. dogs, llamas, donkeys) bonded to livestock to deter predators to reduce human-wildlife conflict	0	0	0	0	2007	0.8554988	36.0893406	Kenya	pardus	Panthera	Felidae	Carnivora	Mammalia	panthera pardus	Shrubland	Woodroffe R., Frank L.G., Lindsey P.A., ole Ranah S.M. K. & Romañach S.	Biodiversity and Conservation
896	Terrestrial Mammal Conservation	Use guardian animals (e.g. dogs, llamas, donkeys) bonded to livestock to deter predators to reduce human-wildlife conflict	0	0	0	0	2007	0.8554988	36.0893406	Kenya	jubatus	Acinonyx	Felidae	Carnivora	Mammalia	acinonyx jubatus	Savanna	Woodroffe R., Frank L.G., Lindsey P.A., ole Ranah S.M. K. & Romañach S.	Biodiversity and Conservation
896	Terrestrial Mammal Conservation	Use guardian animals (e.g. dogs, llamas, donkeys) bonded to livestock to deter predators to reduce human-wildlife conflict	0	0	0	0	2007	0.8554988	36.0893406	Kenya	jubatus	Acinonyx	Felidae	Carnivora	Mammalia	acinonyx jubatus	Shrubland	Woodroffe R., Frank L.G., Lindsey P.A., ole Ranah S.M. K. & Romañach S.	Biodiversity and Conservation
896	Terrestrial Mammal Conservation	Use guardian animals (e.g. dogs, llamas, donkeys) bonded to livestock to deter predators to reduce human-wildlife conflict	0	0	0	0	2007	0.8554988	36.0893406	Kenya	leo	Panthera	Felidae	Carnivora	Mammalia	panthera leo	Savanna	Woodroffe R., Frank L.G., Lindsey P.A., ole Ranah S.M. K. & Romañach S.	Biodiversity and Conservation
896	Terrestrial Mammal Conservation	Use guardian animals (e.g. dogs, llamas, donkeys) bonded to livestock to deter predators to reduce human-wildlife conflict	0	0	0	0	2007	0.8554988	36.0893406	Kenya	leo	Panthera	Felidae	Carnivora	Mammalia	panthera leo	Shrubland	Woodroffe R., Frank L.G., Lindsey P.A., ole Ranah S.M. K. & Romañach S.	Biodiversity and Conservation
896	Terrestrial Mammal Conservation	Use guardian animals (e.g. dogs, llamas, donkeys) bonded to livestock to deter predators to reduce human-wildlife conflict	0	0	0	0	2007	0.8554988	36.0893406	Kenya	crocuta	Crocuta	HYAENIDAE	Carnivora	Mammalia	crocuta crocuta	Savanna	Woodroffe R., Frank L.G., Lindsey P.A., ole Ranah S.M. K. & Romañach S.	Biodiversity and Conservation
896	Terrestrial Mammal Conservation	Use guardian animals (e.g. dogs, llamas, donkeys) bonded to livestock to deter predators to reduce human-wildlife conflict	0	0	0	0	2007	0.8554988	36.0893406	Kenya	crocuta	Crocuta	HYAENIDAE	Carnivora	Mammalia	crocuta crocuta	Shrubland	Woodroffe R., Frank L.G., Lindsey P.A., ole Ranah S.M. K. & Romañach S.	Biodiversity and Conservation
896	Terrestrial Mammal Conservation	Use visual deterrents (e.g. scarecrows) to deter predation of livestock by mammals to reduce human-wildlife conflict	0	0	0	0	2007	0.0977612	37.0326588	Kenya	pictus	Lycaon	Canidae	Carnivora	Mammalia	lycaon pictus	Savanna	Woodroffe R., Frank L.G., Lindsey P.A., ole Ranah S.M. K. & Romañach S.	Biodiversity and Conservation
896	Terrestrial Mammal Conservation	Use visual deterrents (e.g. scarecrows) to deter predation of livestock by mammals to reduce human-wildlife conflict	0	0	0	0	2007	0.0977612	37.0326588	Kenya	pictus	Lycaon	Canidae	Carnivora	Mammalia	lycaon pictus	Shrubland	Woodroffe R., Frank L.G., Lindsey P.A., ole Ranah S.M. K. & Romañach S.	Biodiversity and Conservation
896	Terrestrial Mammal Conservation	Use visual deterrents (e.g. scarecrows) to deter predation of livestock by mammals to reduce human-wildlife conflict	0	0	0	0	2007	0.0977612	37.0326588	Kenya	pardus	Panthera	Felidae	Carnivora	Mammalia	panthera pardus	Savanna	Woodroffe R., Frank L.G., Lindsey P.A., ole Ranah S.M. K. & Romañach S.	Biodiversity and Conservation
896	Terrestrial Mammal Conservation	Use visual deterrents (e.g. scarecrows) to deter predation of livestock by mammals to reduce human-wildlife conflict	0	0	0	0	2007	0.0977612	37.0326588	Kenya	pardus	Panthera	Felidae	Carnivora	Mammalia	panthera pardus	Shrubland	Woodroffe R., Frank L.G., Lindsey P.A., ole Ranah S.M. K. & Romañach S.	Biodiversity and Conservation
896	Terrestrial Mammal Conservation	Use visual deterrents (e.g. scarecrows) to deter predation of livestock by mammals to reduce human-wildlife conflict	0	0	0	0	2007	0.0977612	37.0326588	Kenya	jubatus	Acinonyx	Felidae	Carnivora	Mammalia	acinonyx jubatus	Savanna	Woodroffe R., Frank L.G., Lindsey P.A., ole Ranah S.M. K. & Romañach S.	Biodiversity and Conservation
896	Terrestrial Mammal Conservation	Use visual deterrents (e.g. scarecrows) to deter predation of livestock by mammals to reduce human-wildlife conflict	0	0	0	0	2007	0.0977612	37.0326588	Kenya	jubatus	Acinonyx	Felidae	Carnivora	Mammalia	acinonyx jubatus	Shrubland	Woodroffe R., Frank L.G., Lindsey P.A., ole Ranah S.M. K. & Romañach S.	Biodiversity and Conservation
896	Terrestrial Mammal Conservation	Use visual deterrents (e.g. scarecrows) to deter predation of livestock by mammals to reduce human-wildlife conflict	0	0	0	0	2007	0.0977612	37.0326588	Kenya	leo	Panthera	Felidae	Carnivora	Mammalia	panthera leo	Savanna	Woodroffe R., Frank L.G., Lindsey P.A., ole Ranah S.M. K. & Romañach S.	Biodiversity and Conservation
896	Terrestrial Mammal Conservation	Use visual deterrents (e.g. scarecrows) to deter predation of livestock by mammals to reduce human-wildlife conflict	0	0	0	0	2007	0.0977612	37.0326588	Kenya	leo	Panthera	Felidae	Carnivora	Mammalia	panthera leo	Shrubland	Woodroffe R., Frank L.G., Lindsey P.A., ole Ranah S.M. K. & Romañach S.	Biodiversity and Conservation
896	Terrestrial Mammal Conservation	Use visual deterrents (e.g. scarecrows) to deter predation of livestock by mammals to reduce human-wildlife conflict	0	0	0	0	2007	0.0977612	37.0326588	Kenya	crocuta	Crocuta	HYAENIDAE	Carnivora	Mammalia	crocuta crocuta	Savanna	Woodroffe R., Frank L.G., Lindsey P.A., ole Ranah S.M. K. & Romañach S.	Biodiversity and Conservation
896	Terrestrial Mammal Conservation	Use visual deterrents (e.g. scarecrows) to deter predation of livestock by mammals to reduce human-wildlife conflict	0	0	0	0	2007	0.0977612	37.0326588	Kenya	crocuta	Crocuta	HYAENIDAE	Carnivora	Mammalia	crocuta crocuta	Shrubland	Woodroffe R., Frank L.G., Lindsey P.A., ole Ranah S.M. K. & Romañach S.	Biodiversity and Conservation
896	Terrestrial Mammal Conservation	Use visual deterrents (e.g. scarecrows) to deter predation of livestock by mammals to reduce human-wildlife conflict	0	0	0	0	2007	1.1391048	36.8895956	Kenya	pictus	Lycaon	Canidae	Carnivora	Mammalia	lycaon pictus	Savanna	Woodroffe R., Frank L.G., Lindsey P.A., ole Ranah S.M. K. & Romañach S.	Biodiversity and Conservation
896	Terrestrial Mammal Conservation	Use visual deterrents (e.g. scarecrows) to deter predation of livestock by mammals to reduce human-wildlife conflict	0	0	0	0	2007	1.1391048	36.8895956	Kenya	pictus	Lycaon	Canidae	Carnivora	Mammalia	lycaon pictus	Shrubland	Woodroffe R., Frank L.G., Lindsey P.A., ole Ranah S.M. K. & Romañach S.	Biodiversity and Conservation
896	Terrestrial Mammal Conservation	Use visual deterrents (e.g. scarecrows) to deter predation of livestock by mammals to reduce human-wildlife conflict	0	0	0	0	2007	1.1391048	36.8895956	Kenya	pardus	Panthera	Felidae	Carnivora	Mammalia	panthera pardus	Savanna	Woodroffe R., Frank L.G., Lindsey P.A., ole Ranah S.M. K. & Romañach S.	Biodiversity and Conservation
896	Terrestrial Mammal Conservation	Use visual deterrents (e.g. scarecrows) to deter predation of livestock by mammals to reduce human-wildlife conflict	0	0	0	0	2007	1.1391048	36.8895956	Kenya	pardus	Panthera	Felidae	Carnivora	Mammalia	panthera pardus	Shrubland	Woodroffe R., Frank L.G., Lindsey P.A., ole Ranah S.M. K. & Romañach S.	Biodiversity and Conservation
896	Terrestrial Mammal Conservation	Use visual deterrents (e.g. scarecrows) to deter predation of livestock by mammals to reduce human-wildlife conflict	0	0	0	0	2007	1.1391048	36.8895956	Kenya	jubatus	Acinonyx	Felidae	Carnivora	Mammalia	acinonyx jubatus	Savanna	Woodroffe R., Frank L.G., Lindsey P.A., ole Ranah S.M. K. & Romañach S.	Biodiversity and Conservation
896	Terrestrial Mammal Conservation	Use visual deterrents (e.g. scarecrows) to deter predation of livestock by mammals to reduce human-wildlife conflict	0	0	0	0	2007	1.1391048	36.8895956	Kenya	jubatus	Acinonyx	Felidae	Carnivora	Mammalia	acinonyx jubatus	Shrubland	Woodroffe R., Frank L.G., Lindsey P.A., ole Ranah S.M. K. & Romañach S.	Biodiversity and Conservation
896	Terrestrial Mammal Conservation	Use visual deterrents (e.g. scarecrows) to deter predation of livestock by mammals to reduce human-wildlife conflict	0	0	0	0	2007	1.1391048	36.8895956	Kenya	leo	Panthera	Felidae	Carnivora	Mammalia	panthera leo	Savanna	Woodroffe R., Frank L.G., Lindsey P.A., ole Ranah S.M. K. & Romañach S.	Biodiversity and Conservation
896	Terrestrial Mammal Conservation	Use visual deterrents (e.g. scarecrows) to deter predation of livestock by mammals to reduce human-wildlife conflict	0	0	0	0	2007	1.1391048	36.8895956	Kenya	leo	Panthera	Felidae	Carnivora	Mammalia	panthera leo	Shrubland	Woodroffe R., Frank L.G., Lindsey P.A., ole Ranah S.M. K. & Romañach S.	Biodiversity and Conservation
896	Terrestrial Mammal Conservation	Use visual deterrents (e.g. scarecrows) to deter predation of livestock by mammals to reduce human-wildlife conflict	0	0	0	0	2007	1.1391048	36.8895956	Kenya	crocuta	Crocuta	HYAENIDAE	Carnivora	Mammalia	crocuta crocuta	Savanna	Woodroffe R., Frank L.G., Lindsey P.A., ole Ranah S.M. K. & Romañach S.	Biodiversity and Conservation
896	Terrestrial Mammal Conservation	Use visual deterrents (e.g. scarecrows) to deter predation of livestock by mammals to reduce human-wildlife conflict	0	0	0	0	2007	1.1391048	36.8895956	Kenya	crocuta	Crocuta	HYAENIDAE	Carnivora	Mammalia	crocuta crocuta	Shrubland	Woodroffe R., Frank L.G., Lindsey P.A., ole Ranah S.M. K. & Romañach S.	Biodiversity and Conservation
896	Terrestrial Mammal Conservation	Use visual deterrents (e.g. scarecrows) to deter predation of livestock by mammals to reduce human-wildlife conflict	0	0	0	0	2007	0.3570611	37.5833309	Kenya	pictus	Lycaon	Canidae	Carnivora	Mammalia	lycaon pictus	Savanna	Woodroffe R., Frank L.G., Lindsey P.A., ole Ranah S.M. K. & Romañach S.	Biodiversity and Conservation
896	Terrestrial Mammal Conservation	Use visual deterrents (e.g. scarecrows) to deter predation of livestock by mammals to reduce human-wildlife conflict	0	0	0	0	2007	0.3570611	37.5833309	Kenya	pictus	Lycaon	Canidae	Carnivora	Mammalia	lycaon pictus	Shrubland	Woodroffe R., Frank L.G., Lindsey P.A., ole Ranah S.M. K. & Romañach S.	Biodiversity and Conservation
896	Terrestrial Mammal Conservation	Use visual deterrents (e.g. scarecrows) to deter predation of livestock by mammals to reduce human-wildlife conflict	0	0	0	0	2007	0.3570611	37.5833309	Kenya	pardus	Panthera	Felidae	Carnivora	Mammalia	panthera pardus	Savanna	Woodroffe R., Frank L.G., Lindsey P.A., ole Ranah S.M. K. & Romañach S.	Biodiversity and Conservation
896	Terrestrial Mammal Conservation	Use visual deterrents (e.g. scarecrows) to deter predation of livestock by mammals to reduce human-wildlife conflict	0	0	0	0	2007	0.3570611	37.5833309	Kenya	pardus	Panthera	Felidae	Carnivora	Mammalia	panthera pardus	Shrubland	Woodroffe R., Frank L.G., Lindsey P.A., ole Ranah S.M. K. & Romañach S.	Biodiversity and Conservation
896	Terrestrial Mammal Conservation	Use visual deterrents (e.g. scarecrows) to deter predation of livestock by mammals to reduce human-wildlife conflict	0	0	0	0	2007	0.3570611	37.5833309	Kenya	jubatus	Acinonyx	Felidae	Carnivora	Mammalia	acinonyx jubatus	Savanna	Woodroffe R., Frank L.G., Lindsey P.A., ole Ranah S.M. K. & Romañach S.	Biodiversity and Conservation
896	Terrestrial Mammal Conservation	Use visual deterrents (e.g. scarecrows) to deter predation of livestock by mammals to reduce human-wildlife conflict	0	0	0	0	2007	0.3570611	37.5833309	Kenya	jubatus	Acinonyx	Felidae	Carnivora	Mammalia	acinonyx jubatus	Shrubland	Woodroffe R., Frank L.G., Lindsey P.A., ole Ranah S.M. K. & Romañach S.	Biodiversity and Conservation
896	Terrestrial Mammal Conservation	Use visual deterrents (e.g. scarecrows) to deter predation of livestock by mammals to reduce human-wildlife conflict	0	0	0	0	2007	0.3570611	37.5833309	Kenya	leo	Panthera	Felidae	Carnivora	Mammalia	panthera leo	Savanna	Woodroffe R., Frank L.G., Lindsey P.A., ole Ranah S.M. K. & Romañach S.	Biodiversity and Conservation
896	Terrestrial Mammal Conservation	Use visual deterrents (e.g. scarecrows) to deter predation of livestock by mammals to reduce human-wildlife conflict	0	0	0	0	2007	0.3570611	37.5833309	Kenya	leo	Panthera	Felidae	Carnivora	Mammalia	panthera leo	Shrubland	Woodroffe R., Frank L.G., Lindsey P.A., ole Ranah S.M. K. & Romañach S.	Biodiversity and Conservation
896	Terrestrial Mammal Conservation	Use visual deterrents (e.g. scarecrows) to deter predation of livestock by mammals to reduce human-wildlife conflict	0	0	0	0	2007	0.3570611	37.5833309	Kenya	crocuta	Crocuta	HYAENIDAE	Carnivora	Mammalia	crocuta crocuta	Savanna	Woodroffe R., Frank L.G., Lindsey P.A., ole Ranah S.M. K. & Romañach S.	Biodiversity and Conservation
896	Terrestrial Mammal Conservation	Use visual deterrents (e.g. scarecrows) to deter predation of livestock by mammals to reduce human-wildlife conflict	0	0	0	0	2007	0.3570611	37.5833309	Kenya	crocuta	Crocuta	HYAENIDAE	Carnivora	Mammalia	crocuta crocuta	Shrubland	Woodroffe R., Frank L.G., Lindsey P.A., ole Ranah S.M. K. & Romañach S.	Biodiversity and Conservation
896	Terrestrial Mammal Conservation	Use visual deterrents (e.g. scarecrows) to deter predation of livestock by mammals to reduce human-wildlife conflict	0	0	0	0	2007	0.8554988	36.0893406	Kenya	pictus	Lycaon	Canidae	Carnivora	Mammalia	lycaon pictus	Savanna	Woodroffe R., Frank L.G., Lindsey P.A., ole Ranah S.M. K. & Romañach S.	Biodiversity and Conservation
896	Terrestrial Mammal Conservation	Use visual deterrents (e.g. scarecrows) to deter predation of livestock by mammals to reduce human-wildlife conflict	0	0	0	0	2007	0.8554988	36.0893406	Kenya	pictus	Lycaon	Canidae	Carnivora	Mammalia	lycaon pictus	Shrubland	Woodroffe R., Frank L.G., Lindsey P.A., ole Ranah S.M. K. & Romañach S.	Biodiversity and Conservation
896	Terrestrial Mammal Conservation	Use visual deterrents (e.g. scarecrows) to deter predation of livestock by mammals to reduce human-wildlife conflict	0	0	0	0	2007	0.8554988	36.0893406	Kenya	pardus	Panthera	Felidae	Carnivora	Mammalia	panthera pardus	Savanna	Woodroffe R., Frank L.G., Lindsey P.A., ole Ranah S.M. K. & Romañach S.	Biodiversity and Conservation
896	Terrestrial Mammal Conservation	Use visual deterrents (e.g. scarecrows) to deter predation of livestock by mammals to reduce human-wildlife conflict	0	0	0	0	2007	0.8554988	36.0893406	Kenya	pardus	Panthera	Felidae	Carnivora	Mammalia	panthera pardus	Shrubland	Woodroffe R., Frank L.G., Lindsey P.A., ole Ranah S.M. K. & Romañach S.	Biodiversity and Conservation
896	Terrestrial Mammal Conservation	Use visual deterrents (e.g. scarecrows) to deter predation of livestock by mammals to reduce human-wildlife conflict	0	0	0	0	2007	0.8554988	36.0893406	Kenya	jubatus	Acinonyx	Felidae	Carnivora	Mammalia	acinonyx jubatus	Savanna	Woodroffe R., Frank L.G., Lindsey P.A., ole Ranah S.M. K. & Romañach S.	Biodiversity and Conservation
896	Terrestrial Mammal Conservation	Use visual deterrents (e.g. scarecrows) to deter predation of livestock by mammals to reduce human-wildlife conflict	0	0	0	0	2007	0.8554988	36.0893406	Kenya	jubatus	Acinonyx	Felidae	Carnivora	Mammalia	acinonyx jubatus	Shrubland	Woodroffe R., Frank L.G., Lindsey P.A., ole Ranah S.M. K. & Romañach S.	Biodiversity and Conservation
896	Terrestrial Mammal Conservation	Use visual deterrents (e.g. scarecrows) to deter predation of livestock by mammals to reduce human-wildlife conflict	0	0	0	0	2007	0.8554988	36.0893406	Kenya	leo	Panthera	Felidae	Carnivora	Mammalia	panthera leo	Savanna	Woodroffe R., Frank L.G., Lindsey P.A., ole Ranah S.M. K. & Romañach S.	Biodiversity and Conservation
896	Terrestrial Mammal Conservation	Use visual deterrents (e.g. scarecrows) to deter predation of livestock by mammals to reduce human-wildlife conflict	0	0	0	0	2007	0.8554988	36.0893406	Kenya	leo	Panthera	Felidae	Carnivora	Mammalia	panthera leo	Shrubland	Woodroffe R., Frank L.G., Lindsey P.A., ole Ranah S.M. K. & Romañach S.	Biodiversity and Conservation
896	Terrestrial Mammal Conservation	Use visual deterrents (e.g. scarecrows) to deter predation of livestock by mammals to reduce human-wildlife conflict	0	0	0	0	2007	0.8554988	36.0893406	Kenya	crocuta	Crocuta	HYAENIDAE	Carnivora	Mammalia	crocuta crocuta	Savanna	Woodroffe R., Frank L.G., Lindsey P.A., ole Ranah S.M. K. & Romañach S.	Biodiversity and Conservation
896	Terrestrial Mammal Conservation	Use visual deterrents (e.g. scarecrows) to deter predation of livestock by mammals to reduce human-wildlife conflict	0	0	0	0	2007	0.8554988	36.0893406	Kenya	crocuta	Crocuta	HYAENIDAE	Carnivora	Mammalia	crocuta crocuta	Shrubland	Woodroffe R., Frank L.G., Lindsey P.A., ole Ranah S.M. K. & Romañach S.	Biodiversity and Conservation
908	Terrestrial Mammal Conservation	Provide live natural prey to captive mammals to foster hunting behaviour before release	0	0	0	0	1995	38.263087	-4.160103	Spain	pardinus	Lynx	Felidae	Carnivora	Mammalia	lynx pardinus	Shrubland	Rodriguez A., Barrios L. & Delibes M.	Biodiversity and Conservation
908	Terrestrial Mammal Conservation	Provide live natural prey to captive mammals to foster hunting behaviour before release	0	0	0	0	1995	38.263087	-4.160103	Spain	pardinus	Lynx	Felidae	Carnivora	Mammalia	lynx pardinus	Grassland	Rodriguez A., Barrios L. & Delibes M.	Biodiversity and Conservation
908	Terrestrial Mammal Conservation	Rehabilitate injured, sick or weak mammals	0	0	0	0	1995	38.263087	-4.160103	Spain	pardinus	Lynx	Felidae	Carnivora	Mammalia	lynx pardinus	Shrubland	Rodriguez A., Barrios L. & Delibes M.	Biodiversity and Conservation
908	Terrestrial Mammal Conservation	Rehabilitate injured, sick or weak mammals	0	0	0	0	1995	38.263087	-4.160103	Spain	pardinus	Lynx	Felidae	Carnivora	Mammalia	lynx pardinus	Grassland	Rodriguez A., Barrios L. & Delibes M.	Biodiversity and Conservation
922	Bird Conservation	Use buffer zones to reduce the impact of invasive plant control	0	0	0	0	1998	27.664827	-81.515754	United States	sociabilis	Rostrhamus	Accipitridae	Accipitriformes	Aves	rostrhamus sociabilis	Wetlands	Rodgers J.A.	Bird Conservation International
923	Bird Conservation	Provide supplementary food for vultures to increase reproductive success	1	0	0	0	1999	41.09	26.19	Greece	monachus	Aegypius	Aegypius	Accipitriformes	Aves	aegypius monachus	Forest & Woodland	Vlachos C.G., Bakaloudis D.E. & Holloway G.J.	Bird Conservation International
932	Bird Conservation	Control predators not on islands for songbirds	0	1	0	0	1997	-42.406419	171.691156	New Zealand	coelebs	Fringilla	Fringillidae	Passeriformes	Aves	fringilla coelebs	Forest & Woodland	Brown K.P.	Bird Conservation International
932	Bird Conservation	Control predators not on islands for songbirds	0	1	0	0	1997	-42.406419	171.691156	New Zealand	australis	Petroica	Petroicidae	Passeriformes	Aves	petroica australis	Forest & Woodland	Brown K.P.	Bird Conservation International
932	Bird Conservation	Control predators not on islands for songbirds	0	1	0	0	1997	-42.406419	171.691156	New Zealand	erminea	Mustela	Mustelidae	Carnivora	Mammalia	mustela erminea	Forest & Woodland	Brown K.P.	Bird Conservation International
932	Bird Conservation	Control predators not on islands for songbirds	0	1	0	0	1997	-42.406419	171.691156	New Zealand	rattus	Rattus	Muridae	Rodentia	Mammalia	rattus rattus	Forest & Woodland	Brown K.P.	Bird Conservation International
932	Bird Conservation	Control predators not on islands for songbirds	0	1	0	0	1997	-42.406419	171.691156	New Zealand	merula	Turdus	Turdidae	Passeriformes	Aves	turdus merula	Forest & Woodland	Brown K.P.	Bird Conservation International
932	Bird Conservation	Control predators not on islands for songbirds	0	1	0	0	1997	-42.406419	171.691156	New Zealand	lateralis	Zosterops	Zosteropidae	Passeriformes	Aves	zosterops lateralis	Forest & Woodland	Brown K.P.	Bird Conservation International
932	Bird Conservation	Distribute poison bait for predator control using dispensers	0	1	0	0	1997	-42.406419	171.691156	New Zealand	coelebs	Fringilla	Fringillidae	Passeriformes	Aves	fringilla coelebs	Forest & Woodland	Brown K.P.	Bird Conservation International
932	Bird Conservation	Distribute poison bait for predator control using dispensers	0	1	0	0	1997	-42.406419	171.691156	New Zealand	australis	Petroica	Petroicidae	Passeriformes	Aves	petroica australis	Forest & Woodland	Brown K.P.	Bird Conservation International
932	Bird Conservation	Distribute poison bait for predator control using dispensers	0	1	0	0	1997	-42.406419	171.691156	New Zealand	erminea	Mustela	Mustelidae	Carnivora	Mammalia	mustela erminea	Forest & Woodland	Brown K.P.	Bird Conservation International
932	Bird Conservation	Distribute poison bait for predator control using dispensers	0	1	0	0	1997	-42.406419	171.691156	New Zealand	rattus	Rattus	Muridae	Rodentia	Mammalia	rattus rattus	Forest & Woodland	Brown K.P.	Bird Conservation International
932	Bird Conservation	Distribute poison bait for predator control using dispensers	0	1	0	0	1997	-42.406419	171.691156	New Zealand	merula	Turdus	Turdidae	Passeriformes	Aves	turdus merula	Forest & Woodland	Brown K.P.	Bird Conservation International
932	Bird Conservation	Distribute poison bait for predator control using dispensers	0	1	0	0	1997	-42.406419	171.691156	New Zealand	lateralis	Zosterops	Zosteropidae	Passeriformes	Aves	zosterops lateralis	Forest & Woodland	Brown K.P.	Bird Conservation International
933	Bird Conservation	Mark power lines to reduce incidental bird mortality	1	1	0	0	2003	10.32	-74.96	Colombia	nycticorax	Nycticorax	Ardeidae	Pelecaniformes	Aves	nycticorax nycticorax	Wetlands	De la Zerda S. & Roselli L.	Ornitologia Colombiana
933	Bird Conservation	Mark power lines to reduce incidental bird mortality	1	1	0	0	2003	10.32	-74.96	Colombia	nycticorax	Nycticorax	Ardeidae	Pelecaniformes	Aves	nycticorax nycticorax	Artificial Habitats	De la Zerda S. & Roselli L.	Ornitologia Colombiana
933	Bird Conservation	Mark power lines to reduce incidental bird mortality	1	1	0	0	2003	10.32	-74.96	Colombia	martinica	Porphyrula	Rallidae	Gruiformes	Aves	porphyrio martinicus	Wetlands	De la Zerda S. & Roselli L.	Ornitologia Colombiana
933	Bird Conservation	Mark power lines to reduce incidental bird mortality	1	1	0	0	2003	10.32	-74.96	Colombia	martinica	Porphyrula	Rallidae	Gruiformes	Aves	porphyrio martinicus	Artificial Habitats	De la Zerda S. & Roselli L.	Ornitologia Colombiana
933	Bird Conservation	Mark power lines to reduce incidental bird mortality	1	1	0	0	2003	10.32	-74.96	Colombia	discors	Anas	Anatidae	Anseriformes	Aves	spatula discors	Wetlands	De la Zerda S. & Roselli L.	Ornitologia Colombiana
933	Bird Conservation	Mark power lines to reduce incidental bird mortality	1	1	0	0	2003	10.32	-74.96	Colombia	discors	Anas	Anatidae	Anseriformes	Aves	spatula discors	Artificial Habitats	De la Zerda S. & Roselli L.	Ornitologia Colombiana
934	Bird Conservation	Provide food for vultures to reduce mortality from diclofenac	1	0	0	0	2007	31.170406	72.709716	Pakistan	familiaris	Canis	Canidae	Carnivora	Mammalia	canis lupus familiaris	Artificial Habitats	Gilbert M., Watson R.T., Ahmed S., Asim M. & Johnson J.A.	Bird Conservation International
934	Bird Conservation	Provide food for vultures to reduce mortality from diclofenac	1	0	0	0	2007	31.170406	72.709716	Pakistan	bengalensis	Gyps	Accipitridae	Accipitriformes	Aves	gyps bengalensis	Artificial Habitats	Gilbert M., Watson R.T., Ahmed S., Asim M. & Johnson J.A.	Bird Conservation International
937	Bird Conservation	Use signs and access restrictions to reduce disturbance at nest sites	0	1	0	0	1999	-37.471308	144.785153	Australia	rubricollis	Thinornis	Charadriidae	Charadriiformes	Aves	thinornis cucullatus	Coastal	Dowling B. & Weston M.A.	Bird Conservation International
941	Bird Conservation	Provide artificial nesting sites for rollers	1	0	0	0	2004	39.493739	-6.067919	Spain	garrulus	Coracias	Coraciidae	Coraciiformes	Aves	coracias garrulus	Artificial Habitats	Avilés J.M. & Parejo D.	Bird Conservation International
945	Bird Conservation	Artificially incubate and hand-rear seabirds in captivity	0	0	0	0	2001	39.35	-0.33	Spain	audouinii	Larus	Laridae	Charadriiformes	Aves	larus audouinii	Forest & Woodland	Martínez Abraín A., Viedma C., Ramón N. & Oro D.	Bird Conservation International
945	Bird Conservation	Use captive breeding to increase or maintain populations of seabirds	0	0	0	0	2001	39.35	-0.33	Spain	audouinii	Larus	Laridae	Charadriiformes	Aves	larus audouinii	Forest & Woodland	Martínez Abraín A., Viedma C., Ramón N. & Oro D.	Bird Conservation International
947	Bird Conservation	Translocate rails	0	0	0	0	2003	-36.6	174.88	New Zealand	hochstetteri	Porphyrio	Rallidae	Gruiformes	Aves	porphyrio hochstetteri	Grassland	Jamieson I.G. & Wilson G.C.	Bird Conservation International
951	Bird Conservation	Use artificial visual and auditory stimuli to induce breeding in wild populations	1	0	0	0	2004	18.48	-64.57	United Kingdom	ruber	Phoenicopterus	Phoenicopteridae	Phoenicopteriformes	Aves	phoenicopterus ruber	Wetlands	O'Connell-Rodwell C.E., Rojek N., Rodwell T.C. & Shannon P.W.	Bird Conservation International
958	Bird Conservation	Release captive-bred individuals into the wild to restore or augment wild populations of rails	0	0	0	0	1998	-37.746662	175.42129	New Zealand	australis	Gallirallus	Rallidae	Gruiformes	Aves	gallirallus australis	Grassland	Bramley G.N. & Veltman C.J.	Bird Conservation International
958	Bird Conservation	Release captive-bred individuals into the wild to restore or augment wild populations of rails	0	0	0	0	1998	-37.746662	175.42129	New Zealand	australis	Gallirallus	Rallidae	Gruiformes	Aves	gallirallus australis	Shrubland	Bramley G.N. & Veltman C.J.	Bird Conservation International
958	Bird Conservation	Release captive-bred individuals into the wild to restore or augment wild populations of rails	0	0	0	0	1998	-37.746662	175.42129	New Zealand	australis	Gallirallus	Rallidae	Gruiformes	Aves	gallirallus australis	Forest & Woodland	Bramley G.N. & Veltman C.J.	Bird Conservation International
958	Bird Conservation	Release captive-bred individuals into the wild to restore or augment wild populations of rails	0	0	0	0	1998	-37.746662	175.42129	New Zealand	familiaris	Canis	Canidae	Carnivora	Mammalia	canis lupus familiaris	Grassland	Bramley G.N. & Veltman C.J.	Bird Conservation International
958	Bird Conservation	Release captive-bred individuals into the wild to restore or augment wild populations of rails	0	0	0	0	1998	-37.746662	175.42129	New Zealand	familiaris	Canis	Canidae	Carnivora	Mammalia	canis lupus familiaris	Shrubland	Bramley G.N. & Veltman C.J.	Bird Conservation International
958	Bird Conservation	Release captive-bred individuals into the wild to restore or augment wild populations of rails	0	0	0	0	1998	-37.746662	175.42129	New Zealand	familiaris	Canis	Canidae	Carnivora	Mammalia	canis lupus familiaris	Forest & Woodland	Bramley G.N. & Veltman C.J.	Bird Conservation International
958	Bird Conservation	Release captive-bred individuals into the wild to restore or augment wild populations of rails	0	0	0	0	1998	-37.746662	175.42129	New Zealand	putorius	Mustela	Mustelidae	Carnivora	Mammalia	mustela putorius	Grassland	Bramley G.N. & Veltman C.J.	Bird Conservation International
958	Bird Conservation	Release captive-bred individuals into the wild to restore or augment wild populations of rails	0	0	0	0	1998	-37.746662	175.42129	New Zealand	putorius	Mustela	Mustelidae	Carnivora	Mammalia	mustela putorius	Shrubland	Bramley G.N. & Veltman C.J.	Bird Conservation International
958	Bird Conservation	Release captive-bred individuals into the wild to restore or augment wild populations of rails	0	0	0	0	1998	-37.746662	175.42129	New Zealand	putorius	Mustela	Mustelidae	Carnivora	Mammalia	mustela putorius	Forest & Woodland	Bramley G.N. & Veltman C.J.	Bird Conservation International
963	Bird Conservation	Translocate parrots	0	0	0	0	2001	10.43	-61.06	Trinidad and Tobago	ararauna	Ara	Psittacidae	Psittaciformes	Aves	ara ararauna	Forest & Woodland	Oehler D.A., Boodoo D., Plair B., Kuchinski K., Campbell M., Lutchmedial G., Ramsubage S., Maruska E.J. & Malowski S.	Bird Conservation International
970	Bird Conservation	Guard nests to increase nest success	1	0	0	0	2005	9.67	-84.67	Costa Rica	macao	Ara	Psittacidae	Psittaciformes	Aves	ara macao	Forest & Woodland	Vaughan C., Nemeth N.M., Cary J. & Temple S.	Bird Conservation International
970	Bird Conservation	Increase on-the-ground protection to reduce unsustainable levels of exploitation	1	0	0	0	2005	9.67	-84.67	Costa Rica	macao	Ara	Psittacidae	Psittaciformes	Aves	ara macao	Forest & Woodland	Vaughan C., Nemeth N.M., Cary J. & Temple S.	NA
970	Bird Conservation	Promote sustainable alternative livelihoods	1	0	0	0	2005	9.67	-84.67	Costa Rica	macao	Ara	Psittacidae	Psittaciformes	Aves	ara macao	Forest & Woodland	Vaughan C., Nemeth N.M., Cary J. & Temple S.	Bird Conservation International
970	Bird Conservation	Provide artificial nesting sites for parrots	1	0	0	0	2005	9.67	-84.67	Costa Rica	macao	Ara	Psittacidae	Psittaciformes	Aves	ara macao	Forest & Woodland	Vaughan C., Nemeth N.M., Cary J. & Temple S.	Bird Conservation International
970	Bird Conservation	Use education programmes and local engagement to help reduce persecution or exploitation of species	1	0	0	0	2005	9.67	-84.67	Costa Rica	macao	Ara	Psittacidae	Psittaciformes	Aves	ara macao	Forest & Woodland	Vaughan C., Nemeth N.M., Cary J. & Temple S.	Bird Conservation International
986	Bird Conservation	Translocate parrots	1	0	0	0	1997	-10.49	-138.65	France	ultramarina	Vini	Psittacidae	Psittaciformes	Aves	vini ultramarina	Forest & Woodland	Kuehler C., Lieberman A., Varney A., Unitt P., Sulpice R.M., Azua J. & Tehevini B.	Bird Conservation International
991	Bird Conservation	Provide artificial nesting sites for owls	0	1	0	0	2007	47.07	19.41	Hungary	alba	Tyto	Tytonidae	Strigiformes	Aves	tyto alba	Forest & Woodland	Klein A., Nagy T., CsörgŁET. & Mátics R.	Bird Conservation International
991	Bird Conservation	Provide artificial nesting sites for owls	0	1	0	0	2007	47.07	19.41	Hungary	monedula	Corvus	Corvidae	Passeriformes	Aves	corvus monedula	Forest & Woodland	Klein A., Nagy T., CsörgŁET. & Mátics R.	Bird Conservation International
991	Bird Conservation	Provide artificial nesting sites for owls	0	1	0	0	2007	47.07	19.41	Hungary	livia	Columba	Columbidae	Columbiformes	Aves	columba livia	Forest & Woodland	Klein A., Nagy T., CsörgŁET. & Mátics R.	Bird Conservation International
996	Bird Conservation	Translocate songbirds	1	0	0	0	1997	-4.35	55.65	Seychelles	sechellensis	Acrocephalus	Acrocephalidae	Passeriformes	Aves	acrocephalus sechellensis	Forest & Woodland	Komdeur J.	Bird Conservation International
998	Bird Conservation	Artificially incubate and hand-rear penguins in captivity	0	1	0	0	2008	-33.227792	21.856859	South Africa	demersus	Spheniscus	Spheniscidae	Sphenisciformes	Aves	spheniscus demersus	Coastal	Barham P.J., Underhill L.G., Crawford R.J.M., Altwegg R., Leshoro T.M., Bolton D.A., Dyer B.M. & Upfold L.	Bird Conservation International
998	Bird Conservation	Clean birds following oil spills	0	0	0	0	2008	-33.227792	21.856859	South Africa	demersus	Spheniscus	Spheniscidae	Sphenisciformes	Aves	spheniscus demersus	Coastal	Barham P.J., Underhill L.G., Crawford R.J.M., Altwegg R., Leshoro T.M., Bolton D.A., Dyer B.M. & Upfold L.	Bird Conservation International
1001	Bird Conservation	Control mammalian predators on islands for seabirds	1	0	0	0	1991	-46.9	37.73	South Africa	catus	Felis	Felidae	Carnivora	Mammalia	felis chaus	Shrubland	Cooper J. & Fourie A.	Bird Conservation International
1001	Bird Conservation	Control mammalian predators on islands for seabirds	1	0	0	0	1991	-46.9	37.73	South Africa	macroptera	Pterodroma	Procellariidae	Procellariiformes	Aves	pterodroma macroptera	Shrubland	Cooper J. & Fourie A.	Bird Conservation International
1006	Bird Conservation	Artificially incubate and hand-rear wildfowl in captivity	0	1	0	0	1992	51.746774	-2.225786	United Kingdom	sandvicensis	Branta	Anatidae	Anseriformes	Aves	branta sandvicensis	Forest & Woodland	Marshall A.P. & Black J.M.	Bird Conservation International
1008	Bird Conservation	Control mammalian predators on islands for seabirds	1	1	0	0	1996	-0.63	-90.33	Ecuador	catus	Felis	Felidae	Carnivora	Mammalia	felis chaus	Coastal	Cruz J.B. & Cruz F.	Bird Conservation International
1008	Bird Conservation	Control mammalian predators on islands for seabirds	1	1	0	0	1996	-0.63	-90.33	Ecuador	rattus	Rattus	Muridae	Rodentia	Mammalia	rattus rattus	Coastal	Cruz J.B. & Cruz F.	Bird Conservation International
1008	Bird Conservation	Control mammalian predators on islands for seabirds	1	1	0	0	1996	-0.63	-90.33	Ecuador	phaeopygia	Pterodroma	Procellariidae	Procellariiformes	Aves	pterodroma phaeopygia	Coastal	Cruz J.B. & Cruz F.	Bird Conservation International
1008	Bird Conservation	Control mammalian predators on islands for seabirds	1	1	0	0	1996	-0.63	-90.33	Ecuador	familiaris	Canis	Canidae	Carnivora	Mammalia	canis lupus familiaris	Coastal	Cruz J.B. & Cruz F.	Bird Conservation International
1008	Bird Conservation	Control mammalian predators on islands for seabirds	1	1	0	0	1996	-0.63	-90.33	Ecuador	scofra	Sus	Suidae	Artiodactyla	Mammalia	sus scofra	Coastal	Cruz J.B. & Cruz F.	Bird Conservation International
1008	Bird Conservation	Provide artificial nesting sites for burrow-nesting seabirds	0	0	0	0	1996	-0.63	-90.33	Ecuador	catus	Felis	Felidae	Carnivora	Mammalia	felis chaus	Coastal	Cruz J.B. & Cruz F.	Bird Conservation International
1008	Bird Conservation	Provide artificial nesting sites for burrow-nesting seabirds	0	0	0	0	1996	-0.63	-90.33	Ecuador	rattus	Rattus	Muridae	Rodentia	Mammalia	rattus rattus	Coastal	Cruz J.B. & Cruz F.	Bird Conservation International
1008	Bird Conservation	Provide artificial nesting sites for burrow-nesting seabirds	0	0	0	0	1996	-0.63	-90.33	Ecuador	phaeopygia	Pterodroma	Procellariidae	Procellariiformes	Aves	pterodroma phaeopygia	Coastal	Cruz J.B. & Cruz F.	Bird Conservation International
1008	Bird Conservation	Provide artificial nesting sites for burrow-nesting seabirds	0	0	0	0	1996	-0.63	-90.33	Ecuador	familiaris	Canis	Canidae	Carnivora	Mammalia	canis lupus familiaris	Coastal	Cruz J.B. & Cruz F.	Bird Conservation International
1008	Bird Conservation	Provide artificial nesting sites for burrow-nesting seabirds	0	0	0	0	1996	-0.63	-90.33	Ecuador	scofra	Sus	Suidae	Artiodactyla	Mammalia	sus scofra	Coastal	Cruz J.B. & Cruz F.	Bird Conservation International
1008	Bird Conservation	Use vocalisations to attract birds to safe areas	1	0	0	0	1996	-0.63	-90.33	Ecuador	catus	Felis	Felidae	Carnivora	Mammalia	felis chaus	Coastal	Cruz J.B. & Cruz F.	Bird Conservation International
1008	Bird Conservation	Use vocalisations to attract birds to safe areas	1	0	0	0	1996	-0.63	-90.33	Ecuador	rattus	Rattus	Muridae	Rodentia	Mammalia	rattus rattus	Coastal	Cruz J.B. & Cruz F.	Bird Conservation International
1008	Bird Conservation	Use vocalisations to attract birds to safe areas	1	0	0	0	1996	-0.63	-90.33	Ecuador	phaeopygia	Pterodroma	Procellariidae	Procellariiformes	Aves	pterodroma phaeopygia	Coastal	Cruz J.B. & Cruz F.	Bird Conservation International
1008	Bird Conservation	Use vocalisations to attract birds to safe areas	1	0	0	0	1996	-0.63	-90.33	Ecuador	familiaris	Canis	Canidae	Carnivora	Mammalia	canis lupus familiaris	Coastal	Cruz J.B. & Cruz F.	Bird Conservation International
1008	Bird Conservation	Use vocalisations to attract birds to safe areas	1	0	0	0	1996	-0.63	-90.33	Ecuador	scofra	Sus	Suidae	Artiodactyla	Mammalia	sus scofra	Coastal	Cruz J.B. & Cruz F.	Bird Conservation International
1013	Bird Conservation	Use lime to reduce acidification in lakes	1	0	0	0	1994	58.02	15.25	Sweden	haliaetus	Pandion	Pandionidae	Accipitriformes	Aves	pandion haliaetus	Wetlands	Eriksson M.O.G. & Wallin K.	Bird Conservation International
1016	Bird Conservation	Translocate owls	0	0	0	0	1996	-29.04	167.95	Australia	novaeseelandiae	Ninox	Strigidae	Strigiformes	Aves	ninox novaeseelandiae	Forest & Woodland	Olsen P.D.	Bird Conservation International
1016	Bird Conservation	Translocate owls	0	0	0	0	1996	-29.04	167.95	Australia	elegans	Platycercus	Psittaculidae	Psittaciformes	Aves	platycercus elegans	Forest & Woodland	Olsen P.D.	Bird Conservation International
1018	Terrestrial Mammal Conservation	Hold translocated mammals in captivity before release	0	1	0	0	2006	52.254523	-2.266838	United Kingdom	europaeus	Erinaceus	ERINACEIDAE	Eulipotyphla	Mammalia	erinaceus europaeus	Artificial Habitats	Molony S.E., Dowding C.V., Baker P.J., Cuthill I.C. & Harris S.	Biological Conservation
1018	Terrestrial Mammal Conservation	Provide supplementary food during/after release of translocated mammals	0	1	0	0	2006	52.254523	-2.266838	United Kingdom	europaeus	Erinaceus	ERINACEIDAE	Eulipotyphla	Mammalia	erinaceus europaeus	Artificial Habitats	Molony S.E., Dowding C.V., Baker P.J., Cuthill I.C. & Harris S.	Biological Conservation
1018	Terrestrial Mammal Conservation	Rehabilitate injured, sick or weak mammals	0	1	0	0	2006	52.254523	-2.266838	United Kingdom	europaeus	Erinaceus	ERINACEIDAE	Eulipotyphla	Mammalia	erinaceus europaeus	Artificial Habitats	Molony S.E., Dowding C.V., Baker P.J., Cuthill I.C. & Harris S.	Biological Conservation
1019	Bird Conservation	Remove/control adult brood parasites	1	0	0	0	1996	44.314844	-85.602364	United States	ater	Molothrus	Icteridae	Passeriformes	Aves	molothrus ater	Forest & Woodland	Kepler C.B., Irvine G.W., DeCapita M.E., &	Bird Conservation International
1019	Bird Conservation	Remove/control adult brood parasites	1	0	0	0	1996	44.314844	-85.602364	United States	kirtlandii	Dendroica	Parulidae	Passeriformes	Aves	setophaga kirtlandii	Forest & Woodland	Kepler C.B., Irvine G.W., DeCapita M.E., &	Bird Conservation International
1020	Terrestrial Mammal Conservation	Use holding pens at release site prior to release of captive-bred mammals	0	0	0	1	2006	51.430921	-0.09365	United Kingdom	agrestis	Microtus	Cricetidae	Rodentia	Mammalia	microtus agrestis	Artificial Habitats	Mathews F., Moro D., Strachan R., Gelling M., & Buller N.	Biological Conservation
1020	Terrestrial Mammal Conservation	Use holding pens at release site prior to release of captive-bred mammals	0	0	0	1	2006	51.430921	-0.09365	United Kingdom	agrestis	Microtus	Cricetidae	Rodentia	Mammalia	microtus agrestis	Wetlands	Mathews F., Moro D., Strachan R., Gelling M., & Buller N.	Biological Conservation
1020	Terrestrial Mammal Conservation	Use holding pens at release site prior to release of captive-bred mammals	0	0	0	1	2006	51.430921	-0.09365	United Kingdom	vison	Mustela	MUSTELIDAE	Carnivora	Mammalia	neovison vison	Artificial Habitats	Mathews F., Moro D., Strachan R., Gelling M., & Buller N.	Biological Conservation
1020	Terrestrial Mammal Conservation	Use holding pens at release site prior to release of captive-bred mammals	0	0	0	1	2006	51.430921	-0.09365	United Kingdom	vison	Mustela	MUSTELIDAE	Carnivora	Mammalia	neovison vison	Wetlands	Mathews F., Moro D., Strachan R., Gelling M., & Buller N.	Biological Conservation
1020	Terrestrial Mammal Conservation	Use holding pens at release site prior to release of captive-bred mammals	0	0	0	1	2006	51.430921	-0.09365	United Kingdom	terrestris	Arvicola	Cricetidae	Rodentia	Mammalia	alcelaphus buselaphus	Artificial Habitats	Mathews F., Moro D., Strachan R., Gelling M., & Buller N.	Biological Conservation
1020	Terrestrial Mammal Conservation	Use holding pens at release site prior to release of captive-bred mammals	0	0	0	1	2006	51.430921	-0.09365	United Kingdom	terrestris	Arvicola	Cricetidae	Rodentia	Mammalia	alcelaphus buselaphus	Wetlands	Mathews F., Moro D., Strachan R., Gelling M., & Buller N.	Biological Conservation
1020	Terrestrial Mammal Conservation	Use holding pens at release site prior to release of captive-bred mammals	0	0	0	1	2006	51.430921	-0.09365	United Kingdom	norvegicus	Rattus	Muridae	Rodentia	Mammalia	rattus norvegicus	Artificial Habitats	Mathews F., Moro D., Strachan R., Gelling M., & Buller N.	Biological Conservation
1020	Terrestrial Mammal Conservation	Use holding pens at release site prior to release of captive-bred mammals	0	0	0	1	2006	51.430921	-0.09365	United Kingdom	norvegicus	Rattus	Muridae	Rodentia	Mammalia	rattus norvegicus	Wetlands	Mathews F., Moro D., Strachan R., Gelling M., & Buller N.	Biological Conservation
1020	Terrestrial Mammal Conservation	Use holding pens at release site prior to release of translocated mammals	0	0	0	1	2006	51.430921	-0.09365	United Kingdom	agrestis	Microtus	Cricetidae	Rodentia	Mammalia	microtus agrestis	Artificial Habitats	Mathews F., Moro D., Strachan R., Gelling M., & Buller N.	Biological Conservation
1020	Terrestrial Mammal Conservation	Use holding pens at release site prior to release of translocated mammals	0	0	0	1	2006	51.430921	-0.09365	United Kingdom	agrestis	Microtus	Cricetidae	Rodentia	Mammalia	microtus agrestis	Wetlands	Mathews F., Moro D., Strachan R., Gelling M., & Buller N.	Biological Conservation
1020	Terrestrial Mammal Conservation	Use holding pens at release site prior to release of translocated mammals	0	0	0	1	2006	51.430921	-0.09365	United Kingdom	vison	Mustela	MUSTELIDAE	Carnivora	Mammalia	neovison vison	Artificial Habitats	Mathews F., Moro D., Strachan R., Gelling M., & Buller N.	Biological Conservation
1020	Terrestrial Mammal Conservation	Use holding pens at release site prior to release of translocated mammals	0	0	0	1	2006	51.430921	-0.09365	United Kingdom	vison	Mustela	MUSTELIDAE	Carnivora	Mammalia	neovison vison	Wetlands	Mathews F., Moro D., Strachan R., Gelling M., & Buller N.	Biological Conservation
1020	Terrestrial Mammal Conservation	Use holding pens at release site prior to release of translocated mammals	0	0	0	1	2006	51.430921	-0.09365	United Kingdom	terrestris	Arvicola	Cricetidae	Rodentia	Mammalia	alcelaphus buselaphus	Artificial Habitats	Mathews F., Moro D., Strachan R., Gelling M., & Buller N.	Biological Conservation
1020	Terrestrial Mammal Conservation	Use holding pens at release site prior to release of translocated mammals	0	0	0	1	2006	51.430921	-0.09365	United Kingdom	terrestris	Arvicola	Cricetidae	Rodentia	Mammalia	alcelaphus buselaphus	Wetlands	Mathews F., Moro D., Strachan R., Gelling M., & Buller N.	Biological Conservation
1020	Terrestrial Mammal Conservation	Use holding pens at release site prior to release of translocated mammals	0	0	0	1	2006	51.430921	-0.09365	United Kingdom	norvegicus	Rattus	Muridae	Rodentia	Mammalia	rattus norvegicus	Artificial Habitats	Mathews F., Moro D., Strachan R., Gelling M., & Buller N.	Biological Conservation
1020	Terrestrial Mammal Conservation	Use holding pens at release site prior to release of translocated mammals	0	0	0	1	2006	51.430921	-0.09365	United Kingdom	norvegicus	Rattus	Muridae	Rodentia	Mammalia	rattus norvegicus	Wetlands	Mathews F., Moro D., Strachan R., Gelling M., & Buller N.	Biological Conservation
1022	Bird Conservation	Foster eggs or chicks of cranes with wild conspecifics	0	0	0	0	1996	64.825544	-124.845733	Canada	americana	Grus	Gruidae	Gruiformes	Aves	grus americana	Wetlands	Kuyt E.	Bird Conservation International
1022	Bird Conservation	Foster eggs or chicks of cranes with wild conspecifics	0	0	0	0	1996	53.933271	-116.576504	Canada	americana	Grus	Gruidae	Gruiformes	Aves	grus americana	Wetlands	Kuyt E.	Bird Conservation International
1022	Bird Conservation	Foster eggs or chicks of cranes with wild non-conspecifics (cross-fostering)	0	0	0	0	1996	64.825544	-124.845733	Canada	americana	Grus	Gruidae	Gruiformes	Aves	grus americana	Wetlands	Kuyt E.	Bird Conservation International
1022	Bird Conservation	Foster eggs or chicks of cranes with wild non-conspecifics (cross-fostering)	0	0	0	0	1996	53.933271	-116.576504	Canada	americana	Grus	Gruidae	Gruiformes	Aves	grus americana	Wetlands	Kuyt E.	Bird Conservation International
1022	Bird Conservation	Release captive-bred individuals into the wild to restore or augment wild populations of cranes	0	0	0	0	1996	64.825544	-124.845733	Canada	americana	Grus	Gruidae	Gruiformes	Aves	grus americana	Wetlands	Kuyt E.	Bird Conservation International
1022	Bird Conservation	Release captive-bred individuals into the wild to restore or augment wild populations of cranes	0	0	0	0	1996	53.933271	-116.576504	Canada	americana	Grus	Gruidae	Gruiformes	Aves	grus americana	Wetlands	Kuyt E.	Bird Conservation International
1022	Bird Conservation	Use captive breeding to increase or maintain populations of cranes	0	0	0	0	1996	64.825544	-124.845733	Canada	americana	Grus	Gruidae	Gruiformes	Aves	grus americana	Wetlands	Kuyt E.	Bird Conservation International
1022	Bird Conservation	Use captive breeding to increase or maintain populations of cranes	0	0	0	0	1996	53.933271	-116.576504	Canada	americana	Grus	Gruidae	Gruiformes	Aves	grus americana	Wetlands	Kuyt E.	Bird Conservation International
1023	Terrestrial Mammal Conservation	Hold translocated mammals in captivity before release	0	0	0	0	2006	48.874423	6.208093	France	lynx	Lynx	Felidae	Carnivora	Mammalia	lynx lynx	Forest & Woodland	Vandel J., Stahl P., Herrenschmidt V. & Marboutin E.	Biological Conservation
1023	Terrestrial Mammal Conservation	Use holding pens at release site prior to release of translocated mammals	0	1	0	0	2006	48.874423	6.208093	France	lynx	Lynx	Felidae	Carnivora	Mammalia	lynx lynx	Forest & Woodland	Vandel J., Stahl P., Herrenschmidt V. & Marboutin E.	Biological Conservation
1025	Bird Conservation	Release captive-bred individuals into the wild to restore or augment wild populations of raptors	0	0	0	1	2006	31.968599	-99.901813	United States	femoralis	Falco	Falconidae	Falconiformes	Aves	falco femoralis	Savanna	Brown J.L., Collopy M.W., Gott E.J., Juergens P.W., Montoya A.B. & Grainger Hunt W.	Biological Conservation
1028	Terrestrial Mammal Conservation	Train captive-bred mammals to avoid predators	0	1	1	0	2006	34.97273	-105.032364	United States	jamaicensis	Buteo	Accipitridae	Accipitreiformes	Aves	buteo jamaicensis	Grassland	Shier D.M. & Owings D.H.	Biological Conservation
1028	Terrestrial Mammal Conservation	Train captive-bred mammals to avoid predators	0	1	1	0	2006	34.97273	-105.032364	United States	ludovicianus	Cynomys	Sciuridae	Rodentia	Mammalia	cynomys ludovicianus	Grassland	Shier D.M. & Owings D.H.	Biological Conservation
1028	Terrestrial Mammal Conservation	Train captive-bred mammals to avoid predators	0	1	1	0	2006	34.97273	-105.032364	United States	nigripes	Mustela	MUSTELIDAE	Carnivora	Mammalia	mustela nigripes	Grassland	Shier D.M. & Owings D.H.	Biological Conservation
1028	Terrestrial Mammal Conservation	Train captive-bred mammals to avoid predators	0	1	1	0	2006	34.97273	-105.032364	United States	auduboni	Sylvilagus	Leporidae	Lagomorpha	Mammalia	sylvilagus audubonii	Grassland	Shier D.M. & Owings D.H.	Biological Conservation
1030	Bird Conservation	Weight baits or lines to reduce longline bycatch of seabirds	0	1	0	0	2006	-45.848916	167.675539	New Zealand	aequinoctialis	Procellaria	Procellariidae	Procellariiformes	Aves	procellaria aequinoctialis	Marine	Robertson G., McNeill M., Smith N., Wienecke B., Candy S. & Olivier F.	Biological Conservation
1030	Bird Conservation	Weight baits or lines to reduce longline bycatch of seabirds	0	1	0	0	2006	-45.848916	167.675539	New Zealand	griseus	Puffinus	Procellariidae	Procellariiformes	Aves	ardenna grisea	Marine	Robertson G., McNeill M., Smith N., Wienecke B., Candy S. & Olivier F.	Biological Conservation
1030	Bird Conservation	Weight baits or lines to reduce longline bycatch of seabirds	0	1	0	0	2006	-45.848916	167.675539	New Zealand	salvini	Thalassarche	Diomedeidae	Procellariiformes	Aves	thalassarche salvini	Marine	Robertson G., McNeill M., Smith N., Wienecke B., Candy S. & Olivier F.	Biological Conservation
1031	Bird Conservation	Use fire suppression/control	1	0	0	0	1996	-27.672817	121.62831	Australia	clamosus	Atrichornis	Atrichornithidae	Passeriformes	Aves	atrichornis clamosus	Forest & Woodland	Smith G.T.	Bird Conservation International
1034	Bird Conservation	Provide supplementary food for ibises to increase reproductive success	0	0	0	0	2006	34.265153	108.954154	China	nippon	Nipponia	Threskiornithidae	Pelecaniformes	Aves	nipponia nippon	Artificial Habitats	Yu X., Liu N., Xi Y. & Lu B.	Bird Conservation International
1034	Bird Conservation	Provide supplementary food for ibises to increase reproductive success	0	0	0	0	2006	34.265153	108.954154	China	nippon	Nipponia	Threskiornithidae	Pelecaniformes	Aves	nipponia nippon	Forest & Woodland	Yu X., Liu N., Xi Y. & Lu B.	Bird Conservation International
1038	Bird Conservation	Legally protect habitats	0	0	0	1	1998	NA	NA	Sweden	americana	Grus	Gruidae	Gruiformes	Aves	grus americana	Forest & Woodland	Davis C.	Bird Conservation International
1038	Bird Conservation	Legally protect habitats	0	0	0	1	1998	NA	NA	Sweden	japonensis	Grus	Gruidae	Gruiformes	Aves	grus japonensis	Forest & Woodland	Davis C.	Bird Conservation International
1038	Bird Conservation	Legally protect habitats	0	0	0	1	1998	NA	NA	Sweden	virgo	Anthropoides	Gruidae	Gruiformes	Aves	anthropoides virgo	Forest & Woodland	Davis C.	Bird Conservation International
1038	Bird Conservation	Legally protect habitats	0	0	0	1	1998	NA	NA	Japan	americana	Grus	Gruidae	Gruiformes	Aves	grus americana	Forest & Woodland	Davis C.	Bird Conservation International
1038	Bird Conservation	Legally protect habitats	0	0	0	1	1998	NA	NA	Japan	japonensis	Grus	Gruidae	Gruiformes	Aves	grus japonensis	Forest & Woodland	Davis C.	Bird Conservation International
1038	Bird Conservation	Legally protect habitats	0	0	0	1	1998	NA	NA	Japan	virgo	Anthropoides	Gruidae	Gruiformes	Aves	anthropoides virgo	Forest & Woodland	Davis C.	Bird Conservation International
1038	Bird Conservation	Legally protect habitats	0	0	0	1	1998	NA	NA	India	americana	Grus	Gruidae	Gruiformes	Aves	grus americana	Forest & Woodland	Davis C.	Bird Conservation International
1038	Bird Conservation	Legally protect habitats	0	0	0	1	1998	NA	NA	India	japonensis	Grus	Gruidae	Gruiformes	Aves	grus japonensis	Forest & Woodland	Davis C.	Bird Conservation International
1038	Bird Conservation	Legally protect habitats	0	0	0	1	1998	NA	NA	India	virgo	Anthropoides	Gruidae	Gruiformes	Aves	anthropoides virgo	Forest & Woodland	Davis C.	Bird Conservation International
1038	Bird Conservation	Legally protect habitats	0	0	0	1	1998	NA	NA	United States	americana	Grus	Gruidae	Gruiformes	Aves	grus americana	Forest & Woodland	Davis C.	Bird Conservation International
1038	Bird Conservation	Legally protect habitats	0	0	0	1	1998	NA	NA	United States	japonensis	Grus	Gruidae	Gruiformes	Aves	grus japonensis	Forest & Woodland	Davis C.	Bird Conservation International
1038	Bird Conservation	Legally protect habitats	0	0	0	1	1998	NA	NA	United States	virgo	Anthropoides	Gruidae	Gruiformes	Aves	anthropoides virgo	Forest & Woodland	Davis C.	Bird Conservation International
1038	Bird Conservation	Mark power lines to reduce incidental bird mortality	0	0	0	1	1998	NA	NA	Sweden	americana	Grus	Gruidae	Gruiformes	Aves	grus americana	Forest & Woodland	Davis C.	Bird Conservation International
1038	Bird Conservation	Mark power lines to reduce incidental bird mortality	0	0	0	1	1998	NA	NA	Sweden	japonensis	Grus	Gruidae	Gruiformes	Aves	grus japonensis	Forest & Woodland	Davis C.	Bird Conservation International
1038	Bird Conservation	Mark power lines to reduce incidental bird mortality	0	0	0	1	1998	NA	NA	Sweden	virgo	Anthropoides	Gruidae	Gruiformes	Aves	anthropoides virgo	Forest & Woodland	Davis C.	Bird Conservation International
1038	Bird Conservation	Mark power lines to reduce incidental bird mortality	0	0	0	1	1998	NA	NA	Japan	americana	Grus	Gruidae	Gruiformes	Aves	grus americana	Forest & Woodland	Davis C.	Bird Conservation International
1038	Bird Conservation	Mark power lines to reduce incidental bird mortality	0	0	0	1	1998	NA	NA	Japan	japonensis	Grus	Gruidae	Gruiformes	Aves	grus japonensis	Forest & Woodland	Davis C.	Bird Conservation International
1038	Bird Conservation	Mark power lines to reduce incidental bird mortality	0	0	0	1	1998	NA	NA	Japan	virgo	Anthropoides	Gruidae	Gruiformes	Aves	anthropoides virgo	Forest & Woodland	Davis C.	Bird Conservation International
1038	Bird Conservation	Mark power lines to reduce incidental bird mortality	0	0	0	1	1998	NA	NA	India	americana	Grus	Gruidae	Gruiformes	Aves	grus americana	Forest & Woodland	Davis C.	Bird Conservation International
1038	Bird Conservation	Mark power lines to reduce incidental bird mortality	0	0	0	1	1998	NA	NA	India	japonensis	Grus	Gruidae	Gruiformes	Aves	grus japonensis	Forest & Woodland	Davis C.	Bird Conservation International
1038	Bird Conservation	Mark power lines to reduce incidental bird mortality	0	0	0	1	1998	NA	NA	India	virgo	Anthropoides	Gruidae	Gruiformes	Aves	anthropoides virgo	Forest & Woodland	Davis C.	Bird Conservation International
1038	Bird Conservation	Mark power lines to reduce incidental bird mortality	0	0	0	1	1998	NA	NA	United States	americana	Grus	Gruidae	Gruiformes	Aves	grus americana	Forest & Woodland	Davis C.	Bird Conservation International
1038	Bird Conservation	Mark power lines to reduce incidental bird mortality	0	0	0	1	1998	NA	NA	United States	japonensis	Grus	Gruidae	Gruiformes	Aves	grus japonensis	Forest & Woodland	Davis C.	Bird Conservation International
1038	Bird Conservation	Mark power lines to reduce incidental bird mortality	0	0	0	1	1998	NA	NA	United States	virgo	Anthropoides	Gruidae	Gruiformes	Aves	anthropoides virgo	Forest & Woodland	Davis C.	Bird Conservation International
1038	Bird Conservation	Provide supplementary food for cranes to increase adult survival	0	0	0	1	1998	NA	NA	Sweden	americana	Grus	Gruidae	Gruiformes	Aves	grus americana	Forest & Woodland	Davis C.	Bird Conservation International
1038	Bird Conservation	Provide supplementary food for cranes to increase adult survival	0	0	0	1	1998	NA	NA	Sweden	japonensis	Grus	Gruidae	Gruiformes	Aves	grus japonensis	Forest & Woodland	Davis C.	Bird Conservation International
1038	Bird Conservation	Provide supplementary food for cranes to increase adult survival	0	0	0	1	1998	NA	NA	Sweden	virgo	Anthropoides	Gruidae	Gruiformes	Aves	anthropoides virgo	Forest & Woodland	Davis C.	Bird Conservation International
1038	Bird Conservation	Provide supplementary food for cranes to increase adult survival	0	0	0	1	1998	NA	NA	Japan	americana	Grus	Gruidae	Gruiformes	Aves	grus americana	Forest & Woodland	Davis C.	Bird Conservation International
1038	Bird Conservation	Provide supplementary food for cranes to increase adult survival	0	0	0	1	1998	NA	NA	Japan	japonensis	Grus	Gruidae	Gruiformes	Aves	grus japonensis	Forest & Woodland	Davis C.	Bird Conservation International
1038	Bird Conservation	Provide supplementary food for cranes to increase adult survival	0	0	0	1	1998	NA	NA	Japan	virgo	Anthropoides	Gruidae	Gruiformes	Aves	anthropoides virgo	Forest & Woodland	Davis C.	Bird Conservation International
1038	Bird Conservation	Provide supplementary food for cranes to increase adult survival	0	0	0	1	1998	NA	NA	India	americana	Grus	Gruidae	Gruiformes	Aves	grus americana	Forest & Woodland	Davis C.	Bird Conservation International
1038	Bird Conservation	Provide supplementary food for cranes to increase adult survival	0	0	0	1	1998	NA	NA	India	japonensis	Grus	Gruidae	Gruiformes	Aves	grus japonensis	Forest & Woodland	Davis C.	Bird Conservation International
1038	Bird Conservation	Provide supplementary food for cranes to increase adult survival	0	0	0	1	1998	NA	NA	India	virgo	Anthropoides	Gruidae	Gruiformes	Aves	anthropoides virgo	Forest & Woodland	Davis C.	Bird Conservation International
1038	Bird Conservation	Provide supplementary food for cranes to increase adult survival	0	0	0	1	1998	NA	NA	United States	americana	Grus	Gruidae	Gruiformes	Aves	grus americana	Forest & Woodland	Davis C.	Bird Conservation International
1038	Bird Conservation	Provide supplementary food for cranes to increase adult survival	0	0	0	1	1998	NA	NA	United States	japonensis	Grus	Gruidae	Gruiformes	Aves	grus japonensis	Forest & Woodland	Davis C.	Bird Conservation International
1038	Bird Conservation	Provide supplementary food for cranes to increase adult survival	0	0	0	1	1998	NA	NA	United States	virgo	Anthropoides	Gruidae	Gruiformes	Aves	anthropoides virgo	Forest & Woodland	Davis C.	Bird Conservation International
1038	Bird Conservation	Release captive-bred individuals into the wild to restore or augment wild populations of cranes	0	0	0	1	1998	NA	NA	Sweden	americana	Grus	Gruidae	Gruiformes	Aves	grus americana	Forest & Woodland	Davis C.	Bird Conservation International
1038	Bird Conservation	Release captive-bred individuals into the wild to restore or augment wild populations of cranes	0	0	0	1	1998	NA	NA	Sweden	japonensis	Grus	Gruidae	Gruiformes	Aves	grus japonensis	Forest & Woodland	Davis C.	Bird Conservation International
1038	Bird Conservation	Release captive-bred individuals into the wild to restore or augment wild populations of cranes	0	0	0	1	1998	NA	NA	Sweden	virgo	Anthropoides	Gruidae	Gruiformes	Aves	anthropoides virgo	Forest & Woodland	Davis C.	Bird Conservation International
1038	Bird Conservation	Release captive-bred individuals into the wild to restore or augment wild populations of cranes	0	0	0	1	1998	NA	NA	Japan	americana	Grus	Gruidae	Gruiformes	Aves	grus americana	Forest & Woodland	Davis C.	Bird Conservation International
1038	Bird Conservation	Release captive-bred individuals into the wild to restore or augment wild populations of cranes	0	0	0	1	1998	NA	NA	Japan	japonensis	Grus	Gruidae	Gruiformes	Aves	grus japonensis	Forest & Woodland	Davis C.	Bird Conservation International
1038	Bird Conservation	Release captive-bred individuals into the wild to restore or augment wild populations of cranes	0	0	0	1	1998	NA	NA	Japan	virgo	Anthropoides	Gruidae	Gruiformes	Aves	anthropoides virgo	Forest & Woodland	Davis C.	Bird Conservation International
1038	Bird Conservation	Release captive-bred individuals into the wild to restore or augment wild populations of cranes	0	0	0	1	1998	NA	NA	India	americana	Grus	Gruidae	Gruiformes	Aves	grus americana	Forest & Woodland	Davis C.	Bird Conservation International
1038	Bird Conservation	Release captive-bred individuals into the wild to restore or augment wild populations of cranes	0	0	0	1	1998	NA	NA	India	japonensis	Grus	Gruidae	Gruiformes	Aves	grus japonensis	Forest & Woodland	Davis C.	Bird Conservation International
1038	Bird Conservation	Release captive-bred individuals into the wild to restore or augment wild populations of cranes	0	0	0	1	1998	NA	NA	India	virgo	Anthropoides	Gruidae	Gruiformes	Aves	anthropoides virgo	Forest & Woodland	Davis C.	Bird Conservation International
1038	Bird Conservation	Release captive-bred individuals into the wild to restore or augment wild populations of cranes	0	0	0	1	1998	NA	NA	United States	americana	Grus	Gruidae	Gruiformes	Aves	grus americana	Forest & Woodland	Davis C.	Bird Conservation International
1038	Bird Conservation	Release captive-bred individuals into the wild to restore or augment wild populations of cranes	0	0	0	1	1998	NA	NA	United States	japonensis	Grus	Gruidae	Gruiformes	Aves	grus japonensis	Forest & Woodland	Davis C.	Bird Conservation International
1038	Bird Conservation	Release captive-bred individuals into the wild to restore or augment wild populations of cranes	0	0	0	1	1998	NA	NA	United States	virgo	Anthropoides	Gruidae	Gruiformes	Aves	anthropoides virgo	Forest & Woodland	Davis C.	Bird Conservation International
1038	Bird Conservation	Use education programmes and local engagement to help reduce persecution or exploitation of species	0	0	0	1	1998	NA	NA	Sweden	americana	Grus	Gruidae	Gruiformes	Aves	grus americana	Forest & Woodland	Davis C.	Bird Conservation International
1038	Bird Conservation	Use education programmes and local engagement to help reduce persecution or exploitation of species	0	0	0	1	1998	NA	NA	Sweden	japonensis	Grus	Gruidae	Gruiformes	Aves	grus japonensis	Forest & Woodland	Davis C.	Bird Conservation International
1038	Bird Conservation	Use education programmes and local engagement to help reduce persecution or exploitation of species	0	0	0	1	1998	NA	NA	Sweden	virgo	Anthropoides	Gruidae	Gruiformes	Aves	anthropoides virgo	Forest & Woodland	Davis C.	Bird Conservation International
1038	Bird Conservation	Use education programmes and local engagement to help reduce persecution or exploitation of species	0	0	0	1	1998	NA	NA	Japan	americana	Grus	Gruidae	Gruiformes	Aves	grus americana	Forest & Woodland	Davis C.	Bird Conservation International
1038	Bird Conservation	Use education programmes and local engagement to help reduce persecution or exploitation of species	0	0	0	1	1998	NA	NA	Japan	japonensis	Grus	Gruidae	Gruiformes	Aves	grus japonensis	Forest & Woodland	Davis C.	Bird Conservation International
1038	Bird Conservation	Use education programmes and local engagement to help reduce persecution or exploitation of species	0	0	0	1	1998	NA	NA	Japan	virgo	Anthropoides	Gruidae	Gruiformes	Aves	anthropoides virgo	Forest & Woodland	Davis C.	Bird Conservation International
1038	Bird Conservation	Use education programmes and local engagement to help reduce persecution or exploitation of species	0	0	0	1	1998	NA	NA	India	americana	Grus	Gruidae	Gruiformes	Aves	grus americana	Forest & Woodland	Davis C.	Bird Conservation International
1038	Bird Conservation	Use education programmes and local engagement to help reduce persecution or exploitation of species	0	0	0	1	1998	NA	NA	India	japonensis	Grus	Gruidae	Gruiformes	Aves	grus japonensis	Forest & Woodland	Davis C.	Bird Conservation International
1038	Bird Conservation	Use education programmes and local engagement to help reduce persecution or exploitation of species	0	0	0	1	1998	NA	NA	India	virgo	Anthropoides	Gruidae	Gruiformes	Aves	anthropoides virgo	Forest & Woodland	Davis C.	Bird Conservation International
1038	Bird Conservation	Use education programmes and local engagement to help reduce persecution or exploitation of species	0	0	0	1	1998	NA	NA	United States	americana	Grus	Gruidae	Gruiformes	Aves	grus americana	Forest & Woodland	Davis C.	Bird Conservation International
1038	Bird Conservation	Use education programmes and local engagement to help reduce persecution or exploitation of species	0	0	0	1	1998	NA	NA	United States	japonensis	Grus	Gruidae	Gruiformes	Aves	grus japonensis	Forest & Woodland	Davis C.	Bird Conservation International
1038	Bird Conservation	Use education programmes and local engagement to help reduce persecution or exploitation of species	0	0	0	1	1998	NA	NA	United States	virgo	Anthropoides	Gruidae	Gruiformes	Aves	anthropoides virgo	Forest & Woodland	Davis C.	Bird Conservation International
1038	Bird Conservation	Use legislative regulation to protect wild populations	0	0	0	1	1998	NA	NA	Sweden	americana	Grus	Gruidae	Gruiformes	Aves	grus americana	Forest & Woodland	Davis C.	Bird Conservation International
1038	Bird Conservation	Use legislative regulation to protect wild populations	0	0	0	1	1998	NA	NA	Sweden	japonensis	Grus	Gruidae	Gruiformes	Aves	grus japonensis	Forest & Woodland	Davis C.	Bird Conservation International
1038	Bird Conservation	Use legislative regulation to protect wild populations	0	0	0	1	1998	NA	NA	Sweden	virgo	Anthropoides	Gruidae	Gruiformes	Aves	anthropoides virgo	Forest & Woodland	Davis C.	Bird Conservation International
1038	Bird Conservation	Use legislative regulation to protect wild populations	0	0	0	1	1998	NA	NA	Japan	americana	Grus	Gruidae	Gruiformes	Aves	grus americana	Forest & Woodland	Davis C.	Bird Conservation International
1038	Bird Conservation	Use legislative regulation to protect wild populations	0	0	0	1	1998	NA	NA	Japan	japonensis	Grus	Gruidae	Gruiformes	Aves	grus japonensis	Forest & Woodland	Davis C.	Bird Conservation International
1038	Bird Conservation	Use legislative regulation to protect wild populations	0	0	0	1	1998	NA	NA	Japan	virgo	Anthropoides	Gruidae	Gruiformes	Aves	anthropoides virgo	Forest & Woodland	Davis C.	Bird Conservation International
1038	Bird Conservation	Use legislative regulation to protect wild populations	0	0	0	1	1998	NA	NA	India	americana	Grus	Gruidae	Gruiformes	Aves	grus americana	Forest & Woodland	Davis C.	Bird Conservation International
1038	Bird Conservation	Use legislative regulation to protect wild populations	0	0	0	1	1998	NA	NA	India	japonensis	Grus	Gruidae	Gruiformes	Aves	grus japonensis	Forest & Woodland	Davis C.	Bird Conservation International
1038	Bird Conservation	Use legislative regulation to protect wild populations	0	0	0	1	1998	NA	NA	India	virgo	Anthropoides	Gruidae	Gruiformes	Aves	anthropoides virgo	Forest & Woodland	Davis C.	Bird Conservation International
1038	Bird Conservation	Use legislative regulation to protect wild populations	0	0	0	1	1998	NA	NA	United States	americana	Grus	Gruidae	Gruiformes	Aves	grus americana	Forest & Woodland	Davis C.	Bird Conservation International
1038	Bird Conservation	Use legislative regulation to protect wild populations	0	0	0	1	1998	NA	NA	United States	japonensis	Grus	Gruidae	Gruiformes	Aves	grus japonensis	Forest & Woodland	Davis C.	Bird Conservation International
1038	Bird Conservation	Use legislative regulation to protect wild populations	0	0	0	1	1998	NA	NA	United States	virgo	Anthropoides	Gruidae	Gruiformes	Aves	anthropoides virgo	Forest & Woodland	Davis C.	Bird Conservation International
1043	Amphibian Conservation	Remove or control fish by catching	1	0	0	0	2007	36.778261	-119.417932	United States	muscosa	Rana	Ranidae	Anura	Amphibia	rana muscosa	Wetlands	Knapp R.A., Boiano D.M. & Vredenburg V.T.	Biological Conservation
1045	Bird Conservation	Use signs and access restrictions to reduce disturbance at nest sites	0	1	0	0	2007	37.01536	-7.935113	Portugal	familiaris	Canis	Canidae	Carnivora	Mammalia	canis lupus familiaris	Coastal	Medeiros R., Ramos J.A., Paiva V.H., Almeida A., Pedro P. & Antunes S.	Biological Conservation
1045	Bird Conservation	Use signs and access restrictions to reduce disturbance at nest sites	0	1	0	0	2007	37.01536	-7.935113	Portugal	norvegicus	Rattus	Muridae	Rodentia	Mammalia	rattus norvegicus	Coastal	Medeiros R., Ramos J.A., Paiva V.H., Almeida A., Pedro P. & Antunes S.	Biological Conservation
1045	Bird Conservation	Use signs and access restrictions to reduce disturbance at nest sites	0	1	0	0	2007	37.01536	-7.935113	Portugal	albifrons	Sterna	Laridae	Charadriiformes	Aves	sternula albifrons	Coastal	Medeiros R., Ramos J.A., Paiva V.H., Almeida A., Pedro P. & Antunes S.	Biological Conservation
1045	Bird Conservation	Use signs and access restrictions to reduce disturbance at nest sites	0	1	0	0	2007	37.01536	-7.935113	Portugal	oedicnemus	Burhinus	Burhinidae	Charadriiformes	Aves	burhinus oedicnemus	Coastal	Medeiros R., Ramos J.A., Paiva V.H., Almeida A., Pedro P. & Antunes S.	Biological Conservation
1045	Bird Conservation	Use signs and access restrictions to reduce disturbance at nest sites	0	1	0	0	2007	37.01536	-7.935113	Portugal	NA	Lar	Laridae	Charadriiformes	Aves	NA	Coastal	Medeiros R., Ramos J.A., Paiva V.H., Almeida A., Pedro P. & Antunes S.	Biological Conservation
1055	Bird Conservation	Can nest protection increase nest abandonment?	0	1	1	0	2007	56.439072	12.566004	Sweden	vulpes	Vulpes	Canidae	Carnivora	Mammalia	vulpes vulpes	Artificial Habitats	Isaksson D., Wallander J. & Larsson M.	Biological Conservation
1055	Bird Conservation	Can nest protection increase nest abandonment?	0	1	1	0	2007	56.439072	12.566004	Sweden	corone	Corvus	Corvidae	Passeriformes	Aves	corvus corone	Artificial Habitats	Isaksson D., Wallander J. & Larsson M.	Biological Conservation
1055	Bird Conservation	Can nest protection increase nest abandonment?	0	1	1	0	2007	56.439072	12.566004	Sweden	vanellus	Vanellus	Charadriidae	Charadriiformes	Aves	vanellus vanellus	Artificial Habitats	Isaksson D., Wallander J. & Larsson M.	Biological Conservation
1055	Bird Conservation	Can nest protection increase nest abandonment?	0	1	1	0	2007	56.439072	12.566004	Sweden	totanus	Tringa	Scolopacidae	Charadriiformes	Aves	tringa totanus	Artificial Habitats	Isaksson D., Wallander J. & Larsson M.	Biological Conservation
1055	Bird Conservation	Can nest protection increase nest abandonment?	0	1	1	0	2007	56.439072	12.566004	Sweden	vison	Mustela	Mustelidae	Carnivora	Mammalia	neovison vison	Artificial Habitats	Isaksson D., Wallander J. & Larsson M.	Biological Conservation
1055	Bird Conservation	Can nest protection increase nest abandonment?	0	1	1	0	2007	56.439072	12.566004	Sweden	meles	Meles	Mustelidae	Carnivora	Mammalia	meles meles	Artificial Habitats	Isaksson D., Wallander J. & Larsson M.	Biological Conservation
1055	Bird Conservation	Can nest protection increase nest abandonment?	0	1	1	0	2007	56.439072	12.566004	Sweden	NA	Lar	Laridae	Charadriiformes	Aves	NA	Artificial Habitats	Isaksson D., Wallander J. & Larsson M.	Biological Conservation
1055	Bird Conservation	Can nest protection increase predation of adults and chicks?	0	1	1	0	2007	56.439072	12.566004	Sweden	vulpes	Vulpes	Canidae	Carnivora	Mammalia	vulpes vulpes	Artificial Habitats	Isaksson D., Wallander J. & Larsson M.	Biological Conservation
1055	Bird Conservation	Can nest protection increase predation of adults and chicks?	0	1	1	0	2007	56.439072	12.566004	Sweden	corone	Corvus	Corvidae	Passeriformes	Aves	corvus corone	Artificial Habitats	Isaksson D., Wallander J. & Larsson M.	Biological Conservation
1055	Bird Conservation	Can nest protection increase predation of adults and chicks?	0	1	1	0	2007	56.439072	12.566004	Sweden	vanellus	Vanellus	Charadriidae	Charadriiformes	Aves	vanellus vanellus	Artificial Habitats	Isaksson D., Wallander J. & Larsson M.	Biological Conservation
1055	Bird Conservation	Can nest protection increase predation of adults and chicks?	0	1	1	0	2007	56.439072	12.566004	Sweden	totanus	Tringa	Scolopacidae	Charadriiformes	Aves	tringa totanus	Artificial Habitats	Isaksson D., Wallander J. & Larsson M.	Biological Conservation
1055	Bird Conservation	Can nest protection increase predation of adults and chicks?	0	1	1	0	2007	56.439072	12.566004	Sweden	vison	Mustela	Mustelidae	Carnivora	Mammalia	neovison vison	Artificial Habitats	Isaksson D., Wallander J. & Larsson M.	Biological Conservation
1055	Bird Conservation	Can nest protection increase predation of adults and chicks?	0	1	1	0	2007	56.439072	12.566004	Sweden	meles	Meles	Mustelidae	Carnivora	Mammalia	meles meles	Artificial Habitats	Isaksson D., Wallander J. & Larsson M.	Biological Conservation
1055	Bird Conservation	Can nest protection increase predation of adults and chicks?	0	1	1	0	2007	56.439072	12.566004	Sweden	NA	Lar	Laridae	Charadriiformes	Aves	NA	Artificial Habitats	Isaksson D., Wallander J. & Larsson M.	Biological Conservation
1055	Bird Conservation	Physically protect nests with individual exclosures/barriers or provide shelters for chicks of waders	0	1	1	0	2007	56.439072	12.566004	Sweden	vulpes	Vulpes	Canidae	Carnivora	Mammalia	vulpes vulpes	Artificial Habitats	Isaksson D., Wallander J. & Larsson M.	Biological Conservation
1055	Bird Conservation	Physically protect nests with individual exclosures/barriers or provide shelters for chicks of waders	0	1	1	0	2007	56.439072	12.566004	Sweden	corone	Corvus	Corvidae	Passeriformes	Aves	corvus corone	Artificial Habitats	Isaksson D., Wallander J. & Larsson M.	Biological Conservation
1055	Bird Conservation	Physically protect nests with individual exclosures/barriers or provide shelters for chicks of waders	0	1	1	0	2007	56.439072	12.566004	Sweden	vanellus	Vanellus	Charadriidae	Charadriiformes	Aves	vanellus vanellus	Artificial Habitats	Isaksson D., Wallander J. & Larsson M.	Biological Conservation
1055	Bird Conservation	Physically protect nests with individual exclosures/barriers or provide shelters for chicks of waders	0	1	1	0	2007	56.439072	12.566004	Sweden	totanus	Tringa	Scolopacidae	Charadriiformes	Aves	tringa totanus	Artificial Habitats	Isaksson D., Wallander J. & Larsson M.	Biological Conservation
1055	Bird Conservation	Physically protect nests with individual exclosures/barriers or provide shelters for chicks of waders	0	1	1	0	2007	56.439072	12.566004	Sweden	vison	Mustela	Mustelidae	Carnivora	Mammalia	neovison vison	Artificial Habitats	Isaksson D., Wallander J. & Larsson M.	Biological Conservation
1055	Bird Conservation	Physically protect nests with individual exclosures/barriers or provide shelters for chicks of waders	0	1	1	0	2007	56.439072	12.566004	Sweden	meles	Meles	Mustelidae	Carnivora	Mammalia	meles meles	Artificial Habitats	Isaksson D., Wallander J. & Larsson M.	Biological Conservation
1055	Bird Conservation	Physically protect nests with individual exclosures/barriers or provide shelters for chicks of waders	0	1	1	0	2007	56.439072	12.566004	Sweden	NA	Lar	Laridae	Charadriiformes	Aves	NA	Artificial Habitats	Isaksson D., Wallander J. & Larsson M.	Biological Conservation
1057	Bird Conservation	Mark trawler warp cables to reduce seabird collisions	0	1	0	0	2007	-43.684619	-69.274554	Argentina	aequinoctialis	Procellaria	Procellariidae	Procellariiformes	Aves	procellaria aequinoctialis	Marine	GonzÃ¡lez-Zevallos D., Yorio P. & Caille G.	Biological Conservation
1057	Bird Conservation	Mark trawler warp cables to reduce seabird collisions	0	1	0	0	2007	-43.684619	-69.274554	Argentina	griseus	Puffinus	Procellariidae	Procellariiformes	Aves	ardenna grisea	Marine	GonzÃ¡lez-Zevallos D., Yorio P. & Caille G.	Biological Conservation
1057	Bird Conservation	Mark trawler warp cables to reduce seabird collisions	0	1	0	0	2007	-43.684619	-69.274554	Argentina	melanophrys	Thalassarche	Diomedeidae	Procellariiformes	Aves	thalassarche melanophris	Marine	GonzÃ¡lez-Zevallos D., Yorio P. & Caille G.	Biological Conservation
1057	Bird Conservation	Mark trawler warp cables to reduce seabird collisions	0	1	0	0	2007	-43.684619	-69.274554	Argentina	dominicanus	Larus	Laridae	Charadriiformes	Aves	larus dominicanus	Marine	GonzÃ¡lez-Zevallos D., Yorio P. & Caille G.	Biological Conservation
1057	Bird Conservation	Mark trawler warp cables to reduce seabird collisions	0	1	0	0	2007	-43.684619	-69.274554	Argentina	giganteus	Macronectes	Procellariidae	Procellariiformes	Aves	macronectes giganteus	Marine	GonzÃ¡lez-Zevallos D., Yorio P. & Caille G.	Biological Conservation
1057	Bird Conservation	Mark trawler warp cables to reduce seabird collisions	0	1	0	0	2007	-43.684619	-69.274554	Argentina	atriceps	Phalacrocorax	Phalacrocoracidae	Suliformes	Aves	leucocarbo atriceps	Marine	GonzÃ¡lez-Zevallos D., Yorio P. & Caille G.	Biological Conservation
1057	Bird Conservation	Mark trawler warp cables to reduce seabird collisions	0	1	0	0	2007	-43.684619	-69.274554	Argentina	gravis	Puffinus	Procellariidae	Procellariiformes	Aves	ardenna gravis	Marine	GonzÃ¡lez-Zevallos D., Yorio P. & Caille G.	Biological Conservation
1057	Bird Conservation	Mark trawler warp cables to reduce seabird collisions	0	1	0	0	2007	-43.684619	-69.274554	Argentina	magellanicus	Spheniscus	Spheniscidae	Sphenisciformes	Aves	spheniscus magellanicus	Marine	GonzÃ¡lez-Zevallos D., Yorio P. & Caille G.	Biological Conservation
1058	Bird Conservation	Provide supplementary food for parrots to increase reproductive success	0	0	0	1	1998	NA	NA	New Zealand	catus	Felis	Felidae	Carnivora	Mammalia	felis chaus	Forest & Woodland	Clout M.N. & Merton D.V.	Bird Conservation International
1058	Bird Conservation	Provide supplementary food for parrots to increase reproductive success	0	0	0	1	1998	NA	NA	New Zealand	australis	Gallirallus	Rallidae	Gruiformes	Aves	gallirallus australis	Forest & Woodland	Clout M.N. & Merton D.V.	Bird Conservation International
1058	Bird Conservation	Provide supplementary food for parrots to increase reproductive success	0	0	0	1	1998	NA	NA	New Zealand	vulpecula	Trichosurus	Phalangeridae	Diprotodontia	Mammalia	trichosurus vulpecula	Forest & Woodland	Clout M.N. & Merton D.V.	Bird Conservation International
1058	Bird Conservation	Provide supplementary food for parrots to increase reproductive success	0	0	0	1	1998	NA	NA	New Zealand	erminea	Mustela	Mustelidae	Carnivora	Mammalia	mustela erminea	Forest & Woodland	Clout M.N. & Merton D.V.	Bird Conservation International
1058	Bird Conservation	Provide supplementary food for parrots to increase reproductive success	0	0	0	1	1998	NA	NA	New Zealand	habroptilus	Strigops	Strigopidae	Psittaciformes	Aves	strigops habroptila	Forest & Woodland	Clout M.N. & Merton D.V.	Bird Conservation International
1058	Bird Conservation	Provide supplementary food for parrots to increase reproductive success	0	0	0	1	1998	NA	NA	New Zealand	exulans	Rattus	Muridae	Rodentia	Mammalia	rattus exulans	Forest & Woodland	Clout M.N. & Merton D.V.	Bird Conservation International
1058	Bird Conservation	Translocate parrots	0	0	0	1	1998	NA	NA	New Zealand	catus	Felis	Felidae	Carnivora	Mammalia	felis chaus	Forest & Woodland	Clout M.N. & Merton D.V.	Bird Conservation International
1058	Bird Conservation	Translocate parrots	0	0	0	1	1998	NA	NA	New Zealand	australis	Gallirallus	Rallidae	Gruiformes	Aves	gallirallus australis	Forest & Woodland	Clout M.N. & Merton D.V.	Bird Conservation International
1058	Bird Conservation	Translocate parrots	0	0	0	1	1998	NA	NA	New Zealand	vulpecula	Trichosurus	Phalangeridae	Diprotodontia	Mammalia	trichosurus vulpecula	Forest & Woodland	Clout M.N. & Merton D.V.	Bird Conservation International
1058	Bird Conservation	Translocate parrots	0	0	0	1	1998	NA	NA	New Zealand	erminea	Mustela	Mustelidae	Carnivora	Mammalia	mustela erminea	Forest & Woodland	Clout M.N. & Merton D.V.	Bird Conservation International
1058	Bird Conservation	Translocate parrots	0	0	0	1	1998	NA	NA	New Zealand	habroptilus	Strigops	Strigopidae	Psittaciformes	Aves	strigops habroptila	Forest & Woodland	Clout M.N. & Merton D.V.	Bird Conservation International
1058	Bird Conservation	Translocate parrots	0	0	0	1	1998	NA	NA	New Zealand	exulans	Rattus	Muridae	Rodentia	Mammalia	rattus exulans	Forest & Woodland	Clout M.N. & Merton D.V.	Bird Conservation International
1061	Terrestrial Mammal Conservation	Provide artificial waterholes in dry season	0	0	0	0	2007	-23.8214244	31.4456179	South Africa	melampus	Aepyceros	BOVIDAE	Cetartiodactyla	Mammalia	aepyceros melampus	Savanna	Smit I.P.J., Grant C.C. & Devereux B.J.	Biological Conservation
1061	Terrestrial Mammal Conservation	Provide artificial waterholes in dry season	0	0	0	0	2007	-23.8214244	31.4456179	South Africa	africana	Loxodonta	Elephantidae	Proboscidea	Mammalia	loxodonta africana	Savanna	Smit I.P.J., Grant C.C. & Devereux B.J.	Biological Conservation
1061	Terrestrial Mammal Conservation	Provide artificial waterholes in dry season	0	0	0	0	2007	-23.8214244	31.4456179	South Africa	burchelli	Equus	EQUIDAE	Perissodactyla	Mammalia	equus quagga	Savanna	Smit I.P.J., Grant C.C. & Devereux B.J.	Biological Conservation
1061	Terrestrial Mammal Conservation	Provide artificial waterholes in dry season	0	0	0	0	2007	-23.8214244	31.4456179	South Africa	taurinus	Connochaetes	BOVIDAE	Cetartiodactyla	Mammalia	connochaetes taurinus	Savanna	Smit I.P.J., Grant C.C. & Devereux B.J.	Biological Conservation
1061	Terrestrial Mammal Conservation	Provide artificial waterholes in dry season	0	0	0	0	2007	-23.8214244	31.4456179	South Africa	caffer	Syncerus	BOVIDAE	Cetartiodactyla	Mammalia	syncerus caffer	Savanna	Smit I.P.J., Grant C.C. & Devereux B.J.	Biological Conservation
1061	Terrestrial Mammal Conservation	Provide artificial waterholes in dry season	0	0	0	0	2007	-23.8214244	31.4456179	South Africa	camelopardalis	Giraffa	GIRAFFIDAE	Cetartiodactyla	Mammalia	giraffa camelopardalis	Savanna	Smit I.P.J., Grant C.C. & Devereux B.J.	Biological Conservation
1061	Terrestrial Mammal Conservation	Provide artificial waterholes in dry season	0	0	0	0	2007	-23.8214244	31.4456179	South Africa	oryx	Taurotragus	Bovidae	Cetartiodactyla	Mammalia	tragelaphus oryx	Savanna	Smit I.P.J., Grant C.C. & Devereux B.J.	Biological Conservation
1061	Terrestrial Mammal Conservation	Provide artificial waterholes in dry season	0	0	0	0	2007	-23.8214244	31.4456179	South Africa	strepsiceros	Tragelaphus	BOVIDAE	Cetartiodactyla	Mammalia	tragelaphus strepsiceros	Savanna	Smit I.P.J., Grant C.C. & Devereux B.J.	Biological Conservation
1061	Terrestrial Mammal Conservation	Provide artificial waterholes in dry season	0	0	0	0	2007	-23.8214244	31.4456179	South Africa	equinus	Hippotragus	BOVIDAE	Cetartiodactyla	Mammalia	hippotragus equinus	Savanna	Smit I.P.J., Grant C.C. & Devereux B.J.	Biological Conservation
1061	Terrestrial Mammal Conservation	Provide artificial waterholes in dry season	0	0	0	0	2007	-23.8214244	31.4456179	South Africa	niger	Hippotragus	BOVIDAE	Cetartiodactyla	Mammalia	hippotragus niger	Savanna	Smit I.P.J., Grant C.C. & Devereux B.J.	Biological Conservation
1061	Terrestrial Mammal Conservation	Provide artificial waterholes in dry season	0	0	0	0	2007	-23.8214244	31.4456179	South Africa	lunatus	Damaliscus	BOVIDAE	Cetartiodactyla	Mammalia	damaliscus lunatus	Savanna	Smit I.P.J., Grant C.C. & Devereux B.J.	Biological Conservation
1061	Terrestrial Mammal Conservation	Provide artificial waterholes in dry season	0	0	0	0	2007	-23.8214244	31.4456179	South Africa	simum	Ceratotherium	RHINOCEROTIDAE	Perissodactyla	Mammalia	ceratotherium simum	Savanna	Smit I.P.J., Grant C.C. & Devereux B.J.	Biological Conservation
1062	Bird Conservation	Legally protect habitats	0	1	0	0	2007	51.21	-1.1	United Kingdom	vanellus	Vanellus	Charadriidae	Charadriiformes	Aves	vanellus vanellus	Artificial Habitats	Wilson A., Vickery J. & Pendlebury C.	Biological Conservation
1062	Bird Conservation	Legally protect habitats	0	1	0	0	2007	51.21	-1.1	United Kingdom	vanellus	Vanellus	Charadriidae	Charadriiformes	Aves	vanellus vanellus	Grassland	Wilson A., Vickery J. & Pendlebury C.	Biological Conservation
1062	Bird Conservation	Legally protect habitats	0	1	0	0	2007	51.21	-1.1	United Kingdom	totanus	Tringa	Scolopacidae	Charadriiformes	Aves	tringa totanus	Artificial Habitats	Wilson A., Vickery J. & Pendlebury C.	Biological Conservation
1062	Bird Conservation	Legally protect habitats	0	1	0	0	2007	51.21	-1.1	United Kingdom	totanus	Tringa	Scolopacidae	Charadriiformes	Aves	tringa totanus	Grassland	Wilson A., Vickery J. & Pendlebury C.	Biological Conservation
1062	Bird Conservation	Legally protect habitats	0	1	0	0	2007	51.21	-1.1	United Kingdom	gallinago	Gallinago	Scolopacidae	Charadriiformes	Aves	gallinago gallinago	Artificial Habitats	Wilson A., Vickery J. & Pendlebury C.	Biological Conservation
1062	Bird Conservation	Legally protect habitats	0	1	0	0	2007	51.21	-1.1	United Kingdom	gallinago	Gallinago	Scolopacidae	Charadriiformes	Aves	gallinago gallinago	Grassland	Wilson A., Vickery J. & Pendlebury C.	Biological Conservation
1062	Bird Conservation	Pay farmers to cover the costs of bird conservation measures	0	1	0	0	2007	51.21	-1.1	United Kingdom	vanellus	Vanellus	Charadriidae	Charadriiformes	Aves	vanellus vanellus	Artificial Habitats	Wilson A., Vickery J. & Pendlebury C.	Biological Conservation
1062	Bird Conservation	Pay farmers to cover the costs of bird conservation measures	0	1	0	0	2007	51.21	-1.1	United Kingdom	vanellus	Vanellus	Charadriidae	Charadriiformes	Aves	vanellus vanellus	Grassland	Wilson A., Vickery J. & Pendlebury C.	Biological Conservation
1062	Bird Conservation	Pay farmers to cover the costs of bird conservation measures	0	1	0	0	2007	51.21	-1.1	United Kingdom	totanus	Tringa	Scolopacidae	Charadriiformes	Aves	tringa totanus	Artificial Habitats	Wilson A., Vickery J. & Pendlebury C.	Biological Conservation
1062	Bird Conservation	Pay farmers to cover the costs of bird conservation measures	0	1	0	0	2007	51.21	-1.1	United Kingdom	totanus	Tringa	Scolopacidae	Charadriiformes	Aves	tringa totanus	Grassland	Wilson A., Vickery J. & Pendlebury C.	Biological Conservation
1062	Bird Conservation	Pay farmers to cover the costs of bird conservation measures	0	1	0	0	2007	51.21	-1.1	United Kingdom	gallinago	Gallinago	Scolopacidae	Charadriiformes	Aves	gallinago gallinago	Artificial Habitats	Wilson A., Vickery J. & Pendlebury C.	Biological Conservation
1062	Bird Conservation	Pay farmers to cover the costs of bird conservation measures	0	1	0	0	2007	51.21	-1.1	United Kingdom	gallinago	Gallinago	Scolopacidae	Charadriiformes	Aves	gallinago gallinago	Grassland	Wilson A., Vickery J. & Pendlebury C.	Biological Conservation
1066	Terrestrial Mammal Conservation	Release captive-bred individuals to re-establish or boost populations in native range	0	0	0	0	2007	46.879682	-110.362566	United States	velox	Vulpes	Canidae	Carnivora	Mammalia	vulpes velox	Forest & Woodland	Ausband D.E. & Foresman K.R.	Biological Conservation
1066	Terrestrial Mammal Conservation	Release captive-bred individuals to re-establish or boost populations in native range	0	0	0	0	2007	46.879682	-110.362566	United States	velox	Vulpes	Canidae	Carnivora	Mammalia	vulpes velox	Grassland	Ausband D.E. & Foresman K.R.	Biological Conservation
1071	Bird Conservation	Use prescribed burning on Australian sclerophyll forest	0	1	1	0	2007	-20.917574	142.702796	Australia	melanocephalus	Malurus	Maluridae	Passeriformes	Aves	malurus melanocephalus	Savanna	Valentine L.E., Schwarzkopf L., Johnson C.N. & Grice A.C.	Biological Conservation
1071	Bird Conservation	Use prescribed burning on Australian sclerophyll forest	0	1	1	0	2007	-20.917574	142.702796	Australia	tenuirostris	Coracina	Campephagidae	Passeriformes	Aves	edolisoma tenuirostre	Savanna	Valentine L.E., Schwarzkopf L., Johnson C.N. & Grice A.C.	Biological Conservation
1071	Bird Conservation	Use prescribed burning on Australian sclerophyll forest	0	1	1	0	2007	-20.917574	142.702796	Australia	striatus	Pardalotus	Meliphagidae	Passeriformes	Aves	pardalotus striatus	Savanna	Valentine L.E., Schwarzkopf L., Johnson C.N. & Grice A.C.	Biological Conservation
1071	Bird Conservation	Use prescribed burning on Australian sclerophyll forest	0	1	1	0	2007	-20.917574	142.702796	Australia	flavigula	Manorina	Meliphagidae	Passeriformes	Aves	manorina flavigula	Savanna	Valentine L.E., Schwarzkopf L., Johnson C.N. & Grice A.C.	Biological Conservation
1071	Bird Conservation	Use prescribed burning on Australian sclerophyll forest	0	1	1	0	2007	-20.917574	142.702796	Australia	adscitus	Platycercus	Psittaculidae	Psittaciformes	Aves	platycercus adscitus	Savanna	Valentine L.E., Schwarzkopf L., Johnson C.N. & Grice A.C.	Biological Conservation
1071	Bird Conservation	Use prescribed burning on Australian sclerophyll forest	0	1	1	0	2007	-20.917574	142.702796	Australia	nigrogularis	Cracticus	Artamidae	Passeriformes	Aves	cracticus nigrogularis	Savanna	Valentine L.E., Schwarzkopf L., Johnson C.N. & Grice A.C.	Biological Conservation
1071	Bird Conservation	Use prescribed burning on Australian sclerophyll forest	0	1	1	0	2007	-20.917574	142.702796	Australia	citreogularis	Philemon	Meliphagidae	Passeriformes	Aves	philemon citreogularis	Savanna	Valentine L.E., Schwarzkopf L., Johnson C.N. & Grice A.C.	Biological Conservation
1071	Bird Conservation	Use prescribed burning on savannas	0	1	0	0	2007	-20.917574	142.702796	Australia	melanocephalus	Malurus	Maluridae	Passeriformes	Aves	malurus melanocephalus	Savanna	Valentine L.E., Schwarzkopf L., Johnson C.N. & Grice A.C.	Biological Conservation
1071	Bird Conservation	Use prescribed burning on savannas	0	1	0	0	2007	-20.917574	142.702796	Australia	tenuirostris	Coracina	Campephagidae	Passeriformes	Aves	edolisoma tenuirostre	Savanna	Valentine L.E., Schwarzkopf L., Johnson C.N. & Grice A.C.	Biological Conservation
1071	Bird Conservation	Use prescribed burning on savannas	0	1	0	0	2007	-20.917574	142.702796	Australia	striatus	Pardalotus	Pardalotidae	Passeriformes	Aves	pardalotus striatus	Savanna	Valentine L.E., Schwarzkopf L., Johnson C.N. & Grice A.C.	Biological Conservation
1071	Bird Conservation	Use prescribed burning on savannas	0	1	0	0	2007	-20.917574	142.702796	Australia	flavigula	Manorina	Meliphagidae	Passeriformes	Aves	manorina flavigula	Savanna	Valentine L.E., Schwarzkopf L., Johnson C.N. & Grice A.C.	Biological Conservation
1071	Bird Conservation	Use prescribed burning on savannas	0	1	0	0	2007	-20.917574	142.702796	Australia	adscitus	Platycercus	Psittaculidae	Psittaciformes	Aves	platycercus adscitus	Savanna	Valentine L.E., Schwarzkopf L., Johnson C.N. & Grice A.C.	Biological Conservation
1071	Bird Conservation	Use prescribed burning on savannas	0	1	0	0	2007	-20.917574	142.702796	Australia	nigrogularis	Cracticus	Artamidae	Passeriformes	Aves	cracticus nigrogularis	Savanna	Valentine L.E., Schwarzkopf L., Johnson C.N. & Grice A.C.	Biological Conservation
1071	Bird Conservation	Use prescribed burning on savannas	0	1	0	0	2007	-20.917574	142.702796	Australia	citreogularis	Philemon	Meliphagidae	Passeriformes	Aves	philemon citreogularis	Savanna	Valentine L.E., Schwarzkopf L., Johnson C.N. & Grice A.C.	Biological Conservation
1072	Bird Conservation	Use collar-mounted devices to reduce predation	0	1	1	0	2007	-27.672817	121.62831	Australia	catus	Felis	Felidae	Carnivora	Mammalia	felis chaus	Artificial Habitats	Calver M., Thomas S., Bradley S. & McCutcheon H.	Biological Conservation
1072	Bird Conservation	Use collar-mounted devices to reduce predation	0	1	1	0	2007	-27.672817	121.62831	Australia	NA	NA	NA	Passeriformes	Aves	NA	Artificial Habitats	Calver M., Thomas S., Bradley S. & McCutcheon H.	Biological Conservation
1072	Bird Conservation	Use collar-mounted devices to reduce predation	0	1	1	0	2007	-27.672817	121.62831	Australia	NA	NA	NA	Columbiformes	Aves	NA	Artificial Habitats	Calver M., Thomas S., Bradley S. & McCutcheon H.	Biological Conservation
1075	Bird Conservation	Provide supplementary food for parrots to increase reproductive success	0	0	0	0	2007	-46.77	167.63	New Zealand	habroptilus	Strigops	Strigopidae	Psittaciformes	Aves	strigops habroptila	Forest & Woodland	Houston D., Mcinnes K., Elliott G., Eason D., Moorhouse R. & Cockrem J.	Biological Conservation
1077	Terrestrial Mammal Conservation	Hand-rear orphaned or abandoned young in captivity	0	0	0	0	2007	36.619452	-121.901663	United States	lutris	Enhydra	MUSTELIDAE	Carnivora	Mammalia	enhydra lutris	Marine	Nicholson T.E., Mayer K.A., Staedler M.M. & Johnson A.B.	Biological Conservation
1077	Terrestrial Mammal Conservation	Place orphaned or abandoned wild young with captive foster parents	0	1	0	0	2007	36.619452	-121.901663	United States	lutris	Enhydra	MUSTELIDAE	Carnivora	Mammalia	enhydra lutris	Marine	Nicholson T.E., Mayer K.A., Staedler M.M. & Johnson A.B.	Biological Conservation
1078	Bird Conservation	Reduce predation by translocating predators	1	0	0	0	2007	36.778261	-119.417932	United States	maniculatus	Peromyscus	Cricetidae	Rodentia	Mammalia	peromyscus maniculatus	Coastal	Millus S.A., Stapp P. & Martin P.	Biological Conservation
1078	Bird Conservation	Reduce predation by translocating predators	1	0	0	0	2007	36.778261	-119.417932	United States	hypoleucus	Synthliboramphus	Alcidae	Charadriiformes	Aves	synthliboramphus hypoleucus	Coastal	Millus S.A., Stapp P. & Martin P.	Biological Conservation
1079	Bird Conservation	Control mammalian predators on islands for rails	1	1	0	0	2007	-0.26	-90.73	Ecuador	hircus	Capra	Bovidae	Artiodactyla	Mammalia	capra hircus	Shrubland	Donlan C.J., Campbell K., Cabrera W., Lavoie C., Carrion V. & Cruz F.	Biological Conservation
1079	Bird Conservation	Control mammalian predators on islands for rails	1	1	0	0	2007	-0.26	-90.73	Ecuador	hircus	Capra	Bovidae	Artiodactyla	Mammalia	capra hircus	Grassland	Donlan C.J., Campbell K., Cabrera W., Lavoie C., Carrion V. & Cruz F.	Biological Conservation
1079	Bird Conservation	Control mammalian predators on islands for rails	1	1	0	0	2007	-0.26	-90.73	Ecuador	hircus	Capra	Bovidae	Artiodactyla	Mammalia	capra hircus	Coastal	Donlan C.J., Campbell K., Cabrera W., Lavoie C., Carrion V. & Cruz F.	Biological Conservation
1079	Bird Conservation	Control mammalian predators on islands for rails	1	1	0	0	2007	-0.26	-90.73	Ecuador	scrofa	Sus	Suidae	Artiodactyla	Mammalia	sus scrofa	Shrubland	Donlan C.J., Campbell K., Cabrera W., Lavoie C., Carrion V. & Cruz F.	Biological Conservation
1079	Bird Conservation	Control mammalian predators on islands for rails	1	1	0	0	2007	-0.26	-90.73	Ecuador	scrofa	Sus	Suidae	Artiodactyla	Mammalia	sus scrofa	Grassland	Donlan C.J., Campbell K., Cabrera W., Lavoie C., Carrion V. & Cruz F.	Biological Conservation
1079	Bird Conservation	Control mammalian predators on islands for rails	1	1	0	0	2007	-0.26	-90.73	Ecuador	scrofa	Sus	Suidae	Artiodactyla	Mammalia	sus scrofa	Coastal	Donlan C.J., Campbell K., Cabrera W., Lavoie C., Carrion V. & Cruz F.	Biological Conservation
1079	Bird Conservation	Control mammalian predators on islands for rails	1	1	0	0	2007	-0.26	-90.73	Ecuador	spilonotus	Laterallus	Rallidae	Gruiformes	Aves	laterallus spilonota	Shrubland	Donlan C.J., Campbell K., Cabrera W., Lavoie C., Carrion V. & Cruz F.	Biological Conservation
1079	Bird Conservation	Control mammalian predators on islands for rails	1	1	0	0	2007	-0.26	-90.73	Ecuador	spilonotus	Laterallus	Rallidae	Gruiformes	Aves	laterallus spilonota	Grassland	Donlan C.J., Campbell K., Cabrera W., Lavoie C., Carrion V. & Cruz F.	Biological Conservation
1079	Bird Conservation	Control mammalian predators on islands for rails	1	1	0	0	2007	-0.26	-90.73	Ecuador	spilonotus	Laterallus	Rallidae	Gruiformes	Aves	laterallus spilonota	Coastal	Donlan C.J., Campbell K., Cabrera W., Lavoie C., Carrion V. & Cruz F.	Biological Conservation
1079	Bird Conservation	Control or remove habitat-altering mammals	1	1	0	0	2007	-0.26	-90.73	Ecuador	hircus	Capra	Bovidae	Artiodactyla	Mammalia	capra hircus	Shrubland	Donlan C.J., Campbell K., Cabrera W., Lavoie C., Carrion V. & Cruz F.	Biological Conservation
1079	Bird Conservation	Control or remove habitat-altering mammals	1	1	0	0	2007	-0.26	-90.73	Ecuador	hircus	Capra	Bovidae	Artiodactyla	Mammalia	capra hircus	Grassland	Donlan C.J., Campbell K., Cabrera W., Lavoie C., Carrion V. & Cruz F.	Biological Conservation
1079	Bird Conservation	Control or remove habitat-altering mammals	1	1	0	0	2007	-0.26	-90.73	Ecuador	hircus	Capra	Bovidae	Artiodactyla	Mammalia	capra hircus	Coastal	Donlan C.J., Campbell K., Cabrera W., Lavoie C., Carrion V. & Cruz F.	Biological Conservation
1079	Bird Conservation	Control or remove habitat-altering mammals	1	1	0	0	2007	-0.26	-90.73	Ecuador	scrofa	Sus	Suidae	Artiodactyla	Mammalia	sus scrofa	Shrubland	Donlan C.J., Campbell K., Cabrera W., Lavoie C., Carrion V. & Cruz F.	Biological Conservation
1079	Bird Conservation	Control or remove habitat-altering mammals	1	1	0	0	2007	-0.26	-90.73	Ecuador	scrofa	Sus	Suidae	Artiodactyla	Mammalia	sus scrofa	Grassland	Donlan C.J., Campbell K., Cabrera W., Lavoie C., Carrion V. & Cruz F.	Biological Conservation
1079	Bird Conservation	Control or remove habitat-altering mammals	1	1	0	0	2007	-0.26	-90.73	Ecuador	scrofa	Sus	Suidae	Artiodactyla	Mammalia	sus scrofa	Coastal	Donlan C.J., Campbell K., Cabrera W., Lavoie C., Carrion V. & Cruz F.	Biological Conservation
1079	Bird Conservation	Control or remove habitat-altering mammals	1	1	0	0	2007	-0.26	-90.73	Ecuador	spilonotus	Laterallus	Rallidae	Gruiformes	Aves	laterallus spilonota	Shrubland	Donlan C.J., Campbell K., Cabrera W., Lavoie C., Carrion V. & Cruz F.	Biological Conservation
1079	Bird Conservation	Control or remove habitat-altering mammals	1	1	0	0	2007	-0.26	-90.73	Ecuador	spilonotus	Laterallus	Rallidae	Gruiformes	Aves	laterallus spilonota	Grassland	Donlan C.J., Campbell K., Cabrera W., Lavoie C., Carrion V. & Cruz F.	Biological Conservation
1079	Bird Conservation	Control or remove habitat-altering mammals	1	1	0	0	2007	-0.26	-90.73	Ecuador	spilonotus	Laterallus	Rallidae	Gruiformes	Aves	laterallus spilonota	Coastal	Donlan C.J., Campbell K., Cabrera W., Lavoie C., Carrion V. & Cruz F.	Biological Conservation
1081	Bird Conservation	Provide artificial nesting sites for falcons	1	0	0	0	2001	41.835682	-4.397636	Spain	tinnunculus	Falco	Falconidae	Falconiformes	Aves	falco tinnunculus	Artificial Habitats	Fargallo J.A., Blanco G., Potti J. & Vinuela J.	Bird Study
1082	Bird Conservation	Provide artificial nesting sites for rollers	0	1	0	0	2000	39.493739	-6.067919	Spain	tinnunculus	Falco	Falconidae	Falconiformes	Aves	falco tinnunculus	Artificial Habitats	Avilés J.M., Sanchez J.M. & Parejo D.	Bird Study
1082	Bird Conservation	Provide artificial nesting sites for rollers	0	1	0	0	2000	39.493739	-6.067919	Spain	garrulus	Coracias	Coraciidae	Coraciiformes	Aves	coracias garrulus	Artificial Habitats	Avilés J.M., Sanchez J.M. & Parejo D.	Bird Study
1088	Bird Conservation	Provide artificial nesting sites for owls	0	1	0	0	1998	50.777213	-3.999461	United Kingdom	alba	Tyto	Tytonidae	Strigiformes	Aves	tyto alba	Artificial Habitats	Ramsden D.J.	Bird Study
1088	Bird Conservation	Provide artificial nesting sites for owls	0	1	0	0	1998	50.005673	-5.94612	United Kingdom	alba	Tyto	Tytonidae	Strigiformes	Aves	tyto alba	Artificial Habitats	Ramsden D.J.	Bird Study
1091	Bird Conservation	Provide artificial nesting sites for falcons	0	0	0	0	1999	62.8	22.68	Finland	tinnunculus	Falco	Falconidae	Falconiformes	Aves	falco tinnunculus	Artificial Habitats	Valkama J. & Korpimaki E.	Bird Study
1116	Bird Conservation	Provide artificial nesting sites for songbirds	0	0	0	0	2008	51.746774	-2.225786	United Kingdom	major	Parus	Paridae	Passeriformes	Aves	parus major	Forest & Woodland	Goodenough A.E., Maitland D.P., Hart A.G. & Elliot S.L.	Bird Study
1116	Bird Conservation	Provide artificial nesting sites for songbirds	0	0	0	0	2008	51.746774	-2.225786	United Kingdom	hypoleuca	Ficedula	Muscicapidae	Passeriformes	Aves	ficedula hypoleuca	Forest & Woodland	Goodenough A.E., Maitland D.P., Hart A.G. & Elliot S.L.	Bird Study
1121	Bird Conservation	Leave uncropped, cultivated margins or plots, including lapwing and stone curlew plots	0	1	0	0	2007	52.769796	-2.104524	United Kingdom	vanellus	Vanellus	Charadriidae	Charadriiformes	Aves	vanellus vanellus	Artificial Habitats	Sheldon R.D., Chaney K. & Tyler G.A.	Bird Study
1121	Bird Conservation	Leave uncropped, cultivated margins or plots, including lapwing and stone curlew plots	0	1	0	0	2007	52.586484	-2.70375	United Kingdom	vanellus	Vanellus	Charadriidae	Charadriiformes	Aves	vanellus vanellus	Artificial Habitats	Sheldon R.D., Chaney K. & Tyler G.A.	Bird Study
1122	Bird Conservation	Use mowing techniques to reduce chick mortality	0	1	0	0	1998	56.6171781	-6.5465743	United Kingdom	crex	Crex	Rallidae	Gruiformes	Aves	crex crex	Artificial Habitats	Tyler G.A, Green R.E. & Casey C.	Bird Study
1122	Bird Conservation	Use mowing techniques to reduce chick mortality	0	1	0	0	1998	54.6546799	-8.1040992	Ireland	crex	Crex	Rallidae	Gruiformes	Aves	crex crex	Artificial Habitats	Tyler G.A, Green R.E. & Casey C.	Bird Study
1122	Bird Conservation	Use mowing techniques to reduce chick mortality	0	1	0	0	1998	53.2796468	-8.0447806	Ireland	crex	Crex	Rallidae	Gruiformes	Aves	crex crex	Artificial Habitats	Tyler G.A, Green R.E. & Casey C.	Bird Study
1123	Bird Conservation	Reduce tillage	0	1	1	0	2007	52.658301	-0.639643	United Kingdom	arvensis	Alauda	Alaudidae	Passeriformes	Aves	alauda arvensis	Artificial Habitats	Field R.H., Kirby W.B. & Bradbury R.B.	Bird Study
1127	Bird Conservation	Control predators not on islands for songbirds	1	0	0	0	2006	52.740123	-1.140592	United Kingdom	vulpes	Vulpes	Canidae	Carnivora	Mammalia	vulpes vulpes	Forest & Woodland	Stoate C. & Szczur J.	Bird Study
1127	Bird Conservation	Control predators not on islands for songbirds	1	0	0	0	2006	52.740123	-1.140592	United Kingdom	vulpes	Vulpes	Canidae	Carnivora	Mammalia	vulpes vulpes	Artificial Habitats	Stoate C. & Szczur J.	Bird Study
1127	Bird Conservation	Control predators not on islands for songbirds	1	0	0	0	2006	52.740123	-1.140592	United Kingdom	corone	Corvus	Corvidae	Passeriformes	Aves	corvus corone	Forest & Woodland	Stoate C. & Szczur J.	Bird Study
1127	Bird Conservation	Control predators not on islands for songbirds	1	0	0	0	2006	52.740123	-1.140592	United Kingdom	corone	Corvus	Corvidae	Passeriformes	Aves	corvus corone	Artificial Habitats	Stoate C. & Szczur J.	Bird Study
1127	Bird Conservation	Control predators not on islands for songbirds	1	0	0	0	2006	52.740123	-1.140592	United Kingdom	carolinensis	Sciurus	Sciuridae	Rodentia	Mammalia	sciurus carolinensis	Forest & Woodland	Stoate C. & Szczur J.	Bird Study
1127	Bird Conservation	Control predators not on islands for songbirds	1	0	0	0	2006	52.740123	-1.140592	United Kingdom	carolinensis	Sciurus	Sciuridae	Rodentia	Mammalia	sciurus carolinensis	Artificial Habitats	Stoate C. & Szczur J.	Bird Study
1127	Bird Conservation	Control predators not on islands for songbirds	1	0	0	0	2006	52.740123	-1.140592	United Kingdom	pica	Pica	Corvidae	Passeriformes	Aves	pica pica	Forest & Woodland	Stoate C. & Szczur J.	Bird Study
1127	Bird Conservation	Control predators not on islands for songbirds	1	0	0	0	2006	52.740123	-1.140592	United Kingdom	pica	Pica	Corvidae	Passeriformes	Aves	pica pica	Artificial Habitats	Stoate C. & Szczur J.	Bird Study
1127	Bird Conservation	Control predators not on islands for songbirds	1	0	0	0	2006	52.740123	-1.140592	United Kingdom	striata	Muscicapa	Muscicapidae	Passeriformes	Aves	muscicapa striata	Forest & Woodland	Stoate C. & Szczur J.	Bird Study
1127	Bird Conservation	Control predators not on islands for songbirds	1	0	0	0	2006	52.740123	-1.140592	United Kingdom	striata	Muscicapa	Muscicapidae	Passeriformes	Aves	muscicapa striata	Artificial Habitats	Stoate C. & Szczur J.	Bird Study
1127	Bird Conservation	Control predators not on islands for songbirds	1	0	0	0	2006	52.740123	-1.140592	United Kingdom	norvegicus	Rattus	Muridae	Rodentia	Mammalia	rattus norvegicus	Forest & Woodland	Stoate C. & Szczur J.	Bird Study
1127	Bird Conservation	Control predators not on islands for songbirds	1	0	0	0	2006	52.740123	-1.140592	United Kingdom	norvegicus	Rattus	Muridae	Rodentia	Mammalia	rattus norvegicus	Artificial Habitats	Stoate C. & Szczur J.	Bird Study
1131	Bird Conservation	Provide artificial nesting sites for songbirds	0	0	0	0	2006	52.613969	0.886402	United Kingdom	major	Parus	Paridae	Passeriformes	Aves	parus major	Artificial Habitats	Browne S.J.	Bird Study
1131	Bird Conservation	Provide artificial nesting sites for songbirds	0	0	0	0	2006	52.613969	0.886402	United Kingdom	caeruleus	Parus	Paridae	Passeriformes	Aves	cyanistes caeruleus	Artificial Habitats	Browne S.J.	Bird Study
1131	Bird Conservation	Provide artificial nesting sites for songbirds	0	0	0	0	2006	52.613969	0.886402	United Kingdom	ater	Parus	Paridae	Passeriformes	Aves	melaniparus afer	Artificial Habitats	Browne S.J.	Bird Study
1131	Bird Conservation	Provide artificial nesting sites for songbirds	0	0	0	0	2006	52.613969	0.886402	United Kingdom	palustris	Parus	Paridae	Passeriformes	Aves	poecile palustris	Artificial Habitats	Browne S.J.	Bird Study
1136	Bird Conservation	Provide artificial nesting sites for songbirds	0	0	0	0	2008	40.714353	-74.005973	United States	aedon	Troglodytes	Troglodytidae	Passeriformes	Aves	troglodytes aedon	Forest & Woodland	Cooper C. & Bonter D.	Journal of Field Ornithology
1136	Bird Conservation	Provide artificial nesting sites for songbirds	0	0	0	0	2008	40.714353	-74.005973	United States	atricapillus	Poecile	Paridae	Passeriformes	Aves	poecile atricapillus	Forest & Woodland	Cooper C. & Bonter D.	Journal of Field Ornithology
1137	Bird Conservation	Provide artificial nesting sites for songbirds	0	0	0	0	2006	51.253775	-85.323214	Canada	bicolor	Tachycineta	Hirundinidae	Passeriformes	Aves	tachycineta bicolor	Artificial Habitats	Male S., Jones J. & Robertson R.	Journal of Field Ornithology
1138	Bird Conservation	Provide artificial nesting sites for ground and tree-nesting seabirds	0	1	0	0	2006	43.78444	-88.787868	United States	niger	Chlidonias	Laridae	Charadriiformes	Aves	chlidonias niger	Wetlands	Shealer D., Buzzell J. & Heiar J.	Journal of Field Ornithology
1139	Bird Conservation	Provide artificial nesting sites for ground and tree-nesting seabirds	0	0	0	0	1999	19.896766	-155.582782	United States	sula	Sula	Sula	Suliformes	Aves	sula sula	Shrubland	Rauzon M. & Drigot D.	Waterbirds
1140	Bird Conservation	Provide artificial nesting sites for ground and tree-nesting seabirds	0	0	0	0	1991	51.253775	-85.323214	Canada	canadensis	Branta	Anatidae	Anseriformes	Aves	branta canadensis	Wetlands	Dunlop C.L., Blokpoel H. & Jarvie S.	Colonial Waterbirds
1140	Bird Conservation	Provide artificial nesting sites for ground and tree-nesting seabirds	0	0	0	0	1991	51.253775	-85.323214	Canada	hirundo	Sterna	Laridae	Charadriiformes	Aves	sterna hirundo	Wetlands	Dunlop C.L., Blokpoel H. & Jarvie S.	Colonial Waterbirds
1140	Bird Conservation	Provide artificial nesting sites for ground and tree-nesting seabirds	0	0	0	0	1991	51.253775	-85.323214	Canada	delawarensis	Larus	Laridae	Charadriiformes	Aves	larus delawarensis	Wetlands	Dunlop C.L., Blokpoel H. & Jarvie S.	Colonial Waterbirds
1140	Bird Conservation	Use decoys to attract birds to safe areas	0	0	0	0	1991	51.253775	-85.323214	Canada	canadensis	Branta	Anatidae	Anseriformes	Aves	branta canadensis	Wetlands	Dunlop C.L., Blokpoel H. & Jarvie S.	Colonial Waterbirds
1140	Bird Conservation	Use decoys to attract birds to safe areas	0	0	0	0	1991	51.253775	-85.323214	Canada	hirundo	Sterna	Laridae	Charadriiformes	Aves	sterna hirundo	Wetlands	Dunlop C.L., Blokpoel H. & Jarvie S.	Colonial Waterbirds
1140	Bird Conservation	Use decoys to attract birds to safe areas	0	0	0	0	1991	51.253775	-85.323214	Canada	delawarensis	Larus	Laridae	Charadriiformes	Aves	larus delawarensis	Wetlands	Dunlop C.L., Blokpoel H. & Jarvie S.	Colonial Waterbirds
1141	Bird Conservation	Provide artificial nesting sites for ground and tree-nesting seabirds	0	0	0	0	1996	51.253775	-85.323214	Canada	vulpes	Vulpes	Canidae	Carnivora	Mammalia	vulpes vulpes	Wetlands	Lampman K., Taylor M. & Blokpoel H.	Colonial Waterbirds
1141	Bird Conservation	Provide artificial nesting sites for ground and tree-nesting seabirds	0	0	0	0	1996	51.253775	-85.323214	Canada	caspia	Sterna	Laridae	Charadriiformes	Aves	hydroprogne caspia	Wetlands	Lampman K., Taylor M. & Blokpoel H.	Colonial Waterbirds
1141	Bird Conservation	Use decoys to attract birds to safe areas	0	0	0	0	1996	51.253775	-85.323214	Canada	vulpes	Vulpes	Canidae	Carnivora	Mammalia	vulpes vulpes	Wetlands	Lampman K., Taylor M. & Blokpoel H.	Colonial Waterbirds
1141	Bird Conservation	Use decoys to attract birds to safe areas	0	0	0	0	1996	51.253775	-85.323214	Canada	caspia	Sterna	Laridae	Charadriiformes	Aves	hydroprogne caspia	Wetlands	Lampman K., Taylor M. & Blokpoel H.	Colonial Waterbirds
1141	Bird Conservation	Use vocalisations to attract birds to safe areas	0	0	0	0	1996	51.253775	-85.323214	Canada	vulpes	Vulpes	Canidae	Carnivora	Mammalia	vulpes vulpes	Wetlands	Lampman K., Taylor M. & Blokpoel H.	Colonial Waterbirds
1141	Bird Conservation	Use vocalisations to attract birds to safe areas	0	0	0	0	1996	51.253775	-85.323214	Canada	caspia	Sterna	Laridae	Charadriiformes	Aves	hydroprogne caspia	Wetlands	Lampman K., Taylor M. & Blokpoel H.	Colonial Waterbirds
1142	Bird Conservation	Provide artificial nesting sites for burrow-nesting seabirds	0	0	0	0	1996	53.726668	-127.647621	Canada	antiquus	Synthliboramphus	Alcidae	Charadriiformes	Aves	synthliboramphus antiquus	Forest & Woodland	Gaston A.	Colonial Waterbirds
1144	Bird Conservation	Provide artificial nesting sites for songbirds	0	0	0	0	1987	35.517491	-86.580447	United States	bicolor	Tachycineta	Hirundinidae	Passeriformes	Aves	tachycineta bicolor	Forest & Woodland	Petit L., Fleming W., Petit K. & Petit D.	Wilson Bulletin
1144	Bird Conservation	Provide artificial nesting sites for songbirds	0	0	0	0	1987	35.517491	-86.580447	United States	bicolor	Parus	Paridae	Passeriformes	Aves	baeolophus bicolor	Forest & Woodland	Petit L., Fleming W., Petit K. & Petit D.	Wilson Bulletin
1144	Bird Conservation	Provide artificial nesting sites for songbirds	0	0	0	0	1987	35.517491	-86.580447	United States	citrea	Protonotaria	Parulidae	Passeriformes	Aves	protonotaria citrea	Forest & Woodland	Petit L., Fleming W., Petit K. & Petit D.	Wilson Bulletin
1145	Bird Conservation	Provide artificial nesting sites for falcons	1	1	0	0	1987	37.964253	-91.831833	United States	sparverius	Falco	Falconidae	Falconiformes	Aves	falco sparverius	Artificial Habitats	Toland B. & Elder W.	Wilson Bulletin
1145	Bird Conservation	Provide artificial nesting sites for falcons	1	1	0	0	1987	37.964253	-91.831833	United States	sparverius	Falco	Falconidae	Falconiformes	Aves	falco sparverius	Forest & Woodland	Toland B. & Elder W.	Wilson Bulletin
1146	Bird Conservation	Provide artificial nesting sites for falcons	0	0	0	0	1997	41.203322	-77.194525	United States	sparverius	Falco	Falconidae	Falconiformes	Aves	falco sparverius	Artificial Habitats	Rohrbaugh R. & Yahner R.	Wilson Bulletin
1147	Bird Conservation	Protect nest sites from competitors	0	1	0	0	1993	41.492537	-99.901813	United States	domesticus	Passer	Passeridae	Passeriformes	Aves	passer domesticus	Artificial Habitats	Pochop P., Johnson R. & Eskridge K.	Wilson Bulletin
1148	Bird Conservation	Provide artificial nesting sites for wildfowl	0	0	0	0	2007	52.939916	-73.549136	Canada	clangula	Bucephala	Anatidae	Anseriformes	Aves	bucephala clangula	Forest & Woodland	Savard J.P & Robert M.	Wilson Journal of Ornithology
1148	Bird Conservation	Provide artificial nesting sites for wildfowl	0	0	0	0	2007	52.939916	-73.549136	Canada	sparverius	Falco	Falconidae	Falconiformes	Aves	falco sparverius	Forest & Woodland	Savard J.P & Robert M.	Wilson Journal of Ornithology
1148	Bird Conservation	Provide artificial nesting sites for wildfowl	0	0	0	0	2007	52.939916	-73.549136	Canada	islandica	Bucephala	Anatidae	Anseriformes	Aves	bucephala islandica	Forest & Woodland	Savard J.P & Robert M.	Wilson Journal of Ornithology
1149	Bird Conservation	Pay farmers to cover the costs of bird conservation measures	0	1	0	0	2003	55.37874	1.13	United Kingdom	vulgaris	Sturnus	Sturnidae	Passeriformes	Aves	sturnus vulgaris	Artificial Habitats	Bradbury R.B. & Allen D.S.	Bird Study
1149	Bird Conservation	Pay farmers to cover the costs of bird conservation measures	0	1	0	0	2003	55.37874	1.13	United Kingdom	palumbus	Columba	Columbidae	Columbiformes	Aves	columba palumbus	Artificial Habitats	Bradbury R.B. & Allen D.S.	Bird Study
1149	Bird Conservation	Pay farmers to cover the costs of bird conservation measures	0	1	0	0	2003	55.37874	1.13	United Kingdom	schoeniclus	Emberiza	Emberizidae	Passeriformes	Aves	emberiza schoeniclus	Artificial Habitats	Bradbury R.B. & Allen D.S.	Bird Study
1149	Bird Conservation	Pay farmers to cover the costs of bird conservation measures	0	1	0	0	2003	55.37874	1.13	United Kingdom	vanellus	Vanellus	Charadriidae	Charadriiformes	Aves	vanellus vanellus	Artificial Habitats	Bradbury R.B. & Allen D.S.	Bird Study
1149	Bird Conservation	Pay farmers to cover the costs of bird conservation measures	0	1	0	0	2003	55.37874	1.13	United Kingdom	chloris	Carduelis	Fringillidae	Passeriformes	Aves	chloris chloris	Artificial Habitats	Bradbury R.B. & Allen D.S.	Bird Study
1149	Bird Conservation	Pay farmers to cover the costs of bird conservation measures	0	1	0	0	2003	55.37874	1.13	United Kingdom	frugilegus	Corvus	Corvidae	Passeriformes	Aves	corvus frugilegus	Artificial Habitats	Bradbury R.B. & Allen D.S.	Bird Study
1149	Bird Conservation	Pay farmers to cover the costs of bird conservation measures	0	1	0	0	2003	55.37874	1.13	United Kingdom	schoenobaenus	Acrocephalus	Acrocephalidae	Passeriformes	Aves	acrocephalus schoenobaenus	Artificial Habitats	Bradbury R.B. & Allen D.S.	Bird Study
1149	Bird Conservation	Pay farmers to cover the costs of bird conservation measures	0	1	0	0	2003	52.55	1.13	United Kingdom	vulgaris	Sturnus	Sturnidae	Passeriformes	Aves	sturnus vulgaris	Artificial Habitats	Bradbury R.B. & Allen D.S.	Bird Study
1149	Bird Conservation	Pay farmers to cover the costs of bird conservation measures	0	1	0	0	2003	52.55	1.13	United Kingdom	palumbus	Columba	Columbidae	Columbiformes	Aves	columba palumbus	Artificial Habitats	Bradbury R.B. & Allen D.S.	Bird Study
1149	Bird Conservation	Pay farmers to cover the costs of bird conservation measures	0	1	0	0	2003	52.55	1.13	United Kingdom	schoeniclus	Emberiza	Emberizidae	Passeriformes	Aves	emberiza schoeniclus	Artificial Habitats	Bradbury R.B. & Allen D.S.	Bird Study
1149	Bird Conservation	Pay farmers to cover the costs of bird conservation measures	0	1	0	0	2003	52.55	1.13	United Kingdom	vanellus	Vanellus	Charadriidae	Charadriiformes	Aves	vanellus vanellus	Artificial Habitats	Bradbury R.B. & Allen D.S.	Bird Study
1149	Bird Conservation	Pay farmers to cover the costs of bird conservation measures	0	1	0	0	2003	52.55	1.13	United Kingdom	chloris	Carduelis	Fringillidae	Passeriformes	Aves	chloris chloris	Artificial Habitats	Bradbury R.B. & Allen D.S.	Bird Study
1149	Bird Conservation	Pay farmers to cover the costs of bird conservation measures	0	1	0	0	2003	52.55	1.13	United Kingdom	frugilegus	Corvus	Corvidae	Passeriformes	Aves	corvus frugilegus	Artificial Habitats	Bradbury R.B. & Allen D.S.	Bird Study
1149	Bird Conservation	Pay farmers to cover the costs of bird conservation measures	0	1	0	0	2003	52.55	1.13	United Kingdom	schoenobaenus	Acrocephalus	Acrocephalidae	Passeriformes	Aves	acrocephalus schoenobaenus	Artificial Habitats	Bradbury R.B. & Allen D.S.	Bird Study
1150	Bird Conservation	Provide artificial nesting sites for songbirds	0	0	0	0	2006	36.778261	-119.417932	United States	mexicana	Sialia	Turdidae	Passeriformes	Aves	sialia mexicana	Artificial Habitats	Fiehler C., Tietje W. & Fields W.	Wilson Journal of Ornithology
1150	Bird Conservation	Provide artificial nesting sites for songbirds	0	0	0	0	2006	36.778261	-119.417932	United States	mexicana	Sialia	Turdidae	Passeriformes	Aves	sialia mexicana	Savanna	Fiehler C., Tietje W. & Fields W.	Wilson Journal of Ornithology
1152	Bird Conservation	Reduce management intensity on permanent grasslands for birds	0	1	0	0	2001	52.13303	5.2905505	Netherlands	vanellus	Vanellus	Charadriidae	Charadriiformes	Aves	vanellus vanellus	Artificial Habitats	Kleijn D., Berendse F., Smit R. & Gilissen N.	Nature
1152	Bird Conservation	Reduce management intensity on permanent grasslands for birds	0	1	0	0	2001	52.13303	5.2905505	Netherlands	totanus	Tringa	Scolopacidae	Charadriiformes	Aves	tringa totanus	Artificial Habitats	Kleijn D., Berendse F., Smit R. & Gilissen N.	Nature
1152	Bird Conservation	Reduce management intensity on permanent grasslands for birds	0	1	0	0	2001	52.13303	5.2905505	Netherlands	limosa	Limosa	Scolopacidae	Charadriiformes	Aves	limosa limosa	Artificial Habitats	Kleijn D., Berendse F., Smit R. & Gilissen N.	Nature
1152	Bird Conservation	Reduce management intensity on permanent grasslands for birds	0	1	0	0	2001	52.13303	5.2905505	Netherlands	ostralegus	Haematopus	Haematopodidae	Charadriiformes	Aves	haematopus ostralegus	Artificial Habitats	Kleijn D., Berendse F., Smit R. & Gilissen N.	Nature
1154	Bird Conservation	Provide artificial nesting sites for wildfowl	0	0	0	0	1980	51.253775	-85.323214	Canada	clangula	Bucephala	Anatidae	Anseriformes	Aves	bucephala clangula	Forest & Woodland	Lumsden H., Page R. & Gauthier M.	Wilson Bulletin
1158	Bird Conservation	Provide artificial nesting sites for wildfowl	0	0	0	0	1986	51.253775	-85.323214	Canada	clangula	Bucephala	Anatidae	Anseriformes	Aves	bucephala clangula	Forest & Woodland	Lumsden H., Robinson J. & Hartford R.	Wilson Bulletin
[truncated: 13,696 more rows]
